# Supplementary material for: The LeFE algorithm: embracing the complexity of gene expression in the interpretation of microarray data
Source: Genome Biol. 2007 Sep 10;8(9):R187. doi: 10.1186/gb-2007-8-9-r187 (PMC2375025; doi:10.1186/gb-2007-8-9-r187)
Supplement: Additional data file 1 — Complete results from the smoker/never-smoker demonstration, including gene categories ranked by LeFE computed median permutation t-test P value and individual gene importance scores. [file gb-2007-8-9-r187-S1.xls]

## Sheet: results.Spira
SUCCESS
INFORMATION ABOUT YOUR RUN:
Number of Genes:	6400
Number of Ensembles that Matched:	1282
Number of Samples:	57
Gene Expression File:	LungExpression.gex
Signature File:	LungClasses.sig
Customer Ensemble File:
Identifier Type:	Gene Symbol
Cat Size Range:	2-150 genes
Siganture file interpretation:	Categorical values (Classification)
Execution Time:	2007-01-25 17:26:44
RESULTS:
Ensemble.Rank	Ensemble.Name	Ensemble Size	Median Ensemble p-value	FDR	FDR by GSEA	Gene.Importance Scores
1	electron transporter activity BioCarta	116	0	0	0	(AKR1B10, 1.178)	(GPX2, 1.147)	(ALDH3A1, 1.073)	(AKR1C2, 1.06)	(CYP1B1, 1.039)	(AKR1C1, 1.025)	(AKR1C3, 0.907)	(ADH7, 0.729)	(AKR1B1, 0.664)	(MAOB, 0.636)	(DHRS3, 0.602)	(PGD, 0.544)	(TXN, 0.432)	(CYP4F11, 0.431)	(ERP70, 0.363)	(MB, 0.351)	(MTHFD2, 0.301)	(HPGD, 0.29)	(CYP39A1, 0.269)	(PHYH, 0.268)	(NQO2, 0.216)	(ME2, 0.209)	(ALDH2, 0.204)	(HSD17B8, 0.2)	(UQCR, 0.148)	(TXNL2, 0.142)	(PAM, 0.103)	(NCF1, 0.062)	(ALOX15B, 0.023)	(AKR1A1, 0.008)	(TSTA3, 0)	(SARDH, 0)	(MTRR, 0)	(GPX5, 0)	(CYP24A1, 0)	(COX5A, 0)	(RODH-4, 0)	(ALDH9A1, 0)	(CDO1, 0)	(PDHX, 0)	(GPX4, 0)	(PDIP, 0)	(AKR1D1, 0)	(P4HB, 0)
1	carbohydrate metabolism (GO:0005975)	37	0	0	0	(ALDH3A1, 1.626)	(TALDO1, 1.507)	(AKR1B1, 1.042)	(GALNT7, 0.88)	(GMDS, 0.803)	(TFF1, 0.712)	(SLC35A1, 0.499)	(CARKL, 0.498)	(SLC2A4, 0.437)	(ALDH2, 0.388)	(FUT3, 0.329)	(IDH1, 0.274)	(POMT1, 0.263)	(FUT4, 0.224)	(PIGQ, 0.126)	(PHKA2, 0.125)	(SLC2A2, 0.075)	(GUSB, 0.025)	(GALGT, 0.019)	(AKR7A2, 0)	(FUT2, 0)	(CNOT7, 0)	(FUT9, 0)	(B3GAT1, 0)	(SLC5A2, 0)	(IDH3B, -0.007)	(SLC2A5, -0.01)	(INSR, -0.014)	(ADRB3, -0.053)	(DHRS4, -0.053)	(DHRS2, -0.056)	(NAGPA, -0.057)	(FUT1, -0.062)	(MGAT1, -0.086)	(SPAM1, -0.096)	(FUT5, -0.133)	(SLC2A8, -0.193)
1	electron transport BioCarta	78	0	0	0.2354	(CYP1B1, 1.293)	(CYP2A7, 0.882)	(MAOB, 0.816)	(CYP2A13, 0.653)	(CYP2A6, 0.649)	(TSAP6, 0.635)	(CYP1A1, 0.611)	(CYP4F11, 0.581)	(CYP4F3, 0.512)	(CYP2J2, 0.506)	(EIF2AK3, 0.464)	(CYP39A1, 0.423)	(CYP2F1, 0.366)	(SCO2, 0.327)	(CYP3A5, 0.301)	(HCCS, 0.285)	(FLJ20359, 0.278)	(CYP27A1, 0.26)	(CYP51A1, 0.243)	(SURF1, 0.239)	(CYP2E1, 0.223)	(CYP2B6, 0.213)	(CYP46A1, 0.209)	(CYBRD1, 0.209)	(CYP2D6, 0.186)	(PGRMC2, 0.165)	(FADS3, 0.145)	(FLJ23153, 0.14)	(CYP4F12, 0.136)	(FADS1, 0.121)	(CYB561, 0.11)	(CYP4A11, 0.096)	(CYP4B1, 0.089)	(DHODH, 0.013)	(CYP11A1, 0)	(CYP7A1, 0)	(PTGIS, 0)	(CYP2C18, 0)	(CYP19A1, 0)	(FADS2, 0)	(CYP27B1, 0)	(CYP7B1, 0)	(CYP24A1, 0)	(UQCRB, 0)
1	MAP00480 Glutathione metabolism GenMAPP	19	0	0	0.30591	(GPX2, 2.066)	(GCLM, 1.278)	(GSTM3, 0.999)	(GCLC, 0.791)	(GPX1, 0.753)	(GSTP1, 0.513)	(G6PD, 0.461)	(IDH1, 0.432)	(GSR, 0.161)	(GSTT2, 0.048)	(GSTM5, 0.042)	(GSTT1, 0.031)	(IDH2, 0.011)	(GPX4, -0.013)	(GSTM4, -0.014)	(GSTM1, -0.029)	(GPX3, -0.047)	(GGT1, -0.073)	(GSS, -0.076)
1	Pentose Phosphate Pathway BLACK	7	0	0	0.45894	(TALDO1, 2.376)	(TKT, 2.224)	(PGD, 1.432)	(G6PD, 0.609)	(RPIA, 0.486)	(RPE, 0.242)	(PGLS, 0.118)
6	xenobiotic metabolism (GO:0006805)	12	0.002	0.016	0	(AKR1C1, 2.165)	(NQO1, 2.018)	(UGT1A6, 1.549)	(CYP3A5, 0.613)	(UGT2B4, 0.443)	(NR1I2, 0.242)	(S100A12, 0.095)	(UGT2B15, 0.064)	(CYP3A4, -0.008)	(CYP3A7, -0.032)	(UGT2B28, -0.115)	(CYP3A43, -0.137)
6	MAP00512 O Glycans biosynthesis GenMAPP	8	0.002	0.016	0	(GALNT6, 2.322)	(GALNT7, 1.593)	(SIAT4A, 1.351)	(GALNT1, 1.039)	(GCNT1, 0.074)	(GALNT3, 0.052)	(GALNT2, -0.199)	(GALNT8, -0.255)
8	pentosePathway BLACK	4	0.004	0.045	0.64724	(PGD, 2.182)	(G6PD, 1.085)	(RPIA, 0.867)	(PGLS, 0.258)
9	protein amino acid O-linked glycosylation (GO:0006493)	11	0.006	0.069	0	(GALNT6, 2.073)	(GALNT7, 1.459)	(GALNT1, 0.953)	(POMT1, 0.443)	(GYPC, 0.375)	(LDLR, 0.204)	(OGT, 0.172)	(GCNT2, 0.142)	(GCNT1, -0.013)	(OIP106, -0.158)	(GALNT2, -0.229)
10	MAP00030 Pentose phosphate pathway GenMAPP	16	0.007	0.094	0.24319	(TALDO1, 1.981)	(ALDOA, 1.378)	(PGD, 1.247)	(GPI, 0.58)	(G6PD, 0.505)	(ALDOC, 0.274)	(PFKM, 0.191)	(FBP2, 0.123)	(PRPS2, 0.086)	(FBP1, 0.017)	(PFKL, 0.015)	(H6PD, -0.071)	(ALDOB, -0.106)	(PRPS1, -0.118)	(PFKP, -0.134)	(PGM1, -0.195)
10	MAP00361 gamma Hexachlorocyclohexane degradation GenMAPP	28	0.007	0.094	0.68132	(CYP2A7, 1.307)	(CYP1A1, 1.058)	(CYP2A6, 1.016)	(CYP2J2, 0.809)	(CYP2F1, 0.594)	(CYP3A5, 0.507)	(CYP2E1, 0.448)	(CYP51A1, 0.389)	(CYP2D6, 0.345)	(CYP4B1, 0.256)	(CYP2B6, 0.223)	(ALPPL2, 0.206)	(ACP5, 0.132)	(CYP4F8, 0.027)	(ALPP, 0.027)	(CYP3A7, 0.001)	(CYP3A4, 0)	(ACP1, -0.025)	(ALPI, -0.03)	(ACPP, -0.055)	(CYP19A1, -0.08)	(CYP2C9, -0.095)	(ACP2, -0.102)	(CYP2C8, -0.102)	(PON1, -0.106)	(ALPL, -0.155)	(CYP1A2, -0.167)	(CYP2C18, -0.194)
12	MAP00350 Tyrosine metabolism GenMAPP	29	0.008	0.097	0.41429	(ALDH3A1, 1.801)	(ADH7, 1.283)	(MAOB, 1.194)	(ALDH1A3, 0.546)	(DBH, 0.302)	(HGD, 0.294)	(TH, 0.226)	(PNMT, 0.213)	(DDC, 0.208)	(GOT2, 0.141)	(FAH, 0.135)	(ALDH3B1, 0.125)	(ARVCF, 0.103)	(ADH1C, 0.087)	(ADH5, 0.086)	(MAOA, 0.083)	(ADH1B, 0.055)	(COMT, 0.04)	(AOC3, 0.007)	(GOT1, 0)	(ADH6, 0)	(ADH1A, -0.005)	(ALDH3B2, -0.014)	(ABP1, -0.02)	(AOC2, -0.031)	(TYR, -0.057)	(HPD, -0.084)	(AOX1, -0.088)	(TAT, -0.157)
13	g1pPathway BLACK	3	0.01	0.105	0.89952	(GALK1, 1.538)	(GALE, 0.977)	(GALT, 0.804)
13	T cell differentiation (GO:0030217)	2	0.01	0.105	0.92726	(JAG2, 2.185)	(WWP1, 1.366)
13	fatty acid metabolism BioCarta	25	0.01	0.105	1	(DHRS3, 1.245)	(PECI, 1.041)	(CYP2J2, 0.844)	(OKL38, 0.731)	(FAAH, 0.619)	(SC4MOL, 0.43)	(LPL, 0.367)	(ALOX15B, 0.344)	(GNPAT, 0.26)	(FABP1, 0.208)	(CYP4A11, 0.124)	(ALOX12, 0.123)	(CROT, 0.115)	(FABP7, 0.083)	(ACADSB, 0.033)	(ACOX3, 0.032)	(PPARA, 0.014)	(FABP2, 0.01)	(PCCA, -0.033)	(FASN, -0.047)	(ASAH1, -0.072)	(ABCD2, -0.085)	(LIPE, -0.095)	(PECR, -0.13)	(CD36, -0.171)
16	cysteine metabolism (GO:0006534)	2	0.011	0.105	0.85331	(GCLM, 2.661)	(GCLC, 1.74)
17	retrograde vesicle-mediated transport, Golgi to ER (GO:0006890)	10	0.013	0.11	0.47768	(COPB2, 1.391)	(COPG, 1.152)	(COPE, 0.656)	(RER1, 0.426)	(COPB, 0.333)	(COPA, 0.302)	(COPZ1, 0.299)	(GBF1, 0.013)	(KIF1C, -0.058)	(ARCN1, -0.072)
18	aldehyde metabolism (GO:0006081)	7	0.014	0.11	0.70014	(AKR1B10, 2.622)	(ALDH3A1, 2.378)	(ALDH7A1, 0.19)	(AKR1A1, 0.153)	(AKR7A2, 0.042)	(ALDH1A1, -0.076)	(ALDH9A1, -0.083)
19	digestion (GO:0007586)	35	0.016	0.114	0.29583	(AKR1B10, 1.737)	(AKR1C2, 1.634)	(TFF3, 1.037)	(CAPN9, 0.844)	(CYP39A1, 0.55)	(AMY2B, 0.404)	(PYY, 0.212)	(NMU, 0.158)	(PPY, 0.15)	(MLNR, 0.142)	(ACSL1, 0.118)	(ELA3A, 0.091)	(SCTR, 0.075)	(HTR3A, 0.068)	(GALR1, 0.055)	(SSTR1, 0.034)	(PPARGC1A, 0.02)	(GALR2, 0.019)	(ATP8B1, 0)	(CCKBR, 0)	(MEP1B, 0)	(SSTR2, 0)	(PGC, 0)	(FABP2, 0)	(MEP1A, 0)	(CTRL, 0)	(CSN1S1, -0.008)	(PPYR1, -0.016)	(PRSS3, -0.022)	(TFF2, -0.034)	(SLC15A1, -0.076)	(VIPR1, -0.103)	(CTSE, -0.117)	(CCKAR, -0.118)	(AKR1D1, -0.16)
19	MAP00051 Fructose and mannose metabolism GenMAPP	23	0.016	0.114	0.96355	(AKR1B1, 1.339)	(ALDOA, 1.317)	(PMM1, 0.957)	(GMPPA, 0.438)	(PMM2, 0.36)	(GMPPB, 0.238)	(ALDOC, 0.235)	(MPI, 0.229)	(PFKM, 0.158)	(SORD, 0.123)	(HK3, 0.116)	(FBP2, 0.064)	(HK1, 0.032)	(KHK, 0.02)	(FBP1, -0.012)	(PFKFB1, -0.014)	(TPI1, -0.029)	(GCK, -0.033)	(ALDOB, -0.036)	(PFKL, -0.045)	(FPGT, -0.048)	(PFKP, -0.064)	(HK2, -0.078)
21	MAP00380 Tryptophan metabolism GenMAPP	45	0.017	0.125	0.96271	(CYP2A7, 1.079)	(MAOB, 1.036)	(CYP2A6, 0.854)	(CYP1A1, 0.847)	(CYP2J2, 0.655)	(CYP2F1, 0.473)	(CYP3A5, 0.44)	(ALDH2, 0.37)	(CYP2E1, 0.363)	(CYP51A1, 0.335)	(CYP2D6, 0.3)	(HADHA, 0.211)	(DDC, 0.209)	(CYP2B6, 0.201)	(ASMT, 0.174)	(AANAT, 0.117)	(CYP4B1, 0.072)	(MAOA, 0.043)	(ACAT1, 0.041)	(AOC3, 0.033)	(CYP4F8, 0.025)	(HAAO, 0.007)	(ALDH3A2, 0)	(GCDH, 0)	(CYP1A2, 0)	(WARS, 0)	(TDO2, 0)	(KYNU, 0)	(ECHS1, 0)	(ALDH1A1, 0)	(OGDH, 0)	(CYP2C8, 0)	(CYP3A7, 0)	(INDO, -0.005)	(AOC2, -0.015)	(ABP1, -0.031)	(CAT, -0.034)	(CYP3A4, -0.035)	(CYP2C18, -0.045)	(ALDH1B1, -0.065)	(WARS2, -0.087)	(AOX1, -0.1)	(CYP19A1, -0.103)	(CYP2C9, -0.117)
21	steroid metabolism (GO:0008202)	9	0.017	0.125	1	(AKR1B10, 2.548)	(SULT2B1, 1.115)	(CYP3A5, 0.744)	(NR1I2, 0.455)	(SULT1E1, 0.259)	(UGT2B15, -0.083)	(FDX1, -0.088)	(UGT2B17, -0.102)	(SULT2A1, -0.18)
23	freePathway Neutrophils release superoxide to induce lysis in invading bacteria; in neighboring endothelial cells, superoxide dismutase scavenges radicals but produces pro-apoptotic peroxides.	10	0.018	0.125	1	(SOD1, 1.207)	(NFKB1, 1.127)	(GPX1, 1.054)	(XDH, 0.725)	(NOX1, 0.488)	(GSR, 0.381)	(IL8, -0.016)	(GSS, -0.044)	(TNF, -0.053)	(RELA, -0.253)
24	MAP00071 Fatty acid metabolism GenMAPP	45	0.021	0.128	0.55904	(ADH7, 1.186)	(CYP2A7, 1.095)	(CYP1A1, 0.838)	(CYP2A6, 0.818)	(CYP2J2, 0.697)	(CYP2F1, 0.475)	(CYP3A5, 0.386)	(CYP2E1, 0.365)	(ALDH2, 0.356)	(CYP51A1, 0.313)	(CYP2D6, 0.269)	(HADHA, 0.198)	(CYP4B1, 0.193)	(CYP2B6, 0.177)	(CYP4F8, 0.133)	(ADH1C, 0.122)	(CPT2, 0.113)	(ADH5, 0.107)	(CDK3, 0.083)	(ADH1B, 0.059)	(ACADM, 0.044)	(CYP4A11, 0.01)	(ACADS, 0)	(ACADL, 0)	(ADH1A, 0)	(GCDH, 0)	(ACAT1, 0)	(CYP1A2, 0)	(ACAA2, 0)	(ECHS1, 0)	(ALDH1A1, 0)	(CYP3A4, -0.01)	(ALDH3A2, -0.014)	(CYP3A7, -0.019)	(CYP19A1, -0.019)	(ADH6, -0.034)	(HADHB, -0.055)	(CYP2C9, -0.075)	(ACAA1, -0.094)	(EHHADH, -0.096)	(CYP2C8, -0.102)	(CYP2C18, -0.113)	(ALDH1B1, -0.115)	(ACOX1, -0.117)
25	lechtinPathway BioCarta	11	0.022	0.128	1	(C3, 1.889)	(C6, 1.337)	(C2, 0.689)	(C4A, 0.485)	(MASP2, 0.206)	(C5, 0.142)	(C8A, 0.12)	(MBL2, -0.044)	(C7, -0.046)	(MASP1, -0.049)	(C9, -0.154)
26	classicPathway The classic complement pathway is initiated by antibodies and promotes phagocytosis and lysis of foreign cells as well as activating the inflammatory response.	12	0.023	0.133	1	(C3, 1.887)	(C6, 1.317)	(C2, 0.606)	(C4A, 0.536)	(C5, 0.151)	(C8A, 0.113)	(C1R, 0.089)	(C1S, 0.086)	(C1QB, 0.061)	(C7, -0.028)	(C1QA, -0.054)	(C9, -0.152)
27	response to pathogenic bacteria (GO:0009618)	12	0.024	0.14	0.47619	(C6, 1.273)	(NFKBIA, 1.226)	(NFKB1, 0.992)	(LBP, 0.348)	(IFNGR1, 0.275)	(C5, 0.178)	(IFNGR2, 0.123)	(C8A, 0.085)	(MARCO, 0.005)	(C8B, 0.001)	(C7, -0.045)	(CCL2, -0.072)
28	fatty acid metabolism (GO:0006631)	20	0.026	0.148	0.87104	(DHRS3, 1.34)	(PECI, 1.192)	(FAAH, 0.627)	(SC4MOL, 0.537)	(ALOX15B, 0.43)	(LPL, 0.423)	(GNPAT, 0.313)	(FABP1, 0.188)	(CYP4A11, 0.185)	(CROT, 0.153)	(ACADSB, 0.093)	(ACOX3, 0.076)	(PPARA, 0.066)	(PCCA, 0.041)	(FABP7, 0.01)	(FABP2, -0.056)	(LIPE, -0.092)	(ABCD2, -0.094)	(ASAH1, -0.111)	(CD36, -0.195)
29	response to wounding (GO:0009611)	12	0.027	0.154	0.78353	(CTGF, 1.285)	(ACHE, 0.75)	(F2RL3, 0.577)	(VWF, 0.409)	(HOXB13, 0.317)	(MDK, 0.304)	(FGF7, 0.249)	(ADM, 0.196)	(F2RL2, 0.159)	(F2, 0.062)	(F2R, -0.066)	(GAP43, -0.087)
30	mrpPathway BioCarta	6	0.028	0.158	0.89516	(ABCC1, 2.359)	(GSTP1, 0.848)	(ABCB1, 0.59)	(ABCC3, 0.333)	(ABCB4, 0.003)	(ABCB11, -0.164)
30	embryonic limb morphogenesis (GO:0030326)	4	0.028	0.158	0.95456	(JAG2, 1.925)	(SHFM1, 1.042)	(LMX1B, 0.347)	(MBNL1, -0.013)
32	Complement Activation Classical Processes involved in the classical complement cascade, which promotes microbial lysis, disposal of immune complexes, and regulation of other immune processes.	15	0.029	0.162	0.20435	(C3, 1.753)	(C6, 1.207)	(C2, 0.608)	(C4A, 0.443)	(MGC2198, 0.175)	(C8A, 0.154)	(C1QB, 0.137)	(DAF, 0.123)	(C5, 0.109)	(C1S, 0.062)	(C7, -0.014)	(C1QA, -0.027)	(C8B, -0.054)	(C9, -0.075)	(MASP1, -0.087)
33	MAP00590 Prostaglandin and leukotriene metabolism GenMAPP	19	0.03	0.168	0	(CBR3, 1.606)	(CBR1, 1.331)	(CYP4F3, 0.978)	(PLA2G4A, 0.626)	(PLA2G1B, 0.248)	(PLA2G5, 0.203)	(ALOX15, 0.175)	(ALOX12, 0.131)	(LTA4H, 0.021)	(PGDS, 0.005)	(ALOX5, 0.001)	(GGT1, -0.007)	(PLA2G2A, -0.018)	(TBXAS1, -0.039)	(CYP4F2, -0.042)	(PTGS2, -0.054)	(PTGIS, -0.081)	(PTGDS, -0.135)	(PTGS1, -0.136)
33	electron transport (GO:0006118)	11	0.03	0.168	0.99844	(TXNL1, 1.166)	(POR, 1.081)	(HCCS, 0.957)	(SCO2, 0.811)	(SURF1, 0.675)	(UQCRH, 0.052)	(UQCRB, -0.085)	(OXA1L, -0.105)	(COVA1, -0.116)	(FDXR, -0.117)	(UQCRC1, -0.125)
35	alternativePathway The alternative complement pathway is an antibody-independent mechanism of immune activation that results in cell lysis via the membrane attack complex.	9	0.031	0.171	0	(C3, 1.997)	(C6, 1.437)	(DF, 0.6)	(C5, 0.181)	(C8A, 0.152)	(BF, 0.118)	(C7, -0.037)	(PFC, -0.155)	(C9, -0.201)
35	MAP00360 Phenylalanine metabolism GenMAPP	16	0.031	0.171	0.50421	(ALDH3A1, 2.153)	(MAOB, 1.393)	(ALDH1A3, 0.7)	(DDC, 0.259)	(ALDH3B1, 0.195)	(GOT2, 0.194)	(AOC3, 0.16)	(LPO, 0.081)	(MAOA, 0.079)	(MPO, 0.058)	(AOC2, -0.007)	(TAT, -0.046)	(ALDH3B2, -0.06)	(ABP1, -0.131)	(HPD, -0.161)	(GOT1, -0.184)
35	proton transport (GO:0015992)	12	0.031	0.171	0.79994	(UCP2, 1.784)	(NOX1, 0.475)	(ATP6V0B, 0.407)	(UCP1, 0.342)	(ATP6AP1, 0.326)	(ATP6V0C, 0.265)	(ATP6V1F, 0.224)	(ATP6V1E1, 0.187)	(UCP3, 0.158)	(TCIRG1, 0.114)	(ATP6V0E, 0.023)	(ATP6V1C1, -0.038)
35	circadianPathway A heterodimer composed of Bmal1 and Clock acts as a transcription factor for proteins that regulate circadian rhythms, such as Per and Cry.	6	0.031	0.171	0.92909	(PER1, 1.299)	(ARNTL, 0.834)	(CLOCK, 0.525)	(CSNK1E, 0.421)	(CRY2, 0.175)	(CRY1, 0.023)
35	tRNA transcription (GO:0009304)	2	0.031	0.171	0.93712	(GTF3C1, 1.631)	(BRF1, 0.714)
40	energy derivation by oxidation of organic compounds (GO:0015980)	3	0.032	0.171	0.98605	(ACADVL, 1.297)	(BCS1L, 1.084)	(CRAT, 0.422)
41	nitric oxide mediated signal transduction (GO:0007263)	5	0.033	0.171	0.88983	(GUCY1A3, 1.199)	(DDAH2, 0.624)	(DDAH1, 0.467)	(GUCY1B3, 0.283)	(FPR1, 0.127)
42	intra-Golgi vesicle-mediated transport (GO:0006891)	12	0.035	0.18	0.55273	(COPB2, 1.346)	(COPG, 1.121)	(COPE, 0.641)	(COPZ1, 0.343)	(NAPA, 0.339)	(COPB, 0.248)	(COG2, 0.184)	(COPA, 0.134)	(STX16, 0.055)	(ARCN1, 0.032)	(GOSR1, -0.037)	(NAPG, -0.052)
43	G2 phase of mitotic cell cycle (GO:0000085)	2	0.036	0.188	0.76876	(KPNA2, 1.63)	(CHES1, 0.786)
44	lipid metabolism (GO:0006629)	62	0.037	0.194	0.46551	(AKR1C2, 1.423)	(AKR1C3, 1.267)	(CHKA, 0.544)	(ALDH1A3, 0.437)	(PHYH, 0.405)	(AGPS, 0.384)	(MGLL, 0.311)	(CPNE3, 0.269)	(ZNF202, 0.244)	(SREBF1, 0.237)	(ALOX15B, 0.224)	(CPNE7, 0.209)	(PPARD, 0.183)	(ANXA1, 0.169)	(ACAT2, 0.146)	(LRP1, 0.145)	(UCP3, 0.139)	(LRP5, 0.136)	(FABP5, 0.135)	(ALDH3B1, 0.119)	(LDLR, 0.114)	(APOC1, 0.098)	(PAFAH1B1, 0.097)	(PMVK, 0.078)	(PPARG, 0.073)	(APOD, 0.06)	(PPARA, 0.039)	(PDE3A, 0.037)	(SREBF2, 0.033)	(APOBEC1, 0.028)	(CORIN, 0.028)	(BTNL3, 0.023)	(STARD3, 0.009)	(ABCB4, 0.007)	(ALOX12B, 0.003)	(CPNE1, 0)	(APOF, 0)	(ACOX1, 0)	(APOL2, 0)	(ATP8B1, 0)	(NR2F2, 0)	(CPNE6, 0)	(ACAD8, 0)	(AOAH, 0)
45	ANDROGEN UP GENES na	60	0.039	0.206	0.49726	(AZGP1, 0.897)	(INPP4B, 0.784)	(HPGD, 0.471)	(KLK3, 0.441)	(PHYH, 0.428)	(ALDH1A3, 0.427)	(GUCY1A3, 0.418)	(VAPA, 0.417)	(SRP19, 0.397)	(SCD, 0.385)	(SMS, 0.328)	(ITGAV, 0.289)	(SAT, 0.257)	(KLK2, 0.252)	(HMGCS1, 0.209)	(AKAP12, 0.207)	(GSR, 0.169)	(ABCC4, 0.161)	(DNAJB9, 0.111)	(ANKH, 0.107)	(ELL2, 0.106)	(PPAP2A, 0.099)	(SORD, 0.093)	(MERTK, 0.062)	(TMPRSS2, 0.059)	(MAF, 0.046)	(LIFR, 0.042)	(FKBP5, 0.015)	(IDI1, 0.009)	(SEPP1, 0.009)	(SGK, 0.007)	(KRT19, 0)	(SNAP25, 0)	(UGDH, 0)	(B4GALT1, 0)	(ID2, 0)	(RBM10, 0)	(DHCR24, 0)	(LIM, 0)	(ORM2, 0)	(APPBP2, 0)	(DCTN3, 0)	(SEC24D, 0)	(NDRG1, 0)
45	regulation of cell proliferation (GO:0042127)	7	0.039	0.206	0.83821	(JAG2, 1.549)	(RBM9, 0.866)	(BMP10, 0.37)	(CHRNA10, 0.263)	(BRCA1, 0.114)	(SCAND1, 0.081)	(TCFL5, 0.016)
47	sensory perception of smell (GO:0007608)	4	0.04	0.214	0	(SLIT2, 2.67)	(OMP, 0.78)	(OR1D2, 0.005)	(OR52A1, -0.028)
48	alcohol metabolism (GO:0006066)	4	0.042	0.221	0.93719	(ALDH1A3, 1.426)	(ALDH2, 1.108)	(ALDH3B1, 0.278)	(ALDH3B2, 0.042)
49	cytokinesis (GO:0000910)	2	0.044	0.229	0.92868	(DIAPH2, 2.49)	(AURKC, 0.58)
50	DNA replication-dependent nucleosome assembly (GO:0006335)	2	0.045	0.238	0.86949	(CHAF1B, 2.122)	(CHAF1A, 0.687)
51	etsPathway The Ets transcription factors are activated by Ras and promote macrophage differentiation.	16	0.047	0.247	0.68068	(NCOR2, 1.352)	(SIN3B, 0.658)	(HDAC5, 0.61)	(JUN, 0.445)	(RBL1, 0.302)	(E2F1, 0.282)	(CSF1, 0.255)	(RBL2, 0.234)	(ETV3, 0.168)	(FOS, 0.164)	(ETS2, 0.095)	(HDAC2, 0.059)	(E2F4, 0.022)	(HRAS, -0.06)	(ETS1, -0.133)	(CSF1R, -0.188)
51	FRASOR ER DOWN Frasor et al 2004	68	0.047	0.247	1	(SLIT2, 1.088)	(ANXA3, 0.702)	(GNE, 0.667)	(MB, 0.467)	(INHBB, 0.415)	(CTSL, 0.402)	(KRTHB1, 0.391)	(IRF6, 0.291)	(MATN2, 0.288)	(ARHE, 0.278)	(BCAS1, 0.231)	(PIB5PA, 0.23)	(LHFPL2, 0.2)	(LITAF, 0.198)	(EPOR, 0.186)	(NFRKB, 0.173)	(IER3, 0.168)	(MMD, 0.152)	(RAP1GA1, 0.131)	(CLU, 0.102)	(ERBB2, 0.095)	(D2S448, 0.085)	(STXBP1, 0.08)	(ASPH, 0.065)	(PVALB, 0.061)	(NELL2, 0.038)	(LAMB2, 0.032)	(CBX6, 0.027)	(MXD4, 0.016)	(CTSH, 0.01)	(BIK, 0.01)	(HIST2H2BE, 0.006)	(KIAA0922, 0.002)	(STC1, 0)	(TGFB2, 0)	(L1CAM, 0)	(IFI30, 0)	(ARNT2, 0)	(LAMB1, 0)	(CD24, 0)	(EFNA1, 0)	(MYO1B, 0)	(HIST2H2AA, 0)	(KYNU, 0)
53	response to external stimulus (GO:0009605)	4	0.049	0.258	0.96229	(INHBB, 1.368)	(INHA, 0.941)	(RPS6KA5, 0.525)	(INHBA, -0.105)
53	egfr smrtePathway EGF receptor activation inhibits SMRT, a transcriptional co-repressor that interacts with transcription factor complexes and gene silencers.	11	0.049	0.258	1	(NCOR2, 1.48)	(ZNF145, 1.399)	(RXRA, 0.65)	(EGF, 0.349)	(MAPK14, 0.197)	(THRB, 0.091)	(EGFR, 0.055)	(RARA, 0.032)	(MAP2K1, -0.072)	(THRA, -0.106)	(MAP3K1, -0.158)
55	compPathway Both the classic and alternative immune complement pathways promote inflammation, foreign cell lysis, and phagocytosis.	17	0.05	0.263	0.19336	(C3, 1.668)	(C6, 1.159)	(C2, 0.536)	(DF, 0.53)	(C4A, 0.458)	(MASP2, 0.165)	(C8A, 0.141)	(C1QB, 0.1)	(C5, 0.079)	(BF, 0.066)	(C1R, 0.033)	(C7, 0.003)	(C1S, 0)	(C1QA, -0.037)	(MASP1, -0.045)	(MBL2, -0.084)	(C9, -0.135)
55	lairPathway BioCarta	16	0.05	0.263	0.25921	(C3, 1.741)	(C6, 1.208)	(IL1A, 0.569)	(SELP, 0.256)	(ITGB2, 0.211)	(ITGAL, 0.17)	(ITGA4, 0.156)	(IL6, 0.128)	(C5, 0.126)	(ITGB1, 0.028)	(C7, -0.044)	(TNF, -0.058)	(SELPLG, -0.058)	(IL8, -0.078)	(ICAM1, -0.098)	(VCAM1, -0.17)
57	glial cell migration (GO:0008347)	2	0.053	0.277	0.81373	(SLIT2, 3.035)	(AZU1, 0.358)
58	flumazenilPathway Flumazenil is a benzodiazepine receptor antagonist that may induce protective preconditioning in ischemic cardiomyocytes.	9	0.054	0.278	0.99027	(SOD1, 1.312)	(GPX1, 1.195)	(GABRA1, 0.309)	(PRKCE, 0.308)	(GABRA3, 0.246)	(GABRA4, 0.023)	(GABRA6, -0.018)	(GABRA2, -0.021)	(GABRA5, -0.168)
59	actinYPathway The Arp 2/3 complex localizes to the Y-junction of polymerizing actin fibers that enable lamellipod extension and consequent cell motility.	18	0.055	0.282	0.41193	(PIR, 2.028)	(ARPC1B, 0.684)	(ARPC3, 0.48)	(ARPC4, 0.421)	(RAC1, 0.273)	(ACTA1, 0.24)	(ARPC1A, 0.222)	(PSMA7, 0.216)	(WASF1, 0.108)	(NCK1, 0.097)	(ACTR3, 0.09)	(NTRK1, 0.038)	(WASL, -0.032)	(WASF2, -0.041)	(ARPC2, -0.057)	(WASF3, -0.058)	(NCKAP1, -0.072)	(ACTR2, -0.176)
59	MAP00340 Histidine metabolism GenMAPP	20	0.055	0.282	0.54707	(ALDH3A1, 2.002)	(MAOB, 1.302)	(ALDH1A3, 0.702)	(ALDH2, 0.503)	(DDC, 0.259)	(AOC3, 0.193)	(ALDH3B1, 0.121)	(MAOA, 0.096)	(HNMT, 0.066)	(ASPA, 0.019)	(AOC2, -0.016)	(ALDH1B1, -0.034)	(HDC, -0.041)	(ABP1, -0.064)	(ALDH1A1, -0.087)	(ALDH3A2, -0.088)	(ALDH3B2, -0.102)	(HARS, -0.105)	(HAL, -0.144)	(HARSL, -0.163)
61	male genitalia morphogenesis (GO:0030539)	2	0.057	0.287	0.91424	(LHCGR, 1.031)	(HSD17B3, 1.014)
62	circulation (GO:0008015)	32	0.059	0.296	0.71307	(SERPING1, 1.161)	(GCLC, 0.799)	(GUCY1A3, 0.588)	(APOC2, 0.425)	(MEOX2, 0.361)	(LPL, 0.34)	(ADORA2A, 0.289)	(LPA, 0.249)	(TBC1D8, 0.238)	(ELN, 0.231)	(HTR2B, 0.196)	(EPB41, 0.164)	(CXCL12, 0.157)	(APOA1, 0.098)	(ADM, 0.093)	(GUCY1B3, 0.085)	(NFE2, 0.046)	(COL3A1, 0.034)	(ENG, 0.03)	(HOXB2, 0.028)	(HTR7, 0.019)	(AVPR1A, 0.011)	(CLNS1A, 0.009)	(ACVRL1, 0.001)	(COL4A3, 0)	(PPYR1, 0)	(FER1L3, -0.007)	(CXCL10, -0.05)	(DSCR1, -0.098)	(MTHFR, -0.109)	(C3AR1, -0.138)	(APOA4, -0.143)
62	superoxide metabolism (GO:0006801)	6	0.059	0.296	0.92978	(CCS, 1.165)	(NOS2A, 0.854)	(NCF1, 0.703)	(NCF2, 0.29)	(CYBA, 0.147)	(SOD2, -0.059)
64	MAP00010 Glycolysis Gluconeogenesis GenMAPP	51	0.06	0.301	0.38564	(ALDH3A1, 1.528)	(ADH7, 1.072)	(ALDOA, 1.008)	(ALDH1A3, 0.417)	(GPI, 0.394)	(ALDH2, 0.349)	(ENO1, 0.267)	(PDHB, 0.198)	(PKLR, 0.166)	(PGAM1, 0.159)	(ALDOC, 0.15)	(ALDH3B1, 0.139)	(ADH5, 0.098)	(PGAM2, 0.098)	(ACYP1, 0.093)	(FBP2, 0.085)	(ADH1C, 0.082)	(PFKM, 0.067)	(TPI1, 0.014)	(GAPD, 0.008)	(FBP1, 0.007)	(HK3, 0.001)	(PGK1, 0)	(PDHA1, 0)	(ENO2, 0)	(HK2, 0)	(DLD, 0)	(LDHA, 0)	(PDHA2, 0)	(PFKP, 0)	(ADH6, 0)	(ALDH3B2, 0)	(ADH1A, 0)	(ALDOB, 0)	(ENO3, 0)	(GCK, 0)	(PKM2, 0)	(ADH1B, 0)	(BPGM, -0.006)	(ALDH3A2, -0.014)	(HK1, -0.014)	(ACYP2, -0.019)	(ALDH1A1, -0.028)	(LDHB, -0.034)
64	cell motility Any process involved in the controlled movement of a cell.	112	0.06	0.301	0.81124	(CHST4, 0.579)	(TXN, 0.534)	(CTGF, 0.487)	(KAL1, 0.466)	(TSPAN-1, 0.443)	(LTB4R, 0.338)	(TPBG, 0.332)	(SPINT2, 0.311)	(ARPC1B, 0.307)	(PALM, 0.304)	(CRK, 0.272)	(SERPINB5, 0.246)	(UBE3A, 0.236)	(ADRA2A, 0.234)	(TM4SF8, 0.229)	(ARPC4, 0.227)	(THBS4, 0.226)	(SERPINI2, 0.218)	(CSPG4, 0.209)	(ARPC3, 0.202)	(ARFIP2, 0.202)	(THBS3, 0.2)	(MKLN1, 0.194)	(VNN1, 0.168)	(CAPZA1, 0.149)	(FLNA, 0.138)	(NEO1, 0.127)	(ANXA1, 0.118)	(PAFAH1B1, 0.113)	(PYY, 0.107)	(TM4SF9, 0.053)	(CCL3, 0.05)	(ITGAL, 0.034)	(CCL4, 0.024)	(FPR1, 0.021)	(VASP, 0.015)	(MAPK14, 0.015)	(VNN2, 0.007)	(SPOCK, 0.007)	(IL13, 0)	(JAK2, 0)	(CORO1A, 0)	(KPTN, 0)	(NTF3, 0)
66	L-phenylalanine catabolism (GO:0006559)	2	0.061	0.305	0.69787	(HGD, 1.198)	(GSTZ1, 0.882)
67	positive regulation of follicle-stimulating hormone secretion (GO:0046881)	3	0.062	0.308	0.72902	(INHBB, 1.547)	(INHA, 1.053)	(INHBA, -0.128)
67	HTERT DOWN Smith et al 2003	66	0.062	0.308	1	(AKR1C3, 1.272)	(CBR1, 0.873)	(SERPING1, 0.836)	(RAB11A, 0.59)	(ACLY, 0.521)	(PIK3R3, 0.482)	(TRADD, 0.433)	(ATP5O, 0.311)	(PTPNS1, 0.223)	(DNA2L, 0.215)	(POU5F1, 0.199)	(UNC119, 0.191)	(SRD5A1, 0.187)	(PAM, 0.175)	(TAGLN, 0.142)	(PCNA, 0.133)	(TST, 0.129)	(SAA1, 0.121)	(ANXA4, 0.117)	(HEAB, 0.103)	(KIAA0140, 0.101)	(CALML3, 0.086)	(SORD, 0.085)	(PML, 0.082)	(UGP2, 0.065)	(FAH, 0.056)	(RAB40B, 0.043)	(TCF4, 0.017)	(ALDH7A1, 0.016)	(NID2, 0.005)	(PPP1R7, 0.004)	(NME4, 0)	(IDI1, 0)	(GM2A, 0)	(PCOLN3, 0)	(KYNU, 0)	(A2M, 0)	(ASAH1, 0)	(IL1RN, 0)	(DUSP6, 0)	(GSTO1, 0)	(DHCR24, 0)	(FOSB, 0)	(GSN, 0)
69	'de novo' GDP-L-fucose biosynthesis (GO:0042351)	2	0.066	0.324	0.84823	(GMDS, 2.425)	(TSTA3, 0.229)
70	proteasomePathway BioCarta	21	0.067	0.328	0.55777	(RPN1, 0.672)	(PSMD14, 0.611)	(PSMB5, 0.454)	(UBE3A, 0.377)	(PSMB6, 0.351)	(RPN2, 0.323)	(PSMB3, 0.267)	(PSMB1, 0.223)	(PSMB4, 0.22)	(PSMB2, 0.202)	(PSMA5, 0.155)	(PSMA7, 0.154)	(PSMA6, 0.072)	(PSMA3, 0.049)	(PSMA2, 0.044)	(UBE2A, -0.03)	(UBE1, -0.062)	(PSMB7, -0.069)	(PSMA4, -0.1)	(PSMC3, -0.126)	(PSMA1, -0.136)
71	breast cancer estrogen signalling GEArray	101	0.068	0.335	0.54516	(C3, 0.959)	(TFF3, 0.774)	(AZGP1, 0.725)	(ITGA6, 0.686)	(TFF1, 0.532)	(SCGB2A1, 0.429)	(BAG1, 0.42)	(CLDN7, 0.388)	(MT3, 0.351)	(GNAS, 0.254)	(MKI67, 0.218)	(THBS2, 0.212)	(IL6R, 0.203)	(RAC2, 0.2)	(ATF2, 0.196)	(BPAG1, 0.194)	(SERPINB5, 0.19)	(TIE, 0.189)	(JUN, 0.188)	(CCNE1, 0.145)	(SERPINE1, 0.137)	(CTSD, 0.137)	(KRT18, 0.116)	(STC2, 0.078)	(THBS4, 0.074)	(CDKN1B, 0.03)	(PGR, 0.009)	(PAPPA, 0.007)	(CCNA1, 0.006)	(SPRR1B, 0)	(NME1, 0)	(F3, 0)	(TOP2A, 0)	(CTNNB1, 0)	(MAP2K7, 0)	(PTGS2, 0)	(FHL5, 0)	(MLP, 0)	(PLAU, 0)	(TP53, 0)	(ID2, 0)	(CCNE2, 0)	(IGFBP2, 0)	(GATA3, 0)
72	MAP03070 Type III secretion system GenMAPP	18	0.069	0.335	0.52667	(ATP6V0A4, 0.912)	(ATP6V1D, 0.713)	(ATP6V1B1, 0.668)	(ATP6V0B, 0.414)	(ATP5E, 0.365)	(ATP6V1F, 0.309)	(ATP6AP1, 0.235)	(ATP6V1E1, 0.166)	(ATP6V0C, 0.156)	(ATP6V1G1, 0.09)	(ATP6V1A, 0.086)	(ATP6V1G2, 0.08)	(ATP6V0D1, -0.054)	(ATP6V0E, -0.094)	(ATP6V0A1, -0.095)	(ATP6V1B2, -0.105)	(MPP5, -0.116)	(ATP6V1C1, -0.183)
73	MAP00193 ATP synthesis GenMAPP	18	0.07	0.338	0.52667	(ATP6V0A4, 0.895)	(ATP6V1D, 0.696)	(ATP6V1B1, 0.662)	(ATP6V0B, 0.354)	(ATP5E, 0.315)	(ATP6V1F, 0.301)	(ATP6AP1, 0.226)	(ATP6V1E1, 0.179)	(ATP6V0C, 0.155)	(ATP6V1A, 0.116)	(ATP6V1G2, 0.106)	(ATP6V1G1, 0.032)	(ATP6V0D1, 0.014)	(ATP6V1B2, -0.034)	(ATP6V0E, -0.036)	(MPP5, -0.111)	(ATP6V1C1, -0.145)	(ATP6V0A1, -0.162)
73	nitric oxide biosynthesis (GO:0006809)	6	0.07	0.338	0.87712	(NQO1, 2.692)	(DDAH2, 0.565)	(GCHFR, 0.115)	(ARG2, 0.068)	(GCH1, -0.059)	(AKT1, -0.177)
73	rRNA transcription (GO:0009303)	3	0.07	0.338	0.90179	(GTF3C1, 1.402)	(BRF1, 0.684)	(GTF3A, 0.026)
73	fructose metabolism (GO:0006000)	5	0.07	0.338	0.97175	(ALDOA, 2.207)	(ALDOC, 0.54)	(FBP2, 0.382)	(FBP1, 0.038)	(ALDOB, -0.033)
77	MAP00251 Glutamate metabolism GenMAPP	20	0.073	0.35	0.3512	(GCLM, 1.398)	(GCLC, 0.924)	(GFPT1, 0.812)	(GAD1, 0.566)	(GPT, 0.217)	(GSR, 0.217)	(GOT2, 0.187)	(ABAT, 0.186)	(CAD, 0.151)	(GLUL, 0.028)	(EPRS, 0.012)	(QARS, -0.009)	(GMPS, -0.025)	(GLUD1, -0.057)	(GOT1, -0.083)	(ALDH5A1, -0.087)	(PPAT, -0.088)	(GSS, -0.091)	(GAD2, -0.135)	(CPS1, -0.163)
77	RAR UP Manually Curated	35	0.073	0.35	0.5224	(C3, 1.347)	(DHRS3, 1.082)	(LAMP2, 0.602)	(MSLN, 0.533)	(FDFT1, 0.369)	(ANXA6, 0.28)	(CASP3, 0.271)	(SSR1, 0.19)	(RB1, 0.183)	(LBP, 0.177)	(DGAT1, 0.118)	(SNX10, 0.101)	(SLC12A2, 0.094)	(MXD4, 0.074)	(NET1, 0.015)	(CP, 0.011)	(CASP1, 0)	(VEGFC, 0)	(ENPP2, -0.003)	(ABCA1, -0.007)	(SIAT4C, -0.007)	(CTSB, -0.015)	(MARCKS, -0.021)	(HSD11B1, -0.023)	(COL4A5, -0.03)	(NR2F1, -0.033)	(DIO2, -0.033)	(AGT, -0.039)	(RNASE1, -0.053)	(IVD, -0.098)	(GSTA4, -0.108)	(NRIP1, -0.129)	(HS3ST1, -0.131)	(OGN, -0.141)	(DCN, -0.141)
79	LEU UP Peng at al 2002	121	0.075	0.356	1	(TFF3, 0.747)	(HIST1H2BE, 0.697)	(MT2A, 0.576)	(CKB, 0.477)	(PYCR1, 0.402)	(MTHFD2, 0.366)	(C6orf80, 0.341)	(PCK2, 0.31)	(HDAC5, 0.275)	(XPOT, 0.274)	(PDE6D, 0.263)	(ALDH2, 0.253)	(SPAG9, 0.227)	(SURF1, 0.224)	(UNC119, 0.213)	(UBE2N, 0.204)	(C22orf1, 0.184)	(CEBPB, 0.181)	(CD22, 0.179)	(SLC6A11, 0.151)	(ERCC2, 0.132)	(TNFRSF7, 0.131)	(PPP2R5C, 0.126)	(DDX46, 0.124)	(IRF2, 0.119)	(SLC3A2, 0.118)	(NFE2L1, 0.111)	(POU2F3, 0.088)	(GCHFR, 0.059)	(SWAP70, 0.038)	(APBB3, 0.015)	(MTX1, 0.012)	(GPLD1, 0.01)	(AIM1, 0.008)	(BMP7, 0.007)	(VPS39, 0.007)	(ATF4, 0)	(CLCN6, 0)	(ATF5, 0)	(ISG20, 0)	(APS, 0)	(SSR2, 0)	(DAAM1, 0)	(CIRBP, 0)
80	th1th2Pathway BioCarta	19	0.076	0.361	0.70688	(IL4R, 1.18)	(IL12RB1, 0.587)	(IL18, 0.406)	(IL12RB2, 0.337)	(HLA-DRB1, 0.327)	(IL12A, 0.294)	(CD28, 0.255)	(IFNGR1, 0.211)	(CD86, 0.189)	(TNFRSF5, 0.142)	(IL18R1, 0.127)	(TNFSF5, 0.121)	(IL12B, 0.12)	(IL2RA, 0.081)	(HLA-DRA, 0.007)	(IFNG, -0.044)	(IL4, -0.063)	(IL2, -0.084)	(IFNGR2, -0.089)
80	cell adhesion (GO:0007155)	114	0.076	0.361	0.71998	(CLDN10, 1.08)	(SEMA5A, 0.888)	(AZGP1, 0.707)	(GNE, 0.554)	(NINJ1, 0.493)	(LU, 0.447)	(KAL1, 0.436)	(CDH16, 0.426)	(ACHE, 0.258)	(RAB13, 0.255)	(PCDHB11, 0.229)	(PTK2B, 0.225)	(EFNB1, 0.222)	(TSC1, 0.218)	(CIB1, 0.217)	(SELP, 0.213)	(CTNND2, 0.192)	(SCAM-1, 0.183)	(HAS1, 0.152)	(STAB1, 0.146)	(CD164, 0.134)	(CNTN6, 0.125)	(DSC3, 0.115)	(CCL4, 0.108)	(VWF, 0.095)	(CCR1, 0.075)	(CELSR1, 0.057)	(LY6D, 0.045)	(BYSL, 0.038)	(CD9, 0.015)	(MLLT4, 0)	(MCAM, 0)	(CDH3, 0)	(FPRL1, 0)	(PCDHB3, 0)	(TNC, 0)	(ERBB2IP, 0)	(ARF6, 0)	(MFGE8, 0)	(CCL11, 0)	(DGCR6, 0)	(SSPN, 0)	(MADCAM1, 0)	(EDG1, 0)
82	copper ion homeostasis (GO:0006878)	4	0.078	0.369	0.9249	(MT2A, 2.046)	(APP, 0.354)	(ATOX1, 0.353)	(CP, 0.123)
82	negative regulation of cell growth (GO:0030308)	8	0.078	0.369	0.97425	(OKL38, 1.233)	(MT3, 1.231)	(PPP2R1B, 0.326)	(APBB2, 0.147)	(DLC1, 0.051)	(APBB1, 0.011)	(DCBLD2, -0.02)	(TP53, -0.027)
84	innate immune response (GO:0045087)	2	0.08	0.382	0.74084	(DEFB1, 1.937)	(SFTPD, 0.265)
85	ethanol oxidation (GO:0006069)	4	0.081	0.387	0.78844	(ADH7, 2.621)	(ADH5, 0.255)	(ADH1B, 0.149)	(ADH6, -0.091)
86	MAP00260 Glycine serine and threonine metabolism GenMAPP	24	0.082	0.391	0.97318	(MAOB, 1.288)	(ALAS1, 0.891)	(AMT, 0.861)	(SHMT1, 0.393)	(TARS, 0.293)	(MAOA, 0.157)	(DAO, 0.129)	(AGXT, 0.112)	(AOC3, 0.084)	(GAMT, 0.044)	(CBS, 0.015)	(SDS, 0.014)	(BHMT, -0.006)	(KIAA0335, -0.015)	(DLD, -0.024)	(GARS, -0.031)	(ABP1, -0.033)	(HBG2, -0.035)	(SARS, -0.043)	(LOC56901, -0.084)	(AOC2, -0.107)	(GLDC, -0.148)	(PISD, -0.17)	(SHMT2, -0.182)
86	protein repair (GO:0030091)	2	0.082	0.391	1	(SEPX1, 0.022)	(MSRB2, 0)
88	calcium-independent cell-cell adhesion (GO:0016338)	15	0.083	0.394	0.58619	(CLDN10, 2.028)	(CLDN7, 0.847)	(CLDN9, 0.408)	(CLDN8, 0.232)	(CLDN1, 0.154)	(CLDN17, 0.076)	(CLDN4, 0.005)	(CLDN18, -0.006)	(CLDN11, -0.021)	(CLDN3, -0.022)	(CLDN16, -0.025)	(CLDN5, -0.036)	(CLDN15, -0.058)	(CLDN6, -0.109)	(CLDN14, -0.134)
88	regulation of DNA recombination (GO:0000018)	3	0.083	0.394	0.91885	(KPNA2, 1.482)	(KPNA1, 0.44)	(IL7R, 0.337)
88	eponfkbPathway The cytokine erythropoietin (Epo) prevents stress-induced neuronal apoptosis by stimulating anti-apoptotic pathways through JAK2 kinase and NF-kB.	11	0.083	0.394	1	(NFKBIA, 1.31)	(NFKB1, 1.073)	(HIF1A, 0.697)	(EPOR, 0.443)	(EPO, 0.045)	(GRIN1, 0.004)	(SOD2, -0.019)	(ARNT, -0.042)	(CDKN1A, -0.087)	(JAK2, -0.107)	(RELA, -0.215)
91	lamellipodium biogenesis (GO:0030032)	2	0.084	0.394	0.89721	(RAC1, 0.916)	(ARFIP2, 0.827)
91	immune cell chemotaxis (GO:0030595)	4	0.084	0.394	0.9655	(CX3CL1, 2.677)	(SPP1, 0.248)	(PF4, 0.107)	(IL10, 0.075)
93	fxrPathway The nuclear receptor transcription factors FXR and LXR are activated by cholesterol metabolites and regulate cholesterol homeostasis.	6	0.085	0.401	0.77778	(FABP6, 2.363)	(RXRA, 0.872)	(LDLR, 0.321)	(NR1H3, -0.093)	(NR0B2, -0.11)	(NR1H4, -0.266)
93	transcription initiation from RNA polymerase III promoter (GO:0006384)	3	0.085	0.401	0.93236	(SNAPC5, 1.299)	(BRF1, 0.711)	(GTF3C4, 0.388)
95	ketonebodiesPathway BLACK	4	0.087	0.407	0.88112	(BDH, 1.136)	(HMGCS2, 1.125)	(HMGCL, 0.125)	(ACAT1, -0.076)
96	cotranslational protein targeting to membrane (GO:0006613)	5	0.088	0.411	0.93029	(SRP19, 1.263)	(SSR1, 0.368)	(SSR2, 0.35)	(SRP14, 0.223)	(TRAM1, -0.005)
97	intracellular sequestering of iron ion (GO:0006880)	2	0.09	0.418	0.87706	(FTH1, 3.096)	(SRI, 0.077)
97	MYC MUT BLACK	5	0.09	0.418	1	(TIPARP, 1.864)	(NNMT, 0.837)	(HEAB, 0.256)	(GSS, -0.043)	(RAN, -0.22)
99	epidermis development (GO:0008544)	55	0.091	0.422	0.56813	(KRT14, 0.756)	(CTGF, 0.684)	(COL7A1, 0.576)	(KRT15, 0.547)	(PTCH2, 0.434)	(TGM5, 0.315)	(KRT10, 0.227)	(LAMA3, 0.218)	(LAMC2, 0.213)	(COL17A1, 0.213)	(SPRR1A, 0.212)	(STS, 0.2)	(FABP5, 0.191)	(PPARD, 0.188)	(BTD, 0.163)	(KRT13, 0.145)	(HOXB13, 0.138)	(LAMB3, 0.136)	(EVPL, 0.134)	(CRABP2, 0.125)	(POU2F3, 0.124)	(FGF7, 0.108)	(ATP2C1, 0.101)	(WAS, 0.085)	(ALOX12B, 0.04)	(GJB5, 0.023)	(SPRR1B, 0.023)	(DCT, 0.021)	(KRT5, 0.021)	(DSP, 0.02)	(EMP1, 0)	(KRTHB3, 0)	(PTHLH, 0)	(FOXN1, 0)	(KRTHB5, 0)	(KRTHA4, 0)	(KRT2A, 0)	(S100A7, 0)	(EDAR, 0)	(KRT17, 0)	(UGCG, 0)	(BNC1, 0)	(KRT1, 0)	(KRTHA1, -0.004)
99	response to metal ion (GO:0010038)	3	0.091	0.422	0.84903	(MT1X, 2.565)	(MTL5, 0.108)	(NDRG1, -0.105)
99	fructose 6-phosphate metabolism (GO:0006002)	4	0.091	0.422	0.89975	(GFPT1, 1.724)	(MPI, 0.802)	(GFPT2, -0.009)	(PFKL, -0.06)
99	protein localization (GO:0008104)	5	0.091	0.422	0.94961	(AKAP10, 0.731)	(C6orf82, 0.604)	(AKAP7, 0.521)	(CD81, 0.458)	(BIN3, -0.004)
99	CR HORMONAL FUNCTIONS PNAS 2008	12	0.091	0.422	1	(NKX3-1, 1.428)	(BAG1, 0.976)	(GIP, 0.649)	(ADRBK1, 0.411)	(STAR, 0.235)	(PGR, 0.104)	(THRB, 0.037)	(ESR1, -0.013)	(HSD17B2, -0.031)	(FSHR, -0.059)	(SSTR2, -0.078)	(THRA, -0.125)
104	MAP00195 Photosynthesis GenMAPP	19	0.092	0.426	0.54323	(ATP6V0A4, 0.894)	(ATP6V1D, 0.731)	(ATP6V1B1, 0.691)	(ATP5E, 0.353)	(ATP6V0B, 0.351)	(ATP6V1F, 0.267)	(ATP6V0C, 0.193)	(ATP6AP1, 0.17)	(ATP6V1A, 0.151)	(ATP6V1G2, 0.12)	(ATP6V1E1, 0.093)	(ATP6V0D1, 0.061)	(ATP6V1G1, 0.058)	(ATP6V0E, -0.058)	(ATP6V0A1, -0.064)	(MPP5, -0.08)	(ATP6V1B2, -0.091)	(ATP6V1C1, -0.103)	(FDXR, -0.105)
104	synaptic transmission, cholinergic (GO:0007271)	7	0.092	0.426	0.91717	(NQO1, 2.632)	(CHRNA10, 0.28)	(CHRNE, 0.225)	(APOE, 0.069)	(CHRNB4, 0.007)	(CHRNB3, -0.016)	(CHRNB1, -0.077)
106	positive regulation of axonogenesis (GO:0050772)	2	0.095	0.437	0.83704	(SLIT2, 3.029)	(ROBO1, -0.095)
107	MAP00330 Arginine and proline metabolism GenMAPP	39	0.096	0.444	0.89634	(MAOB, 1.142)	(CKB, 0.732)	(PYCR1, 0.661)	(SMS, 0.475)	(CKMT2, 0.422)	(ALDH2, 0.398)	(NOS2A, 0.334)	(SAT, 0.317)	(P4HB, 0.207)	(GOT2, 0.175)	(P4HA1, 0.147)	(DAO, 0.141)	(AMD1, 0.085)	(ARG2, 0.065)	(ASS, 0.052)	(AGMAT, 0.052)	(GAMT, 0.044)	(RARS, 0.037)	(MAOA, 0.03)	(AOC3, 0.019)	(CKM, 0)	(ABP1, 0)	(AOC2, -0.003)	(ASL, -0.008)	(VTI1B, -0.008)	(EPRS, -0.016)	(ODC1, -0.033)	(GLUD1, -0.034)	(ALDH1B1, -0.048)	(OAT, -0.059)	(ARG1, -0.075)	(OTC, -0.076)	(ALDH3A2, -0.078)	(ALDH1A1, -0.079)	(NOS1, -0.083)	(CKMT1, -0.085)	(NOS3, -0.1)	(CPS1, -0.129)	(GOT1, -0.155)
107	neurotransmittersPathway BLACK	6	0.096	0.444	0.99684	(GAD1, 0.947)	(DBH, 0.845)	(TH, 0.583)	(PNMT, 0.53)	(HDC, 0.101)	(TPH1, -0.207)
109	MAP00760 Nicotinate and nicotinamide metabolism BLACK	4	0.097	0.444	1	(NP, 1.57)	(NNMT, 0.833)	(QPRT, 0.079)	(AOX1, -0.182)
110	leukotriene metabolism (GO:0006691)	2	0.098	0.451	0.67504	(CYP4F3, 2.341)	(CYP4F2, 0.049)
110	protein amino acid ADP-ribosylation (GO:0006471)	7	0.098	0.451	0.82047	(SIRT3, 1.754)	(SIRT6, 1.313)	(ART1, 0.072)	(SIRT5, -0.022)	(SIRT4, -0.033)	(SIRT1, -0.039)	(ART3, -0.053)
110	hindbrain development (GO:0030902)	2	0.098	0.451	0.88674	(PBX1, 0.982)	(PBX3, 0.643)
113	negative regulation of I-kappaB kinase/NF-kappaB cascade (GO:0043124)	3	0.099	0.451	0.95008	(ZA20D1, 0.977)	(TNFAIP3, 0.712)	(RHOH, 0.353)
114	MAP00603 Globoside metabolism GenMAPP	10	0.1	0.453	0.77202	(SIAT4A, 1.332)	(NAGA, 0.755)	(FUT3, 0.64)	(FUT6, 0.222)	(HEXA, 0.168)	(FUT2, 0.058)	(FUT1, -0.022)	(GLA, -0.048)	(HEXB, -0.167)	(FUT5, -0.185)
114	I-kappaB phosphorylation (GO:0007252)	2	0.1	0.453	0.92272	(PRDX4, 2.229)	(CHUK, 0.124)
116	insulin receptor signaling pathway (GO:0008286)	9	0.102	0.455	0.71024	(AP3S1, 1.235)	(PIK3R3, 1.082)	(GAB1, 0.303)	(SORBS1, 0.227)	(PDPK1, 0.155)	(IGF2, 0.012)	(IGF1R, -0.021)	(PIK3R2, -0.076)	(GRB10, -0.124)
116	regulation of phosphorylation (GO:0042325)	2	0.102	0.455	0.8617	(BARD1, 2.022)	(PIK3R2, 0.111)
118	nucleotide metabolism (GO:0009117)	2	0.103	0.455	1	(REXO2, 0.014)	(FHIT, 0)
119	prostaglandin metabolism (GO:0006693)	3	0.104	0.455	0.68312	(AKR1C3, 3.091)	(CYP4F8, 0.164)	(PTGES, -0.258)
119	AR MOUSE PLUS TESTO FROM NETAFFX na	61	0.104	0.455	0.75406	(AGR2, 0.912)	(CYP2A13, 0.78)	(CYP2A6, 0.745)	(ERP70, 0.608)	(FKBP11, 0.497)	(CYP3A5, 0.388)	(SC4MOL, 0.295)	(UGT2B4, 0.292)	(FDFT1, 0.279)	(GPC1, 0.184)	(MAN1A1, 0.182)	(GFRA1, 0.166)	(ISYNA1, 0.154)	(CYP2B6, 0.146)	(CYB561, 0.112)	(ARAF1, 0.103)	(KCNK1, 0.098)	(NCF2, 0.094)	(KLRB1, 0.07)	(TCF7, 0.019)	(CLU, 0.017)	(CYP3A7, 0.014)	(RAMP3, 0.005)	(GJB3, 0)	(ADRA2C, 0)	(PTPRO, 0)	(BTG3, 0)	(GPX5, 0)	(FLJ21934, 0)	(RRM1, 0)	(FDPS, 0)	(GLDC, 0)	(ACE, 0)	(AGPAT3, 0)	(EAF2, 0)	(ENPP1, 0)	(ADAM7, 0)	(GSTM1, 0)	(MYOM2, 0)	(CYP3A4, 0)	(GLUL, 0)	(PEMT, 0)	(FKBP5, 0)	(NUCB2, 0)
119	regulation of transcriptional preinitiation complex formation (GO:0045898)	2	0.104	0.455	0.88674	(PBX1, 1.007)	(PBX3, 0.664)
122	chloride transport (GO:0006821)	3	0.109	0.464	0.99001	(FXYD1, 2.319)	(FXYD3, 0.06)	(GLRA3, -0.011)
123	methionine metabolism (GO:0006555)	2	0.111	0.469	0.87583	(SMS, 1.693)	(MSRA, 0.152)
124	defense response to bacteria (GO:0042742)	7	0.112	0.469	0.7678	(CAMP, 1.244)	(NOS2A, 0.856)	(STAB1, 0.728)	(TLR3, 0.17)	(LALBA, -0.026)	(PFC, -0.136)	(TLR6, -0.156)
124	embryo implantation (GO:0007566)	5	0.112	0.469	0.86874	(SCGB1A1, 2.615)	(PPARD, 0.315)	(TRO, 0.205)	(RPL29, -0.214)	(PRLR, -0.258)
124	positive regulation of interferon-gamma biosynthesis (GO:0045078)	3	0.112	0.469	0.97829	(TNFRSF7, 0.899)	(EBI3, 0.432)	(IL12B, 0.357)
127	defense response (GO:0006952)	36	0.113	0.469	0.86167	(TFF3, 1.136)	(TFF1, 0.847)	(INHBB, 0.586)	(P2RY11, 0.331)	(IL17RB, 0.278)	(CEBPE, 0.26)	(WAS, 0.187)	(IRAK1, 0.173)	(CYSLTR1, 0.164)	(MST1R, 0.16)	(MLF2, 0.158)	(TNIP1, 0.134)	(PTPRCAP, 0.13)	(PSG3, 0.107)	(CSF3R, 0.083)	(SIVA, 0.067)	(TIAL1, 0.051)	(RNASE6, 0.011)	(HRMT1L2, 0)	(FOXN1, 0)	(KCNN4, 0)	(NCF4, -0.002)	(CAMLG, -0.005)	(GATA3, -0.008)	(HP, -0.008)	(MPO, -0.013)	(SOCS6, -0.015)	(CD79A, -0.017)	(CD69, -0.021)	(LY6E, -0.021)	(SP140, -0.04)	(TFF2, -0.043)	(APOH, -0.066)	(CD83, -0.072)	(INHBA, -0.083)	(CD48, -0.118)
128	citrate metabolism (GO:0006101)	2	0.115	0.469	0.91966	(ACLY, 2.195)	(ACO2, -0.17)
128	MAP00670 One carbon pool by folate GenMAPP	12	0.115	0.469	1	(AMT, 1.277)	(MTHFD2, 0.957)	(SHMT1, 0.593)	(GART, 0.561)	(DHFR, 0.203)	(MTR, 0.083)	(ATIC, -0.034)	(FTHFD, -0.042)	(LOC56901, -0.079)	(TYMS, -0.16)	(MTHFD1, -0.194)	(SHMT2, -0.205)
130	membrane protein ectodomain proteolysis (GO:0006509)	6	0.116	0.469	0.8929	(BACE2, 1.027)	(BACE1, 0.694)	(NCSTN, 0.479)	(ARTS-1, 0.385)	(PSEN1, 0.129)	(PSEN2, -0.206)
131	MAP00190 Oxidative phosphorylation GenMAPP	45	0.117	0.469	0.55761	(ATP6V0A4, 0.676)	(COX6A1, 0.599)	(ATP12A, 0.538)	(ATP6V1B1, 0.447)	(ATP6V1D, 0.435)	(ATP7A, 0.292)	(ATP6V0B, 0.252)	(ATP7B, 0.243)	(SDHB, 0.198)	(ATP4A, 0.197)	(ATP6V1F, 0.188)	(ATP5E, 0.176)	(COX7A1, 0.171)	(COX5B, 0.165)	(COX7B, 0.157)	(COX7A2, 0.156)	(ATP6V1A, 0.131)	(NDUFS1, 0.116)	(COX4I1, 0.107)	(ATP6V0C, 0.101)	(ATP6V1E1, 0.083)	(COX6A2, 0.073)	(ATP6AP1, 0.072)	(COX5A, 0.044)	(SDHA, 0.036)	(COX7C, 0.014)	(ATP6V1B2, 0)	(ATP6V1G2, 0)	(ATP4B, 0)	(COX6C, 0)	(NFKBIL2, 0)	(MPP5, 0)	(COX6B, 0)	(ATP6V0D1, -0.011)	(UQCRB, -0.014)	(ATP6V0E, -0.014)	(ATP6V1C1, -0.03)	(NDUFV2, -0.034)	(ATP6V1G1, -0.048)	(NDUFA5, -0.052)	(ATP6V0A1, -0.054)	(ZNF183, -0.065)	(UQCRFS1, -0.094)	(UQCRC1, -0.107)
132	MAP00561 Glycerolipid metabolism GenMAPP	47	0.118	0.469	0.54716	(ADH7, 1.163)	(AKR1B1, 1.112)	(AGPS, 0.443)	(ACHE, 0.411)	(PLA2G4A, 0.402)	(ALDH2, 0.39)	(GPD1, 0.276)	(LPL, 0.251)	(DGKE, 0.176)	(ALPPL2, 0.163)	(DGKQ, 0.142)	(CPT2, 0.136)	(PLA2G1B, 0.132)	(GPD2, 0.127)	(PNLIPRP1, 0.085)	(PAFAH1B1, 0.075)	(ADH5, 0.07)	(ADH1C, 0.064)	(LIPC, 0.044)	(TPI1, 0.041)	(EKI1, 0.04)	(DGAT1, 0.038)	(SERPINB1, 0.028)	(PLA2G5, 0.02)	(GK, 0.013)	(ALDH3A2, 0)	(ALDH1B1, 0)	(ADH6, 0)	(PNLIP, 0)	(DGKG, 0)	(GLB1, 0)	(ADH1B, 0)	(ALDH1A1, 0)	(PLA2G2A, -0.005)	(CEL, -0.006)	(PISD, -0.008)	(CHAT, -0.009)	(ALPP, -0.012)	(PCYT1A, -0.014)	(PNLIPRP2, -0.019)	(ALPL, -0.026)	(ALPI, -0.031)	(GLA, -0.036)	(ADH1A, -0.084)
133	pepiPathway BioCarta	6	0.119	0.469	0.88536	(SLPI, 2.244)	(ELA2A, 0.218)	(ELA2, 0.055)	(GRN, 0.006)	(ELA3B, -0.017)	(IL8, -0.063)
133	glycolysis (GO:0006096)	4	0.119	0.469	0.90791	(ALDOA, 2.433)	(HK1, 0.06)	(PGK1, -0.076)	(ALDOB, -0.116)
135	response to drug (GO:0042493)	11	0.121	0.469	0.9543	(ABCC1, 2.019)	(CTPS, 0.53)	(ABCB1, 0.451)	(ABCA3, 0.334)	(SEMA3C, 0.176)	(MVP, 0.102)	(ABCB4, 0.011)	(SCN11A, -0.016)	(ABCG2, -0.034)	(ABCC6, -0.118)	(RAB6C, -0.144)
136	positive regulation of phagocytosis (GO:0050766)	4	0.122	0.469	0.73843	(GATA2, 1.247)	(AHSG, 0.443)	(AZU1, 0.266)	(SFTPD, 0.14)
137	axon guidance (GO:0007411)	17	0.123	0.474	0	(SLIT1, 1.467)	(KAL1, 0.961)	(EVL, 0.631)	(NRXN3, 0.193)	(FEZ1, 0.093)	(NRXN1, 0.091)	(UNC5C, 0.064)	(NRP2, 0.054)	(FEZ2, 0.021)	(GNAO1, 0.018)	(UBA52, 0.009)	(SPON2, 0.004)	(SEMA3B, -0.057)	(SIAH1, -0.08)	(OPHN1, -0.089)	(SEMA4F, -0.128)	(NRP1, -0.134)
137	nucleoside transport (GO:0015858)	3	0.123	0.474	0.82463	(SLC29A1, 2.051)	(SLC29A2, 0.108)	(SLC28A1, -0.091)
139	Rho protein signal transduction (GO:0007266)	17	0.126	0.477	0.38993	(ARHGEF3, 0.865)	(ARHGAP4, 0.836)	(CFL1, 0.732)	(ADRA2A, 0.528)	(TSC1, 0.388)	(ARHGEF1, 0.13)	(ROCK1, 0.124)	(ARHGAP5, 0.092)	(RHOA, 0.058)	(RHOG, 0.036)	(ARHGDIG, 0.036)	(ARHGAP1, -0.018)	(ARHGDIA, -0.023)	(RHOD, -0.024)	(ARHGDIB, -0.067)	(LIMK1, -0.138)	(ARHGEF11, -0.151)
139	regulation of exit from mitosis (GO:0007096)	2	0.126	0.477	0.72632	(CYB561D2, 0.94)	(CDC23, 0.432)
139	Matrix Metalloproteinases BioCarta	26	0.126	0.477	0.7619	(TIMP1, 1.257)	(MMP10, 0.894)	(MMP25, 0.412)	(MMP16, 0.4)	(TIMP3, 0.25)	(MMP7, 0.238)	(TIMP4, 0.217)	(MMP15, 0.164)	(MMP14, 0.143)	(MMP11, 0.121)	(TIMP2, 0.114)	(MMP27, 0.069)	(MMP2, 0.061)	(MMP28, 0.054)	(TNF, 0.01)	(BSG, 0.008)	(MMP8, 0.004)	(MMP17, 0)	(MMP12, -0.009)	(MMP20, -0.01)	(MMP26, -0.025)	(MMP19, -0.082)	(MMP3, -0.087)	(MMP13, -0.112)	(MMP9, -0.115)	(MMP24, -0.179)
139	rabPathway BioCarta	11	0.126	0.477	1	(RAB11A, 1.347)	(RAB6A, 0.395)	(RAB3A, 0.339)	(RAB9A, 0.322)	(ACTA1, 0.197)	(RAB2, 0.165)	(RAB4A, 0.097)	(RAB5A, 0.022)	(RAB27A, -0.032)	(RAB1A, -0.055)	(RAB7, -0.071)
143	male meiosis (GO:0007140)	2	0.128	0.484	1	(HSPA2, 0.009)	(PIM2, 0.001)
144	reckPathway BioCarta	9	0.129	0.484	0.8179	(TIMP1, 1.736)	(TIMP3, 0.369)	(TIMP4, 0.266)	(MMP2, 0.2)	(MMP14, 0.188)	(TIMP2, 0.103)	(RECK, 0.029)	(HRAS, -0.021)	(MMP9, -0.151)
145	cobalamin transport (GO:0015889)	2	0.131	0.491	0.74209	(TCN1, 2.945)	(TCN2, -0.169)
145	SA FAS SIGNALLING SigmaAldrich	9	0.131	0.491	0.81513	(CFL1, 0.998)	(PDE6D, 0.731)	(CASP3, 0.544)	(TNFSF6, 0.101)	(BCL2, 0.091)	(TNFRSF6, 0.085)	(P11, 0.084)	(CASP8, 0.044)	(CFLAR, -0.098)
145	opsonization (GO:0008228)	2	0.131	0.491	0.96798	(FCN2, 1.885)	(FCN1, -0.042)
145	KRAS TOP100 KNOCKDOWN Cordero et al 2005	84	0.131	0.491	1	(INPP4B, 0.7)	(COL7A1, 0.459)	(TUFT1, 0.436)	(LAMP2, 0.409)	(EVL, 0.39)	(MATN2, 0.31)	(DFNA5, 0.303)	(ITGAV, 0.295)	(KIAA0992, 0.281)	(COL5A1, 0.277)	(COL4A1, 0.269)	(CGI-116, 0.252)	(ULK1, 0.249)	(ST5, 0.22)	(JUN, 0.209)	(PDXK, 0.204)	(PLEKHC1, 0.2)	(DKFZp434P162, 0.195)	(HSPG2, 0.189)	(TNS, 0.184)	(HGD, 0.171)	(SERPINE1, 0.139)	(CDH4, 0.12)	(SNAI1, 0.115)	(TAGLN, 0.107)	(LBH, 0.094)	(PGLS, 0.087)	(TIMP3, 0.062)	(COL1A1, 0.056)	(ACVR1B, 0.05)	(SERPINE2, 0.044)	(NCF2, 0.04)	(CHST3, 0.038)	(MUC3B, 0.03)	(MYL9, 0.024)	(ARK5, 0.017)	(ADCY7, 0)	(TGFB2, 0)	(C8orf4, 0)	(SOX4, 0)	(SPARC, 0)	(DICER1, 0)	(MAP3K8, 0)	(GPR56, 0)
145	regulation of GTPase activity (GO:0043087)	2	0.131	0.491	1	(RAB3GAP1, 0.012)	(RAB3GAP2, 0)
150	positive regulation of JNK cascade (GO:0046330)	2	0.133	0.496	1	(TNFRSF7, 1.185)	(HIPK2, 0.455)
151	gene silencing (GO:0016458)	2	0.134	0.502	0.79406	(SCMH1, 1.702)	(PCOLN3, 0.01)
152	salmonellaPathway BioCarta	12	0.135	0.508	1	(ARPC1B, 0.934)	(ARPC3, 0.644)	(ARPC4, 0.58)	(RAC1, 0.444)	(ARPC1A, 0.306)	(ACTA1, 0.251)	(ACTR3, 0.22)	(WASF1, 0.113)	(WASL, 0.097)	(ARPC2, -0.11)	(CDC42, -0.113)	(ACTR2, -0.209)
153	membrane fusion (GO:0006944)	12	0.138	0.527	0	(VAPA, 0.89)	(VAMP3, 0.524)	(OTOF, 0.454)	(BRDG1, 0.342)	(NAPA, 0.335)	(VPS4B, 0.275)	(STX11, 0.108)	(RABIF, 0.065)	(GCA, -0.106)	(NAPG, -0.11)	(GOSR2, -0.125)	(VTI1B, -0.194)
153	eye development (sensu Mammalia) (GO:0001747)	4	0.138	0.527	1	(CYP1B1, 3.032)	(EYA2, 0.112)	(POU4F3, -0.176)	(POU4F2, -0.191)
153	pyrimidine ribonucleotide biosynthesis (GO:0009220)	2	0.138	0.527	1	(CMPK, 0.009)	(AK5, 0)
156	eye development (GO:0001654)	2	0.139	0.527	0.99731	(BMPR1B, 1.086)	(PAX6, 0.578)
157	GLUCO Manually Curated	31	0.141	0.533	0.60427	(ALDOA, 1.233)	(GPI, 0.546)	(PCK2, 0.544)	(ME2, 0.415)	(ENO1, 0.288)	(GPD1, 0.268)	(CD4, 0.221)	(ALDOC, 0.207)	(GPT, 0.199)	(PGAM2, 0.169)	(GPD2, 0.112)	(ENO3, 0.096)	(MDH1, 0.087)	(FBP2, 0.072)	(PFKM, 0.071)	(TPI1, 0.028)	(GAPDS, 0)	(PCK1, -0.007)	(LDHB, -0.007)	(FBP1, -0.021)	(LDHC, -0.033)	(ENO2, -0.036)	(PC, -0.051)	(LDHA, -0.053)	(ME1, -0.056)	(BID, -0.071)	(PGK1, -0.072)	(MDH2, -0.078)	(GK, -0.087)	(ME3, -0.111)	(ALDOB, -0.139)
157	signal complex formation (GO:0007172)	5	0.141	0.533	0.85084	(PTK2B, 0.983)	(CD3E, 0.531)	(MAPK8IP2, 0.42)	(SRC, 0.081)	(PXN, -0.166)
157	notchPathway BLACK	5	0.141	0.533	0.9	(NOTCH1, 1.421)	(ADAM17, 0.671)	(PSEN1, 0.117)	(RBPSUH, -0.033)	(FURIN, -0.129)
157	response to hypoxia (GO:0001666)	6	0.141	0.533	0.93119	(MT3, 1.357)	(HIF1A, 0.932)	(EGLN2, 0.041)	(EP300, 0.014)	(CREBBP, -0.018)	(ARNT2, -0.214)
161	drug resistance and metabolism BioCarta	96	0.143	0.543	0.67576	(NQO1, 1.152)	(ABCC1, 0.962)	(CYP1A1, 0.624)	(SOD1, 0.507)	(NFKB1, 0.415)	(CYP3A5, 0.308)	(GSTP1, 0.296)	(RXRA, 0.277)	(MET, 0.267)	(CYP2E1, 0.266)	(HIF1A, 0.257)	(CYP2D6, 0.247)	(ABCC2, 0.156)	(BLMH, 0.155)	(CYP2B6, 0.151)	(ABCB1, 0.149)	(CDKN1B, 0.131)	(RB1, 0.129)	(ERBB2, 0.105)	(FOS, 0.086)	(MSH2, 0.066)	(CCNE1, 0.053)	(ABCC3, 0.049)	(ABCC5, 0.008)	(PPARD, 0.008)	(EPHX1, 0)	(NAT2, 0)	(TPMT, 0)	(TOP2B, 0)	(TOP2A, 0)	(AHR, 0)	(TYMS, 0)	(BRCA1, 0)	(RXRG, 0)	(MYC, 0)	(ERBB4, 0)	(CDK2, 0)	(DHFR, 0)	(ERCC3, 0)	(BCL2L1, 0)	(TNFRSF11A, 0)	(ERBB3, 0)	(EPHX2, 0)	(CRABP1, 0)
161	mRNA splice site selection (GO:0006376)	7	0.143	0.543	0.9851	(SFRS8, 1.002)	(SFRS6, 0.719)	(SFRS5, 0.667)	(SFRS9, 0.247)	(SFRS1, -0.074)	(CUGBP1, -0.112)	(FUSIP1, -0.253)
163	p53hypoxiaPathway BioCarta	20	0.144	0.549	0.39726	(NQO1, 1.9)	(HIF1A, 0.466)	(HSPA1A, 0.433)	(CPB2, 0.404)	(ABCB1, 0.363)	(FHL2, 0.321)	(IGFBP3, 0.165)	(BAX, 0.114)	(CSNK1A1, 0.021)	(HIC1, 0.018)	(TP53, 0.012)	(NFKBIB, -0.013)	(HSPCA, -0.024)	(MAPK8, -0.029)	(ATM, -0.037)	(GADD45A, -0.055)	(MDM2, -0.08)	(CDKN1A, -0.12)	(AKT1, -0.133)	(CSNK1D, -0.135)
163	gonad development (GO:0008406)	2	0.144	0.549	0.92617	(MKKS, 1.3)	(HMGCR, 0.384)
165	Notch signaling pathway (GO:0007219)	5	0.146	0.555	0.96338	(NOTCH1, 1.291)	(NOTCH4, 1.004)	(POFUT1, -0.109)	(NOTCH2, -0.113)	(DLL3, -0.15)
165	positive regulation of anti-apoptosis (GO:0045768)	2	0.146	0.555	0.98548	(CD28, 0.838)	(OPA1, 0.445)
165	EMT UP Jechlinger et al 2003	55	0.146	0.555	1	(CYP1B1, 1.476)	(SLPI, 1.039)	(MTHFD2, 0.523)	(GALK1, 0.494)	(HIF1A, 0.326)	(SLC3A2, 0.263)	(RRAS, 0.202)	(GAS1, 0.184)	(SNAI1, 0.181)	(SDC2, 0.156)	(FMO1, 0.151)	(DAB2, 0.138)	(PPIC, 0.135)	(PHGDH, 0.109)	(VLDLR, 0.107)	(MMP2, 0.104)	(PROCR, 0.089)	(IFITM3, 0.086)	(PRSS11, 0.049)	(PCOLCE, 0.047)	(S100A8, 0.043)	(VIM, 0.025)	(IFIT1, 0.018)	(BCL3, 0.013)	(CTSZ, 0.009)	(G1P2, 0.005)	(CD68, 0.002)	(ADSS, 0)	(DCN, 0)	(PDGFRA, 0)	(DDR2, 0)	(SPARC, 0)	(ADA, 0)	(CXCL5, 0)	(IRF7, 0)	(COL6A2, 0)	(SRM, 0)	(PLA2G7, 0)	(RNASET2, 0)	(CDH2, 0)	(UPP1, 0)	(INHBA, 0)	(COL6A1, 0)	(ASNS, 0)
168	GTP biosynthesis (GO:0006183)	2	0.147	0.561	0.89038	(GUK1, 2.165)	(IMPDH1, -0.209)
169	glycoprotein biosynthesis (GO:0009101)	2	0.148	0.564	0.89732	(MAN2A1, 0.742)	(TNIP1, 0.701)
170	mammary gland development (GO:0030879)	3	0.149	0.567	0.75472	(NOTCH4, 1.336)	(ERBB2, 0.51)	(TDGF1, 0.015)
170	neurotransmitter uptake (GO:0001504)	3	0.149	0.567	0.9309	(SLC6A8, 1.228)	(SLC6A4, 0.194)	(SLC1A3, 0.176)
172	sulfur metabolism (GO:0006790)	7	0.15	0.573	0.93281	(CHST4, 1.693)	(CHST3, 0.54)	(CHST7, 0.299)	(CHST8, 0.152)	(CHST5, 0.058)	(CHST6, -0.096)	(CHST2, -0.244)
172	glycine catabolism (GO:0006546)	3	0.15	0.573	1	(AMT, 2.081)	(GCSH, 0.129)	(GLDC, -0.215)
174	germ cell migration (GO:0008354)	3	0.152	0.583	0.93872	(PPAP2B, 0.966)	(PPAP2A, 0.562)	(HMGCR, 0.24)
174	reelinPathway BioCarta	7	0.152	0.583	0.94138	(LRP8, 1.394)	(DAB1, 0.716)	(FYN, 0.309)	(VLDLR, 0.228)	(RELN, 0.11)	(CDK5, -0.095)	(CDK5R1, -0.276)
174	ST Tumor Necrosis Factor Pathway Signalling Transduction KE	29	0.152	0.583	1	(NFKBIA, 0.876)	(NFKB1, 0.712)	(TRADD, 0.649)	(JUN, 0.333)	(BIRC3, 0.286)	(CASP3, 0.281)	(TNFAIP3, 0.258)	(TNFRSF1A, 0.185)	(NFKBIL1, 0.185)	(BIRC2, 0.161)	(TRAF2, 0.135)	(NFKB2, 0.132)	(NR2C2, 0.119)	(CASP8, 0.069)	(MAP3K7, 0.018)	(BAG4, 0.011)	(RIPK1, 0)	(MAP3K3, -0.005)	(RALBP1, -0.006)	(NFKBIB, -0.007)	(TNF, -0.013)	(IKBKG, -0.015)	(MAP2K4, -0.036)	(CFLAR, -0.052)	(HRB, -0.059)	(NFKBIE, -0.108)	(NFKBIL2, -0.11)	(TNFRSF1B, -0.121)	(FADD, -0.146)
174	CR TRANSPORT OF VESICLES PNAS 2015	24	0.152	0.583	1	(RAB11A, 1.004)	(RAB5B, 0.555)	(RAB13, 0.46)	(RAB6A, 0.285)	(RAB3B, 0.266)	(PIK3C3, 0.21)	(RAB3A, 0.196)	(RAB2, 0.162)	(RAB5C, 0.108)	(RAB4A, 0.076)	(AP2M1, 0.07)	(RAB27A, 0.037)	(RAB27B, 0.032)	(ACTR1A, -0.009)	(AP3D1, -0.01)	(RAB7, -0.029)	(GOLGA4, -0.034)	(RAB33A, -0.035)	(RAB7L1, -0.036)	(RAB1A, -0.038)	(RAB26, -0.077)	(RAB5A, -0.081)	(RAB31, -0.115)	(RAB2L, -0.159)
174	arenrf2Pathway Nrf1 and nrf2 are transcription factors that bind to antioxidant response elements (AREs), promoters of genes involved in oxidative damage control.	14	0.152	0.583	1	(MAFG, 0.845)	(CREB1, 0.473)	(JUN, 0.461)	(KEAP1, 0.424)	(NFE2L2, 0.327)	(MAPK14, 0.3)	(MAFK, 0.229)	(FOS, 0.186)	(MAFF, 0.021)	(MAPK1, 0.005)	(MAPK8, -0.005)	(FXYD2, -0.062)	(PRKCA, -0.138)	(PRKCB1, -0.147)
174	MAP00530 Aminosugars metabolism GenMAPP	14	0.152	0.583	1	(GNE, 1.263)	(RENBP, 0.956)	(GFPT1, 0.951)	(PGM3, 0.129)	(NAGLU, 0.069)	(HEXA, 0.052)	(HK3, -0.023)	(HK1, -0.053)	(GCK, -0.082)	(HK2, -0.145)	(DIA1, -0.16)	(CMAS, -0.189)	(PGM1, -0.201)	(HEXB, -0.218)
180	vesicle docking during exocytosis (GO:0006904)	6	0.154	0.595	0.87642	(STX18, 1.243)	(VAMP3, 0.827)	(VDP, 0.188)	(CPLX2, 0.042)	(VAMP8, -0.085)	(VTI1B, -0.112)
181	ANDROGEN GENES FROM NETAFFX na	62	0.155	0.595	0.48122	(AKR1B10, 1.512)	(SULT2B1, 0.569)	(SCGB2A1, 0.557)	(RNF14, 0.392)	(ABHD2, 0.388)	(ARSE, 0.355)	(C20orf14, 0.349)	(HSD17B8, 0.293)	(UGT2B4, 0.246)	(HSD17B3, 0.224)	(CRSP2, 0.191)	(RDH11, 0.178)	(RDH5, 0.175)	(SRD5A1, 0.138)	(AKR1C4, 0.134)	(PPAP2A, 0.127)	(RODH-4, 0.124)	(VDRIP, 0.102)	(NSD1, 0.088)	(SRD5A2, 0.08)	(RWDD1, 0.073)	(STS, 0.03)	(FLJ21934, 0.028)	(NR3C2, 0.023)	(TGFB1I1, 0.013)	(FKBP5, 0.008)	(RODH, 0)	(LCN7, 0)	(ARSD, 0)	(CRISP1, 0)	(HSD11B2, 0)	(APRIN, 0)	(UGT2B15, 0)	(AKR1D1, 0)	(TMPRSS2, 0)	(SHBG, 0)	(HSD11B1, 0)	(SULT2A1, 0)	(NR3C1, 0)	(HSD3B2, 0)	(FXR2, 0)	(FGF8, 0)	(PART1, 0)	(RAN, 0)
181	cytokine and chemokine mediated signaling pathway (GO:0019221)	4	0.155	0.595	0.74425	(CX3CL1, 2.718)	(PF4, 0.045)	(IRAK3, -0.159)	(SOCS5, -0.193)
183	antibacterial humoral response (sensu Vertebrata) (GO:0019733)	2	0.156	0.595	0.92318	(NFKB1, 1.992)	(LY96, -0.115)
184	anion transport (GO:0006820)	6	0.158	0.595	1	(SLC17A5, 0.982)	(VDAC1, 0.978)	(SLC26A3, 0.25)	(SLC4A1, 0.107)	(VDAC2, -0.064)	(SLC4A2, -0.077)
185	heme biosynthesis (GO:0006783)	8	0.159	0.595	0.86062	(ALAS1, 1.438)	(ALAD, 0.626)	(NFE2L1, 0.476)	(COX10, 0.128)	(CPOX, -0.056)	(FECH, -0.094)	(ALAS2, -0.161)	(PPOX, -0.163)
186	myoblast fusion (GO:0007520)	3	0.16	0.595	0.90832	(CACNA1H, 1.173)	(KCNH1, 0.406)	(ADAM12, -0.062)
186	nucleocytoplasmic transport (GO:0006913)	4	0.16	0.595	0.93197	(NPM1, 1.187)	(ADAM10, 0.352)	(NUP205, 0.116)	(NUP98, 0.013)
188	pparPathway BLACK	4	0.161	0.595	0.95	(RXRA, 1.095)	(PPARD, 0.271)	(PPARG, 0.258)	(PPARA, 0.185)
189	rnaPathway BioCarta	10	0.162	0.596	0.90897	(NFKBIA, 1.364)	(NFKB1, 1.094)	(EIF2S2, 0.46)	(TP53, 0.032)	(CHUK, -0.031)	(MAP3K14, -0.106)	(EIF2S1, -0.135)	(PRKR, -0.182)	(DNAJC3, -0.205)	(RELA, -0.225)
189	interferon-gamma biosynthesis (GO:0042095)	2	0.162	0.596	0.91361	(IL18, 1.04)	(IL12B, 0.491)
191	protein ubiquitination (GO:0016567)	7	0.164	0.598	0.88961	(SAE1, 1.435)	(WWP1, 1.018)	(VHL, 0.089)	(MYLIP, 0.042)	(CBL, -0.07)	(UBA52, -0.107)	(MDM2, -0.146)
191	rhodopsin mediated signaling (GO:0016056)	3	0.164	0.598	0.95368	(GRK1, 0.961)	(SAG, 0.816)	(RHO, -0.019)
193	positive regulation of apoptosis (GO:0043065)	4	0.166	0.608	0.94791	(BARD1, 1.799)	(IGFBP3, 0.606)	(STK3, -0.087)	(STK4, -0.206)
194	estrogen biosynthesis (GO:0006703)	2	0.168	0.611	1	(BMPR1B, 1.218)	(HSD17B2, 0.168)
195	embryonic development (GO:0009790)	8	0.169	0.611	0.399	(NOTCH4, 0.938)	(PBX1, 0.552)	(PBX3, 0.431)	(BMP10, 0.418)	(KIF1B, 0.01)	(TDGF1, -0.003)	(ECE2, -0.023)	(MDFI, -0.112)
196	ion transport (GO:0006811)	4	0.171	0.611	0.90591	(LASP1, 1.156)	(AKAP7, 0.583)	(GALR1, -0.014)	(PLP2, -0.049)
196	response to cold (GO:0009409)	3	0.171	0.611	1	(GMPR, 0.899)	(CIRBP, 0.667)	(CSDA, 0.037)
198	regulation of cell growth (GO:0001558)	3	0.172	0.611	0.78513	(TU3A, 2.368)	(CDC2L2, -0.226)	(CDC2L1, -0.304)
199	positive regulation of activated T cell proliferation (GO:0042104)	2	0.174	0.611	0.91361	(IL18, 1.018)	(IL12B, 0.577)
199	tall1Pathway BioCarta	13	0.174	0.611	1	(NFKB1, 0.992)	(TNFSF13, 0.852)	(TRAF5, 0.791)	(MAPK14, 0.296)	(TRAF2, 0.275)	(TRAF3, 0.139)	(CHUK, 0.04)	(TRAF6, -0.001)	(MAPK8, -0.066)	(TNFRSF17, -0.116)	(MAP3K14, -0.13)	(TNFRSF13B, -0.139)	(RELA, -0.152)
201	G1 phase of mitotic cell cycle (GO:0000080)	7	0.176	0.611	0.92308	(TAF1, 0.797)	(E2F1, 0.358)	(CDC23, 0.339)	(CDKN1C, 0.115)	(CDK6, 0.1)	(ANAPC2, 0.093)	(DNAJA2, 0.032)
202	neuron recognition (GO:0008038)	4	0.178	0.612	0.772	(SLIT2, 2.696)	(PCDH12, -0.111)	(OPCML, -0.17)	(HNT, -0.333)
202	relaPathway BioCarta	16	0.178	0.612	1	(NFKBIA, 1.179)	(NFKB1, 0.911)	(TRADD, 0.88)	(TNFRSF1A, 0.313)	(HDAC3, 0.097)	(EP300, 0.025)	(RIPK1, -0.007)	(CHUK, -0.023)	(CREBBP, -0.029)	(TRAF6, -0.043)	(TNF, -0.06)	(FADD, -0.071)	(TNFRSF1B, -0.11)	(IKBKG, -0.113)	(RELA, -0.169)	(IKBKB, -0.183)
204	endocytosis (GO:0006897)	16	0.179	0.612	0.6149	(LRP8, 1.014)	(ATP6V1H, 0.638)	(SNX4, 0.582)	(LDLR, 0.218)	(SNX2, 0.188)	(AMPH, 0.098)	(RAB5A, 0.088)	(RAB22A, 0.06)	(EPN1, 0.043)	(PSCD2, 0.023)	(ANKFY1, -0.012)	(HOOK2, -0.032)	(SNX3, -0.05)	(SNX1, -0.07)	(TSC2, -0.083)	(RAB7, -0.106)
205	GLYCOL Manually Curated	21	0.18	0.617	1	(ALDOA, 1.443)	(GPI, 0.624)	(ENO1, 0.441)	(CD4, 0.291)	(ALDOC, 0.287)	(PGAM2, 0.258)	(FBP2, 0.129)	(ENO3, 0.088)	(PFKM, 0.05)	(TPI1, 0.05)	(HK1, -0.003)	(FBP1, -0.018)	(ENO2, -0.032)	(GAPDS, -0.037)	(PFKFB1, -0.051)	(PGK1, -0.053)	(PKM2, -0.073)	(BID, -0.127)	(ALDOB, -0.136)	(PFKFB2, -0.15)	(PGM1, -0.223)
205	mta3Pathway BioCarta	14	0.18	0.617	1	(ALDOA, 1.605)	(TUBA3, 0.632)	(CTSD, 0.371)	(TUBA6, 0.132)	(TUBA1, 0.111)	(GREB1, 0.066)	(HSPB1, 0.061)	(TUBA8, 0.058)	(ESR1, 0.051)	(GAPD, 0.033)	(TUBA2, -0.029)	(HSPB2, -0.053)	(MTA1, -0.104)	(PDZK1, -0.17)
207	entry of virus into host cell (GO:0046718)	5	0.181	0.617	0.88785	(WWP1, 1.134)	(ACE2, 0.405)	(CD81, 0.325)	(WWP2, 0.076)	(ITCH, -0.06)
208	deathPathway Death receptors such as Fas and DR3, 4, and 5 transduce pro-apoptotic signaling by oligomerizing to activate the caspase cascade.	32	0.182	0.622	0.89278	(NFKBIA, 0.883)	(TRADD, 0.646)	(NFKB1, 0.636)	(TNFSF12, 0.528)	(DFFB, 0.378)	(BIRC3, 0.359)	(CASP3, 0.265)	(TRAF2, 0.202)	(BIRC2, 0.196)	(BCL2, 0.103)	(RIPK1, 0.073)	(BIRC4, 0.064)	(LMNA, 0.063)	(CASP7, 0.04)	(DFFA, 0.033)	(CASP8, 0.022)	(GAS2, 0.014)	(CASP6, 0.007)	(TNFRSF10B, 0.007)	(CFLAR, 0)	(CASP10, -0.003)	(CHUK, -0.011)	(CYCS, -0.031)	(APAF1, -0.032)	(FADD, -0.037)	(BID, -0.066)	(MAP3K14, -0.119)	(CASP9, -0.119)	(SPTAN1, -0.13)	(TNFRSF25, -0.158)	(RELA, -0.18)	(TNFSF10, -0.197)
209	oligosaccharide biosynthesis (GO:0009312)	2	0.183	0.624	0.72822	(FUT8, 0.958)	(COG2, 0.533)
209	M phase of mitotic cell cycle (GO:0000087)	2	0.183	0.624	0.97628	(MPHOSPH6, 1.775)	(MPHOSPH9, -0.156)
211	tsp1Pathway BioCarta	7	0.186	0.624	0.98592	(CASP3, 0.654)	(JUN, 0.499)	(FYN, 0.4)	(MAPK14, 0.396)	(FOS, 0.373)	(THBS1, 0.01)	(CD36, -0.269)
212	hemostasis (GO:0007599)	5	0.188	0.624	0.98851	(GPI, 1.244)	(HPS4, 0.321)	(NFE2, 0.194)	(AVPR2, 0.185)	(FLI1, -0.056)
212	carm1Pathway The methyltransferase CARM1 interacts with transcription factors such as CBP/p300 and methylates histones H3 and H4.	13	0.188	0.624	1	(RXRA, 0.712)	(CREB1, 0.479)	(CARM1, 0.427)	(PRKACB, 0.254)	(PRKAR2A, 0.249)	(NCOA3, 0.188)	(PRKAR2B, 0.163)	(RARA, 0.114)	(PRKAR1B, 0.111)	(EP300, 0.018)	(CREBBP, -0.077)	(PRKAR1A, -0.133)	(PRKACG, -0.172)
214	response to toxin (GO:0009636)	7	0.19	0.624	0	(NQO1, 2.633)	(MPST, 0.226)	(BPHL, -0.08)	(CES1, -0.135)	(DPYS, -0.158)	(RELA, -0.206)	(ARNT2, -0.222)
215	pkcPathway BioCarta	7	0.191	0.624	0.8992	(NFKBIA, 1.551)	(NFKB1, 1.262)	(PLCB1, -0.043)	(GNAQ, -0.084)	(PRKCB1, -0.115)	(PRKCA, -0.165)	(RELA, -0.301)
216	vobesityPathway BioCarta	7	0.192	0.625	1	(RXRA, 0.873)	(LPL, 0.726)	(RETN, 0.223)	(PPARG, 0.126)	(NR3C1, -0.038)	(TNF, -0.058)	(HSD11B1, -0.112)
216	KRAS TOP100 CONTROL Cordero et al 2005	66	0.192	0.625	1	(ALDH3A1, 1.435)	(CEACAM6, 0.767)	(LRP8, 0.52)	(INHBB, 0.461)	(CTSL, 0.431)	(BENE, 0.392)	(DKK1, 0.328)	(F2RL1, 0.28)	(GPD1, 0.242)	(RRM2, 0.231)	(H2AFY, 0.179)	(CALU, 0.171)	(TLOC1, 0.144)	(RNF6, 0.135)	(CRISP1, 0.094)	(EBNA1BP2, 0.062)	(ETV5, 0.06)	(WNT2, 0.053)	(FLJ20130, 0.052)	(IGF2AS, 0.051)	(APP, 0.044)	(PPP1R3A, 0.034)	(TPSD1, 0.031)	(PARD6A, 0.024)	(HAT, 0.015)	(BYSL, 0.015)	(SKB1, 0.014)	(MRPS12, 0.008)	(H3F3B, 0)	(LBR, 0)	(FLJ20241, 0)	(PARD6B, 0)	(CXCL5, 0)	(PTMA, 0)	(UTY, 0)	(TCFL4, 0)	(POLR3K, 0)	(ATP6V1B2, 0)	(CXorf1, 0)	(EIF5, 0)	(EPHB3, 0)	(MGC4606, 0)	(ARL7, 0)	(SEMA6B, 0)
218	MAP00562 Inositol phosphate metabolism GenMAPP	19	0.193	0.628	0.74938	(INPP4B, 1.259)	(PLCG2, 0.739)	(PLCG1, 0.561)	(PIK3C2A, 0.308)	(PIK3CB, 0.254)	(PIP5K2B, 0.173)	(INPPL1, 0.132)	(PIK3C2G, 0.127)	(ITPKA, 0.007)	(IMPA1, -0.031)	(PLCD1, -0.048)	(PLCB2, -0.065)	(INPP4A, -0.069)	(INPP1, -0.098)	(PIK3C2B, -0.098)	(ITPKB, -0.118)	(PIK4CA, -0.127)	(PIK3CA, -0.179)	(PIK3CG, -0.191)
219	glutamate catabolism (GO:0006538)	2	0.194	0.628	1	(GLUD1, 0.007)	(GLUD2, 0.001)
220	striated muscle contraction (GO:0006941)	6	0.195	0.631	0.94601	(ALDOA, 2.147)	(PGAM2, 0.38)	(CASQ2, 0.023)	(DTNA, -0.102)	(KBTBD10, -0.268)	(SMPX, -0.282)
221	positive regulation of I-kappaB kinase/NF-kappaB cascade (GO:0043123)	51	0.196	0.631	0.49079	(ECT2, 0.954)	(TRADD, 0.528)	(VAPA, 0.49)	(TRAF5, 0.424)	(BCL10, 0.414)	(ZDHHC13, 0.38)	(PLK2, 0.337)	(LGALS1, 0.233)	(ECM1, 0.195)	(PPP5C, 0.193)	(LITAF, 0.187)	(C11orf15, 0.143)	(BIRC2, 0.132)	(SECTM1, 0.123)	(FKBP1A, 0.113)	(HTR2B, 0.11)	(FLNA, 0.096)	(TRIM38, 0.084)	(PDCD11, 0.084)	(RHOA, 0.084)	(TNFRSF1A, 0.082)	(TNFRSF10B, 0.059)	(ATP2C1, 0.028)	(MAP3K3, 0.021)	(EEF1D, 0.018)	(HMOX1, 0.008)	(CFLAR, 0)	(RIPK1, 0)	(TRAF6, 0)	(CASP1, 0)	(F2R, 0)	(RFP2, 0)	(TFG, 0)	(LGALS9, 0)	(APOL3, 0)	(RHOC, 0)	(CASP8, -0.004)	(GJA1, -0.004)	(RELA, -0.008)	(IKBKE, -0.014)	(CARD4, -0.015)	(REL, -0.015)	(RIPK2, -0.031)	(EDG2, -0.042)
221	polyamine metabolism (GO:0006595)	2	0.196	0.631	0.66844	(SMS, 1.735)	(OAZ2, -0.367)
223	eif2Pathway Eukaryotic initiation factor 2 (EIF2) initiates translation by transferring Met-tRNA to the 40S ribosome in a GTP-dependent process.	10	0.197	0.631	0.58421	(EIF2AK3, 1.174)	(HRI, 0.414)	(EIF2S2, 0.41)	(EIF2B5, 0.387)	(GSK3B, 0.197)	(EIF5, 0.131)	(PPP1CA, -0.047)	(PRKR, -0.089)	(EIF2S1, -0.09)	(EIF2S3, -0.23)
223	regulation of vascular permeability (GO:0043114)	2	0.197	0.631	0.75329	(NPR1, 1.34)	(NPPB, 0.101)
225	P53 UP Kannan et al 2001	40	0.198	0.631	1	(NINJ1, 0.803)	(ADFP, 0.584)	(NDN, 0.469)	(PMAIP1, 0.443)	(SURF1, 0.431)	(PLK3, 0.294)	(BCL6, 0.213)	(LCAT, 0.183)	(ABCA3, 0.178)	(FHL2, 0.164)	(PCNA, 0.154)	(APLP1, 0.15)	(TNFRSF6, 0.119)	(BAX, 0.114)	(BBC3, 0.109)	(SCRIB, 0.1)	(IGFBP6, 0.039)	(BAK1, 0.034)	(FEZ1, 0.022)	(DDB2, 0.015)	(ENG, 0.014)	(MAN2B1, 0.012)	(SCGB2A2, 0.011)	(CTDSP2, 0.003)	(CES2, 0)	(KIAA0247, -0.01)	(ZNF7, -0.014)	(ATF3, -0.022)	(EXT2, -0.029)	(GADD45A, -0.046)	(CSPG2, -0.049)	(CDKN1A, -0.052)	(HAN11, -0.06)	(MDM2, -0.081)	(NHLH2, -0.096)	(POMZP3, -0.097)	(BTG2, -0.166)	(SMTN, -0.171)	(TMSNB, -0.174)	(DGKA, -0.202)
226	mitochondrial electron transport, NADH to ubiquinone (GO:0006120)	15	0.199	0.631	0.50101	(NDUFB3, 0.792)	(NDUFB4, 0.626)	(NDUFS2, 0.316)	(NDUFS3, 0.284)	(NDUFC1, 0.271)	(NDUFS1, 0.213)	(NDUFB5, 0.157)	(NDUFS5, 0.066)	(NDUFB6, 0.056)	(NDUFS8, 0.054)	(NDUFB8, 0.048)	(NDUFB2, -0.018)	(NDUFV2, -0.042)	(NDUFS6, -0.097)	(NDUFS4, -0.178)
226	nuclear organization and biogenesis (GO:0006997)	2	0.199	0.631	1	(NUMA1, 0.005)	(ATXN7, 0.001)
228	proline biosynthesis (GO:0006561)	2	0.2	0.631	1	(PYCR1, 0.01)	(ALDH18A1, 0)
228	B cell proliferation (GO:0042100)	2	0.2	0.631	1	(TNFRSF7, 0.006)	(CD40LG, 0.001)
230	chromatin remodeling (GO:0006338)	12	0.201	0.632	0.68689	(SMARCD3, 0.74)	(HDAC5, 0.699)	(TNP1, 0.294)	(GCN5L2, 0.272)	(SMARCC1, 0.216)	(SMARCA5, 0.164)	(TAF6L, 0.096)	(SMARCA1, 0.054)	(HBXAP, -0.031)	(SMARCD2, -0.053)	(SMARCC2, -0.131)	(SUV39H2, -0.191)
230	mitotic spindle checkpoint (GO:0007094)	3	0.201	0.632	0.92012	(BUB3, 1.412)	(BUB1, 0.371)	(TTK, -0.177)
230	focal adhesion formation (GO:0048041)	2	0.201	0.632	0.94559	(SORBS1, 0.706)	(TESK2, 0.434)
230	aktPathway Second messenger PIP3 promotes cell survival by activating the anti-apoptotic kinase AKT.	19	0.201	0.632	1	(NFKBIA, 1.035)	(NFKB1, 0.843)	(FOXO1A, 0.547)	(PPP2CA, 0.369)	(BAD, 0.124)	(GHR, 0.117)	(PDPK1, 0.116)	(FOXO3A, 0.114)	(GH1, 0.1)	(TNFSF6, 0.086)	(MLLT7, -0.014)	(YWHAH, -0.023)	(CHUK, -0.072)	(HSPCA, -0.072)	(PIK3R1, -0.086)	(RELA, -0.121)	(AKT1, -0.125)	(PIK3CA, -0.138)	(CASP9, -0.165)
234	hemopoiesis (GO:0030097)	4	0.202	0.635	1	(NOTCH4, 1.229)	(IL10, 0.162)	(MLF1, 0.142)	(NOTCH2, -0.123)
234	ruffle organization and biogenesis (GO:0031529)	3	0.202	0.635	1	(RAC1, 0.728)	(ARFIP2, 0.683)	(ARF6, -0.067)
236	negative regulation of transcription (GO:0016481)	15	0.203	0.635	0.78671	(PER1, 0.824)	(WWP1, 0.757)	(RBM9, 0.687)	(TIMELESS, 0.19)	(GRLF1, 0.187)	(ZNF24, 0.173)	(RFX3, 0.071)	(PHB, 0.015)	(YAF2, -0.008)	(ZFHX1B, -0.033)	(SUMO1, -0.06)	(DEDD, -0.092)	(SIRT2, -0.102)	(KHDRBS1, -0.14)	(ZF, -0.2)
236	phagocytosis (GO:0006909)	4	0.203	0.635	0.97177	(ADORA2A, 0.867)	(CD14, 0.607)	(CORO1C, -0.008)	(ADORA1, -0.156)
238	translational initiation (GO:0006413)	4	0.204	0.635	0.67271	(EIF2AK3, 1.701)	(PAIP1, 0.38)	(EIF1AX, -0.074)	(EIF2B3, -0.217)
238	bbcellPathway Fas ligand expression by T cells induces apoptosis in Fas-expressing, inactive B cells.	8	0.204	0.635	0.86301	(HLA-DRB1, 0.474)	(CD4, 0.473)	(CD28, 0.404)	(TNFRSF6, 0.19)	(TNFSF6, 0.18)	(TNFRSF5, 0.18)	(TNFSF5, 0.131)	(HLA-DRA, 0.02)
240	glycolysisPathway BioCarta	10	0.205	0.639	0	(GPI, 0.901)	(ENO1, 0.533)	(PKLR, 0.412)	(PGAM1, 0.385)	(GAPD, 0.105)	(TPI1, 0.085)	(HK1, 0.061)	(PFKL, -0.067)	(ALDOB, -0.147)	(PGK1, -0.148)
241	protein complex assembly (GO:0006461)	74	0.206	0.639	0.72154	(SLC7A11, 1.115)	(IL1RAP, 0.75)	(CHAF1B, 0.53)	(VAPA, 0.42)	(PTCH2, 0.372)	(PTK2B, 0.272)	(BCS1L, 0.245)	(MLL, 0.24)	(VAMP4, 0.224)	(VAMP3, 0.222)	(CAPZA1, 0.218)	(SLC7A7, 0.204)	(IKBKAP, 0.186)	(PPP2R1B, 0.16)	(CD74, 0.157)	(CHAF1A, 0.122)	(RIMS1, 0.116)	(TRAF2, 0.107)	(DAG1, 0.107)	(FANCA, 0.102)	(WAS, 0.1)	(PARD3, 0.07)	(MNAT1, 0.045)	(TCAP, 0.044)	(REPS2, 0.028)	(LAMC1, 0.026)	(PPARGC1A, 0.021)	(KPNA3, 0.004)	(EPRS, 0)	(WASPIP, 0)	(HFE, 0)	(TRAF1, 0)	(SLC7A9, 0)	(PPIH, 0)	(SLC9A3R2, 0)	(TUBGCP2, 0)	(CREBBP, 0)	(CLDN14, 0)	(SYK, 0)	(MDM2, 0)	(CD3D, 0)	(DARS, 0)	(PICALM, 0)	(SF3B3, 0)
241	rarPathway BLACK	3	0.206	0.639	0.86552	(RXRA, 1.214)	(RARA, 0.217)	(CDK7, -0.093)
243	negative regulation of caspase activity (GO:0001719)	4	0.207	0.639	1	(BIRC7, 0.929)	(TNFRSF7, 0.712)	(TNFSF14, -0.025)	(AVEN, -0.078)
244	ST PAC1 RECEPTOR PATHWAY Signalling Transduction KE	8	0.208	0.64	0.81996	(CAMP, 1.178)	(GAS, 0.792)	(DAG1, 0.25)	(ITPKA, -0.037)	(GNAQ, -0.076)	(ASAH1, -0.112)	(PACAP, -0.147)	(ITPKB, -0.164)
245	nerve ensheathment (GO:0008366)	3	0.211	0.647	0.93241	(POU3F1, 0.982)	(PPARD, 0.426)	(MBP, -0.087)
246	Electron Transport Chain BioCarta	86	0.212	0.652	0.469	(UCP2, 0.942)	(COX6A1, 0.479)	(ATP5I, 0.412)	(NDUFB3, 0.337)	(ATP5J2, 0.317)	(ATP5O, 0.256)	(NDUFB4, 0.255)	(SURF1, 0.233)	(ATP5D, 0.229)	(ATP5G2, 0.227)	(NDUFA2, 0.224)	(NDUFB1, 0.209)	(NDUFB7, 0.186)	(SDHB, 0.18)	(NDUFS2, 0.162)	(UQCR, 0.156)	(COX7A2, 0.139)	(COX7B, 0.137)	(COX5B, 0.132)	(COX7A1, 0.117)	(NDUFS7, 0.117)	(NDUFC1, 0.117)	(ATP5E, 0.113)	(POPDC2, 0.111)	(ATP5G3, 0.084)	(NDUFA8, 0.082)	(ATP5C1, 0.075)	(COX6A2, 0.067)	(NDUFS1, 0.058)	(NDUFAB1, 0.057)	(ATPIF1, 0.044)	(COX4I1, 0.037)	(NDUFS3, 0.035)	(UCP1, 0.034)	(QP-C, 0.03)	(NDUFA3, 0.029)	(ATP5J, 0.029)	(COX6B, 0.028)	(NDUFB5, 0.021)	(NDUFS5, 0.014)	(UCP3, 0.007)	(NDUFA4, 0.007)	(NDUFC2, 0)	(NDUFA10, 0)
246	cyanate catabolism (GO:0009440)	2	0.212	0.652	0.92808	(TST, 0.696)	(MPST, 0.54)
246	INSULIN 2F DOWN Rome et al 2003	33	0.212	0.652	1	(BCL10, 0.451)	(B1, 0.445)	(PCDH17, 0.44)	(C10orf10, 0.391)	(CLTB, 0.289)	(CNTN2, 0.281)	(MLL, 0.273)	(TOX, 0.25)	(TGM3, 0.224)	(BRD4, 0.184)	(CYP4A11, 0.159)	(MSH5, 0.157)	(ELA3A, 0.148)	(CDC16, 0.099)	(ALMS1, 0.088)	(TCL6, 0.07)	(KIAA1117, 0.067)	(MAD, 0.066)	(SERPINA1, 0.064)	(KIAA0746, 0.053)	(NIN, 0.048)	(PRKR, 0)	(CRYBA4, -0.003)	(MMP23B, -0.008)	(TGFB2, -0.02)	(FNBP3, -0.041)	(FBXL6, -0.055)	(PRKX, -0.065)	(SH2D3C, -0.071)	(FLJ10815, -0.089)	(TRAD, -0.105)	(C6orf4, -0.135)	(CPA1, -0.177)
249	excretion (GO:0007588)	33	0.213	0.656	0.62213	(KCNJ1, 0.591)	(CLCNKB, 0.532)	(ATP6V1B1, 0.505)	(AQP1, 0.371)	(ADORA2B, 0.36)	(AQP6, 0.356)	(UNC13B, 0.336)	(NPHS2, 0.225)	(SCNN1G, 0.191)	(AQP3, 0.142)	(SCTR, 0.141)	(ADM, 0.094)	(NR3C2, 0.093)	(AVPR2, 0.065)	(AQP2, 0.06)	(SLC26A3, 0.059)	(CLCN5, 0.054)	(GUCA2B, 0.027)	(SCNN1B, 0.017)	(GRHPR, 0.017)	(TACR2, 0.007)	(CLDN16, 0)	(CLCNKA, -0.01)	(KCNK5, -0.015)	(AQP5, -0.015)	(SCNN1A, -0.023)	(AQP4, -0.025)	(NFAT5, -0.029)	(NPHS1, -0.03)	(AQP9, -0.032)	(AQP7, -0.107)	(NPHP1, -0.112)	(TTC10, -0.14)
249	galactose metabolism (GO:0006012)	4	0.213	0.656	0.83362	(GALK1, 1.492)	(GALT, 0.745)	(SLC35A2, -0.246)	(CHST1, -0.248)
249	cell adhesion receptor activity OBSOLETE. Combining with cell adhesion molecules to initiate a change in cell activity.	34	0.213	0.656	0.8922	(ITGA6, 1.104)	(FLRT3, 0.782)	(ITGAV, 0.429)	(ITGB5, 0.398)	(SELP, 0.231)	(ITGB2, 0.19)	(ITGA7, 0.159)	(ITGAL, 0.124)	(DAG1, 0.121)	(ITGBL1, 0.11)	(ITGAX, 0.107)	(ITGA2B, 0.083)	(ITGA2, 0.08)	(ITGA10, 0.076)	(ITGB8, 0.06)	(ITGA4, 0.055)	(CDA08, 0.041)	(ITGAM, 0.031)	(TNC, 0.021)	(FLJ10539, 0.016)	(ITGB1, 0.014)	(ITGA8, 0.012)	(MDS028, 0.011)	(ITGB4, 0)	(ITGA9, 0)	(TNFAIP6, -0.007)	(ITGAE, -0.022)	(ITGA3, -0.041)	(ITGB3, -0.06)	(CRTAC1, -0.066)	(ITGA5, -0.076)	(ITGB6, -0.102)	(MADCAM1, -0.117)	(ITGB7, -0.14)
249	protein import into nucleus, translocation (GO:0000060)	4	0.213	0.656	0.93747	(GLI3, 1.503)	(TNPO1, 0.3)	(KPNB1, -0.008)	(ARNT, -0.282)
253	hbxPathway BioCarta	8	0.214	0.658	0.94968	(PTK2B, 0.853)	(CREB1, 0.613)	(HBXIP, 0.481)	(SRC, 0.007)	(GRB2, 0.003)	(HRAS, -0.011)	(SOS1, -0.046)	(SHC1, -0.077)
254	bile acid biosynthesis (GO:0006699)	3	0.215	0.663	0.88952	(CYP39A1, 1.61)	(CYP7B1, 0.013)	(CYP7A1, -0.324)
255	ldlPathway BioCarta	6	0.217	0.667	0.80718	(LPL, 0.747)	(CSF1, 0.478)	(LDLR, 0.328)	(IL6, 0.27)	(ACAT1, -0.084)	(CCL2, -0.2)
256	centrosome cycle (GO:0007098)	2	0.22	0.672	0.84355	(NPM1, 1.627)	(CETN3, -0.254)
256	cAMP biosynthesis (GO:0006171)	2	0.22	0.672	0.94253	(ADORA2A, 1.222)	(ADM, 0.123)
256	NFKB REDUCED Hinata et al 2003	21	0.22	0.672	1	(CEACAM6, 1.207)	(UPK1B, 1.099)	(SULT2B1, 0.941)	(C4BPA, 0.216)	(DAPK1, 0.119)	(ZNF185, 0.113)	(HYAL1, 0.039)	(RAI3, 0.035)	(THBS1, 0.034)	(DSG3, 0.007)	(INA, 0)	(RUNX1, -0.003)	(RGS2, -0.038)	(PPL, -0.038)	(PTHLH, -0.048)	(DUSP4, -0.09)	(SCEL, -0.09)	(KIAA0350, -0.106)	(RIMS2, -0.126)	(KLK6, -0.128)	(KLK7, -0.148)
259	defense response to Gram-positive bacteria (GO:0050830)	2	0.221	0.672	0.9038	(PGLYRP1, 1.537)	(PGLYRP4, -0.155)
260	regulation of cell volume (GO:0006884)	2	0.222	0.672	0.89974	(SLC12A4, 1.437)	(TRPV4, -0.228)
260	circadian rhythm (GO:0007623)	9	0.222	0.672	0.9551	(ARNTL, 0.591)	(AANAT, 0.496)	(PER2, 0.424)	(CLOCK, 0.415)	(TIMELESS, 0.234)	(NPY2R, 0.23)	(HTR7, -0.021)	(EGR3, -0.116)	(MTNR1A, -0.152)
260	soddPathway BioCarta	10	0.222	0.672	1	(TRADD, 1.051)	(BIRC3, 0.541)	(TNFRSF1A, 0.388)	(TRAF2, 0.364)	(CASP8, -0.012)	(RIPK1, -0.019)	(BAG4, -0.053)	(TNFRSF1B, -0.086)	(TNF, -0.158)	(FADD, -0.181)
263	actin cytoskeleton organization and biogenesis (GO:0030036)	29	0.223	0.672	0.70471	(AVIL, 0.661)	(CFL1, 0.606)	(CRK, 0.47)	(ADRA2A, 0.441)	(FLNB, 0.305)	(PACSIN2, 0.267)	(KLHL5, 0.219)	(ARFIP2, 0.166)	(FLNA, 0.154)	(ARPC5, 0.135)	(TESK2, 0.125)	(MTSS1, 0.121)	(FGD2, 0.091)	(ROCK1, 0.09)	(PSCD2, 0.08)	(PDPK1, 0.069)	(FGD6, 0.038)	(RHOA, 0.037)	(DOCK2, 0)	(MRAS, -0.01)	(ELMO1, -0.013)	(PLEK2, -0.024)	(PRKG1, -0.044)	(FGD1, -0.045)	(WASF2, -0.075)	(LIMK1, -0.077)	(ARHGDIB, -0.101)	(FSCN1, -0.104)	(KLHL4, -0.135)
263	phospholipid metabolism (GO:0006644)	13	0.223	0.672	0.72729	(PLA2G6, 1.156)	(PLCG2, 0.871)	(PLA2G5, 0.193)	(PLD1, 0.15)	(GPX4, 0.13)	(PLA2G2D, 0.046)	(CLC, 0.039)	(PLA2G3, 0.008)	(PLA2G2E, -0.006)	(PLCD1, -0.03)	(PLCB2, -0.049)	(PLAA, -0.154)	(LGALS13, -0.189)
263	negative regulation of B cell differentiation (GO:0045578)	2	0.223	0.672	0.94068	(INHA, 1.212)	(INHBA, -0.069)
266	MAP00710 Carbon fixation GenMAPP	16	0.225	0.673	1	(ALDOA, 1.56)	(PKLR, 0.334)	(ALDOC, 0.322)	(GPT, 0.229)	(FBP2, 0.206)	(GOT2, 0.184)	(MDH1, 0.102)	(TPI1, 0.069)	(FBP1, 0.039)	(PGK1, -0.057)	(GOT1, -0.08)	(PKM2, -0.112)	(ALDOB, -0.122)	(ME3, -0.131)	(ME1, -0.183)	(MDH2, -0.186)
267	cholesterol catabolism (GO:0006707)	2	0.226	0.673	0.80394	(CYP46A1, 1.252)	(CEL, -0.015)
267	NFKB INDUCED Hinata et al 2003	109	0.226	0.673	1	(ABCC1, 0.959)	(WNT5A, 0.589)	(KRT14, 0.541)	(SOD1, 0.459)	(RARRES1, 0.419)	(NFKB1, 0.407)	(AP2B1, 0.343)	(TIAM1, 0.246)	(NPR1, 0.24)	(ARHE, 0.227)	(IL1A, 0.226)	(SERPINB2, 0.224)	(SERPINE1, 0.199)	(RAC2, 0.192)	(LITAF, 0.185)	(GABBR1, 0.185)	(WFDC2, 0.181)	(PLAT, 0.167)	(CCL20, 0.151)	(SAA1, 0.124)	(IER3, 0.117)	(KRT10, 0.096)	(MMP1, 0.095)	(SELE, 0.092)	(RABEP1, 0.074)	(ERCC1, 0.049)	(SPRR1B, 0.045)	(RAC1, 0.032)	(PMSCL1, 0.024)	(CDH3, 0.016)	(TNIP1, 0.002)	(MAP1B, 0)	(RELA, 0)	(CTSE, 0)	(CCL2, 0)	(CXCL5, 0)	(CFLAR, 0)	(TNF, 0)	(PLAU, 0)	(IL1B, 0)	(SOD2, 0)	(FGF5, 0)	(MSC, 0)	(STAT5A, 0)
267	ST G alpha 5 Pathway Signalling Transduction KE	14	0.226	0.673	1	(CAMP, 0.911)	(GAS, 0.611)	(CREB3, 0.486)	(CREB1, 0.463)	(SNX13, 0.135)	(BRAF, 0.128)	(BF, 0.066)	(RAF1, 0.043)	(SRC, 0)	(MAPK1, -0.019)	(ASAH1, -0.083)	(TERF2IP, -0.095)	(CREB5, -0.103)	(BFAR, -0.158)
270	MAP00650 Butanoate metabolism GenMAPP	20	0.227	0.673	0.91218	(BDH, 0.569)	(HMGCS2, 0.561)	(ALDH2, 0.542)	(GAD1, 0.513)	(PDHB, 0.425)	(HADHA, 0.292)	(HMGCS1, 0.291)	(ABAT, 0.28)	(PDHA2, 0.104)	(ECHS1, 0.06)	(HMGCL, 0)	(PDHA1, -0.015)	(ACAT1, -0.015)	(ALDH3A2, -0.042)	(ALDH1A1, -0.052)	(GAD2, -0.096)	(ACADS, -0.122)	(ALDH1B1, -0.13)	(ALDH5A1, -0.142)	(EHHADH, -0.184)
271	cell aging (GO:0007569)	3	0.232	0.675	0.73526	(NPM1, 1.387)	(TP53, 0.025)	(LIMS1, 0.014)
271	glutamate decarboxylation to succinate (GO:0006540)	2	0.232	0.675	0.87897	(GAD1, 1.372)	(GAD2, -0.193)
271	regulation of cell adhesion (GO:0030155)	3	0.232	0.675	0.92572	(IL18, 0.959)	(PPP2R1B, 0.564)	(IL8, 0.024)
274	nfkbPathway BioCarta	23	0.233	0.675	0.9511	(NFKBIA, 1.006)	(NFKB1, 0.794)	(TRADD, 0.714)	(IL1A, 0.511)	(TNFAIP3, 0.289)	(IRAK1, 0.283)	(TNFRSF1A, 0.262)	(TLR4, 0.204)	(IL1R1, 0.08)	(MAP3K7IP1, 0.071)	(TRAF6, 0.043)	(IKBKG, -0.007)	(MAP3K7, -0.007)	(RIPK1, -0.04)	(CHUK, -0.043)	(MAP3K1, -0.044)	(TNF, -0.05)	(TNFRSF1B, -0.101)	(MYD88, -0.125)	(FADD, -0.132)	(IKBKB, -0.133)	(RELA, -0.171)	(MAP3K14, -0.2)
275	sensory perception of sound (GO:0007605)	29	0.234	0.675	0.73168	(JAG2, 0.979)	(ATP6V1B1, 0.528)	(TIMM9, 0.47)	(DFNA5, 0.401)	(DIAPH1, 0.34)	(TIMM13, 0.3)	(OTOF, 0.298)	(EYA1, 0.236)	(ZNF354A, 0.224)	(KCNQ1, 0.214)	(ALDH7A1, 0.119)	(EML2, 0.107)	(POU3F4, 0.082)	(KCNQ4, 0.042)	(COCH, 0.013)	(TBL1X, 0.01)	(SLC26A4, 0.003)	(KCNE1, -0.025)	(COL4A3, -0.028)	(LARGE, -0.033)	(PAX3, -0.061)	(OTOR, -0.078)	(MYO15A, -0.09)	(TECTA, -0.092)	(MYO7A, -0.096)	(TIMM8B, -0.099)	(POU4F3, -0.113)	(MYO6, -0.162)	(WDR1, -0.184)
275	neuron differentiation (GO:0030182)	4	0.234	0.675	0.85426	(RTN1, 0.442)	(IL6, 0.36)	(LMX1B, 0.289)	(BTG4, 0.254)
275	hemoglobin biosynthesis (GO:0042541)	2	0.234	0.675	0.94068	(INHA, 1.187)	(INHBA, -0.065)
278	cd40Pathway The CD40 receptor is a TNF-type receptor that regulates immunoglobulin expression in B cells and moderates T cell activation via T-cell expression of its ligand.	15	0.235	0.675	0.72103	(NFKBIA, 1.141)	(NFKB1, 0.888)	(TNFAIP3, 0.342)	(IKBKAP, 0.255)	(TRAF3, 0.225)	(TNFRSF5, 0.121)	(TNFSF5, 0.118)	(TRAF6, 0.061)	(CHUK, 0.021)	(DUSP1, -0.008)	(MAP3K14, -0.054)	(MAP3K1, -0.093)	(IKBKG, -0.112)	(RELA, -0.16)	(IKBKB, -0.182)
279	cell motility (GO:0006928)	95	0.236	0.675	0.79092	(TXN, 0.55)	(CTGF, 0.545)	(KAL1, 0.502)	(LTB4R, 0.369)	(PALM, 0.361)	(ARPC1B, 0.292)	(SPINT2, 0.289)	(ADRA2A, 0.278)	(CRK, 0.26)	(SERPINB5, 0.229)	(THBS3, 0.219)	(MKLN1, 0.209)	(PYY, 0.209)	(ARPC3, 0.209)	(CAPZA1, 0.208)	(ANXA1, 0.206)	(SERPINI2, 0.191)	(CCL4, 0.167)	(SEMA3E, 0.138)	(SPOCK, 0.125)	(VASP, 0.124)	(CCR6, 0.11)	(ALOX12, 0.106)	(VNN2, 0.103)	(VNN1, 0.092)	(ARFIP2, 0.088)	(MAPK14, 0.073)	(PAFAH1B1, 0.057)	(NTF3, 0.044)	(CCL3, 0.031)	(MST1R, 0.028)	(CD9, 0.025)	(IGF1, 0.021)	(NEO1, 0.021)	(KATNB1, 0.013)	(FLNA, 0.007)	(PAK4, 0)	(FPRL1, 0)	(ARPC2, 0)	(MYLIP, 0)	(ARPC5, 0)	(ARF6, 0)	(CRKL, 0)	(MARCKS, 0)
280	cholesterol biosynthesis (GO:0006695)	3	0.237	0.675	0.73396	(NSDHL, 1.554)	(DHCR7, -0.086)	(FDPS, -0.168)
281	intracellular protein transport (GO:0006886)	28	0.238	0.675	0.30342	(KLHL2, 0.634)	(NPM1, 0.459)	(AP3B1, 0.446)	(KDELR2, 0.43)	(TAP2, 0.383)	(PACSIN2, 0.337)	(CD74, 0.268)	(BRDG1, 0.219)	(AP1G1, 0.17)	(GGA1, 0.147)	(AP1S1, 0.116)	(TLK1, 0.089)	(SEC23IP, 0.047)	(SGNE1, 0.031)	(COG2, 0.023)	(PPGB, 0.008)	(APBA1, 0.007)	(NPC1, 0.005)	(RPGR, -0.005)	(ARCN1, -0.007)	(VPS45A, -0.023)	(KDELR1, -0.034)	(A2M, -0.072)	(C12orf8, -0.074)	(TRPC4AP, -0.081)	(LGTN, -0.102)	(APPBP2, -0.119)	(AP3D1, -0.131)
281	MAP00052 Galactose metabolism GenMAPP	23	0.238	0.675	0.9246	(AKR1B1, 1.412)	(GALK1, 0.706)	(GALT, 0.424)	(GALE, 0.381)	(UGP2, 0.195)	(MGAM, 0.193)	(PFKM, 0.121)	(B4GALT2, 0.044)	(HK1, 0.023)	(HK3, 0.001)	(B4GALT1, 0)	(PFKP, -0.004)	(GALK2, -0.006)	(GLB1, -0.046)	(HK2, -0.081)	(G6PC, -0.086)	(LCT, -0.087)	(GLA, -0.096)	(GAA, -0.111)	(LALBA, -0.129)	(PFKL, -0.129)	(GCK, -0.131)	(PGM1, -0.197)
283	SIG CD40PATHWAYMAP SignallingAlliance	34	0.239	0.675	0.25316	(NFKBIA, 0.829)	(NFKB1, 0.692)	(TRAF5, 0.477)	(MAPK13, 0.4)	(MAPK11, 0.396)	(NFKBIL1, 0.242)	(GORASP1, 0.22)	(TRAF3, 0.171)	(MAPK14, 0.146)	(NFKB2, 0.132)	(TRAF2, 0.111)	(MAPK8IP1, 0.104)	(TNFRSF5, 0.092)	(MAPK3, 0.067)	(MAPK8IP2, 0.054)	(DUSP1, 0)	(MAPKAPK5, -0.008)	(NFKBIL2, -0.009)	(NFKBIB, -0.011)	(MAPK8, -0.012)	(TRAF6, -0.014)	(SYT1, -0.014)	(IKBKG, -0.015)	(MAP2K7, -0.018)	(MAPK1, -0.02)	(MAPK9, -0.049)	(MAPK12, -0.052)	(MAPK8IP3, -0.064)	(MAP2K4, -0.079)	(PIK3R1, -0.089)	(MAPK10, -0.093)	(PIK3CD, -0.124)	(NFKBIE, -0.125)	(PIK3CA, -0.181)
284	activation of NF-kappaB transcription factor (GO:0051092)	2	0.241	0.675	0.88197	(NPM1, 1.652)	(PRDX3, -0.286)
285	AR ORTHOS MAPPED TO U133 VIA NETAFFX na	45	0.242	0.675	0.51818	(AGR2, 1.004)	(ERP70, 0.644)	(FKBP11, 0.556)	(SC4MOL, 0.328)	(FDFT1, 0.293)	(ISYNA1, 0.281)	(GFRA1, 0.24)	(MAN1A1, 0.224)	(CYB561, 0.181)	(KCNK1, 0.164)	(ARAF1, 0.1)	(GPC1, 0.095)	(NCF2, 0.091)	(RAMP3, 0.088)	(GLUL, 0.076)	(KLRB1, 0.054)	(NUCB2, 0.041)	(GJB3, 0.031)	(STMN1, 0.025)	(RRM1, 0.021)	(ADCY8, 0.012)	(ADAM7, 0)	(GSTM1, 0)	(FKBP5, 0)	(EBP, 0)	(KCNK7, 0)	(ACE, 0)	(AGPAT3, 0)	(TCF7, 0)	(INDO, -0.004)	(ISG20, -0.019)	(PEMT, -0.02)	(GPX5, -0.021)	(CA4, -0.022)	(ENPP1, -0.024)	(ADRA2C, -0.029)	(FDPS, -0.034)	(ALPL, -0.068)	(MYOM2, -0.072)	(GLDC, -0.08)	(TPMT, -0.091)	(PTPRO, -0.095)	(BTG3, -0.096)	(KIAA0251, -0.125)
285	rarrxrPathway BioCarta	15	0.242	0.675	0.97385	(NCOR2, 1.383)	(RXRA, 0.615)	(NCOA3, 0.187)	(GTF2E1, 0.172)	(ERCC3, 0.151)	(GTF2B, 0.119)	(HDAC3, 0.081)	(RARA, 0.075)	(POLR2A, 0.018)	(TBP, 0.007)	(NCOA2, -0.031)	(GTF2F1, -0.078)	(NCOA1, -0.09)	(PCAF, -0.137)	(GTF2A1, -0.167)
287	adenylate cyclase activation (GO:0007190)	17	0.243	0.675	0.55263	(CAP1, 0.748)	(GHRHR, 0.503)	(ADORA2A, 0.472)	(ADORA2B, 0.459)	(P2RY11, 0.444)	(GLP1R, 0.24)	(ADRB2, 0.178)	(AVPR2, 0.015)	(CRHR1, -0.014)	(EDNRA, -0.038)	(ADCYAP1, -0.052)	(ADORA3, -0.071)	(CALCR, -0.103)	(CALCA, -0.11)	(CAP2, -0.114)	(GIPR, -0.143)	(ADRB1, -0.196)
287	vitamin metabolism (GO:0006766)	2	0.243	0.675	0.77616	(RXRA, 1.372)	(FDX1, -0.238)
287	positive regulation of T cell proliferation (GO:0042102)	6	0.243	0.675	0.86438	(CD3E, 0.537)	(CD28, 0.408)	(NCK1, 0.228)	(SPP1, 0.212)	(IL21, 0.07)	(NCK2, 0.03)
287	dephosphorylation (GO:0016311)	2	0.243	0.675	0.90281	(THTPA, 1.107)	(PNKP, 0.052)
287	BRCA UP Welcsh et al 2002	40	0.243	0.675	1	(TFPI2, 0.633)	(P2RX1, 0.61)	(IDH1, 0.375)	(VAMP3, 0.338)	(CCNG2, 0.277)	(ADD1, 0.268)	(LAMA3, 0.247)	(RRM2, 0.245)	(CLTB, 0.225)	(IL16, 0.22)	(KCNK1, 0.217)	(MGAT2, 0.205)	(CITED2, 0.201)	(GALNT3, 0.134)	(EXTL2, 0.125)	(H1F0, 0.112)	(PPP1R1A, 0.092)	(PBP, 0.091)	(SEPP1, 0.088)	(SERPINB1, 0.066)	(JAK1, 0.038)	(APP, 0.021)	(ZNF148, 0.02)	(STC1, 0)	(ENPP2, 0)	(SEC23A, -0.008)	(TSNAX, -0.017)	(MAP2K1, -0.021)	(STAT1, -0.028)	(KIF2, -0.029)	(FSTL1, -0.041)	(RDX, -0.046)	(CALD1, -0.048)	(WRB, -0.066)	(NFYC, -0.092)	(HTATIP, -0.095)	(ID4, -0.1)	(TITF1, -0.104)	(LIMS1, -0.106)	(LIPA, -0.111)
292	stemPathway BioCarta	15	0.244	0.676	0.5112	(IL9, 0.748)	(CSF3, 0.673)	(CD4, 0.361)	(CSF1, 0.329)	(CSF2, 0.133)	(IL6, 0.114)	(IL5, 0.078)	(IL7, 0.051)	(IL8, -0.012)	(IL3, -0.028)	(EPO, -0.03)	(IL4, -0.069)	(CD8A, -0.077)	(IL2, -0.121)	(IL11, -0.179)
292	tyrosine catabolism (GO:0006572)	3	0.244	0.676	0.93037	(HGD, 1.015)	(FAH, 0.39)	(HPD, -0.193)
294	cell death Activation or halting of cellular processes so that vital functions markedly cease, culminating in cell death.	13	0.245	0.681	1	(CLUL1, 0.996)	(EMP3, 0.403)	(FOSL2, 0.324)	(CLU, 0.266)	(IL17, 0.247)	(APP, 0.192)	(EIF4G2, 0.052)	(EMP1, 0.05)	(EMP2, 0.045)	(OPTN, 0.04)	(EVI1, 0.033)	(RRAGA, -0.006)	(PTGER3, -0.037)
295	MAP kinase activity GenMAPP	8	0.246	0.681	0.88288	(MAPK13, 0.853)	(MAPK11, 0.597)	(MAPK14, 0.377)	(MAPK7, 0.351)	(MAPK3, 0.03)	(MAPK1, -0.048)	(MAPK12, -0.097)	(MAPK4, -0.108)
295	mRNA cleavage (GO:0006379)	3	0.246	0.681	0.99523	(CPSF1, 0.914)	(CSTF1, 0.392)	(CSTF2, 0.179)
297	tidPathway BioCarta	19	0.247	0.681	0.5839	(NFKBIA, 1.09)	(NFKB1, 0.891)	(HSPA1A, 0.528)	(RB1, 0.327)	(TIP-1, 0.275)	(TNFRSF1A, 0.231)	(IFNGR1, 0.167)	(IFNGR2, 0.011)	(DNAJA3, 0.008)	(TP53, -0.008)	(TNF, -0.017)	(USH1C, -0.023)	(IFNG, -0.04)	(LIN7A, -0.054)	(TNFRSF1B, -0.075)	(WT1, -0.142)	(JAK2, -0.175)	(IKBKB, -0.178)	(RELA, -0.2)
298	cdmacPathway Cadmium 2+ promotes cell proliferation in cultured macrophages by entering the cell via calcium channels and activating the MAP kinase pathway.	16	0.248	0.681	0.71862	(NFKBIA, 1.147)	(NFKB1, 0.967)	(JUN, 0.458)	(RAF1, 0.188)	(MYC, 0.148)	(FOS, 0.142)	(MAPK3, 0.129)	(CUZD1, 0.063)	(MAPK1, 0.053)	(HRAS, -0.021)	(TNF, -0.042)	(PRKCB1, -0.054)	(PLCB1, -0.056)	(MAP2K1, -0.082)	(PRKCA, -0.154)	(RELA, -0.187)
299	diuresis (GO:0030146)	3	0.249	0.681	0.85654	(NPR1, 1.205)	(NPPB, 0.127)	(KNG1, -0.04)
299	homeostasis (GO:0042592)	2	0.249	0.681	0.97262	(HIF1A, 1.418)	(EP300, -0.006)
301	ST B Cell Antigen Receptor Signalling Transduction KE	39	0.25	0.681	0.32877	(NFKBIA, 0.824)	(VAV1, 0.697)	(NFKB1, 0.619)	(PLCG2, 0.515)	(AKT2, 0.497)	(CSK, 0.343)	(BTK, 0.187)	(NFKBIL1, 0.162)	(RAF1, 0.132)	(DAG1, 0.114)	(SOS2, 0.11)	(PI3, 0.089)	(MAP2K2, 0.082)	(NFKB2, 0.079)	(LYN, 0.029)	(SOS1, 0.024)	(NFKBIB, 0.021)	(BAD, 0.009)	(MAPK1, 0)	(PIK3R1, 0)	(EPHB2, 0)	(NFAT5, -0.003)	(ITPKA, -0.008)	(PPP1R13B, -0.014)	(SHC1, -0.019)	(AKT3, -0.051)	(PIK3CA, -0.053)	(ITPKB, -0.069)	(GRB2, -0.074)	(MAP2K1, -0.076)	(CD19, -0.091)	(NFKBIL2, -0.092)	(SYK, -0.1)	(AKT1, -0.114)	(BCR, -0.126)	(BLNK, -0.135)	(SERPINA4, -0.154)	(PIK3CD, -0.193)	(NFKBIE, -0.209)
302	actin filament organization (GO:0007015)	6	0.251	0.684	0.7605	(EVL, 1.033)	(SPTA1, 0.49)	(PLA2G1B, 0.312)	(RND1, -0.025)	(DBN1, -0.077)	(RHOF, -0.089)
302	negative regulation of interferon-gamma biosynthesis (GO:0045077)	3	0.251	0.684	0.93785	(INHA, 1.191)	(IL10, 0.282)	(INHBA, -0.064)
302	B cell differentiation (GO:0030183)	6	0.251	0.684	1	(HDAC5, 1.036)	(HDAC9, 0.374)	(IL6, 0.223)	(HDAC4, 0.184)	(HDAC7A, -0.138)	(IL4, -0.158)
305	dendrite morphogenesis (GO:0016358)	2	0.253	0.689	0.97926	(LST1, 0.729)	(TRAPPC4, 0.377)
305	glycogen metabolism (GO:0005977)	4	0.253	0.689	1	(EPM2A, 0.983)	(GSK3B, 0.356)	(PYGM, 0.071)	(G6PC, -0.008)
307	double-strand break repair (GO:0006302)	8	0.254	0.693	0.82388	(CIB1, 0.806)	(RAD21, 0.737)	(FEN1, 0.151)	(RAD50, 0.094)	(HTATIP, 0.067)	(PRKDC, 0.024)	(RAD52, -0.046)	(XRCC4, -0.143)
307	lipid transport (GO:0006869)	7	0.254	0.693	0.83382	(CHKA, 1.35)	(SLCO2A1, 0.928)	(PSAP, 0.225)	(APOE, -0.048)	(ABCG1, -0.114)	(APOF, -0.233)	(APOA4, -0.276)
307	KET Manually Curated	7	0.254	0.693	0.86993	(HMGCS2, 0.943)	(BDH, 0.881)	(HMGCL, 0.089)	(BCKDHB, 0.06)	(ACAT1, -0.054)	(BCKDHA, -0.063)	(LYPLA2, -0.082)
307	regulation of nitric-oxide synthase activity (GO:0050999)	2	0.254	0.693	1	(NOS1AP, 0.006)	(EGFR, 0.001)
311	histone methylation (GO:0016571)	3	0.255	0.695	0.93135	(CARM1, 0.838)	(NSD1, 0.65)	(EHMT1, -0.326)
311	negative regulation of phosphorylation (GO:0042326)	2	0.255	0.695	0.94068	(INHA, 1.259)	(INHBA, -0.075)
311	il4Pathway BioCarta	11	0.255	0.695	1	(IL4R, 1.502)	(RPS6KB1, 0.944)	(JAK1, 0.099)	(IRS1, 0.071)	(GRB2, -0.024)	(STAT6, -0.063)	(SHC1, -0.073)	(JAK3, -0.086)	(IL4, -0.095)	(AKT1, -0.108)	(IL2RG, -0.21)
314	neuropeptide signaling pathway (GO:0007218)	6	0.257	0.698	1	(ECEL1, 0.98)	(AGRP, 0.535)	(NPFF, 0.415)	(GALR1, 0.013)	(HCRTR2, -0.102)	(HCRTR1, -0.127)
314	pyruvate metabolism (GO:0006090)	2	0.257	0.698	1	(ME2, 1.352)	(ME3, -0.199)
316	fbw7Pathway Cyclin E interacts with cell cycle checkpoint kinase cdk2 to allow transcription of genes required for S phase, including transcription of additional cyclin E.	9	0.258	0.699	0.90349	(SKP1A, 0.701)	(RB1, 0.494)	(CCNE1, 0.405)	(CUL1, 0.301)	(E2F1, 0.282)	(CDC34, -0.079)	(CDK2, -0.087)	(FBXW7, -0.171)	(TFDP1, -0.197)
316	ANTI CD44 UP Hogerkorp et al 2003	24	0.258	0.699	1	(MITF, 0.612)	(AQP1, 0.455)	(IL1A, 0.45)	(MLLT3, 0.446)	(PDE6A, 0.321)	(CDKL5, 0.258)	(SOX5, 0.251)	(MAPK14, 0.179)	(ADRB2, 0.13)	(STX1A, 0.127)	(SH3BP2, 0.123)	(NBL1, 0.111)	(PYGL, 0.106)	(C18B11, 0.103)	(RGS3, 0.084)	(PLG, 0.073)	(GCNT2, 0.022)	(ECGF1, 0)	(AFAP, -0.048)	(ALB, -0.078)	(SERPINC1, -0.08)	(PIGA, -0.102)	(IF, -0.121)	(ATP1A2, -0.13)
318	negative regulation of striated muscle development (GO:0045843)	5	0.259	0.701	0.84933	(HDAC5, 1.08)	(HDAC9, 0.361)	(HDAC4, 0.19)	(SIRT2, -0.038)	(HDAC7A, -0.106)
319	RNA catabolism (GO:0006401)	11	0.261	0.707	0.58835	(ANG, 1.021)	(PPP1R8, 0.452)	(RNASE2, 0.398)	(HNRPD, 0.243)	(ELAVL1, 0.143)	(RNASEH2A, 0.059)	(ISG20, -0.008)	(RNASET2, -0.032)	(RNASEH1, -0.066)	(PABPC4, -0.085)	(RNASE6, -0.089)
319	GO ROS FO	28	0.261	0.707	0.91387	(SOD1, 0.871)	(CCS, 0.607)	(FOXM1, 0.397)	(LTC4S, 0.382)	(NCF1, 0.312)	(SCARA3, 0.222)	(RPS6KA5, 0.202)	(PRDX2, 0.132)	(L3MBTL, 0.096)	(SEPP1, 0.095)	(MSRA, 0.087)	(NCF2, 0.062)	(DUSP1, 0.031)	(ATOX1, 0.03)	(MTL5, 0.028)	(CYBA, 0.014)	(GPX3, 0)	(NUDT1, 0)	(STK25, -0.005)	(MPO, -0.015)	(SGK2, -0.025)	(AOX1, -0.043)	(OSR1, -0.051)	(GSS, -0.063)	(CDT6, -0.094)	(SOD2, -0.107)	(PDLIM1, -0.119)	(CCL5, -0.153)
321	ST Gaq Pathway Signalling Transduction KE	28	0.264	0.712	0.71688	(NFKBIA, 0.95)	(NFKB1, 0.76)	(AKT2, 0.544)	(ADRBK1, 0.294)	(PIK3CB, 0.276)	(NFKBIL1, 0.243)	(NFKB2, 0.155)	(DAG1, 0.134)	(PHKA2, 0.128)	(PLD1, 0.107)	(VN1R1, 0.059)	(BF, 0.034)	(ITPR3, 0.027)	(NFKBIB, 0.022)	(ITPR1, 0.021)	(ITPKA, 0)	(AKT3, -0.019)	(PITX2, -0.021)	(PDK1, -0.032)	(ITPR2, -0.033)	(PLD3, -0.037)	(IKBKG, -0.057)	(PLD2, -0.062)	(GNAQ, -0.103)	(NFKBIE, -0.104)	(ITPKB, -0.107)	(NFKBIL2, -0.123)	(AKT1, -0.128)
321	glycolipid metabolism (GO:0006664)	2	0.264	0.712	1	(ST6GALNAC4, 0.003)	(ST3GAL6, 0.001)
323	isocitrate metabolism (GO:0006102)	2	0.265	0.712	0.77832	(IDH1, 1.47)	(IDH3B, -0.36)
324	cell differentiation (GO:0030154)	12	0.266	0.716	0.58599	(JAG2, 1.354)	(INHA, 0.601)	(SKIL, 0.446)	(TFIP11, 0.113)	(NDRG2, 0.036)	(TP53, 0.01)	(SMURF1, -0.037)	(INHBA, -0.093)	(TDGF1, -0.095)	(MAL, -0.148)	(IFRD2, -0.195)	(WNT1, -0.199)
325	ionPathway BioCarta	5	0.267	0.718	0.84472	(PLCG1, 0.976)	(PTK2B, 0.96)	(PRKCB1, -0.135)	(P2RY2, -0.173)	(PRKCA, -0.246)
325	metabotropic glutamate receptor, phospholipase C activating pathway (GO:0007206)	2	0.267	0.718	0.9554	(GRM5, 1.288)	(HOMER1, -0.095)
327	negative regulation of protein kinase activity (GO:0006469)	5	0.268	0.718	0.67581	(SFN, 0.958)	(RB1, 0.662)	(PAK2, 0.167)	(YWHAH, 0.045)	(TRIB3, -0.049)
328	ahspPathway Alpha-hemoglobin stabilizing protein (AHSP) prevents precitipation of hemoglobin alpha-subunits.	11	0.27	0.718	1	(ALAS1, 1.304)	(UROS, 0.694)	(ALAD, 0.501)	(GATA1, 0.199)	(HMBS, 0.097)	(ERAF, 0.03)	(UROD, -0.039)	(FECH, -0.082)	(ALAS2, -0.092)	(HBB, -0.104)	(HBA2, -0.121)
329	MAP00120 Bile acid biosynthesis GenMAPP	22	0.271	0.719	0.57041	(ADH7, 1.509)	(CYP27A1, 0.502)	(ALDH2, 0.502)	(SRD5A1, 0.266)	(ADH5, 0.121)	(ADH1B, 0.112)	(ADH1C, 0.101)	(SRD5A2, 0.07)	(BAAT, 0.036)	(HADHB, 0.029)	(ADH6, 0.012)	(CEL, 0.009)	(ALDH3A2, -0.02)	(ACAA2, -0.046)	(ACAA1, -0.055)	(SOAT1, -0.063)	(ALDH1A1, -0.065)	(ADH1A, -0.084)	(ALDH1B1, -0.088)	(CYP7A1, -0.103)	(LIPA, -0.108)	(AKR1D1, -0.126)
329	nktPathway BioCarta	29	0.271	0.719	0.83847	(IL4R, 0.972)	(IL12RB1, 0.52)	(CCL4, 0.287)	(IL12RB2, 0.267)	(IL12A, 0.248)	(CCR1, 0.216)	(CXCR4, 0.213)	(CD4, 0.191)	(CD28, 0.144)	(IL18R1, 0.139)	(IL12B, 0.133)	(IFNGR1, 0.117)	(CCL3, 0.097)	(IL5, 0.06)	(CSF2, 0.039)	(TNFSF5, 0.025)	(IFNGR2, 0.024)	(CCR2, -0.005)	(TGFB3, -0.008)	(CXCR3, -0.033)	(CCR7, -0.056)	(TGFB1, -0.064)	(TGFB2, -0.07)	(IL2, -0.078)	(CCR3, -0.116)	(CCR4, -0.118)	(IFNG, -0.125)	(IL4, -0.133)	(CCR5, -0.156)
331	negative regulation of macrophage differentiation (GO:0045650)	2	0.273	0.721	0.94068	(INHA, 1.265)	(INHBA, -0.046)
332	AR MOUSE na	45	0.274	0.721	0.51818	(AGR2, 1.001)	(ERP70, 0.626)	(FKBP11, 0.58)	(SC4MOL, 0.356)	(FDFT1, 0.355)	(ISYNA1, 0.277)	(CYB561, 0.237)	(GFRA1, 0.236)	(MAN1A1, 0.222)	(GPC1, 0.192)	(KCNK1, 0.167)	(NCF2, 0.122)	(GJB3, 0.085)	(ARAF1, 0.079)	(AGPAT3, 0.068)	(STMN1, 0.057)	(KLRB1, 0.046)	(TCF7, 0.035)	(GSTM1, 0.029)	(GLUL, 0.019)	(ADCY8, 0.015)	(ISG20, 0.007)	(KCNK7, 0.006)	(FKBP5, 0.006)	(RAMP3, 0)	(ADAM7, 0)	(NUCB2, 0)	(RRM1, 0)	(FDPS, 0)	(ACE, 0)	(CA4, -0.009)	(TPMT, -0.023)	(INDO, -0.032)	(ALPL, -0.045)	(GLDC, -0.047)	(KIAA0251, -0.05)	(ADRA2C, -0.055)	(PEMT, -0.068)	(ENPP1, -0.072)	(EBP, -0.095)	(BTG3, -0.096)	(GPX5, -0.1)	(PTPRO, -0.138)	(MYOM2, -0.156)
332	chromatin silencing (GO:0006342)	5	0.274	0.721	0.84392	(HDAC5, 1.131)	(TNP1, 0.601)	(SIRT5, -0.011)	(SIRT1, -0.068)	(SIRT4, -0.074)
332	mitotic anaphase (GO:0000090)	3	0.274	0.721	0.92567	(NUMA1, 0.846)	(ANAPC5, 0.26)	(ANAPC10, 0.088)
332	spermatid development (GO:0007286)	4	0.274	0.721	0.99534	(SPAG6, 0.511)	(NME5, 0.403)	(CSNK2A2, 0.323)	(BTG1, 0.157)
336	negative regulation of cell proliferation (GO:0008285)	109	0.275	0.723	0.56901	(FABP6, 0.936)	(FTH1, 0.931)	(COL18A1, 0.419)	(RARRES1, 0.404)	(NDN, 0.311)	(NPM1, 0.267)	(IL1A, 0.23)	(CDKN2C, 0.219)	(ING1, 0.187)	(TM4SF4, 0.157)	(EMP3, 0.155)	(CD164, 0.153)	(CDKN1B, 0.149)	(NME2, 0.143)	(CHEK1, 0.133)	(CDKN3, 0.127)	(MXI1, 0.125)	(ALOX15B, 0.123)	(TNFRSF9, 0.121)	(GNRH1, 0.113)	(TNFRSF8, 0.106)	(GAS1, 0.1)	(BTG1, 0.09)	(MNT, 0.03)	(CUL1, 0.028)	(SSTR3, 0.025)	(CNOT8, 0.01)	(DLG5, 0.008)	(PLG, 0)	(BCL2, 0)	(NOTCH2, 0)	(CDKN1C, 0)	(OPRM1, 0)	(POU1F1, 0)	(ATP8A2, 0)	(CUL5, 0)	(ABI1, 0)	(KLF4, 0)	(NF2, 0)	(ING4, 0)	(ADRA1A, 0)	(APEG1, 0)	(FABP7, 0)	(NF1, 0)
337	vifPathway BLACK	3	0.277	0.726	0.93764	(CD4, 0.893)	(CXCR4, 0.584)	(HCK, -0.267)
337	cdc42racPathway PI3 kinase stimulates cell migration by activating cdc42, which activates ARP2/3, which in turn promotes formation of new actin fibers.	14	0.277	0.726	1	(ARPC1B, 0.832)	(ARPC3, 0.578)	(ARPC4, 0.482)	(RAC1, 0.391)	(ARPC1A, 0.323)	(ACTR3, 0.235)	(WASL, 0.081)	(PAK1, 0.033)	(PIK3R1, 0.009)	(PDGFRA, -0.073)	(ARPC2, -0.127)	(CDC42, -0.127)	(PIK3CA, -0.139)	(ACTR2, -0.171)
337	GPCRs Class C Metabotropic glutamate pheromone GO	14	0.277	0.726	1	(GPRC5B, 0.813)	(GRM5, 0.557)	(GABBR1, 0.382)	(GPRC5D, 0.31)	(GRM4, 0.236)	(GRM2, 0.216)	(GRM8, 0.06)	(GPR51, 0.048)	(RAI3, -0.015)	(CASR, -0.025)	(GRM7, -0.081)	(GPRC5C, -0.089)	(GRM3, -0.133)	(GRM1, -0.161)
340	natriuresis (GO:0030147)	3	0.278	0.726	0.85654	(NPR1, 1.206)	(NPPB, 0.104)	(KNG1, -0.052)
341	ER-associated protein catabolism (GO:0030433)	5	0.279	0.726	0.83304	(EDEM1, 1.19)	(VCP, 0.13)	(KIAA0368, 0.127)	(UBA52, -0.036)	(AMFR, -0.063)
341	protein deubiquitination (GO:0016579)	2	0.279	0.726	0.86105	(UCHL1, 1.454)	(USP33, -0.244)
341	insulin signalling BioCarta	102	0.279	0.726	0.96825	(UCP2, 0.873)	(PIK3R3, 0.382)	(PCK2, 0.359)	(SLC2A4, 0.324)	(RPS6KB1, 0.323)	(G6PD, 0.314)	(CAP1, 0.297)	(AKT2, 0.269)	(CRK, 0.262)	(SREBF1, 0.224)	(DF, 0.221)	(JUN, 0.209)	(DUSP14, 0.202)	(NOS2A, 0.196)	(PRKCG, 0.195)	(ERCC1, 0.182)	(RRAS, 0.164)	(PKLR, 0.14)	(SERPINE1, 0.128)	(BRD4, 0.109)	(PIK3CB, 0.106)	(GSK3B, 0.085)	(UCP1, 0.075)	(CEBPB, 0.066)	(SORBS1, 0.054)	(NPY, 0.03)	(FOS, 0.023)	(PRKCZ, 0.016)	(LNPEP, 0)	(CSN2, 0)	(DOK1, 0)	(LEP, 0)	(PIK3R1, 0)	(EIF4EBP1, 0)	(HK2, 0)	(IRS1, 0)	(SERPINB6, 0)	(ARAF1, 0)	(PDPK1, 0)	(IGFBP1, 0)	(MKNK1, 0)	(GRB2, 0)	(HRAS, 0)	(TIEG, 0)
341	ER to Golgi vesicle-mediated transport (GO:0006888)	7	0.279	0.726	1	(STX18, 1.182)	(BET1, 0.586)	(SEC22L1, 0.113)	(LMAN2L, 0.024)	(LMAN1, -0.018)	(GOSR2, -0.192)	(TXNDC, -0.206)
345	il1rPathway BioCarta	32	0.281	0.727	0.913	(IL1RAP, 1.055)	(NFKBIA, 0.863)	(NFKB1, 0.67)	(IL1A, 0.366)	(SITPEC, 0.343)	(JUN, 0.291)	(IRAK1, 0.236)	(IL6, 0.171)	(MAPK14, 0.158)	(IL1RN, 0.131)	(IL1R1, 0.038)	(TGFB3, 0.007)	(MAP2K3, 0.003)	(TGFB2, 0)	(IL1B, -0.009)	(MAP3K7IP1, -0.011)	(MAP3K14, -0.016)	(IFNB1, -0.02)	(MAPK8, -0.02)	(IFNA1, -0.02)	(MAP3K7, -0.021)	(TOLLIP, -0.052)	(TNF, -0.052)	(TRAF6, -0.063)	(IKBKB, -0.063)	(CHUK, -0.067)	(MAP2K6, -0.083)	(IRAK3, -0.085)	(MYD88, -0.11)	(MAP3K1, -0.122)	(RELA, -0.149)	(TGFB1, -0.161)
345	regulation of actin polymerization and/or depolymerization (GO:0008064)	2	0.281	0.727	0.92051	(CXCL12, 0.573)	(TMSB4Y, 0.341)
347	vipPathway BioCarta	26	0.284	0.737	1	(NFKBIA, 0.943)	(NFKB1, 0.78)	(PLCG1, 0.491)	(NFATC1, 0.315)	(PRKACB, 0.195)	(PPP3CC, 0.191)	(PRKAR2A, 0.171)	(VIPR2, 0.152)	(PRKAR2B, 0.119)	(MYC, 0.049)	(PRKAR1B, 0.045)	(CALM2, 0.024)	(CALM1, 0)	(PPP3CA, -0.001)	(CHUK, -0.004)	(GNAQ, -0.057)	(EGR2, -0.077)	(MAP3K1, -0.092)	(PRKACG, -0.098)	(SYT1, -0.107)	(VIP, -0.108)	(CALM3, -0.134)	(EGR3, -0.138)	(PPP3CB, -0.155)	(PRKAR1A, -0.213)	(RELA, -0.225)
348	appPathway BLACK	3	0.285	0.741	0.7551	(ADAM10, 0.434)	(APP, 0.359)	(PSEN1, 0.134)
348	substrate-bound cell migration (GO:0006929)	2	0.285	0.741	0.969	(HAS1, 0.979)	(VEGFC, -0.074)
348	energy reserve metabolism (GO:0006112)	6	0.285	0.741	0.98211	(GFPT1, 1.438)	(LEP, 0.185)	(ADRB3, 0.088)	(GFPT2, -0.004)	(S100B, -0.083)	(LEPR, -0.179)
348	second-messenger-mediated signaling (GO:0019932)	2	0.285	0.741	1	(PPP2R1B, 0.457)	(DGKD, 0.296)
352	heparan sulfate proteoglycan biosynthesis (GO:0015012)	3	0.287	0.743	0.97982	(NDST1, 1.234)	(EXT1, 0.082)	(GLCE, 0.032)
353	mspPathway BioCarta	6	0.289	0.745	0.87936	(MST1, 1.054)	(CSF1, 0.461)	(IL1B, 0.077)	(MST1R, 0.02)	(TNF, -0.149)	(CCL2, -0.15)
353	carm-erPathway Methyltransferase CARM1 methylates CBP and co-activates estrogen receptors via Grip1.	27	0.289	0.745	0.88204	(NCOR2, 1.14)	(SHARP, 0.723)	(HDAC5, 0.508)	(CARM1, 0.284)	(GRIP1, 0.182)	(GTF2E1, 0.165)	(HDAC1, 0.12)	(ERCC3, 0.101)	(BRCA1, 0.093)	(HDAC4, 0.07)	(HDAC2, 0.061)	(HDAC3, 0.047)	(EP300, 0.033)	(POLR2A, 0.024)	(PELP1, 0.02)	(ESR1, 0.009)	(TBP, -0.004)	(CCND1, -0.026)	(HDAC6, -0.027)	(CREBBP, -0.039)	(REA, -0.053)	(NR0B1, -0.084)	(GTF2F1, -0.105)	(NRIP1, -0.125)	(MEF2C, -0.127)	(PPARBP, -0.128)	(GTF2A1, -0.149)
353	arginine catabolism (GO:0006527)	4	0.289	0.745	0.93526	(DDAH2, 0.791)	(DDAH1, 0.594)	(ASL, 0.053)	(ARG1, -0.028)
356	cell-matrix adhesion (GO:0007160)	19	0.29	0.745	0.62957	(SGCE, 0.711)	(MKLN1, 0.542)	(THBS3, 0.501)	(PKD2, 0.245)	(COL17A1, 0.221)	(ITGA7, 0.174)	(PPFIA1, 0.151)	(PPFIA2, 0.12)	(ITGA10, 0.085)	(ITGA2, 0.079)	(ILK, 0.02)	(ECM2, -0.014)	(FXC1, -0.024)	(ANGPTL3, -0.039)	(CD47, -0.051)	(ITGA3, -0.075)	(ITGB1BP1, -0.118)	(FBLN5, -0.121)	(ADAM15, -0.176)
356	ROS Manually Curated	6	0.29	0.745	0.98654	(GPX1, 1.478)	(GPX4, 0.232)	(PRDX6, 0.209)	(SOD2, -0.086)	(KIAA0963, -0.158)	(PRDX3, -0.253)
358	intrinsicPathway BioCarta	23	0.292	0.75	0.31098	(SERPING1, 1.274)	(PROS1, 0.854)	(COL4A1, 0.469)	(F5, 0.32)	(F12, 0.259)	(KLKB1, 0.236)	(COL4A6, 0.158)	(FGA, 0.103)	(F2, 0.013)	(F11, 0)	(COL4A4, -0.006)	(FGG, -0.006)	(F9, -0.017)	(COL4A3, -0.027)	(F2R, -0.061)	(FGB, -0.065)	(COL4A2, -0.071)	(COL4A5, -0.078)	(F8, -0.088)	(SERPINC1, -0.096)	(F10, -0.11)	(KNG, -0.121)	(PROC, -0.135)
358	(GO:0000067)	8	0.292	0.75	1	(SUV39H1, 1.313)	(TOPBP1, 0.529)	(DNMT3B, 0.172)	(SMC2L1, 0.13)	(TEP1, -0.028)	(CENPE, -0.125)	(POLS, -0.149)	(CENPF, -0.219)
360	negative regulation of apoptosis (GO:0043066)	8	0.293	0.751	0.80877	(BARD1, 1.288)	(CD74, 0.437)	(MIF, 0.243)	(TDGF1, 0.029)	(VEGF, 0.022)	(YWHAH, -0.01)	(ANGPTL4, -0.12)	(PROC, -0.177)
360	cytoplasmic sequestering of NF-kappaB (GO:0007253)	2	0.293	0.751	0.99978	(FAF1, 0.576)	(BCL3, 0.348)
362	VOXPHOS BioCarta	85	0.294	0.751	0.51014	(COX6A1, 0.494)	(ATP5I, 0.382)	(NDUFB3, 0.337)	(NDUFB4, 0.315)	(SURF1, 0.294)	(ATP5O, 0.291)	(ATP5J2, 0.264)	(NDUFA2, 0.24)	(NDUFB7, 0.218)	(NDUFB1, 0.213)	(NDUFA3, 0.213)	(BCS1L, 0.212)	(ATP5G2, 0.201)	(NDUFAB1, 0.185)	(GRIM19, 0.163)	(ATP5E, 0.157)	(ATP5C1, 0.137)	(ATP5D, 0.124)	(NDUFS2, 0.123)	(NDUFS3, 0.108)	(COX5B, 0.108)	(UQCR, 0.103)	(NDUFA8, 0.098)	(NDUFC1, 0.096)	(QP-C, 0.092)	(NDUFS1, 0.092)	(NDUFS7, 0.078)	(SDHC, 0.066)	(COX6A2, 0.056)	(COX7A2, 0.056)	(SDHB, 0.034)	(COX4I1, 0.03)	(COX7A1, 0.019)	(UQCRH, 0.009)	(NDUFC2, 0)	(NDUFA10, 0)	(NDUFB8, 0)	(UQCRFS1, 0)	(ATP5J, 0)	(MBD3, 0)	(NDUFB6, 0)	(UQCRC2, 0)	(COX15, 0)	(COX5A, 0)
362	mRNA polyadenylylation (GO:0006378)	5	0.294	0.751	0.97183	(CPSF1, 0.682)	(CSTF1, 0.288)	(GRSF1, 0.249)	(PABPC1, 0.169)	(CSTF2, 0.036)
364	ccr5Pathway CCR5 is a G-protein coupled receptor expressed in macrophages that recognizes chemokine ligands and is targeted by the HIV envelope protein GP120.	18	0.295	0.753	0.8688	(PTK2B, 0.655)	(PLCG1, 0.603)	(JUN, 0.436)	(MAPK14, 0.295)	(CXCR4, 0.274)	(CCL4, 0.266)	(CXCL12, 0.22)	(FOS, 0.082)	(CALM1, 0.004)	(MAPK8, -0.01)	(CALM2, -0.028)	(GNAQ, -0.05)	(CALM3, -0.092)	(SYT1, -0.102)	(PRKCB1, -0.117)	(CCL2, -0.12)	(PRKCA, -0.134)	(CCR5, -0.183)
365	il18Pathway BioCarta	6	0.296	0.753	1	(IL18, 0.785)	(IL12A, 0.57)	(IL12B, 0.236)	(CASP1, 0.065)	(IL2, -0.047)	(IFNG, -0.055)
366	vesicle targeting (GO:0006903)	2	0.298	0.757	0.98944	(AP1M2, 0.752)	(STX5A, 0.243)
367	INS Manually Curated	25	0.3	0.762	0.75524	(PIK3R3, 0.784)	(AKT2, 0.596)	(CRK, 0.53)	(CD4, 0.246)	(PIK3CB, 0.244)	(INPPL1, 0.237)	(PRKAR2B, 0.156)	(IGF1, 0.129)	(FLOT1, 0.118)	(SORBS1, 0.085)	(PDPK1, 0.073)	(IRS1, 0.052)	(NCK2, 0.026)	(SOS1, 0.019)	(NCK1, -0.002)	(INSR, -0.007)	(PRKCZ, -0.013)	(FLOT2, -0.034)	(PTPN6, -0.035)	(PIGF, -0.035)	(CBL, -0.055)	(AKT1, -0.067)	(PTEN, -0.154)	(IRS4, -0.157)	(PTPN1, -0.168)
368	MAP00220 Urea cycle and metabolism of amino groups GenMAPP	19	0.301	0.762	0.8882	(CKB, 1.012)	(PYCR1, 0.896)	(SMS, 0.669)	(CKMT2, 0.509)	(ASS, 0.173)	(GAMT, 0.042)	(ASL, 0.036)	(ARG1, 0.017)	(ARG2, -0.011)	(PYCS, -0.019)	(CKMT1, -0.02)	(ODC1, -0.036)	(CKM, -0.047)	(ACY1, -0.064)	(GLUD1, -0.065)	(OAT, -0.078)	(VTI1B, -0.099)	(OTC, -0.128)	(CPS1, -0.225)
369	detection of bacteria (GO:0016045)	3	0.303	0.765	0.93305	(PGLYRP1, 1.352)	(PGLYRP4, -0.12)	(CD1D, -0.212)
369	41bbPathway TNF-type receptor 4-1BB is bound by TRAF1 to activate the MAP kinase pathway in activated T cells.	18	0.303	0.765	1	(NFKBIA, 1.101)	(NFKB1, 0.878)	(JUN, 0.433)	(ATF2, 0.383)	(TRAF2, 0.229)	(TNFRSF9, 0.227)	(MAPK14, 0.221)	(TNFSF9, 0.068)	(MAPK8, 0.038)	(MAP3K5, 0.002)	(MAP4K5, 0.002)	(CHUK, -0.046)	(IFNG, -0.068)	(IL2, -0.071)	(IKBKB, -0.08)	(IL4, -0.085)	(MAP3K1, -0.117)	(RELA, -0.233)
371	metabolism (GO:0008152)	15	0.304	0.768	0.55213	(UGT2A1, 1.029)	(BDH, 0.715)	(GSTA1, 0.523)	(UGT2B4, 0.52)	(INSIG1, 0.469)	(AQP9, 0.006)	(PCSK1, -0.076)	(ABP1, -0.102)	(CPE, -0.12)	(PRNP, -0.129)	(UGT2B28, -0.144)	(FGF16, -0.147)	(CYP26A1, -0.154)	(MT, -0.158)	(CES1, -0.206)
371	torPathway BLACK	3	0.304	0.768	0.71613	(IDH1, 1.338)	(IDH2, 0.039)	(ACO1, -0.418)
371	homophilic cell adhesion (GO:0007156)	8	0.304	0.768	0.94857	(EVA1, 0.919)	(ITGA7, 0.243)	(PKD1, 0.237)	(CDH5, 0.212)	(TRO, 0.103)	(ITGB1, 0.039)	(MPZ, -0.124)	(ROBO1, -0.142)
374	DNA replication (GO:0006260)	30	0.305	0.771	0.85443	(ACHE, 0.51)	(PTMS, 0.44)	(EGF, 0.305)	(RBMS1, 0.247)	(MCM7, 0.225)	(IGF1, 0.202)	(RPA3, 0.199)	(POLE3, 0.164)	(POLD2, 0.159)	(IGHMBP2, 0.158)	(RNASEH2A, 0.116)	(POLE, 0.115)	(HMGB2, 0.098)	(TREX1, 0.091)	(POLE2, 0.087)	(ORC3L, 0.081)	(NAP1L1, 0.063)	(DUT, 0.054)	(NUP98, 0.034)	(POLD4, 0.03)	(NT5M, 0.008)	(ECGF1, 0)	(MCM5, -0.007)	(SPHAR, -0.013)	(UBE1, -0.062)	(POLD1, -0.109)	(MCM3AP, -0.116)	(MCM2, -0.123)	(SET, -0.133)	(REV1L, -0.146)
374	skp2e2fPathway BioCarta	10	0.305	0.771	0.86625	(SKP1A, 0.65)	(RB1, 0.396)	(CCNE1, 0.389)	(CUL1, 0.326)	(E2F1, 0.274)	(CCNA1, 0.103)	(CDK2, -0.019)	(TFDP1, -0.027)	(SKP2, -0.102)	(CDC34, -0.125)
374	UDP-glucose metabolism (GO:0006011)	2	0.305	0.771	0.88403	(UGP2, 0.689)	(UGDH, 0.366)
377	protein amino acid methylation (GO:0006479)	3	0.306	0.771	0.95146	(PCMT1, 0.621)	(HRMT1L1, 0.467)	(HRMT1L2, -0.104)
378	barbed-end actin filament capping (GO:0051016)	3	0.308	0.771	0.84817	(EVL, 1.217)	(CAPG, 0.145)	(GSN, -0.195)
378	glycosphingolipid metabolism (GO:0006687)	2	0.308	0.771	0.98556	(PSAP, 0.463)	(GALGT, 0.432)
380	mitosis (GO:0007067)	17	0.309	0.771	0.54883	(BUB3, 0.62)	(DCTN2, 0.342)	(TARDBP, 0.29)	(MAD2L1, 0.278)	(CETN1, 0.159)	(CDC25B, 0.132)	(PPP5C, 0.109)	(PLK1, 0.089)	(KIF2C, 0.064)	(BUB1B, 0.06)	(AKAP8, 0.058)	(KIF22, 0.033)	(SSSCA1, 0.006)	(TPX2, -0.017)	(KATNA1, -0.024)	(NOLC1, -0.104)	(STK6, -0.148)
381	pattern specification (GO:0007389)	4	0.31	0.773	0.9616	(HOXB1, 0.78)	(ZIC1, 0.264)	(MID1, 0.21)	(MFNG, -0.159)
382	SA CASPASE CASCADE SigmaAldrich	19	0.311	0.775	0.82077	(DFFB, 0.469)	(BIRC3, 0.445)	(SREBF1, 0.405)	(CASP3, 0.369)	(SREBF2, 0.218)	(BIRC2, 0.169)	(TNFSF6, 0.144)	(BIRC4, 0.123)	(CASP10, 0.1)	(CASP8, 0.077)	(ADPRT, 0.05)	(TNFRSF6, 0.046)	(SCAP, 0.003)	(CASP7, 0.002)	(GZMB, -0.008)	(DFFA, -0.045)	(APAF1, -0.049)	(CASP9, -0.107)	(PRF1, -0.113)
383	mRNA stabilization (GO:0048255)	2	0.312	0.775	0.83047	(PAIP1, 0.699)	(PABPC1, 0.098)
383	actin polymerization and/or depolymerization (GO:0008154)	4	0.312	0.775	0.95555	(EVL, 1.146)	(WAS, 0.302)	(WASL, 0.136)	(WASPIP, -0.389)
383	raccycdPathway BioCarta	22	0.312	0.775	1	(NFKBIA, 0.98)	(NFKB1, 0.82)	(RB1, 0.334)	(CCNE1, 0.298)	(RAC1, 0.283)	(CDKN1B, 0.243)	(E2F1, 0.186)	(MAPK3, 0.116)	(RAF1, 0.106)	(CCND1, 0.079)	(PIK3R1, 0.007)	(CDK2, -0.007)	(MAPK1, -0.009)	(PAK1, -0.011)	(HRAS, -0.025)	(CDKN1A, -0.037)	(CDK6, -0.048)	(PIK3CA, -0.064)	(TFDP1, -0.072)	(AKT1, -0.088)	(RELA, -0.1)	(CDK4, -0.111)
386	establishment and/or maintenance of cell polarity (GO:0007163)	10	0.313	0.775	0.74213	(CAP1, 0.997)	(CRB1, 0.708)	(CCL4, 0.439)	(PARD3, 0.078)	(CD3G, -0.024)	(PARD6B, -0.052)	(CDC42, -0.101)	(SPN, -0.107)	(CAP2, -0.158)	(WNT1, -0.167)
386	synaptogenesis (GO:0007416)	7	0.313	0.775	0.7806	(ACHE, 0.883)	(PCDHB11, 0.655)	(PCDHB3, 0.183)	(PCDHB6, -0.023)	(NRCAM, -0.098)	(POU4F1, -0.17)	(NLGN1, -0.207)
386	synaptonemal complex formation (GO:0007130)	2	0.313	0.775	0.96548	(STAG3, 1.456)	(SC65, -0.473)
386	phototransduction (GO:0007602)	5	0.313	0.775	0.96605	(UNC119, 0.614)	(PDC, 0.558)	(OPN1SW, -0.001)	(TRPC3, -0.042)	(NR2E3, -0.092)
386	sulfate transport (GO:0008272)	3	0.313	0.775	1	(SLC13A4, 1.024)	(SLC26A4, 0.109)	(SLC26A2, 0.011)
391	locomotory behavior (GO:0007626)	3	0.314	0.775	0.93883	(NPY2R, 0.585)	(NOVA1, 0.308)	(PGDS, 0.082)
392	fatty acid oxidation (GO:0019395)	3	0.315	0.775	0.83031	(ADIPOR1, 0.505)	(ADIPOR2, 0.435)	(ALOX12, 0.102)
393	chromosome segregation (GO:0007059)	3	0.316	0.775	0.57572	(RIOK3, 1.111)	(PSEN1, 0.179)	(PSEN2, -0.349)
393	DNA methylation (GO:0006306)	5	0.316	0.775	0.93385	(DNMT1, 0.546)	(DNMT3A, 0.243)	(DNMT3B, 0.155)	(ATRX, 0.146)	(FOS, 0.132)
395	response to heat (GO:0009408)	2	0.317	0.776	0.73003	(DNAJB4, 1.055)	(AKT1, -0.208)
395	response to UV (GO:0009411)	4	0.317	0.776	0.73653	(SERPINB13, 1.689)	(REV1L, -0.125)	(POLD1, -0.247)	(GTF2H2, -0.294)
395	protein amino acid farnesylation (GO:0018347)	2	0.317	0.776	0.9672	(FNTB, 0.889)	(FNTA, -0.028)
398	MAP00620 Pyruvate metabolism GenMAPP	31	0.318	0.776	0.89986	(AKR1B1, 1.248)	(ALDH2, 0.442)	(ME2, 0.419)	(HAGH, 0.391)	(PDHB, 0.324)	(PKLR, 0.302)	(MDH1, 0.155)	(GLO1, 0.137)	(ACYP1, 0.126)	(ADH5, 0.055)	(ACAT1, 0.038)	(DLD, 0.017)	(PDHA1, 0.016)	(PKM2, 0.01)	(PDHA2, 0)	(GRHPR, -0.001)	(LDHB, -0.027)	(ACACA, -0.03)	(ACYP2, -0.043)	(DLAT, -0.045)	(PCK1, -0.06)	(PC, -0.065)	(LDHC, -0.079)	(ACACB, -0.083)	(ALDH1A1, -0.087)	(ME3, -0.096)	(ALDH3A2, -0.11)	(MDH2, -0.113)	(ALDH1B1, -0.121)	(LDHA, -0.163)	(ME1, -0.187)
399	peptidyl-tyrosine sulfation (GO:0006478)	2	0.319	0.776	0.75518	(TPST2, 1.536)	(TPST1, -0.447)
399	chondroitin sulfate biosynthesis (GO:0030206)	4	0.319	0.776	0.82725	(CHST3, 0.551)	(CHST7, 0.487)	(CHST11, 0.253)	(ChGn, 0.045)
399	ANTI CD44 DOWN Hogerkorp et al 2003	12	0.319	0.776	1	(LAMP2, 1.119)	(PALM, 0.843)	(MLLT10, 0.571)	(SERPINA1, 0.116)	(HLCS, 0.008)	(PLS1, -0.035)	(EPHB3, -0.042)	(APC, -0.112)	(PRDM2, -0.119)	(GUCY2F, -0.127)	(SSTR4, -0.159)	(SLC14A1, -0.23)
402	cytochrome c oxidase complex assembly (GO:0008535)	2	0.32	0.776	0.91983	(SURF1, 1.35)	(COX11, -0.294)
403	cytoplasmic sequestering of transcription factor (GO:0042994)	4	0.321	0.776	0.98397	(NFKBIL1, 0.612)	(MXI1, 0.547)	(MDFI, -0.043)	(NFKBIE, -0.138)
404	detection of pest, pathogen or parasite (GO:0009596)	3	0.322	0.776	0.93803	(HLA-DMA, 0.577)	(HLA-G, 0.493)	(HLA-DMB, 0.124)
405	cell fate determination (GO:0001709)	4	0.323	0.776	0.83421	(NOTCH4, 1.204)	(MCL1, 0.385)	(NOTCH2, -0.134)	(DLL3, -0.248)
406	rac1Pathway BioCarta	22	0.324	0.779	0.26734	(VAV1, 0.876)	(CFL1, 0.684)	(RPS6KB1, 0.67)	(MYLK, 0.294)	(ARFIP2, 0.255)	(RAC1, 0.233)	(PLD1, 0.09)	(NCF2, 0.073)	(WASF1, 0.056)	(RALBP1, 0.007)	(PDGFRA, 0)	(PIK3R1, -0.006)	(MAP3K1, -0.032)	(PAK1, -0.034)	(TRIO, -0.06)	(PPP1R12B, -0.072)	(MYL2, -0.073)	(CDK5, -0.087)	(PIK3CA, -0.096)	(CHN1, -0.143)	(LIMK1, -0.174)	(CDK5R1, -0.204)
406	histone phosphorylation (GO:0016572)	2	0.324	0.779	0.87991	(RPS6KA5, 0.903)	(MAP3K12, 0.055)
406	parkinPathway BioCarta	8	0.324	0.779	1	(SNCAIP, 0.94)	(SNCA, 0.308)	(GPR37, 0.294)	(UBE2L6, 0.219)	(UBE2G1, 0.2)	(PARK2, -0.073)	(UBE2L3, -0.099)	(UBE2G2, -0.154)
409	endosome transport (GO:0016197)	2	0.326	0.779	0.7318	(TOM1, 0.605)	(ZFYVE16, 0.238)
410	acrosome reaction (GO:0007340)	3	0.327	0.783	0.81897	(ACR, 1.264)	(AKAP3, 0.145)	(PKDREJ, -0.128)
411	Wnt Signaling BioCarta	54	0.328	0.783	0.97575	(WNT5A, 0.879)	(WNT5B, 0.623)	(WNT4, 0.324)	(JUN, 0.301)	(PRKCG, 0.294)	(PPP2R5C, 0.281)	(WNT7B, 0.21)	(RAC1, 0.209)	(WNT16, 0.204)	(PRKCE, 0.183)	(GSK3B, 0.164)	(FZD8, 0.16)	(WNT2, 0.156)	(FZD3, 0.109)	(LDLR, 0.094)	(CSNK1E, 0.093)	(PRKCI, 0.093)	(PAFAH1B1, 0.09)	(MYC, 0.076)	(CCND1, 0.076)	(WNT3, 0.075)	(FZD5, 0.072)	(AXIN1, 0.062)	(TCF7, 0.046)	(FRAT1, 0.029)	(PRKCQ, 0.013)	(PRKCZ, 0.009)	(CTNNB1, 0)	(FZD9, 0)	(WNT2B, 0)	(PRKCH, 0)	(FZD6, 0)	(APC, 0)	(DIPA, 0)	(MAPK9, 0)	(FBXW2, 0)	(PRKCD, 0)	(PPP2R5E, 0)	(DVL1, 0)	(FZD2, 0)	(WNT6, -0.006)	(WNT11, -0.009)	(FZD10, -0.015)	(PRKCM, -0.019)
412	plcPathway BioCarta	8	0.329	0.784	0.7621	(VAV1, 1.272)	(PLCG1, 0.88)	(PIK3R1, -0.069)	(PIK3CA, -0.087)	(PLCB1, -0.133)	(AKT1, -0.149)	(PRKCB1, -0.153)	(PRKCA, -0.222)
412	UV protection (GO:0009650)	2	0.329	0.784	0.79361	(FEN1, 0.371)	(MC1R, 0.358)
412	cellular respiration (GO:0045333)	2	0.329	0.784	0.86899	(PPARGC1A, 0.347)	(CYCS, 0.332)
412	huntingtonPathway BLACK	4	0.329	0.784	0.88348	(CREB1, 0.862)	(HDAC1, 0.253)	(HD, 0.113)	(CREBBP, -0.114)
416	response to DNA damage stimulus (GO:0006974)	5	0.33	0.786	0.99769	(CIB1, 1.083)	(SESN1, 0.205)	(IRF7, -0.027)	(CHEK2, -0.04)	(DDIT3, -0.074)
417	thiamin metabolism (GO:0006772)	2	0.331	0.79	0.97832	(THTPA, 1.142)	(TKTL1, -0.328)
417	MAP00860 Porphyrin and chlorophyll metabolism GenMAPP	18	0.331	0.79	0.98768	(HCCS, 0.754)	(UROS, 0.546)	(UGT2B4, 0.486)	(BLVRB, 0.412)	(ALAD, 0.386)	(BLVRA, 0.094)	(HMBS, 0.055)	(GUSB, 0.048)	(CP, 0.033)	(ADH6, -0.024)	(HMOX1, -0.028)	(PYCS, -0.043)	(UROD, -0.046)	(UGT2B15, -0.066)	(HMOX2, -0.069)	(FDXR, -0.079)	(FECH, -0.083)	(EPRS, -0.142)
417	p27Pathway BioCarta	13	0.331	0.79	1	(SKP1A, 0.585)	(RB1, 0.412)	(CDKN1B, 0.324)	(CCNE1, 0.3)	(E2F1, 0.275)	(CUL1, 0.257)	(UBE2M, 0.088)	(NEDD8, 0.047)	(SKP2, -0.035)	(RBX1, -0.045)	(CKS1B, -0.056)	(CDK2, -0.067)	(TFDP1, -0.111)
420	nucleobase, nucleoside, nucleotide and nucleic acid metabolism (GO:0006139)	27	0.332	0.79	0.85236	(SLC29A1, 0.908)	(NP, 0.701)	(DPYSL3, 0.481)	(DPYSL2, 0.379)	(CTPS, 0.275)	(OAS1, 0.226)	(TK1, 0.225)	(CDA, 0.142)	(ERH, 0.113)	(OAS3, 0.092)	(SLC28A2, 0.061)	(CRMP1, 0.057)	(PAPSS1, 0.017)	(NUDT2, 0.016)	(ATIC, 0.011)	(SLC29A2, -0.003)	(BPNT1, -0.009)	(OAS2, -0.011)	(FPGS, -0.02)	(DPYS, -0.02)	(SLC28A1, -0.038)	(SLC23A2, -0.073)	(TPMT, -0.095)	(PAPSS2, -0.099)	(TK2, -0.129)	(TYMS, -0.14)	(MTAP, -0.167)
420	telomere maintenance (GO:0000723)	2	0.332	0.79	0.93541	(TERT, 0.813)	(TEP1, 0.026)
422	positive regulation of nitric oxide biosynthesis (GO:0045429)	2	0.333	0.79	0.96102	(HSPCB, 0.676)	(EGFR, 0.163)
423	cartilage condensation (GO:0001502)	7	0.334	0.79	0.82612	(SNAI1, 0.518)	(SOX9, 0.429)	(COL11A1, 0.342)	(MATN1, 0.083)	(BMP1, 0.005)	(CART1, -0.05)	(MGP, -0.098)
424	nucleoside metabolism (GO:0009116)	2	0.335	0.793	0.98201	(NME5, 0.449)	(NME4, 0.207)
424	postreplication repair (GO:0006301)	2	0.335	0.793	0.98966	(MSH2, 0.684)	(UBE2A, 0.234)
426	copper ion transport (GO:0006825)	6	0.337	0.795	0.64775	(ATP7A, 0.665)	(ATP7B, 0.395)	(ATOX1, 0.252)	(SLC31A1, 0.23)	(COX17, -0.12)	(SLC31A2, -0.281)
427	positive regulation of transcription, DNA-dependent (GO:0045893)	16	0.338	0.796	0	(SMARCD3, 0.738)	(NOTCH4, 0.653)	(GATA4, 0.315)	(ILF3, 0.315)	(SMARCC1, 0.215)	(NSD1, 0.184)	(TBX5, 0.164)	(ESRRG, 0.03)	(TP73L, -0.04)	(ILF2, -0.068)	(MAP2K3, -0.091)	(CTCF, -0.103)	(SMARCC2, -0.115)	(CREB5, -0.122)	(ARHGEF11, -0.156)	(DYRK1B, -0.198)
427	cyclin catabolism (GO:0008054)	3	0.338	0.796	0.9504	(CYB561D2, 0.849)	(ANAPC2, 0.3)	(UBE2C, -0.074)
429	erythPathway Erythropoietin selectively stimulates erythrocyte differentiation from CFU-GEMM cells in bone marrow.	15	0.339	0.797	0.48266	(IL9, 0.789)	(IL1A, 0.619)	(CSF3, 0.618)	(CCL3, 0.216)	(IGF1, 0.148)	(IL6, 0.131)	(CSF2, 0.119)	(TGFB3, 0.048)	(EPO, 0.042)	(KITLG, -0.031)	(IL3, -0.064)	(TGFB1, -0.067)	(TGFB2, -0.111)	(FLT3, -0.138)	(IL11, -0.189)
429	regulation of heart contraction (GO:0008016)	20	0.339	0.797	0.53571	(CYP2J2, 0.99)	(CACNA1H, 0.454)	(HSPB7, 0.355)	(KCNQ1, 0.282)	(KCNG2, 0.271)	(TNNT2, 0.245)	(CACNA1C, 0.239)	(CHRM2, 0.11)	(KCNH2, 0.099)	(TPM1, 0.038)	(KCNE2, -0.014)	(KCNE1L, -0.018)	(DES, -0.036)	(SCN5A, -0.042)	(KCNE1, -0.062)	(TNNI3, -0.073)	(KCNJ12, -0.078)	(SRI, -0.091)	(ADORA3, -0.126)	(RYR2, -0.173)
431	plcePathway BioCarta	12	0.34	0.799	1	(GNAS, 0.651)	(PRKACB, 0.268)	(ADCY1, 0.241)	(ADRB2, 0.223)	(PRKAR2A, 0.21)	(PRKAR2B, 0.187)	(PRKAR1B, 0.141)	(PTGER1, 0.126)	(RAP2B, -0.06)	(PRKACG, -0.1)	(PLCE1, -0.137)	(PRKAR1A, -0.146)
431	intracellular virion transport (GO:0046795)	2	0.34	0.799	1	(CD209, 0.002)	(CLEC4M, 0.001)
433	regulation of smoothened signaling pathway (GO:0008589)	2	0.343	0.805	1	(ZIC1, 0.002)	(GLI1, 0.001)
434	HTERT UP Smith et al 2003	114	0.344	0.805	1	(PYCR1, 0.428)	(GFPT1, 0.412)	(TGIF, 0.411)	(NFKB1, 0.399)	(MTHFD2, 0.388)	(SLC33A1, 0.366)	(SRP19, 0.359)	(HYOU1, 0.342)	(PPP1R11, 0.337)	(ICT1, 0.308)	(LMO4, 0.258)	(PIGH, 0.24)	(TSG101, 0.209)	(ZNF274, 0.206)	(TCTEL1, 0.2)	(PLEKHC1, 0.189)	(DCTN2, 0.182)	(KIAA0063, 0.16)	(TCEA1, 0.146)	(NEK3, 0.109)	(MICA, 0.094)	(LHFPL2, 0.089)	(IFRD1, 0.085)	(CDKN3, 0.08)	(CCNA1, 0.059)	(NFX1, 0.028)	(ch-TOG, 0.015)	(KIAA0073, 0.004)	(ATF3, 0)	(SFRS11, 0)	(ZNF165, 0)	(HERPUD1, 0)	(CCNH, 0)	(ILF2, 0)	(PSMD11, 0)	(ZFP36, 0)	(AHR, 0)	(MARS, 0)	(CDC6, 0)	(DAF, 0)	(MGEA6, 0)	(TOP1, 0)	(PSMD4, 0)	(DR1, 0)
435	positive regulation of cell adhesion (GO:0045785)	4	0.346	0.809	0.8272	(SAA1, 0.518)	(AZU1, 0.366)	(ALOX12, 0.127)	(TGM2, -0.008)
436	cxcr4Pathway CXCR4 is a G-protein coupled receptor that responds to the ligand SDF-1 by activating Ras and PI3 kinase to promote lymphocyte chemotaxis.	23	0.347	0.81	0.8228	(NFKB1, 0.805)	(CRK, 0.581)	(PLCG1, 0.558)	(PTK2B, 0.509)	(CXCR4, 0.246)	(CXCL12, 0.19)	(RAF1, 0.128)	(GNB1, 0.076)	(PIK3C2G, 0.075)	(MAPK3, 0.002)	(HRAS, -0.02)	(GNAQ, -0.022)	(GNAI1, -0.026)	(MAPK1, -0.038)	(PTK2, -0.04)	(PIK3R1, -0.046)	(PRKCB1, -0.06)	(PXN, -0.063)	(MAP2K1, -0.069)	(RELA, -0.108)	(PIK3CA, -0.134)	(PRKCA, -0.152)	(GNGT1, -0.212)
436	DNA damage checkpoint (GO:0000077)	3	0.347	0.81	0.99308	(CHES1, 0.755)	(CHEK1, 0.369)	(CHEK2, 0.059)
438	regulation of insulin secretion (GO:0050796)	3	0.35	0.817	0.91544	(PPARD, 0.449)	(STX1A, 0.265)	(SNAP25, 0.235)
438	exocytosis (GO:0006887)	9	0.35	0.817	0.99265	(VAPA, 1.045)	(ARFGEF2, 0.354)	(CCL3, 0.278)	(STX1A, 0.165)	(CCL8, -0.014)	(SCRN1, -0.09)	(CCL5, -0.113)	(LIN7A, -0.139)	(YWHAQ, -0.177)
440	stressPathway BioCarta	25	0.352	0.82	1	(NFKBIA, 0.944)	(NFKB1, 0.762)	(TRADD, 0.711)	(JUN, 0.365)	(MAPK14, 0.213)	(TNFRSF1A, 0.206)	(TRAF2, 0.161)	(ATF1, -0.014)	(MAP4K2, -0.021)	(RIPK1, -0.022)	(TNF, -0.034)	(MAP2K3, -0.047)	(IKBKB, -0.068)	(MAP3K14, -0.079)	(CHUK, -0.079)	(LTA, -0.084)	(MAP3K1, -0.086)	(MAPK8, -0.086)	(CRADD, -0.089)	(MAP2K4, -0.102)	(TANK, -0.105)	(MAP2K6, -0.126)	(IKBKG, -0.128)	(RELA, -0.156)	(CASP2, -0.209)
441	activation of MAPK activity (GO:0000187)	16	0.353	0.821	0.57518	(ADRA2A, 0.59)	(ADORA2B, 0.535)	(PIK3CB, 0.32)	(ADRB2, 0.272)	(CD81, 0.24)	(EGF, 0.237)	(FPR1, 0.183)	(C5, 0.134)	(CHRNA7, 0.076)	(SHC1, 0.006)	(TDGF1, -0.005)	(FGF2, -0.032)	(EDG5, -0.044)	(ADRA2C, -0.055)	(TRIB3, -0.056)	(C5R1, -0.166)
442	N-glycan processing (GO:0006491)	2	0.354	0.822	0.68193	(FUT8, 0.939)	(MAN1A2, -0.148)
442	rhoPathway BioCarta	30	0.354	0.822	0.91338	(ARHGAP4, 0.629)	(CFL1, 0.592)	(ARPC1B, 0.533)	(ARPC3, 0.382)	(DIAPH1, 0.368)	(ARPC4, 0.351)	(MYLK, 0.265)	(ARPC1A, 0.198)	(ACTR3, 0.112)	(ARHGAP5, 0.078)	(VCL, 0.074)	(PFN1, 0.069)	(ARHGEF5, 0.059)	(ROCK1, 0.058)	(ARHGEF1, 0.058)	(ARHGAP6, 0.051)	(OPHN1, 0.002)	(ARHGAP1, 0)	(MYL2, -0.009)	(PIP5K1A, -0.016)	(TLN1, -0.05)	(SRC, -0.07)	(PPP1R12B, -0.071)	(LIMK1, -0.095)	(PIP5K1B, -0.118)	(GSN, -0.122)	(ACTR2, -0.125)	(ARPC2, -0.128)	(BAIAP2, -0.144)	(ARHGEF11, -0.188)
442	SIG PIP3 signaling in B lymphocytes SignallingAlliance	35	0.354	0.822	0.95293	(VAV1, 0.653)	(PLCG2, 0.568)	(RPS6KB1, 0.534)	(AKT2, 0.507)	(PHF11, 0.339)	(SAG, 0.261)	(BTK, 0.236)	(FLOT1, 0.192)	(FOXO3A, 0.16)	(RPS6KA2, 0.154)	(GAB1, 0.15)	(ITPR1, 0.102)	(P101-PI3K, 0.034)	(RPS6KA1, 0.02)	(ITPR3, 0.015)	(RPS6KA3, 0.002)	(CD19, 0)	(PPP1R13B, 0)	(PITX2, 0)	(CDKN2A, -0.01)	(ITPR2, -0.016)	(DAPP1, -0.017)	(FLOT2, -0.029)	(BCR, -0.033)	(PDK1, -0.043)	(PSCD3, -0.055)	(LYN, -0.072)	(PIK3CA, -0.09)	(NR0B2, -0.09)	(PTPRC, -0.101)	(TEC, -0.102)	(AKT3, -0.104)	(AKT1, -0.115)	(SYK, -0.124)	(PTEN, -0.169)
445	negative regulation of receptor mediated endocytosis (GO:0048261)	2	0.355	0.822	0.99824	(RAC1, 0.928)	(ARF6, -0.109)
446	protein sumoylation (GO:0016925)	2	0.356	0.823	0.99469	(SENP7, 0.45)	(SUMO1, 0.157)
446	tcraPathway BioCarta	12	0.356	0.823	1	(CD3E, 0.429)	(HLA-DRB1, 0.391)	(CD4, 0.37)	(ZAP70, 0.322)	(FYN, 0.233)	(TRA@, 0.232)	(HLA-DRA, 0.02)	(PTPRC, -0.012)	(CD3D, -0.023)	(CD3G, -0.047)	(LCK, -0.151)	(CD3Z, -0.223)
448	ppargPathway BioCarta	8	0.357	0.827	0.94461	(RXRA, 0.86)	(LPL, 0.666)	(PPARG, 0.08)	(EP300, 0.001)	(NCOA1, -0.029)	(NCOA2, -0.07)	(CREBBP, -0.087)	(PPARBP, -0.172)
449	protein processing (GO:0016485)	4	0.358	0.828	0.68583	(NCSTN, 0.61)	(RNPEP, 0.496)	(PSEN1, 0.212)	(PSEN2, -0.271)
449	cell death (GO:0008219)	9	0.358	0.828	0.93864	(EMP3, 0.505)	(FAF1, 0.426)	(FOSL2, 0.407)	(IL17, 0.339)	(EMP2, 0.095)	(EIF4G2, 0.058)	(PTGER3, -0.016)	(EMP1, -0.032)	(TNF, -0.106)
451	dbpbPathway BLACK	4	0.359	0.828	0.86228	(PROCR, 0.494)	(PDGFB, 0.3)	(F2, 0.047)	(NSEP1, -0.003)
451	androgen metabolism (GO:0008209)	2	0.359	0.828	0.90899	(AKR1C4, 0.472)	(SRD5A2, 0.36)
453	asbcellPathway B cells require interaction with helper T cells to produce antigen-specific immunoglobulins as a key element of the human immune response.	12	0.36	0.828	1	(HLA-DRB1, 0.403)	(CD4, 0.364)	(CD28, 0.317)	(TNFSF6, 0.161)	(TNFRSF5, 0.15)	(TNFRSF6, 0.104)	(TNFSF5, 0.102)	(IL10, 0.07)	(HLA-DRA, 0.015)	(CD80, -0.03)	(IL2, -0.086)	(IL4, -0.16)
454	response to oxidative stress (GO:0006979)	18	0.361	0.83	0.81143	(SOD1, 1.1)	(FOXM1, 0.588)	(PRDX2, 0.267)	(PRDX6, 0.198)	(ATOX1, 0.129)	(MPO, 0.121)	(SEPP1, 0.086)	(PNKP, 0.073)	(MSRA, 0.064)	(MTL5, 0.008)	(NUDT1, -0.005)	(SOD2, -0.027)	(SGK2, -0.038)	(STK25, -0.04)	(DUSP1, -0.041)	(GSS, -0.043)	(CCL5, -0.058)	(PDLIM1, -0.077)
454	DNA-dependent DNA replication (GO:0006261)	9	0.361	0.83	0.90271	(RFC1, 0.51)	(REV3L, 0.34)	(CDK2AP1, 0.219)	(RPA2, 0.186)	(POLG2, 0.124)	(POLB, 0.065)	(RPA1, 0.063)	(TFAM, 0.051)	(POLG, -0.026)
454	protein secretion (GO:0009306)	9	0.361	0.83	0.94577	(BACE2, 0.864)	(CANX, 0.57)	(ARFGAP3, 0.186)	(PPY, 0.183)	(PIGR, 0.056)	(LTBP2, -0.129)	(APBA2BP, -0.131)	(ARF4L, -0.167)	(SCG2, -0.192)
454	nucleosome disassembly (GO:0006337)	3	0.361	0.83	0.97897	(TNP1, 0.753)	(SMARCE1, 0.093)	(SET, -0.024)
458	positive regulation of translation (GO:0045946)	2	0.362	0.832	0.83047	(PAIP1, 0.67)	(PABPC1, 0.204)
459	brain development (GO:0007420)	20	0.363	0.832	0.7365	(SLIT1, 1.399)	(UBE3A, 0.411)	(PHGDH, 0.254)	(NCOA6, 0.215)	(ZIC1, 0.128)	(POU6F1, 0.088)	(ALK, 0.025)	(TBR1, 0.016)	(LHX6, 0.016)	(SIX3, 0.014)	(FOXG1B, -0.011)	(CART1, -0.017)	(GPR56, -0.019)	(NKX2-2, -0.041)	(UNC5C, -0.053)	(ECE2, -0.053)	(NNAT, -0.066)	(DLX2, -0.069)	(EGR2, -0.098)	(HESX1, -0.182)
459	anterograde axon cargo transport (GO:0008089)	4	0.363	0.832	0.78446	(KIF4A, 0.724)	(KIF3B, 0.276)	(KIF1B, 0.072)	(KIF1A, -0.139)
459	dreamPathway The transcription factor DREAM blocks expression of the prodynorphin gene, which encodes the ligand of an opioid receptor that blocks pain signaling.	13	0.363	0.832	1	(JUN, 0.47)	(CREB1, 0.447)	(PRKACB, 0.303)	(PRKAR2B, 0.23)	(PRKAR2A, 0.228)	(FOS, 0.165)	(MAPK3, 0.1)	(POLR2A, 0.085)	(PRKAR1B, 0.081)	(OPRK1, 0.066)	(PRKAR1A, -0.092)	(PRKACG, -0.126)	(CREM, -0.137)
462	sensory perception (GO:0007600)	11	0.364	0.832	0.60287	(NTSR2, 0.808)	(ADORA2A, 0.557)	(OPRL1, 0.266)	(PNOC, 0.09)	(BDKRB2, 0.087)	(OPRK1, 0.06)	(OPRD1, 0.045)	(TRPV2, 0.029)	(CCKBR, -0.036)	(OPRM1, -0.151)	(SCN10A, -0.152)
462	regulation of translation (GO:0006445)	14	0.364	0.832	0.72614	(MAPK13, 0.632)	(RBMS2, 0.546)	(EPM2A, 0.532)	(RBMS1, 0.349)	(PPP2R1B, 0.282)	(MKNK2, 0.079)	(FRAP1, 0.064)	(PRKRIR, 0.04)	(TNIK, 0.016)	(MKNK1, -0.076)	(METAP2, -0.084)	(EIF4EBP2, -0.108)	(EIF4EBP1, -0.175)	(SKIV2L, -0.18)
462	bcl2family and reg network GEArray	23	0.364	0.832	1	(BAG1, 0.732)	(AKT2, 0.638)	(SFN, 0.464)	(BCL6, 0.286)	(BAK1, 0.153)	(MCL1, 0.137)	(IGF1, 0.093)	(BCL2L2, 0.041)	(BAD, 0.04)	(BAX, 0.033)	(BCL2, 0.014)	(IL3, 0)	(GAPD, -0.004)	(BCL2A1, -0.004)	(BIK, -0.017)	(CASP8, -0.026)	(ACTB, -0.036)	(APAF1, -0.074)	(APBA2BP, -0.075)	(NCBP2, -0.111)	(AKT1, -0.118)	(BID, -0.126)	(BCL2L1, -0.142)
465	tnfr2Pathway BioCarta	18	0.365	0.832	0.7083	(NFKBIA, 1.123)	(NFKB1, 0.899)	(TNFAIP3, 0.351)	(IKBKAP, 0.232)	(TRAF2, 0.225)	(TRAF3, 0.137)	(TRAF1, 0.042)	(DUSP1, -0.008)	(CHUK, -0.02)	(TNFRSF1B, -0.033)	(TANK, -0.047)	(RIPK1, -0.05)	(IKBKG, -0.051)	(LTA, -0.056)	(MAP3K14, -0.107)	(MAP3K1, -0.134)	(IKBKB, -0.146)	(RELA, -0.218)
465	protein amino acid N-linked glycosylation (GO:0006487)	15	0.365	0.832	0.92208	(PMM2, 0.412)	(TM4SF4, 0.386)	(GYPC, 0.352)	(MGAT2, 0.342)	(DOLPP1, 0.212)	(MAN1C1, 0.163)	(ALG6, 0.155)	(LIPC, 0.131)	(KEL, 0.043)	(ALK, -0.017)	(CD37, -0.061)	(GAL3ST1, -0.104)	(GCS1, -0.127)	(TM4SF5, -0.131)	(LIPA, -0.174)
465	regulation of smooth muscle contraction (GO:0006940)	5	0.365	0.832	0.98517	(MRCL3, 0.539)	(NMU, 0.364)	(CNN1, 0.357)	(PRKG1, -0.084)	(KCNB2, -0.139)
468	nucleosome spacing (GO:0016584)	2	0.366	0.832	0.90556	(SMARCA5, 0.689)	(HBXAP, -0.241)
469	pparaPathway BioCarta	54	0.367	0.834	0.84394	(NCOR2, 0.887)	(NFKBIA, 0.708)	(RXRA, 0.354)	(LPL, 0.334)	(HSPA1A, 0.329)	(NOS2A, 0.308)	(JUN, 0.257)	(RB1, 0.218)	(FABP1, 0.169)	(PRKACB, 0.142)	(CITED2, 0.136)	(APOA2, 0.129)	(APOA1, 0.116)	(PRKAR2A, 0.115)	(PRKAR2B, 0.054)	(MAPK3, 0.041)	(PRKAR1B, 0.035)	(CPT1B, 0.028)	(DUT, 0.025)	(DUSP1, 0.023)	(STAT5A, 0.016)	(PPARA, 0.009)	(PDGFA, 0.008)	(NR2F1, 0)	(RELA, 0)	(PRKACG, 0)	(ACOX1, 0)	(MYC, 0)	(EP300, 0)	(FAT, 0)	(PTGS2, 0)	(STAT5B, 0)	(INS, 0)	(PPARBP, 0)	(ME1, 0)	(MAPK1, 0)	(PIK3R1, -0.003)	(MRPL11, -0.007)	(PRKCB1, -0.008)	(NR1H3, -0.023)	(NR0B2, -0.025)	(PRKAR1A, -0.025)	(PRKCA, -0.032)	(NCOA1, -0.047)
469	folic acid transport (GO:0015884)	4	0.367	0.834	0.98609	(FOLR1, 0.907)	(SLC19A1, 0.341)	(FOLR2, -0.005)	(FOLR3, -0.216)
471	chromatin assembly or disassembly (GO:0006333)	3	0.368	0.834	1	(HIRIP3, 1.616)	(MTA2, -0.343)	(SUV39H2, -0.377)
472	enhancement of virulence (GO:0046800)	2	0.369	0.834	1	(CD209, 0.002)	(CLEC4M, 0.001)
473	XINACT MERGED na	20	0.37	0.834	0.38111	(PIR, 1.956)	(TMSB4X, 0.418)	(RPS4X, 0.244)	(USP9X, 0.223)	(STS, 0.207)	(ARSD, 0.015)	(EIF1AX, -0.01)	(TBL1X, -0.021)	(OFD1, -0.053)	(GRPR, -0.056)	(DDX3X, -0.067)	(PCTK1, -0.069)	(UTX, -0.105)	(UBE1, -0.108)	(ATP6AP2, -0.117)	(CA5B, -0.121)	(INE1, -0.125)	(ZFX, -0.126)	(PRKX, -0.135)	(EIF2S3, -0.23)
473	organ morphogenesis (GO:0009887)	55	0.37	0.834	0.59341	(SCGB1A1, 1.326)	(TLE1, 0.594)	(COL18A1, 0.536)	(HCCS, 0.416)	(KLF1, 0.245)	(GNPAT, 0.203)	(ONECUT2, 0.197)	(COL9A1, 0.163)	(PKD2, 0.163)	(GYPC, 0.145)	(ELN, 0.125)	(NKX6-1, 0.122)	(FABP1, 0.117)	(SIX6, 0.107)	(ITGAX, 0.103)	(PITX3, 0.066)	(COL3A1, 0.06)	(PAX6, 0.037)	(BRAF, 0.035)	(ETV7, 0.029)	(FOXN1, 0.025)	(TLE2, 0.024)	(PITX2, 0.022)	(CDX2, 0.02)	(CDX1, 0.018)	(ABLIM1, 0.016)	(POU3F4, 0.008)	(TLE3, 0)	(TGFB3, 0)	(SFTPB, 0)	(HD, 0)	(FGD1, 0)	(IPF1, 0)	(COL5A3, 0)	(ITGA2, 0)	(EPHB4, 0)	(FLI1, 0)	(AES, 0)	(SPRY2, 0)	(CRX, 0)	(EPIM, -0.007)	(ENG, -0.018)	(IL7, -0.023)	(HRAS, -0.033)
473	mitochondrial transport (GO:0006839)	2	0.37	0.834	0.99158	(STARD3, 0.538)	(MTX2, 0.07)
476	arapPathway ADP-ribosylation factors (ARFs), members of the Ras superfamily, regulate eukaryotic vesicular trafficking and activate phospholipase D's.	21	0.371	0.834	0	(DDEF2, 0.5)	(KDELR2, 0.457)	(CLTB, 0.327)	(GPLD1, 0.265)	(ARFGEF2, 0.241)	(CENTD1, 0.217)	(COPA, 0.167)	(ARFGAP3, 0.136)	(CLTA, 0.086)	(DDEF1, 0.084)	(BIG1, 0.068)	(PSCD2, 0.066)	(KDELR1, 0.006)	(KDELR3, 0)	(GBF1, -0.007)	(PSCD3, -0.074)	(CENTD2, -0.091)	(ARF1, -0.097)	(PSCD4, -0.114)	(ARFGAP1, -0.13)	(PSCD1, -0.162)
476	ST Interleukin 13 Pathway Signalling Transduction KE	7	0.371	0.834	0.96099	(IL4R, 1.725)	(JAK1, 0.096)	(IL13, -0.001)	(TYK2, -0.01)	(IL13RA2, -0.035)	(IL13RA1, -0.245)	(JAK2, -0.291)
476	hifPathway BioCarta	15	0.371	0.834	1	(HIF1A, 0.575)	(CREB1, 0.463)	(JUN, 0.433)	(P4HB, 0.398)	(COPS5, 0.232)	(ASPH, 0.16)	(VHL, 0.022)	(EP300, 0.011)	(EPO, -0.011)	(LDHA, -0.065)	(VEGF, -0.085)	(ARNT, -0.09)	(HSPCA, -0.095)	(NOS3, -0.15)	(EDN1, -0.155)
479	ST T Cell Signal Transduction Signalling Transduction KE	43	0.373	0.834	0.47741	(NFKBIA, 0.781)	(VAV1, 0.654)	(NFKB1, 0.652)	(PLCG1, 0.409)	(CSK, 0.365)	(CD28, 0.186)	(NFKBIL1, 0.18)	(DAG1, 0.174)	(ZAP70, 0.152)	(NFKB2, 0.133)	(LCP2, 0.13)	(GRAP2, 0.117)	(SOS2, 0.093)	(NCK1, 0.07)	(RAF1, 0.042)	(PAK7, 0.021)	(DTYMK, 0.02)	(PAK6, 0.006)	(LAT, 0)	(SOS1, 0)	(PAK3, 0)	(NFKBIB, 0)	(CBL, 0)	(ITPKA, 0)	(MAPK1, 0)	(PAK2, 0)	(RASGRP3, -0.003)	(NFAT5, -0.005)	(FBXW7, -0.006)	(PAK4, -0.015)	(GRB2, -0.019)	(CTLA4, -0.032)	(RASGRP2, -0.036)	(RASGRP1, -0.047)	(NFKBIL2, -0.07)	(CD3D, -0.071)	(NFKBIE, -0.092)	(PTPRC, -0.094)	(PAK1, -0.096)	(EPHB2, -0.108)	(ITK, -0.122)	(ITPKB, -0.133)	(LCK, -0.151)
479	activation of MAPKKK activity (GO:0000185)	4	0.373	0.834	0.95189	(GADD45G, 0.483)	(GADD45B, 0.387)	(MAP3K7IP1, 0.095)	(MAP4K1, 0.06)
479	protein tetramerization (GO:0051262)	3	0.373	0.834	0.98005	(TRPV5, 0.614)	(AASS, 0.127)	(TP53, 0.075)
479	negative regulation of protein biosynthesis (GO:0017148)	2	0.373	0.834	1	(NDUFA13, 0.002)	(PRKAA1, 0.002)
483	N-acetylglucosamine metabolism (GO:0006044)	8	0.374	0.834	0.96303	(CHST4, 1.552)	(CHST7, 0.312)	(EXTL2, 0.036)	(CHST5, 0.033)	(NAGK, -0.028)	(CHST6, -0.104)	(LARGE, -0.214)	(CHST2, -0.222)
484	MAP00410 beta Alanine metabolism GenMAPP	17	0.375	0.834	0.8996	(SMS, 0.684)	(GAD1, 0.619)	(ALDH2, 0.592)	(HADHA, 0.351)	(ABAT, 0.22)	(AOC3, 0.153)	(ECHS1, 0.104)	(ACADM, 0.045)	(ALDH1B1, -0.056)	(ALDH1A1, -0.058)	(AOC2, -0.06)	(DPYD, -0.068)	(DPYS, -0.08)	(ALDH3A2, -0.086)	(ABP1, -0.134)	(GAD2, -0.166)	(EHHADH, -0.187)
484	cell growth (GO:0016049)	8	0.375	0.834	0.91734	(P8, 0.219)	(TNN, 0.219)	(FGF20, 0.191)	(DGKD, 0.173)	(ERBB2IP, 0.167)	(ESR1, 0.131)	(FRAP1, 0.038)	(NOTCH2, 0.002)
484	cytokinePathway Intercellular signaling in the immune system occurs via secretion of cytokines, which promote antigen-dependent B and T cell response.	21	0.375	0.834	0.99057	(IL9, 0.68)	(IL1A, 0.482)	(IL18, 0.363)	(IL12A, 0.313)	(IL16, 0.277)	(IL17, 0.247)	(IL12B, 0.129)	(IL6, 0.128)	(IL5, 0.063)	(IL10, 0.033)	(IL13, -0.005)	(IL3, -0.008)	(IL2, -0.019)	(LTA, -0.035)	(IFNB1, -0.047)	(IL4, -0.058)	(TNF, -0.062)	(IL8, -0.072)	(IL15, -0.079)	(IFNG, -0.087)	(IFNA1, -0.088)
487	T-helper 2 type immune response (GO:0042092)	3	0.376	0.834	1	(IL18, 0.924)	(IL10, 0.126)	(IL4, -0.269)
488	G-protein signaling, coupled to cAMP nucleotide second messenger (GO:0007188)	20	0.377	0.834	0.56515	(MC4R, 0.591)	(ADORA2A, 0.476)	(GRK5, 0.394)	(ADRA1B, 0.315)	(FPR1, 0.191)	(ADRB2, 0.187)	(CHRM2, 0.113)	(GALR2, 0.1)	(GLP2R, 0.094)	(GCGR, 0.094)	(ADRB3, 0.075)	(AVPR2, 0.001)	(CRHR2, -0.022)	(PTGER4, -0.046)	(CCR3, -0.063)	(CALCA, -0.063)	(CRHR1, -0.08)	(GHRH, -0.081)	(WASF2, -0.082)	(ADRA1D, -0.088)
488	cskPathway Csk inhibits T-cell activation by phosphorylating Lck; Csk is regulated by cAMP-dependent kinases and is opposed by the T-cell activator CD45.	23	0.377	0.834	0.94925	(GNAS, 0.5)	(CSK, 0.427)	(HLA-DRB1, 0.308)	(CD4, 0.28)	(CD3E, 0.244)	(ZAP70, 0.218)	(PRKACB, 0.202)	(ADCY1, 0.164)	(TRA@, 0.162)	(PRKAR2A, 0.139)	(PRKAR2B, 0.121)	(GNB1, 0.052)	(PRKAR1B, 0.007)	(HLA-DRA, -0.009)	(PTPRC, -0.03)	(PRKACG, -0.037)	(LCK, -0.039)	(CD3G, -0.048)	(CD3D, -0.068)	(CREBBP, -0.108)	(PRKAR1A, -0.162)	(GNGT1, -0.17)	(CD3Z, -0.172)
490	cardioblast differentiation (GO:0010002)	2	0.378	0.834	0.94762	(BMP10, 0.885)	(ECE2, -0.079)
490	regulation of striated muscle contraction (GO:0006942)	6	0.378	0.834	0.9881	(TNNT3, 0.895)	(ATP2A1, 0.361)	(MYBPC3, 0.157)	(MYL2, 0.051)	(MYBPH, -0.048)	(SRI, -0.154)
490	regulation of peptidyl-tyrosine phosphorylation (GO:0050730)	2	0.378	0.834	1	(ITGB2, 0.577)	(EGFR, 0.143)
493	establishment and/or maintenance of epithelial cell polarity (GO:0045197)	3	0.379	0.836	0.9151	(PRKCI, 0.502)	(ERBB2IP, 0.469)	(MARK2, -0.06)
493	GLUCOSE UP Peng at al 2002	40	0.379	0.836	1	(PYCR1, 0.674)	(PCK2, 0.548)	(SC4MOL, 0.388)	(GART, 0.342)	(TCF20, 0.33)	(FKBP2, 0.308)	(KIAA0685, 0.257)	(UNC119, 0.251)	(EMS1, 0.176)	(MGST2, 0.171)	(CARS, 0.163)	(PLOD, 0.139)	(ACTA1, 0.126)	(URKL1, 0.113)	(HNRPDL, 0.091)	(CEBPB, 0.079)	(MS4A2, 0.066)	(24432, 0.047)	(TOMM40, 0.018)	(MS4A1, 0.01)	(GM2A, 0)	(ADA, -0.007)	(WARS, -0.007)	(POU2F2, -0.008)	(IDH2, -0.014)	(ASNS, -0.027)	(CROC4, -0.034)	(IGHM, -0.036)	(DRAP1, -0.04)	(FLJ22531, -0.053)	(AARS, -0.056)	(BCAT2, -0.067)	(MFNG, -0.096)	(MYB, -0.105)	(ATF5, -0.112)	(CORO1A, -0.113)	(OCLN, -0.114)	(MAP2K3, -0.114)	(CLCN6, -0.12)	(LTBR, -0.121)
495	ADULT LIVER vs FETAL LIVER GNF2 Manually Curated	78	0.38	0.837	0.94795	(AZGP1, 0.853)	(CYP2A6, 0.722)	(ABHD2, 0.334)	(CYP27A1, 0.332)	(CYP2E1, 0.302)	(FLJ13798, 0.296)	(ITIH4, 0.269)	(WARP, 0.231)	(GPD1, 0.224)	(HAMP, 0.207)	(NNMT, 0.201)	(LGALS1, 0.171)	(RODH-4, 0.171)	(CYP2B6, 0.167)	(C8G, 0.158)	(CD14, 0.156)	(MYH7B, 0.154)	(CD81, 0.148)	(GSTZ1, 0.123)	(CD151, 0.113)	(PPP1R1A, 0.108)	(ADH1C, 0.104)	(PKLR, 0.099)	(ABCC3, 0.079)	(CYP4A11, 0.071)	(IGF1, 0.037)	(C1R, 0.009)	(SLC25A10, 0.008)	(NDUFA7, 0.008)	(RODH, 0)	(IGFALS, 0)	(HLA-DQB1, 0)	(C6orf108, 0)	(UPB1, 0)	(APCS, 0)	(RARRES2, 0)	(PTGDS, 0)	(DKFZP586B1621, 0)	(ACY1, 0)	(IFITM1, 0)	(SLC22A1, 0)	(G1P2, 0)	(PCK1, 0)	(HSD11B1, 0)
495	cardiacegfPathway Cardiac hypertrophy, a response to high blood pressure, is stimulated by GPCR ligands such as angiotensin II that activate the EGF pathway.	17	0.38	0.837	1	(NFKB1, 0.944)	(PLCG1, 0.609)	(JUN, 0.42)	(EGF, 0.29)	(FOS, 0.128)	(MYC, 0.09)	(AGT, 0.029)	(EDNRA, 0.024)	(EGFR, 0.01)	(AGTR2, -0.029)	(ADAM12, -0.035)	(HRAS, -0.049)	(PRKCB1, -0.088)	(EDNRB, -0.128)	(PRKCA, -0.138)	(EDN1, -0.161)	(RELA, -0.2)
497	frizzled signaling pathway (GO:0007222)	6	0.382	0.84	0.92108	(FZD4, 0.959)	(FZD3, 0.297)	(FZD9, 0.176)	(FZD7, 0.036)	(FZD6, -0.001)	(FZD10, -0.235)
497	agpcrPathway G-protein coupled receptors (GPCRs) transduce extracellular signals across the plasma membrane; attenuation occurs by signal molecule degradation or receptor-mediated endocytosis.	12	0.382	0.84	1	(ARRB1, 0.926)	(GNAS, 0.669)	(PRKAR2A, 0.282)	(PRKACB, 0.227)	(PRKAR2B, 0.19)	(PRKAR1B, 0.14)	(GNB1, 0.052)	(PRKACG, -0.107)	(PRKCB1, -0.116)	(PRKAR1A, -0.169)	(PRKCA, -0.186)	(GNGT1, -0.215)
499	muscle myosin BioCarta	15	0.383	0.84	0.7098	(MYL5, 0.385)	(MYL4, 0.354)	(MYH8, 0.327)	(MYL9, 0.274)	(MRCL3, 0.231)	(MYL6, 0.161)	(MYL1, 0.115)	(MYL3, 0.05)	(MYH4, 0.049)	(HUMMLC2B, 0.037)	(MYH6, -0.041)	(MYH11, -0.057)	(MYO1A, -0.067)	(MYH7, -0.071)	(MYH1, -0.171)
499	Golgi organization and biogenesis (GO:0007030)	4	0.383	0.84	0.84224	(GOLGB1, 0.604)	(COG2, 0.281)	(SEC23IP, 0.132)	(SYNE1, -0.189)
499	negative regulation of angiogenesis (GO:0016525)	7	0.383	0.84	0.95232	(NPR1, 0.904)	(STAB1, 0.765)	(COL4A3, 0.095)	(NPPB, 0.048)	(PF4, -0.107)	(SERPINF1, -0.138)	(TNNI3, -0.212)
499	macrophage differentiation (GO:0030225)	2	0.383	0.84	0.96677	(CSF1, 0.88)	(CDC42, -0.112)
499	GPI anchor biosynthesis (GO:0006506)	4	0.383	0.84	0.99931	(PIGH, 1.115)	(PIGF, 0.071)	(PIGO, -0.073)	(PIGC, -0.09)
499	MAP00601 Blood group glycolipid biosynthesis lact series GenMAPP	6	0.383	0.84	1	(FUT3, 0.829)	(FUT6, 0.287)	(ABO, 0.084)	(FUT1, 0.022)	(FUT2, -0.008)	(FUT5, -0.155)
505	DNA recombination (GO:0006310)	15	0.385	0.84	0.55659	(RAD51C, 1.081)	(XRCC3, 1.019)	(TREX1, 0.162)	(ATRX, 0.142)	(IGHMBP2, 0.105)	(RPA1, 0.027)	(TP53, 0.022)	(TSN, -0.017)	(RUVBL2, -0.04)	(XRCC4, -0.075)	(XRCC5, -0.094)	(BLM, -0.101)	(RAD54L, -0.106)	(RAG1, -0.112)	(HMGB1, -0.181)
505	mRNA editing (GO:0006381)	3	0.385	0.84	0.93626	(APOBEC1, 0.575)	(ADARB2, 0.297)	(HNRPAB, 0.016)
507	water transport (GO:0006833)	7	0.386	0.842	0.80887	(AQP1, 0.807)	(AQP8, 0.273)	(AQP5, 0.147)	(AVP, 0.12)	(AQP2, 0.04)	(AQP9, -0.031)	(AQP7, -0.149)
507	cell ion homeostasis (GO:0006873)	4	0.386	0.842	0.81524	(SLC12A4, 1.226)	(SLC4A1, 0.13)	(SLC12A6, -0.08)	(P2RY2, -0.21)
509	P53 DOWN Kannan et al 2001	18	0.388	0.845	1	(COL18A1, 0.869)	(APBA2, 0.575)	(BIRC3, 0.481)	(FOSL2, 0.304)	(CCNE1, 0.22)	(BRCA1, 0.131)	(EIF4A1, 0.093)	(ARL5, 0.06)	(MAC30, 0.041)	(PURA, -0.009)	(CPM, -0.019)	(ARL4A, -0.024)	(PPAT, -0.052)	(PMP22, -0.06)	(C4orf9, -0.08)	(INA, -0.094)	(CDC6, -0.151)	(CXADR, -0.154)
510	Notch receptor processing (GO:0007220)	4	0.389	0.845	0.82808	(NCSTN, 0.665)	(ADAM10, 0.374)	(PSEN1, 0.171)	(PSEN2, -0.241)
511	virus-host interaction (GO:0019048)	2	0.39	0.845	1	(CD209, 0.002)	(CLEC4M, 0.001)
512	nthiPathway BioCarta	22	0.391	0.845	0.95451	(NFKBIA, 1.045)	(NFKB1, 0.775)	(MAPK11, 0.419)	(TGFBR2, 0.374)	(MAPK14, 0.232)	(NR3C1, 0.063)	(TGFBR1, 0.049)	(IL1B, 0.043)	(EP300, 0.037)	(TLR2, 0.014)	(MAP3K7, 0.005)	(DUSP1, 0)	(TNF, -0.004)	(CREBBP, -0.029)	(MAP2K6, -0.039)	(CHUK, -0.058)	(MAP2K3, -0.062)	(IL8, -0.065)	(MAP3K14, -0.082)	(MYD88, -0.084)	(IKBKB, -0.166)	(RELA, -0.176)
513	Inflammatory Response Pathway BioCarta	27	0.393	0.845	0.70676	(IL4R, 1.056)	(THBS3, 0.374)	(LAMC2, 0.276)	(MUC1, 0.212)	(ZAP70, 0.202)	(CD28, 0.198)	(CD86, 0.142)	(FN1, 0.111)	(LAMC1, 0.079)	(IL2RA, 0.062)	(LAMB2, 0.061)	(TNFSF5, 0.038)	(COL1A2, 0.035)	(VTN, 0.027)	(LAMB1, 0)	(COL1A1, -0.005)	(COL3A1, -0.008)	(LAMA5, -0.008)	(IL5, -0.011)	(IL2RB, -0.015)	(IL5RA, -0.038)	(CD80, -0.076)	(IL2, -0.098)	(IL2RG, -0.116)	(IL4, -0.117)	(LCK, -0.119)	(IFNG, -0.132)
514	activation of NF-kappaB-inducing kinase (GO:0007250)	4	0.395	0.846	0.92783	(IRAK1, 0.687)	(TLR4, 0.273)	(CARD10, 0.027)	(TLR1, -0.152)
514	ps1Pathway BioCarta	13	0.395	0.846	1	(NOTCH1, 0.988)	(TCF1, 0.41)	(ADAM17, 0.343)	(GSK3B, 0.18)	(PSEN1, 0.168)	(AXIN1, 0.118)	(BTRC, 0.105)	(DVL1, -0.007)	(RBPSUH, -0.041)	(FZD1, -0.098)	(CTNNB1, -0.106)	(WNT1, -0.156)	(APC, -0.157)
516	phosphatidic acid biosynthesis (GO:0006654)	2	0.396	0.846	0.9278	(AGPAT1, 0.545)	(AGPAT2, 0.255)
517	retrograde protein transport, ER to cytosol (GO:0030970)	2	0.397	0.846	1	(DERL1, 0.001)	(VCP, 0.001)
518	ptdinsPathway BioCarta	20	0.398	0.846	0.99809	(RPS6KB1, 0.684)	(PLCG1, 0.513)	(BTK, 0.355)	(RAC1, 0.293)	(PRKCE, 0.192)	(GSK3B, 0.175)	(PDPK1, 0.13)	(PFKM, 0.106)	(RAB5A, 0.082)	(GSK3A, 0.075)	(VAV2, 0.048)	(BAD, 0.042)	(AP2M1, 0.035)	(PFKL, -0.028)	(PFKP, -0.031)	(AKT1, -0.062)	(LYN, -0.066)	(PRKCZ, -0.077)	(EEA1, -0.079)	(ARF1, -0.112)
519	L-cystine transport (GO:0015811)	2	0.399	0.849	0.74255	(CTNS, 0.912)	(SLC3A1, -0.133)
519	unfolded protein response (GO:0030968)	2	0.399	0.849	1	(DERL1, 0.001)	(VCP, 0.001)
521	protein modification (GO:0006464)	33	0.4	0.851	0.50204	(SLC35A1, 0.687)	(BACE2, 0.505)	(PIGH, 0.401)	(RPN2, 0.299)	(PAM, 0.283)	(PLAT, 0.252)	(GGCX, 0.212)	(PHEX, 0.176)	(CHRM3, 0.15)	(MMP15, 0.144)	(PLOD3, 0.097)	(PHKA2, 0.096)	(LCMT1, 0.028)	(RABGGTA, 0.021)	(ADPRH, 0.007)	(LOX, 0)	(LOXL1, -0.008)	(LOXL2, -0.015)	(LIPT1, -0.016)	(MSRA, -0.017)	(PADI4, -0.022)	(MAN2B1, -0.028)	(B4GALT7, -0.036)	(METAP2, -0.043)	(ICMT, -0.062)	(QPCT, -0.074)	(MCRS1, -0.084)	(NAGPA, -0.086)	(PRKDC, -0.102)	(PLOD2, -0.118)	(GPAA1, -0.168)	(SEPHS1, -0.18)	(UBL4, -0.209)
521	no2il12Pathway BioCarta	17	0.4	0.851	0.70758	(IL12RB1, 0.647)	(NOS2A, 0.531)	(IL12RB2, 0.403)	(CD4, 0.34)	(IL12A, 0.308)	(CD3E, 0.3)	(IL12B, 0.16)	(CXCR3, 0)	(TYK2, -0.013)	(IFNG, -0.046)	(CD3G, -0.051)	(CD2, -0.07)	(STAT4, -0.109)	(CD3Z, -0.113)	(CD3D, -0.141)	(CCR5, -0.149)	(JAK2, -0.196)
523	dnafragmentPathway DNA fragmentation during apoptosis is effected by DFF, a caspase-activated DNAse, and by endonuclease G.	10	0.401	0.851	0.84616	(DFFB, 0.693)	(CASP3, 0.491)	(HMGB2, 0.285)	(TOP2B, 0.078)	(GZMB, 0.076)	(CASP7, 0.009)	(TOP2A, -0.05)	(DFFA, -0.078)	(ENDOG, -0.097)	(HMGB1, -0.162)
523	s1pPathway BioCarta	8	0.401	0.851	0.97368	(SREBF1, 0.537)	(HMGCS1, 0.374)	(SREBF2, 0.257)	(LDLR, 0.225)	(EPLIN, 0.145)	(SCAP, 0.032)	(MBTPS2, -0.003)	(MBTPS1, -0.219)
525	protein polyubiquitination (GO:0000209)	3	0.403	0.852	0.71873	(UBE2V1, 0.334)	(UBE2V2, 0.201)	(UBE3C, 0.085)
525	caspase activity BioCarta	7	0.403	0.852	0.74413	(CASP3, 0.652)	(CASP10, 0.201)	(CASP6, 0.164)	(CASP4, 0.11)	(CASP1, 0.017)	(CASP5, -0.02)	(CASP7, -0.032)
525	regulation of cell differentiation (GO:0045595)	2	0.403	0.852	0.95054	(PPP2R1B, 0.495)	(TCFL5, -0.013)
525	cftrPathway The cAMP-regulated chloride channel CFTR (deficient in cystic fibrosis) is regulated by the surface-localized beta-adrenergic receptor.	12	0.403	0.852	1	(GNAS, 0.741)	(ADRB2, 0.286)	(PRKACB, 0.279)	(PRKAR2A, 0.233)	(PRKAR2B, 0.202)	(ADCY1, 0.17)	(PRKAR1B, 0.152)	(SLC9A3R1, 0.042)	(PRKACG, -0.084)	(VIL2, -0.112)	(CFTR, -0.128)	(PRKAR1A, -0.204)
529	ST IL 13 PATHWAY Signalling Transduction KE	7	0.404	0.853	0.96099	(IL4R, 1.774)	(JAK1, 0.068)	(IL13, 0.057)	(TYK2, -0.02)	(IL13RA2, -0.086)	(JAK2, -0.261)	(IL13RA1, -0.295)
529	regulation of DNA repair (GO:0006282)	3	0.404	0.853	0.98096	(UBE2V2, 0.333)	(UBE2V1, 0.279)	(POLH, -0.036)
529	nkcellsPathway BioCarta	19	0.404	0.853	0.99	(VAV1, 0.906)	(PTK2B, 0.535)	(HLA-A, 0.381)	(RAC1, 0.328)	(IL18, 0.319)	(KLRC1, 0.202)	(MAPK3, 0.123)	(KLRD1, 0.092)	(PAK1, 0.014)	(PIK3R1, -0.002)	(ITGB1, -0.017)	(PTPN6, -0.074)	(LAT, -0.11)	(MAP2K1, -0.112)	(PIK3CA, -0.114)	(B2M, -0.126)	(KLRC3, -0.144)	(KLRC4, -0.145)	(SYK, -0.224)
532	protein targeting to vacuole (GO:0006623)	2	0.407	0.855	1	(ATG4A, 0.003)	(ATG4B, -0.001)
533	tcrPathway BioCarta	44	0.408	0.855	0.98901	(NFKBIA, 0.781)	(VAV1, 0.641)	(NFKB1, 0.618)	(PLCG1, 0.405)	(JUN, 0.276)	(NFATC1, 0.269)	(RAC1, 0.227)	(ZAP70, 0.203)	(CD3E, 0.187)	(FYN, 0.161)	(PPP3CC, 0.157)	(TRA@, 0.142)	(NFATC3, 0.118)	(PTPN7, 0.106)	(RAF1, 0.079)	(FOS, 0.048)	(GRB2, 0.022)	(SOS1, 0.01)	(CALM1, 0.009)	(MAPK3, 0.007)	(PIK3R1, 0)	(CALM2, 0)	(CD3D, 0)	(PPP3CA, 0)	(MAP3K1, 0)	(MAP2K4, -0.014)	(CALM3, -0.025)	(SHC1, -0.03)	(PRKCA, -0.035)	(MAPK8, -0.039)	(MAP2K1, -0.048)	(PRKCB1, -0.05)	(SYT1, -0.061)	(NFATC4, -0.065)	(HRAS, -0.066)	(RELA, -0.07)	(ELK1, -0.088)	(PIK3CA, -0.09)	(LAT, -0.1)	(RASA1, -0.106)	(CD3Z, -0.111)	(CD3G, -0.122)	(PPP3CB, -0.138)	(LCK, -0.171)
534	glucose metabolism (GO:0006006)	12	0.411	0.855	0.86503	(PDHB, 0.564)	(APOA2, 0.363)	(PDK4, 0.268)	(AKR1A1, 0.235)	(PFKM, 0.175)	(BRS3, 0.102)	(PDK1, 0.04)	(PDK2, -0.006)	(INS, -0.012)	(IRS2, -0.028)	(G6PC, -0.062)	(PDK3, -0.118)
534	urea cycle (GO:0000050)	2	0.411	0.855	0.9168	(ASS, 0.463)	(SLC25A15, 0.168)
534	secretory pathway (GO:0045045)	3	0.411	0.855	0.99029	(TXNDC4, 0.48)	(TFIP11, 0.38)	(CKLF, -0.082)
537	SIG InsulinReceptorPathwayInCardiacMyocytes SignallingAlliance	50	0.413	0.858	0.97207	(CAP1, 0.484)	(RPS6KB1, 0.48)	(SLC2A4, 0.468)	(AKT2, 0.455)	(SFN, 0.338)	(FOXO1A, 0.316)	(BRD4, 0.195)	(RPS6KA2, 0.18)	(PARD3, 0.17)	(INPPL1, 0.148)	(PARD6A, 0.143)	(SORBS1, 0.128)	(SOS2, 0.097)	(IRS2, 0.094)	(IRS1, 0.069)	(F2RL2, 0.063)	(FLOT1, 0.057)	(GSK3A, 0.057)	(MAPK3, 0.052)	(GSK3B, 0.052)	(YWHAE, 0.006)	(RAF1, 0.003)	(YWHAZ, 0)	(PSCD3, 0)	(PPYR1, 0)	(YWHAH, 0)	(PDK1, 0)	(SOS1, 0)	(PTPN1, 0)	(SHC1, 0)	(CBL, 0)	(YWHAB, 0)	(MAPK1, 0)	(SERPINB6, -0.005)	(LNPEP, -0.007)	(CDC42, -0.014)	(GRB2, -0.015)	(RPS6KA1, -0.015)	(PIK3R1, -0.016)	(FLOT2, -0.023)	(RPS6KA3, -0.027)	(YWHAQ, -0.034)	(PIK3CA, -0.041)	(AKT3, -0.058)
538	immune response (GO:0006955)	112	0.414	0.862	0.73162	(CX3CL1, 0.969)	(FTH1, 0.947)	(IL4R, 0.576)	(HRH2, 0.224)	(CNIH, 0.211)	(ANXA11, 0.21)	(IL6R, 0.204)	(FCER1G, 0.204)	(CTSC, 0.188)	(CD164, 0.178)	(TNFRSF14, 0.161)	(CTSG, 0.154)	(IL18, 0.143)	(DEFB4, 0.135)	(IKBKAP, 0.129)	(IL16, 0.11)	(SEMA3C, 0.1)	(LCP2, 0.088)	(CTSW, 0.077)	(SECTM1, 0.074)	(CCRL1, 0.069)	(HAMP, 0.041)	(IL18R1, 0.023)	(CNR2, 0)	(PTGER4, 0)	(LAT, 0)	(G1P3, 0)	(DPP4, 0)	(FCAR, 0)	(TNFRSF9, 0)	(MADCAM1, 0)	(TCF8, 0)	(EDG6, 0)	(CD59, 0)	(CMKLR1, 0)	(RGS1, 0)	(MS4A1, 0)	(IKBKG, 0)	(C1QBP, 0)	(CST7, 0)	(FCGR2A, 0)	(ATP6V0A2, 0)	(TNFRSF11A, 0)	(TCF12, 0)
539	regulation of muscle contraction (GO:0006937)	10	0.415	0.862	0.74083	(MYL5, 0.534)	(PPP1R12A, 0.528)	(MYL9, 0.356)	(TNNT2, 0.3)	(TNNC2, 0.022)	(TPM1, -0.017)	(PPP1R12B, -0.086)	(TNNT1, -0.095)	(TNNI3, -0.169)	(TNNI2, -0.242)
539	platelet activation (GO:0030168)	4	0.415	0.862	0.8379	(EVL, 1.081)	(GP1BA, 0.069)	(F2, 0.023)	(PF4, -0.064)
539	transcription-coupled nucleotide-excision repair (GO:0006283)	4	0.415	0.862	0.96492	(ERCC2, 0.644)	(ERCC3, 0.333)	(XAB2, -0.098)	(ERCC5, -0.126)
539	regulation of transcription from RNA polymerase III promoter (GO:0006359)	6	0.415	0.862	0.98926	(ZNF76, 1.416)	(BRCA1, 0.137)	(POLR3C, -0.012)	(POLR3G, -0.08)	(ZNF345, -0.181)	(ZNF143, -0.239)
539	FETAL LIVER HS ENRICHED TF JP Manually Curated	81	0.415	0.862	1	(TGIF, 0.476)	(NFKB1, 0.45)	(RNF14, 0.342)	(GATA2, 0.325)	(PHC2, 0.319)	(FOXO1A, 0.318)	(HLF, 0.275)	(PHTF1, 0.251)	(IFI35, 0.251)	(MLL, 0.17)	(GTF2IRD1, 0.15)	(HP1-BP74, 0.149)	(NR2C2, 0.13)	(RNF7, 0.113)	(BRD4, 0.113)	(SRF, 0.11)	(DSIPI, 0.108)	(FOS, 0.099)	(H2AFZ, 0.095)	(TCERG1, 0.077)	(SPIB, 0.055)	(HDAC1, 0.02)	(SPI1, 0.014)	(HKR3, 0)	(RBX1, 0)	(ZNF238, 0)	(NCOA3, 0)	(HHEX, 0)	(ILF2, 0)	(SMARCD1, 0)	(TFE3, 0)	(GFI1, 0)	(UBTF, 0)	(MYC, 0)	(SMC1L1, 0)	(HMGB1, 0)	(ELF1, 0)	(SPOP, 0)	(ETV5, 0)	(SOX13, 0)	(MEF2A, 0)	(BAZ1B, 0)	(H2AFY2, 0)	(SIRT2, 0)
539	cell-cell recognition (GO:0009988)	2	0.415	0.862	1	(CD209, 0.002)	(CLEC4M, 0.001)
545	organelle organization and biogenesis (GO:0006996)	4	0.416	0.864	0.91674	(KIF4A, 0.726)	(KIF5C, 0.279)	(KIF25, 0.07)	(KIF3A, -0.237)
545	G-protein signaling, adenylate cyclase inhibiting pathway (GO:0007193)	7	0.416	0.864	0.9923	(NPY2R, 0.314)	(RGS1, 0.294)	(OPRL1, 0.29)	(NPY1R, 0.211)	(CORT, 0.184)	(OPRK1, 0.179)	(GPR24, -0.269)
545	Il12Pathway BioCarta	22	0.416	0.864	0.99307	(IL12RB1, 0.597)	(JUN, 0.418)	(IL18, 0.341)	(IL12RB2, 0.322)	(IL12A, 0.302)	(TRA@, 0.253)	(CD3E, 0.248)	(MAPK14, 0.216)	(IL12B, 0.166)	(IL18R1, 0.101)	(ETV5, 0.014)	(CXCR3, -0.004)	(MAPK8, -0.005)	(CD3G, -0.014)	(TYK2, -0.055)	(STAT4, -0.072)	(CD3D, -0.074)	(IFNG, -0.08)	(JAK2, -0.112)	(CD3Z, -0.119)	(CCR5, -0.121)	(MAP2K6, -0.15)
548	mitotic sister chromatid segregation (GO:0000070)	3	0.419	0.866	0.97288	(ZW10, 0.396)	(KIF25, 0.109)	(ESPL1, 0.091)
548	SA BONE MORPHOGENETIC SigmaAldrich	5	0.419	0.866	1	(BMPR1B, 0.806)	(BMPR1A, 0.18)	(BMPR2, 0.05)	(MADH6, -0.089)	(BMP1, -0.096)
550	cell cycle checkpoint (GO:0000075)	8	0.42	0.866	0.63869	(CCNG2, 0.749)	(RB1, 0.474)	(ATR, 0.342)	(CCNE2, 0.078)	(TP53, -0.03)	(FANCG, -0.036)	(CDKN2A, -0.149)	(SMC1L1, -0.199)
550	amyloid precursor protein catabolism (GO:0042987)	3	0.42	0.866	0.87789	(NCSTN, 0.824)	(PSEN1, 0.249)	(PSEN2, -0.294)
550	growth (GO:0040007)	2	0.42	0.866	1	(GHR, 0.002)	(ST6GAL1, 0.001)
553	angiogenesis (GO:0001525)	5	0.421	0.866	0.91926	(IL18, 0.719)	(ARTS-1, 0.306)	(VEGF, 0.065)	(ROBO4, 0.022)	(IL8, -0.091)
553	tetrahydrobiopterin biosynthesis (GO:0006729)	2	0.421	0.866	0.99059	(PTS, 1.072)	(SPR, -0.466)
555	parkinsonsPathway BLACK	2	0.423	0.866	0.87131	(SNCA, 0.734)	(PARK2, -0.192)
555	negative regulation of growth (GO:0045926)	3	0.423	0.866	0.94777	(ALOX15B, 0.913)	(BBC3, 0.293)	(ING4, -0.232)
557	glycosaminoglycan biosynthesis (GO:0006024)	5	0.424	0.868	0.97612	(HAS1, 0.693)	(UGDH, 0.22)	(GCNT2, 0.172)	(EXT1, -0.042)	(EXT2, -0.074)
557	atmPathway The tumor-suppressing protein kinase ATM responds to radiation-induced DNA damage by blocking cell-cycle progression and activating DNA repair.	20	0.424	0.868	1	(NFKBIA, 1.063)	(NFKB1, 0.874)	(JUN, 0.406)	(BRCA1, 0.172)	(CHEK1, 0.16)	(RAD50, 0.137)	(TP73, 0.111)	(NBS1, 0.019)	(RBBP8, 0.002)	(MAPK8, -0.023)	(CHEK2, -0.024)	(ABL1, -0.042)	(GADD45A, -0.051)	(ATM, -0.054)	(CDKN1A, -0.061)	(TP53, -0.08)	(MRE11A, -0.089)	(MDM2, -0.111)	(RAD51, -0.129)	(RELA, -0.206)
559	TGF Beta Signaling Pathway BioCarta	36	0.425	0.868	0.96803	(TGIF, 0.677)	(NFKB1, 0.631)	(JUN, 0.318)	(SKIL, 0.288)	(FOXH1, 0.251)	(TGFBR2, 0.245)	(SPP1, 0.18)	(EGF, 0.166)	(SERPINE1, 0.166)	(TFE3, 0.138)	(FOS, 0.116)	(FKBP1A, 0.108)	(TGFBR1, 0.073)	(ENG, 0.071)	(MAPK3, 0.058)	(MADH6, 0)	(CTNNB1, 0)	(LIF, -0.006)	(RUNX3, -0.007)	(IFNG, -0.014)	(ZFHX1B, -0.018)	(SKI, -0.022)	(BMP4, -0.024)	(TNF, -0.029)	(CREBBP, -0.031)	(INHBA, -0.032)	(LEF1, -0.045)	(STAT1, -0.047)	(TGFBR3, -0.05)	(THBS1, -0.066)	(RUNX2, -0.066)	(TGFB1, -0.068)	(FST, -0.074)	(ITGB6, -0.088)	(MAPK9, -0.089)	(STAT3, -0.149)
560	acute-phase response (GO:0006953)	7	0.426	0.868	0.80892	(LBP, 0.548)	(AHSG, 0.372)	(CEBPB, 0.349)	(ORM2, 0.124)	(ORM1, 0.04)	(APCS, -0.075)	(STAT3, -0.134)
561	epidermal growth factor receptor signaling pathway (GO:0007173)	13	0.427	0.869	0.29832	(EPS15, 0.425)	(RPS6KA5, 0.359)	(GRB7, 0.33)	(EGF, 0.299)	(GAB1, 0.252)	(ERBB2IP, 0.144)	(REPS2, 0.121)	(EGFR, 0.058)	(EPS8, 0.048)	(CBL, 0.019)	(EREG, 0.014)	(GRB2, -0.004)	(SHC3, -0.262)
561	chondroitin sulfate proteoglycan biosynthesis, polysaccharide chain biosynthesis (GO:0050653)	2	0.427	0.869	0.94504	(GALNACT-2, 0.581)	(ChGn, 0.06)
561	fatty acid beta-oxidation (GO:0006635)	9	0.427	0.869	0.9973	(ACADVL, 0.74)	(PPARD, 0.239)	(CPT1B, 0.235)	(HADHB, 0.203)	(ECHS1, 0.115)	(ACADM, -0.009)	(ECH1, -0.053)	(ACADS, -0.138)	(CPT1A, -0.167)
561	virion attachment to host cell surface receptor (GO:0019062)	2	0.427	0.869	1	(CD209, 0.002)	(CLEC4M, 0.001)
565	visual perception (GO:0007601)	99	0.428	0.872	0.80999	(CYP1B1, 1.217)	(DHRS3, 0.763)	(COL18A1, 0.381)	(ARR3, 0.253)	(PDE6D, 0.224)	(PDE6A, 0.222)	(PDE6G, 0.209)	(CRYM, 0.204)	(RGS16, 0.203)	(CNGA3, 0.196)	(RDH5, 0.176)	(UNC119, 0.172)	(CRYBB2, 0.16)	(TACSTD2, 0.15)	(PDE6B, 0.137)	(FSCN2, 0.122)	(SIX6, 0.107)	(POU6F2, 0.1)	(CNGA1, 0.057)	(CRYAA, 0.051)	(OPA1, 0.037)	(GPR143, 0.023)	(EML2, 0.013)	(VAX2, 0.012)	(SORD, 0.008)	(EYA3, 0)	(EML1, 0)	(RABGGTB, 0)	(TULP1, 0)	(RPGR, 0)	(SIX3, 0)	(PDE6H, 0)	(RS1, 0)	(CLNS1A, 0)	(ABCA4, 0)	(NR2E3, 0)	(GNAT1, 0)	(NDP, 0)	(OCLM, 0)	(ROM1, 0)	(GJA8, 0)	(CRYBA1, 0)	(CRYGD, 0)	(NRL, 0)
565	amiPathway Endogenous anti-thrombosis pathways are overwhelmed in plaque-narrowed blood vessels, resulting in potentially lethal myocardial infarction.	23	0.428	0.872	0.94925	(GNAS, 0.505)	(CSK, 0.442)	(HLA-DRB1, 0.284)	(CD3E, 0.255)	(CD4, 0.236)	(PRKAR2B, 0.213)	(TRA@, 0.198)	(ZAP70, 0.181)	(PRKACB, 0.169)	(PRKAR2A, 0.158)	(PRKAR1B, 0.138)	(ADCY1, 0.111)	(HLA-DRA, 0.001)	(GNB1, -0.034)	(PTPRC, -0.049)	(CREBBP, -0.052)	(LCK, -0.061)	(CD3G, -0.066)	(PRKAR1A, -0.092)	(PRKACG, -0.119)	(CD3D, -0.119)	(GNGT1, -0.182)	(CD3Z, -0.204)
567	MAP00460 Cyanoamino acid metabolism GenMAPP	4	0.431	0.876	0.84298	(SHMT1, 1.08)	(LOC56901, -0.047)	(GGT1, -0.093)	(SHMT2, -0.204)
567	ace2Pathway Angiotensin-converting enzyme 2 (ACE2) digests the blood-pressure regulator angiotensin II (AGT) ultimately to the vasodilator AGT1-7.	12	0.431	0.876	1	(COL4A1, 0.685)	(REN, 0.307)	(AGTR1, 0.268)	(ACE2, 0.263)	(COL4A6, 0.138)	(COL4A3, 0.093)	(AGTR2, 0.021)	(COL4A5, 0.004)	(AGT, -0.018)	(COL4A2, -0.094)	(CMA1, -0.114)	(COL4A4, -0.116)
569	phosphatidylcholine biosynthesis (GO:0006656)	2	0.432	0.878	0.98539	(PCYT1B, 0.714)	(PEMT, -0.2)
569	I-kappaB kinase/NF-kappaB cascade (GO:0007249)	3	0.432	0.878	0.98968	(TIAF1, 0.885)	(STAT1, 0.117)	(IKBKG, -0.205)
571	morphogenesis (GO:0009653)	93	0.433	0.881	0.72451	(WNT5A, 0.683)	(GLI3, 0.411)	(PAX8, 0.358)	(EVA1, 0.309)	(DSCR1L2, 0.26)	(GPC4, 0.227)	(HOXA4, 0.219)	(EFNB2, 0.218)	(TH, 0.209)	(HOXC13, 0.187)	(POU5F1, 0.185)	(SCML1, 0.184)	(NFE2L1, 0.174)	(CLTCL1, 0.169)	(FGF3, 0.168)	(FSCN2, 0.161)	(EYA1, 0.137)	(ERCC1, 0.131)	(SALL1, 0.113)	(LBX1, 0.104)	(SIX2, 0.087)	(GSCL, 0.08)	(IER3, 0.065)	(GPC3, 0.024)	(PKD1, 0.016)	(BICD1, 0.009)	(CST6, 0.007)	(SCML2, 0.007)	(MCAM, 0)	(KRT18, 0)	(FOXE1, 0)	(DKK3, 0)	(NEDD8, 0)	(TBX6, 0)	(EDN3, 0)	(NR5A2, 0)	(TBX1, 0)	(MRPL40, 0)	(HOXD3, 0)	(FGF8, 0)	(SOX10, 0)	(PTCH, 0)	(HOXB5, 0)	(TPD52, 0)
571	response to pest, pathogen or parasite (GO:0009613)	8	0.433	0.881	0.9417	(SLC13A4, 0.687)	(GSR, 0.439)	(DEFB4, 0.236)	(CAPG, 0.131)	(SLC11A1, 0.094)	(IL1F9, 0.04)	(PABPC4, -0.077)	(CHIT1, -0.166)
571	imprinting (GO:0006349)	2	0.433	0.881	0.96641	(DNMT3A, 0.435)	(IGF2, 0.043)
574	negative regulation of progression through cell cycle (GO:0045786)	3	0.437	0.886	0.95805	(ALOX15B, 0.867)	(GMNN, -0.1)	(RHOB, -0.144)
574	MAP00680 Methane metabolism GenMAPP	7	0.437	0.886	0.97954	(SHMT1, 0.803)	(ADH5, 0.321)	(LPO, 0.135)	(MPO, 0.106)	(CAT, -0.09)	(LOC56901, -0.118)	(SHMT2, -0.193)
574	ubiquitin cycle (GO:0006512)	3	0.437	0.886	1	(TSG101, 1.14)	(SMURF1, -0.208)	(UBQLN3, -0.263)
577	ectoderm development (GO:0007398)	7	0.438	0.887	0.85915	(KRT6A, 0.834)	(VAX2, 0.336)	(TFAP2A, 0.053)	(KRT6B, 0.041)	(FOXE1, -0.004)	(SMURF1, -0.037)	(EPIM, -0.073)
577	Fatty Acid Synthesis BioCarta	15	0.438	0.887	0.89826	(ACLY, 1.04)	(SCD, 0.767)	(HADHSC, 0.146)	(PRKAB1, 0.118)	(SLC25A1, 0.1)	(PRKAG2, 0.084)	(PRKAA2, -0.037)	(FASN, -0.039)	(ACACA, -0.078)	(ACAA2, -0.095)	(PRKAA1, -0.111)	(PRKAB2, -0.13)	(PC, -0.146)	(PRKAG1, -0.184)	(ACACB, -0.229)
577	single strand break repair (GO:0000012)	3	0.438	0.887	0.9099	(TNP1, 0.688)	(APTX, 0.305)	(LIG4, -0.383)
580	MAP00430 Taurine and hypotaurine metabolism GenMAPP	4	0.439	0.889	0.73026	(GAD1, 1.081)	(BAAT, -0.041)	(GGT1, -0.069)	(GAD2, -0.152)
581	mitotic chromosome condensation (GO:0007076)	4	0.44	0.889	0.98617	(SMC4L1, 0.759)	(SMC2L1, 0.192)	(PCOLN3, -0.001)	(BRRN1, -0.137)
582	regulation of cell redox homeostasis (GO:0030503)	2	0.441	0.889	0.9677	(TXNDC4, 0.47)	(EGLN2, -0.053)
583	Proteasome Degradation BioCarta	32	0.446	0.899	0.50068	(H2AFX, 0.741)	(UBE2D2, 0.408)	(MKI67, 0.317)	(UBE1L, 0.262)	(PSMC1, 0.237)	(PSMD1, 0.233)	(PSMB6, 0.218)	(PSMD3, 0.143)	(PSMD4, 0.141)	(H2AFZ, 0.129)	(PSMA7, 0.122)	(PSMA6, 0.103)	(PSMB9, 0.047)	(UBE2D3, 0.004)	(PSME2, 0)	(UBE1, 0)	(PSMC6, -0.018)	(PSMB7, -0.021)	(PSMC5, -0.026)	(UBA52, -0.031)	(PSMD2, -0.037)	(IFNG, -0.053)	(UBC, -0.065)	(PSMD8, -0.075)	(PSMC4, -0.113)	(UBE2D1, -0.115)	(PSMA4, -0.125)	(PSMC2, -0.127)	(PSMC3, -0.136)	(PSMD5, -0.147)	(PSMA1, -0.151)	(RPS27A, -0.18)
583	DNA metabolism (GO:0006259)	9	0.446	0.899	0.98741	(KPNA2, 0.949)	(NT5E, 0.848)	(DTYMK, 0.009)	(ENDOG, -0.032)	(ADRA1D, -0.07)	(IGFBP4, -0.071)	(TFDP2, -0.144)	(RAN, -0.223)	(DNASE2, -0.252)
585	positive regulation of enzyme activity (GO:0043085)	4	0.447	0.899	0.90368	(NCSTN, 0.73)	(PSEN1, 0.22)	(BTG1, 0.146)	(PSEN2, -0.214)
586	ST Interleukin 4 Pathway Signalling Transduction KE	26	0.449	0.903	0.23324	(IL4R, 1.056)	(RPS6KB1, 0.666)	(AKT2, 0.588)	(INPP5D, 0.175)	(IARS, 0.167)	(SOS2, 0.104)	(JAK1, 0.091)	(PI3, 0.085)	(SOS1, 0.022)	(AKT3, 0.016)	(STAT6, 0.005)	(JAK3, 0.005)	(SHC1, -0.007)	(CISH, -0.007)	(PPP1R13B, -0.025)	(SRC, -0.032)	(GRB2, -0.033)	(SERPINA4, -0.051)	(TYK2, -0.059)	(JAK2, -0.064)	(NR0B2, -0.072)	(PIK3CA, -0.076)	(AKT1, -0.115)	(IL2RG, -0.119)	(IL4, -0.134)	(IL13RA1, -0.164)
586	protein targeting to mitochondrion (GO:0006626)	7	0.449	0.903	0.98021	(TIMM17B, 0.472)	(TOMM22, 0.31)	(BZRP, 0.282)	(TOMM34, 0.104)	(TIMM44, -0.056)	(TIMM23, -0.1)	(TIMM17A, -0.177)
588	MAP00533 Keratan sulfate biosynthesis GenMAPP	7	0.45	0.904	0.58937	(B4GALT5, 0.884)	(FUT8, 0.52)	(B4GALT2, 0.099)	(B4GALT3, 0.084)	(B4GALT1, 0.062)	(PPOX, -0.238)	(SIAT1, -0.326)
588	sex differentiation (GO:0007548)	7	0.45	0.904	0.99581	(IDE, 1.07)	(AMH, 0.183)	(WNT7A, 0.045)	(AMHR2, 0.013)	(TSPY1, -0.027)	(CYP17A1, -0.042)	(FSHPRH1, -0.162)
590	SIG Regulation of the actin cytoskeleton by Rho GTPases SignallingAlliance	33	0.451	0.904	0.9623	(CFL1, 0.57)	(PFN2, 0.358)	(MYLK, 0.305)	(GDI2, 0.296)	(FSCN2, 0.248)	(MYH2, 0.244)	(FLNA, 0.184)	(ANGPTL2, 0.184)	(ROCK2, 0.183)	(ACTR3, 0.114)	(VASP, 0.103)	(RPS4X, 0.085)	(ROCK1, 0.074)	(PAK2, 0.072)	(WASF1, 0.068)	(PAK7, 0.043)	(GDI1, 0.011)	(PAK6, 0)	(PFN1, 0)	(FLNC, 0)	(RHO, -0.023)	(CDC42, -0.023)	(PAK1, -0.035)	(ACTG2, -0.039)	(FSCN1, -0.047)	(AKT1, -0.052)	(FSCN3, -0.069)	(PAK3, -0.095)	(PAK4, -0.097)	(ACTR2, -0.113)	(ACTG1, -0.113)	(WASL, -0.126)	(LIMK1, -0.127)
591	fluid secretion (GO:0007589)	7	0.452	0.905	0.68849	(NPR1, 0.92)	(AGTR1, 0.371)	(SLC22A4, 0.137)	(NPPB, -0.037)	(GUCA1B, -0.117)	(VIP, -0.153)	(SLC34A1, -0.239)
591	cremPathway The transcription factor CREM activates a post-meiotic transcriptional cascade culminating in spermatogenesis.	7	0.452	0.905	0.76364	(GNAS, 0.893)	(ADCY1, 0.272)	(XPO1, 0.084)	(FSHB, 0.013)	(FHL5, -0.03)	(CREM, -0.03)	(FSHR, -0.071)
591	il10Pathway BioCarta	13	0.452	0.905	1	(IL1A, 0.578)	(BLVRB, 0.46)	(IL6, 0.223)	(BLVRA, 0.152)	(IL10RA, 0.126)	(IL10, 0.064)	(JAK1, 0.049)	(STAT5A, 0.043)	(STAT1, 0.039)	(HMOX1, -0.023)	(IL10RB, -0.113)	(TNF, -0.113)	(STAT3, -0.209)
594	ubiquitin-dependent protein catabolism (GO:0006511)	24	0.453	0.905	0.48547	(PSMD14, 0.662)	(UBE3A, 0.412)	(CYB561D2, 0.32)	(SMURF2, 0.311)	(CDC23, 0.143)	(FBXO7, 0.142)	(ARIH1, 0.11)	(FZR1, 0.107)	(BTRC, 0.083)	(CDC20, 0.08)	(ANAPC2, 0.073)	(FBXL4, 0.051)	(SIAH2, 0.04)	(ANAPC10, -0.007)	(UBE4A, -0.015)	(UBE2E1, -0.037)	(PARK2, -0.038)	(ANAPC5, -0.043)	(NEDD8, -0.057)	(UBE2C, -0.072)	(UBE2A, -0.077)	(UBE2L3, -0.091)	(USP33, -0.107)	(UBE2D1, -0.127)
594	fertilization (sensu Metazoa) (GO:0007338)	12	0.453	0.905	0.81891	(XKRY, 0.561)	(SPA17, 0.468)	(CLGN, 0.302)	(SPAG1, 0.175)	(GNPDA1, 0.162)	(CLU, 0.146)	(MST1R, 0.063)	(OR10J1, 0.024)	(ADAM20, -0.04)	(ADAM21, -0.093)	(BPY2, -0.127)	(DNALI1, -0.147)
596	Fatty Acid Degradation BioCarta	19	0.454	0.908	0.90625	(ACADVL, 0.525)	(LPL, 0.468)	(HADHA, 0.293)	(CPT2, 0.175)	(CRAT, 0.155)	(HADHSC, 0.142)	(GPD2, 0.133)	(CPT1B, 0.115)	(TPI1, 0.1)	(HADHB, 0.093)	(SLC25A20, 0.001)	(GK, 0.001)	(ACADSB, -0.011)	(ACADM, -0.019)	(ACAA2, -0.03)	(GK2, -0.052)	(ACADL, -0.085)	(ACADS, -0.13)	(CPT1A, -0.195)
597	positive regulation of cell growth (GO:0030307)	2	0.456	0.909	0.8754	(SPHK1, 0.327)	(ALOX12, 0.166)
598	receptor mediated endocytosis (GO:0006898)	23	0.458	0.911	0.97077	(SORL1, 0.594)	(STAB1, 0.473)	(FOLR1, 0.335)	(RAMP2, 0.288)	(CLTCL1, 0.273)	(AP1S1, 0.2)	(ADRB2, 0.186)	(RAMP3, 0.09)	(IGF2R, 0.052)	(PIK4CB, 0.044)	(M6PR, 0.034)	(SFTPD, 0.031)	(PICALM, 0.015)	(LRP1B, -0.012)	(ASGR1, -0.016)	(MSR1, -0.044)	(HFE, -0.05)	(LRP3, -0.055)	(AP1S2, -0.068)	(MRC1, -0.082)	(SCARF1, -0.1)	(LRP2, -0.146)	(DNM1, -0.158)
598	macrophage chemotaxis (GO:0048246)	3	0.458	0.911	1	(SAA1, 0.626)	(SFTPD, 0.209)	(CKLF, -0.121)
598	fibrinolysisPathway Thrombin cleavage of fibrinogen results in rapid formation of fibrin threads that form a mesh to capture platelets and other blood cells into a clot.	12	0.458	0.911	1	(SERPINB2, 0.544)	(PLAT, 0.5)	(SERPINE1, 0.351)	(CPB2, 0.194)	(FGA, 0.186)	(F2, 0.051)	(PLG, 0.009)	(F2R, -0.017)	(FGG, -0.07)	(FGB, -0.093)	(PLAU, -0.151)	(F13A1, -0.169)
601	microtubule-based process (GO:0007017)	2	0.46	0.914	0.86742	(PAFAH1B1, 0.425)	(KIFAP3, 0.142)
601	substrate-bound cell migration, cell extension (GO:0006930)	3	0.46	0.914	0.99796	(THBS4, 0.958)	(OPHN1, -0.08)	(CD2AP, -0.318)
603	bcrPathway B cell antigen receptors (BCRs) activate tyrosine kinases and transiently increase tyrosine phosphorylation on binding to antigen.	34	0.461	0.915	0.93038	(VAV1, 0.719)	(PLCG1, 0.46)	(MAPK14, 0.326)	(NFATC1, 0.291)	(JUN, 0.288)	(RAC1, 0.236)	(BTK, 0.213)	(PPP3CC, 0.175)	(NFATC3, 0.166)	(FOS, 0.16)	(MAPK3, 0.109)	(CD79B, 0.085)	(PPP3CA, 0.044)	(SOS1, 0.008)	(MAPK8, 0.001)	(GRB2, 0.001)	(CALM1, 0)	(RAF1, 0)	(HRAS, 0)	(LYN, -0.003)	(MAP3K1, -0.008)	(SHC1, -0.016)	(PRKCB1, -0.019)	(BLNK, -0.024)	(SYT1, -0.032)	(ELK1, -0.057)	(MAP2K1, -0.062)	(NFATC4, -0.063)	(CALM2, -0.065)	(CD79A, -0.067)	(CALM3, -0.105)	(PRKCA, -0.119)	(SYK, -0.125)	(PPP3CB, -0.17)
604	microtubule cytoskeleton organization and biogenesis (GO:0000226)	4	0.462	0.918	0.95611	(RNF19, 0.546)	(TUBG2, 0.151)	(MID1, 0.056)	(MAPT, 0.035)
604	cell growth and or maintenance The processes pertinent to the integrated function of a cell.	64	0.462	0.918	0.98477	(TFF1, 0.672)	(CTGF, 0.6)	(GATA2, 0.352)	(IL6R, 0.286)	(COL5A2, 0.261)	(FOS, 0.21)	(SKIL, 0.186)	(EXTL1, 0.182)	(IER3, 0.18)	(CCL4, 0.166)	(PPAP2B, 0.155)	(GPC3, 0.134)	(SEMA3C, 0.12)	(MXD4, 0.116)	(PPAP2A, 0.106)	(LGALS7, 0.096)	(KIAA0052, 0.081)	(ERBB2, 0.047)	(SMO, 0.045)	(DUSP12, 0.038)	(PCOLCE, 0.015)	(ADPRT, 0.008)	(FLJ10305, 0)	(QSCN6, 0)	(RHCG, 0)	(DNAJA3, 0)	(HMG20B, 0)	(LECT1, 0)	(TACC3, 0)	(EIF3S6, 0)	(GEM, 0)	(PLAU, 0)	(FGF5, 0)	(MTM1, 0)	(CLN5, 0)	(ANGPT2, 0)	(DRG2, 0)	(PRSS11, 0)	(NF1, 0)	(DTNA, 0)	(IRF5, 0)	(GAS2, 0)	(SUI1, 0)	(INSR, 0)
606	physiological process (GO:0007582)	5	0.464	0.921	0.62654	(MC4R, 1.001)	(OR7A5, 0.272)	(PRR4, 0.069)	(PTGS2, -0.133)	(PTGS1, -0.242)
606	metabotropic glutamate receptor signaling pathway (GO:0007216)	3	0.464	0.921	0.86979	(HOMER2, 0.727)	(HOMER3, 0.138)	(GRM6, -0.144)
606	DNA fragmentation during apoptosis (GO:0006309)	5	0.464	0.921	0.9291	(DFFB, 0.983)	(CIDEA, 0.152)	(CYCS, 0.14)	(DFFA, -0.057)	(PDCD8, -0.253)
609	dermatan sulfate proteoglycan biosynthesis, polysaccharide chain biosynthesis (GO:0050652)	2	0.466	0.921	0.94504	(GALNACT-2, 0.514)	(ChGn, 0.051)
609	telomerase-dependent telomere maintenance (GO:0007004)	7	0.466	0.921	1	(TINF2, 0.622)	(RFC1, 0.609)	(RAD50, 0.146)	(TERF2IP, -0.103)	(TERF2, -0.177)	(DKC1, -0.183)	(MRE11A, -0.198)
611	SA G1 AND S PHASES SigmaAldrich	15	0.467	0.921	0.47671	(CFL1, 0.816)	(ARF3, 0.654)	(CDKN1B, 0.328)	(E2F1, 0.31)	(E2F2, 0.055)	(NXT1, 0.039)	(CCND1, -0.003)	(CDK2, -0.017)	(TP53, -0.024)	(PRB1, -0.063)	(ARF1, -0.07)	(CDKN2A, -0.091)	(CDKN1A, -0.092)	(MDM2, -0.104)	(CDK4, -0.181)
611	posttranslational protein folding (GO:0051084)	2	0.467	0.921	0.84277	(SEP15, 0.592)	(UGCGL2, -0.218)
611	base-excision repair, DNA ligation (GO:0006288)	2	0.467	0.921	0.86763	(HMGB2, 0.668)	(HMGB1, -0.187)
611	monoamine transport (GO:0015844)	3	0.467	0.921	0.97427	(SLC18A2, 0.713)	(PRKCABP, 0.142)	(SLC18A1, -0.295)
611	autophagic vacuole formation (GO:0000045)	2	0.467	0.921	1	(ATG4A, 0.003)	(ATG4B, -0.001)
616	regulation of cytokine biosynthesis (GO:0042035)	2	0.469	0.921	0.96472	(IL12B, 0.61)	(S100B, -0.04)
617	tcapoptosisPathway BioCarta	10	0.47	0.921	0.90047	(CD4, 0.462)	(CD3E, 0.407)	(CD28, 0.367)	(TRA@, 0.305)	(TNFRSF6, 0.148)	(TNFSF6, 0.105)	(CD3D, -0.082)	(CCR5, -0.095)	(CD3G, -0.136)	(CD3Z, -0.202)
618	Glycogen Metabolism BioCarta	35	0.471	0.921	0.64154	(GYG, 0.337)	(PPP2R5C, 0.321)	(GYG2, 0.258)	(PPP2CA, 0.224)	(PHKB, 0.205)	(PPP2R1B, 0.174)	(AGL, 0.17)	(PR48, 0.17)	(GSK3B, 0.127)	(GSK3A, 0.102)	(PPP2R2A, 0.094)	(PPP2R5E, 0.086)	(PHKA2, 0.086)	(GYS2, 0.076)	(PYGL, 0.064)	(PPP2R5B, 0.06)	(UGP2, 0.059)	(PPP2R4, 0.053)	(PYGM, 0.051)	(PPP2R5D, 0.037)	(PPP2R1A, 0.022)	(PHKG1, 0.01)	(PYGB, 0.001)	(GBE1, -0.007)	(CALM1, -0.007)	(PPP2R5A, -0.031)	(CALM2, -0.046)	(PHKA1, -0.071)	(GYS1, -0.078)	(PHKG2, -0.082)	(PPP2CB, -0.104)	(CALM3, -0.127)	(PPP2R2B, -0.132)	(PPP2R3A, -0.162)	(PGM1, -0.166)
618	Eicosanoid Synthesis BioCarta	15	0.471	0.921	0.76566	(PLA2G6, 1.057)	(LTC4S, 0.473)	(ALOX15B, 0.463)	(ALOX15, 0.115)	(ALOX12, 0.088)	(ALOX5, 0.052)	(LTA4H, 0.035)	(PTGIS, -0.033)	(ALOX5AP, -0.081)	(PTGDS, -0.087)	(PLA2G2A, -0.099)	(PTGS2, -0.118)	(DPEP1, -0.129)	(TBXAS1, -0.149)	(PTGS1, -0.161)
620	p53 signalling BioCarta	97	0.472	0.921	0.71801	(NFKB1, 0.44)	(WIG1, 0.356)	(PMAIP1, 0.34)	(TRAF5, 0.337)	(SFN, 0.289)	(BRAP, 0.256)	(PRKCG, 0.25)	(HIF1A, 0.239)	(RB1, 0.234)	(FAF1, 0.233)	(TP53AP1, 0.218)	(MAP4, 0.204)	(DP1, 0.2)	(ABCB1, 0.185)	(SERPINB5, 0.175)	(TTRAP, 0.175)	(CTSD, 0.114)	(CHEK1, 0.098)	(CSNK2B, 0.066)	(BAP1, 0.065)	(ATR, 0.065)	(BAX, 0.025)	(P53AIP1, 0.021)	(EI24, 0.02)	(CCNH, 0.009)	(CSNK2A2, 0.008)	(THBS1, 0.008)	(TNFRSF10B, 0.008)	(BZRP, 0)	(WRN, 0)	(WT1, 0)	(RELA, 0)	(NDRG4, 0)	(APEX1, 0)	(SIRT1, 0)	(TP53BP2, 0)	(MAP2K7, 0)	(BRCA1, 0)	(MYC, 0)	(TNF, 0)	(EP300, 0)	(ACTA1, 0)	(TP53, 0)	(DAXX, 0)
620	fusion of sperm to egg plasma membrane (GO:0007342)	3	0.472	0.921	1	(CD9, 0.534)	(ADAM2, 0.182)	(CRISP1, -0.05)
622	GNF FEMALE GENES na	84	0.473	0.921	1	(SERPING1, 0.832)	(PROS1, 0.437)	(MITF, 0.346)	(TCTE1L, 0.342)	(RPL15, 0.276)	(NNMT, 0.224)	(CCL21, 0.204)	(ADAM22, 0.2)	(ISLR, 0.192)	(LRP1, 0.188)	(RBMS1, 0.18)	(GAB2, 0.176)	(RPS3A, 0.157)	(RPS4X, 0.136)	(GAS1, 0.127)	(CEBPB, 0.117)	(CLIC4, 0.104)	(HTR2B, 0.102)	(RPL35A, 0.094)	(GYPC, 0.09)	(HNRPDL, 0.074)	(IGFBP5, 0.039)	(CLECSF2, 0.024)	(IGFBP3, 0.021)	(RPL31, 0.009)	(RPL34, 0.008)	(HRB2, 0)	(WSB1, 0)	(RPS27A, 0)	(PTGIS, 0)	(RPL36AL, 0)	(TMOD1, 0)	(RPS24, 0)	(SRY, 0)	(RPL21, 0)	(IGFBP1, 0)	(SFRP4, 0)	(NS3TP2, 0)	(FTL, 0)	(RPL9, 0)	(RPS6, 0)	(PRG1, 0)	(RPL7, 0)	(SLC24A3, 0)
622	MAP00240 Pyrimidine metabolism GenMAPP	44	0.473	0.921	1	(NP, 0.641)	(RRM2, 0.273)	(CTPS, 0.254)	(POLR2G, 0.232)	(NME2, 0.219)	(TK1, 0.197)	(POLD2, 0.173)	(CAD, 0.165)	(POLA, 0.155)	(DHODH, 0.15)	(DOK4, 0.133)	(DCK, 0.128)	(POLE, 0.121)	(AK3, 0.089)	(POLR1B, 0.075)	(POLR2H, 0.065)	(POLR2I, 0.045)	(POLR2A, 0.037)	(UMPS, 0.033)	(IGFBP7, 0.026)	(CDA, 0.008)	(POLR2L, 0.003)	(POLB, 0)	(POLR2K, 0)	(POLG, 0)	(POLR2J, -0.008)	(NME1, -0.008)	(DCTD, -0.012)	(DPYD, -0.013)	(TYMS, -0.015)	(UBTF, -0.015)	(DUT, -0.017)	(POLR2F, -0.017)	(POLD1, -0.018)	(RRM1, -0.023)	(ECGF1, -0.028)	(POLR2C, -0.029)	(POLR2E, -0.032)	(POLR2D, -0.074)	(POLRMT, -0.08)	(UMPK, -0.102)	(DPYS, -0.13)	(POLR2J2, -0.154)	(POLR2B, -0.209)
624	endoderm development (GO:0007492)	2	0.474	0.921	0.82303	(LAMC1, 0.337)	(HOXC11, -0.109)
625	gata3Pathway BioCarta	15	0.475	0.922	0.92386	(NFATC1, 0.468)	(MAPK14, 0.281)	(PRKACB, 0.265)	(PRKAR2B, 0.217)	(PRKAR2A, 0.209)	(MAF, 0.174)	(PRKAR1B, 0.114)	(IL5, 0.04)	(PRKACG, -0.035)	(GATA3, -0.042)	(IL13, -0.056)	(JUNB, -0.077)	(IL4, -0.107)	(MAP2K3, -0.12)	(PRKAR1A, -0.143)
626	succinyl-CoA metabolism (GO:0006104)	2	0.477	0.927	0.92896	(SUCLA2, 0.693)	(OXCT1, -0.193)
627	ceramidePathway Ceramide is a lipid signaling molecule that can activate proliferative or apoptotic pathways, depending on signaling context, localization, and cell type.	22	0.478	0.927	0.9743	(NFKB1, 0.803)	(TRADD, 0.781)	(TNFRSF1A, 0.242)	(TRAF2, 0.229)	(CYCS, 0.129)	(BAX, 0.095)	(SMPD1, 0.085)	(RAF1, 0.065)	(BCL2, 0.064)	(BAD, 0.062)	(CASP8, 0.059)	(MAPK1, 0.047)	(MAPK3, 0.043)	(RIPK1, 0.006)	(FADD, 0.005)	(NSMAF, 0)	(MAP2K4, -0.022)	(MAP2K1, -0.032)	(MAPK8, -0.054)	(MAP3K1, -0.112)	(RELA, -0.151)	(PDCD8, -0.211)
628	SIG IL4RECEPTOR IN B LYPHOCYTES SignallingAlliance	27	0.479	0.927	0	(IL4R, 1.041)	(AKT2, 0.576)	(SOCS1, 0.271)	(SOS2, 0.154)	(GSK3B, 0.131)	(MAPK3, 0.099)	(BAD, 0.085)	(GSK3A, 0.074)	(RAF1, 0.04)	(JAK1, 0.031)	(IRS1, 0.016)	(BCL2, 0.012)	(JAK3, 0.002)	(PIK3R1, 0)	(PDK1, -0.008)	(GRB2, -0.012)	(SOS1, -0.012)	(IRS2, -0.021)	(AKT3, -0.032)	(PPP1R13B, -0.033)	(AKT1, -0.051)	(SHC1, -0.057)	(MAP4K1, -0.06)	(STAT6, -0.067)	(MAPK1, -0.076)	(PIK3CA, -0.092)	(PIK3CD, -0.186)
628	transport (GO:0006810)	64	0.479	0.927	0.50835	(AKR1C2, 1.458)	(ABCC1, 1.119)	(AQP6, 0.271)	(STX8, 0.26)	(ENSA, 0.217)	(ABCB1, 0.211)	(SLC7A7, 0.184)	(ABCA3, 0.155)	(ABCC2, 0.152)	(ABCB7, 0.149)	(SLC25A3, 0.031)	(SLC25A12, 0.031)	(SLC25A13, 0.021)	(ABCB8, 0.02)	(AQP4, 0.018)	(ABCC3, 0.008)	(ABCD2, 0)	(ABCA1, 0)	(SLC25A17, 0)	(SLC25A11, 0)	(ALB, 0)	(SLC7A9, 0)	(GJB1, 0)	(ATP1B2, 0)	(ZNF238, 0)	(CLNS1A, 0)	(ABCB11, 0)	(SLC11A1, 0)	(SLC7A4, 0)	(SCARB1, 0)	(AKAP9, 0)	(ATP1A3, 0)	(SLC7A2, 0)	(GJA8, 0)	(PEA15, 0)	(SLC7A8, 0)	(SLC7A5, 0)	(NPTX1, 0)	(ABCD4, 0)	(ABCC5, 0)	(ABCB4, 0)	(GJA4, 0)	(AR, 0)	(CORO1A, 0)
630	apoptosis (GO:0006915)	64	0.481	0.928	0.72632	(NFKBIA, 0.658)	(TXNL1, 0.582)	(PTK2B, 0.292)	(PDCD1, 0.288)	(LGALS1, 0.273)	(IL1A, 0.266)	(ADORA2A, 0.259)	(CTNNAL1, 0.258)	(CD14, 0.141)	(IER3, 0.141)	(IL17, 0.086)	(CSE1L, 0.085)	(SGPL1, 0.078)	(BBC3, 0.062)	(SCARB1, 0.061)	(RAF1, 0.059)	(E2F1, 0.047)	(PPARD, 0.031)	(ESPL1, 0.021)	(YARS, 0.008)	(MAPT, 0.005)	(TNFSF9, 0.004)	(TP73L, 0)	(ADRA1A, 0)	(RIPK1, 0)	(PAX3, 0)	(IAPP, 0)	(PDE1B, 0)	(LY86, 0)	(SIAH1, 0)	(PDCD2, 0)	(TRIB3, 0)	(DDX41, 0)	(GADD45B, 0)	(PDCD11, 0)	(F2R, 0)	(GADD45A, 0)	(IL1B, 0)	(EP300, 0)	(GAS2, 0)	(TNF, 0)	(CYCS, 0)	(GML, 0)	(NCKAP1, 0)
631	humoral immune response (GO:0006959)	25	0.482	0.928	0.57431	(GPI, 0.609)	(PDCD1, 0.458)	(BRDG1, 0.301)	(CCR6, 0.231)	(CD28, 0.194)	(CD24, 0.175)	(EBI3, 0.142)	(IL6, 0.124)	(LTF, 0.117)	(TREM1, 0.099)	(HLXB9, 0.067)	(TREM2, 0.066)	(POU2AF1, 0.063)	(LY86, 0.016)	(MS4A2, 0.014)	(BCL2, 0.01)	(POU2F2, 0.003)	(IL7, -0.003)	(PSMB10, -0.036)	(RFXANK, -0.085)	(PAX5, -0.088)	(CD83, -0.094)	(BST1, -0.11)	(CCL2, -0.132)	(BST2, -0.14)
632	ST Ga13 Pathway Signalling Transduction KE	37	0.483	0.931	0.56582	(NFKBIA, 0.826)	(NFKB1, 0.666)	(AKT2, 0.504)	(NFKBIL1, 0.226)	(PIK3CB, 0.217)	(SRF, 0.213)	(LPA, 0.182)	(PHKA2, 0.175)	(PI3, 0.133)	(ROCK2, 0.112)	(PLD1, 0.08)	(ROCK1, 0.052)	(NFKB2, 0.007)	(NFKBIB, 0)	(MAP2K4, 0)	(BCL2, 0)	(PTK2, -0.002)	(TBXA2R, -0.003)	(PLD2, -0.004)	(AKT3, -0.006)	(DLG4, -0.006)	(CDC42, -0.016)	(BF, -0.016)	(MAP3K5, -0.021)	(IKBKG, -0.023)	(SERPINA4, -0.024)	(PLD3, -0.024)	(GNA13, -0.029)	(ARHGEF11, -0.033)	(MAP3K1, -0.039)	(PDK1, -0.04)	(MAPK8, -0.052)	(RDX, -0.097)	(AKT1, -0.1)	(NFKBIL2, -0.133)	(NFKBIE, -0.158)	(PRKCM, -0.164)
633	negative regulation of adenylate cyclase activity (GO:0007194)	14	0.485	0.932	0.81374	(ADRA2A, 0.63)	(GABBR1, 0.439)	(GRM4, 0.258)	(GRM2, 0.233)	(GNAI3, 0.127)	(GRM8, 0.112)	(GPR51, 0.099)	(LTB4R2, 0.079)	(CCR2, -0.035)	(GALR1, -0.043)	(GNAI2, -0.1)	(GRM7, -0.115)	(EDNRB, -0.134)	(GRM3, -0.146)
633	gsPathway BioCarta	6	0.485	0.932	0.84787	(GNAS, 1.009)	(ADCY1, 0.241)	(GNB1, 0.042)	(PRKACA, -0.064)	(PRKAR1A, -0.121)	(GNGT1, -0.327)
633	spliceosome assembly (GO:0000245)	2	0.485	0.932	0.89767	(CRNKL1, 0.294)	(SIP1, 0.2)
636	induction of apoptosis (GO:0006917)	64	0.486	0.933	0.9516	(TRADD, 0.489)	(TNFSF12, 0.391)	(BCL10, 0.334)	(INHA, 0.313)	(UNC13B, 0.258)	(TNFRSF7, 0.235)	(PPP2CA, 0.204)	(DPF1, 0.2)	(CASP3, 0.194)	(ALOX15B, 0.192)	(ERCC2, 0.186)	(PPP2R1B, 0.179)	(TNFSF8, 0.17)	(TNFRSF9, 0.142)	(TRAF3, 0.116)	(PRKCE, 0.1)	(SMNDC1, 0.094)	(EI24, 0.094)	(BAK1, 0.069)	(FOXO3A, 0.056)	(CASP10, 0.036)	(DIABLO, 0.016)	(TRIP, 0.014)	(ERCC3, 0.012)	(NUDT2, 0.004)	(BNIP3L, 0.002)	(DAPK2, 0)	(TNFSF14, 0)	(HRK, 0)	(BCL2L11, 0)	(S100B, 0)	(MAPK1, 0)	(TP73L, 0)	(LTA, 0)	(TIAL1, 0)	(HD, 0)	(CD2, 0)	(IKBKG, 0)	(DEDD, 0)	(APOE, 0)	(BIK, 0)	(STK17A, 0)	(CASP6, 0)	(CASP4, 0)
637	regulation of DNA replication (GO:0006275)	2	0.487	0.934	0.80519	(PPP2R1B, 0.618)	(CDK2, -0.021)
637	amine metabolism (GO:0009308)	3	0.487	0.934	0.93198	(AOC3, 0.554)	(SULT1C1, 0.326)	(SULT1A1, -0.189)
637	regulation of viral genome replication (GO:0045069)	2	0.487	0.934	1	(CCL3, 0.675)	(PPIA, -0.141)
637	EMT DOWN Jechlinger et al 2003	40	0.487	0.934	1	(CTGF, 0.757)	(TIAM1, 0.325)	(KLF2, 0.303)	(IRF6, 0.302)	(SERPINB5, 0.278)	(ITGB5, 0.269)	(BCL6, 0.232)	(PADI2, 0.194)	(FLNA, 0.192)	(GRB7, 0.141)	(NNT, 0.115)	(FBP2, 0.105)	(TACSTD1, 0.083)	(TIMP3, 0.072)	(ARHGEF1, 0.069)	(CTSH, 0.053)	(ITPR1, 0.043)	(TGFB3, 0.039)	(STAT5A, 0.021)	(RARA, 0.008)	(DUSP1, 0)	(SGK, 0)	(TGM2, -0.007)	(THBS1, -0.014)	(EGR2, -0.015)	(ATF3, -0.015)	(VAMP8, -0.028)	(AMD1, -0.045)	(KITLG, -0.047)	(ATP1A1, -0.05)	(ACTN4, -0.062)	(JUP, -0.073)	(F3, -0.08)	(MYH9, -0.082)	(PKP1, -0.083)	(HMMR, -0.085)	(FOSB, -0.116)	(EGR1, -0.12)	(NUMB, -0.153)	(CDH1, -0.194)
641	SIG BCR Signaling Pathway SignallingAlliance	45	0.488	0.934	0.70604	(VAV1, 0.64)	(PLCG2, 0.504)	(AKT2, 0.475)	(CSK, 0.322)	(NFATC1, 0.267)	(BTK, 0.262)	(CD22, 0.23)	(INPP5D, 0.166)	(CD81, 0.16)	(DAG1, 0.152)	(PPP3CC, 0.147)	(SOS2, 0.145)	(FLOT1, 0.124)	(MAPK3, 0.119)	(ITPR1, 0.106)	(BAD, 0.106)	(GSK3B, 0.063)	(GSK3A, 0.047)	(LYN, 0.034)	(SOS1, 0.03)	(PPP3CA, 0.016)	(RAF1, 0.002)	(BCL2, 0)	(ITPR3, 0)	(PIK3R1, -0.005)	(GRB2, -0.006)	(PDK1, -0.007)	(MAP4K1, -0.009)	(AKT1, -0.012)	(AKT3, -0.014)	(FLOT2, -0.015)	(PIK3CA, -0.015)	(ITPR2, -0.024)	(BLNK, -0.038)	(CR2, -0.041)	(NR0B2, -0.057)	(CD19, -0.074)	(SHC1, -0.086)	(PPP3CB, -0.088)	(SYK, -0.092)	(MAPK1, -0.099)	(PTPRC, -0.1)	(PPP1R13B, -0.11)	(BCR, -0.132)
641	aging (GO:0007568)	3	0.488	0.934	1	(MORF4, 0.393)	(WRN, 0.145)	(LOXL2, 0.073)
643	Ras protein signal transduction (GO:0007265)	18	0.489	0.934	0.84524	(ADRA2A, 0.537)	(G3BP, 0.462)	(RRAS, 0.36)	(IGF1, 0.23)	(GRAP2, 0.217)	(PARK7, 0.192)	(GRAP, 0.163)	(RASSF1, 0.15)	(PLD1, 0.078)	(MRAS, 0.041)	(SOS1, 0.011)	(FGF2, -0.02)	(CRKL, -0.035)	(GRB2, -0.06)	(NF1, -0.068)	(LAT, -0.133)	(LCK, -0.14)	(RREB1, -0.218)
643	protein stabilization (GO:0050821)	5	0.489	0.934	0.92093	(HPS4, 0.251)	(PPARGC1A, 0.237)	(APBB2, 0.229)	(MDM4, 0.062)	(APBB1, -0.024)
645	cell cycle checkpointII GO	10	0.49	0.934	0.42529	(CCNG2, 0.631)	(RB1, 0.463)	(ATR, 0.275)	(CCNE2, 0.058)	(NBS1, 0.005)	(TP53, -0.042)	(RBBP8, -0.053)	(FANCG, -0.069)	(CDC34, -0.078)	(CDKN2A, -0.138)
645	tumor supressor BioCarta	23	0.49	0.934	1	(CFL1, 0.716)	(TGFBR2, 0.357)	(CDKN1B, 0.308)	(RB1, 0.282)	(MSH2, 0.222)	(GAPD, 0.14)	(LCMT2, 0.109)	(CDKN1C, 0.094)	(BRCA1, 0.089)	(NF2, 0.077)	(TGFBR1, 0.047)	(VHL, -0.004)	(CREBBP, -0.021)	(EP300, -0.022)	(ACTB, -0.025)	(TP53, -0.036)	(WT1, -0.067)	(IRF1, -0.093)	(APC, -0.094)	(BRCA2, -0.101)	(CDKN2D, -0.108)	(TSC2, -0.13)	(PTEN, -0.183)
647	MAP00020 Citrate cycle TCA cycle GenMAPP	18	0.491	0.934	0.53714	(ACLY, 1.005)	(IDH1, 0.505)	(IDH3A, 0.346)	(SDHB, 0.223)	(DLD, 0.126)	(MDH1, 0.081)	(SDHA, 0.019)	(OGDH, -0.014)	(ACO2, -0.028)	(IDH2, -0.049)	(IDH3G, -0.051)	(PCK1, -0.081)	(CS, -0.121)	(PC, -0.133)	(MDH2, -0.159)	(DLST, -0.176)	(FH, -0.177)	(ACO1, -0.235)
647	rasPathway BioCarta	22	0.491	0.934	0.54623	(H2AFX, 0.881)	(NFKB1, 0.839)	(RAC1, 0.354)	(RHOA, 0.093)	(RAF1, 0.068)	(MAPK3, 0.068)	(RALBP1, 0.057)	(PIK3R1, 0.049)	(MLLT7, 0.036)	(BAD, 0.024)	(MAP2K1, -0.004)	(RALA, -0.007)	(HRAS, -0.012)	(ELK1, -0.026)	(PIK3CA, -0.06)	(CHUK, -0.064)	(CDC42, -0.068)	(AKT1, -0.105)	(CASP9, -0.105)	(BCL2L1, -0.115)	(RALGDS, -0.127)	(RELA, -0.168)
649	CR IMMUNE FUNCTION PNAS 2009	54	0.492	0.934	1	(LAG3, 0.578)	(IL12RB1, 0.384)	(CD63, 0.378)	(HLA-C, 0.286)	(HCA127, 0.254)	(BTK, 0.234)	(CD22, 0.218)	(IL16, 0.198)	(CD4, 0.198)	(IL17, 0.175)	(CD24, 0.173)	(CD14, 0.171)	(CD9, 0.169)	(MICA, 0.154)	(CD34, 0.147)	(CD72, 0.141)	(MAGED2, 0.131)	(GAGE4, 0.117)	(IFNGR1, 0.075)	(IFNB1, 0.073)	(NKTR, 0.07)	(BAGE, 0.063)	(IL18R1, 0.032)	(CD2, 0.028)	(TFE3, 0.015)	(IL13, 0)	(CD33, 0)	(IL4, 0)	(CD68, 0)	(FCGR2B, 0)	(CD37, 0)	(CD8A, 0)	(IL10, 0)	(CD19, 0)	(CD53, 0)	(CD58, 0)	(IFNAR2, 0)	(CD47, 0)	(IL2RB, 0)	(IFNAR1, 0)	(CD97, -0.008)	(CD59, -0.009)	(CD7, -0.017)	(CD1D, -0.021)
650	endosome to lysosome transport (GO:0008333)	3	0.493	0.936	0.89486	(ADRB2, 0.606)	(M6PR, -0.025)	(RHOB, -0.174)
651	determination of left/right symmetry (GO:0007368)	3	0.494	0.939	0.68617	(KIF3B, 0.39)	(PITX2, 0.15)	(ZIC3, 0.01)
651	actin filament polymerization (GO:0030041)	4	0.494	0.939	0.98243	(RAC1, 0.729)	(WASF1, 0.323)	(WASF3, -0.199)	(GSN, -0.239)
653	ST Ga12 Pathway Signalling Transduction KE	23	0.495	0.939	0.94118	(VAV1, 0.819)	(JUN, 0.387)	(F2RL3, 0.385)	(BTK, 0.373)	(F2RL1, 0.329)	(MAPK7, 0.16)	(F2RL2, 0.086)	(RAF1, 0.08)	(PLD1, 0.072)	(SRC, 0.042)	(F2, 0.006)	(PLD3, -0.01)	(PLD2, -0.014)	(BF, -0.017)	(DLG4, -0.026)	(MAPK1, -0.053)	(RASAL1, -0.057)	(MAPK8, -0.068)	(TEC, -0.091)	(EPHB2, -0.104)	(MAP2K5, -0.123)	(PTK2, -0.138)	(MYEF2, -0.139)
653	ngfPathway BioCarta	19	0.495	0.939	0.9745	(KLK2, 0.548)	(PLCG1, 0.518)	(JUN, 0.422)	(RAF1, 0.114)	(NGFR, 0.108)	(FOS, 0.097)	(MAPK3, 0.047)	(DPM2, 0.022)	(SOS1, 0.011)	(NGFB, -0.01)	(MAPK8, -0.039)	(GRB2, -0.044)	(PIK3R1, -0.056)	(SHC1, -0.059)	(PIK3CA, -0.086)	(MAP2K1, -0.097)	(HRAS, -0.1)	(CSNK2A1, -0.118)	(ELK1, -0.131)
653	MAP00230 Purine metabolism GenMAPP	82	0.495	0.939	1	(NP, 0.474)	(GUCY1A3, 0.405)	(NPR1, 0.319)	(XDH, 0.302)	(GART, 0.281)	(PDE6G, 0.251)	(RRM2, 0.224)	(POLR2G, 0.218)	(ADCY9, 0.218)	(PDE6B, 0.192)	(POLD2, 0.186)	(PKLR, 0.158)	(NME2, 0.142)	(PDE1A, 0.11)	(PDE4A, 0.101)	(GMPR, 0.1)	(DCK, 0.081)	(DOK4, 0.069)	(POLR2I, 0.067)	(GUCY1B3, 0.051)	(ATP5J, 0.041)	(POLR2H, 0.023)	(RRM1, 0.017)	(POLR2L, 0.016)	(GUCY2D, 0.014)	(AMPD3, 0.014)	(IGFBP7, 0.011)	(POLA, 0.007)	(ADSS, 0)	(POLE, 0)	(POLR2E, 0)	(GMPS, 0)	(ADCY7, 0)	(POLR2J2, 0)	(ECGF1, 0)	(NPR2, 0)	(NME1, 0)	(ADCY6, 0)	(ADA, 0)	(POLB, 0)	(POLR1B, 0)	(IMPDH1, 0)	(DGUOK, 0)	(APRT, 0)
656	blood pressure regulation (GO:0008217)	21	0.496	0.939	0.65786	(RENBP, 0.876)	(SLC12A4, 0.554)	(REN, 0.296)	(UTS2, 0.194)	(GNB3, 0.15)	(CORIN, 0.135)	(GCGR, 0.081)	(AGTR2, 0.067)	(FGA, 0.046)	(BRS3, 0.03)	(FGB, 0.012)	(AGT, -0.011)	(NPR2, -0.025)	(NPPA, -0.038)	(FGG, -0.078)	(CHGA, -0.082)	(PTGS2, -0.11)	(CYP11B2, -0.115)	(EDN1, -0.162)	(ACE, -0.17)	(PTGS1, -0.176)
656	fmlppathway The fMLP receptor is a G-protein coupled receptor in neutrophiles that recognizes formylated bacterial peptides and activates NADPH oxidase.	36	0.496	0.939	1	(NFKBIA, 0.864)	(NFKB1, 0.711)	(NFATC1, 0.292)	(NCF1, 0.263)	(CAMK1G, 0.215)	(RAC1, 0.213)	(MAPK14, 0.209)	(NFATC3, 0.165)	(PPP3CC, 0.15)	(PIK3C2G, 0.122)	(GNB1, 0.116)	(NCF2, 0.113)	(FPR1, 0.063)	(MAPK3, 0.058)	(MAP2K2, 0.046)	(RAF1, 0.023)	(HRAS, 0.017)	(PAK1, 0.016)	(PPP3CA, 0.002)	(CALM1, 0)	(NFATC4, 0)	(MAP2K3, -0.01)	(MAPK1, -0.011)	(PLCB1, -0.02)	(CALM2, -0.028)	(SYT1, -0.029)	(MAP2K1, -0.044)	(GNA15, -0.059)	(MAP3K1, -0.073)	(PPP3CB, -0.101)	(CAMK1, -0.109)	(RELA, -0.12)	(CALM3, -0.125)	(ELK1, -0.126)	(MAP2K6, -0.145)	(GNGT1, -0.15)
658	protein targeting (GO:0006605)	11	0.497	0.939	0.6004	(GABARAPL2, 0.327)	(AP1M2, 0.285)	(GABARAP, 0.234)	(CDC37, 0.218)	(HPS4, 0.207)	(KIF13B, 0.113)	(HOMER3, 0.031)	(GABARAPL1, -0.019)	(LTBP2, -0.103)	(OIP106, -0.171)	(NLGN1, -0.259)
658	longevityPathway BioCarta	14	0.497	0.939	1	(SOD1, 1.163)	(FOXO3A, 0.186)	(IGF1, 0.179)	(GHR, 0.147)	(GH1, 0.138)	(SOD2, -0.028)	(CAT, -0.029)	(PIK3R1, -0.059)	(HRAS, -0.067)	(PIK3CA, -0.069)	(IGF1R, -0.078)	(SOD3, -0.08)	(SHC1, -0.089)	(AKT1, -0.162)
660	positive regulation of transcription from RNA polymerase II promoter (GO:0045944)	4	0.498	0.939	0.92999	(FOXD3, 0.302)	(NCOA6, 0.288)	(ATF4, 0.104)	(RUNX1, -0.113)
661	ranPathway BioCarta	5	0.501	0.942	0.60727	(RANBP2, 0.569)	(CHC1, 0.447)	(RANBP1, 0.177)	(RANGAP1, -0.312)	(RAN, -0.312)
661	malatexPathway BioCarta	8	0.501	0.942	0.74967	(ACLY, 1.347)	(SLC25A1, 0.161)	(MDH1, 0.137)	(SLC25A11, -0.002)	(PDHA1, -0.055)	(PC, -0.08)	(CS, -0.172)	(ME1, -0.261)
661	mitochondriaPathway BioCarta	21	0.501	0.942	0.84509	(DFFB, 0.524)	(BIRC3, 0.457)	(CASP3, 0.36)	(BIRC2, 0.183)	(BAK1, 0.174)	(BIK, 0.17)	(BAX, 0.124)	(BIRC4, 0.082)	(DIABLO, 0.063)	(CASP6, 0.041)	(BCL2, 0.028)	(CYCS, 0.023)	(CASP7, 0.008)	(BCL2L1, -0.047)	(CASP9, -0.054)	(BID, -0.057)	(ENDOG, -0.065)	(CASP8, -0.079)	(DFFA, -0.096)	(APAF1, -0.108)	(PDCD8, -0.131)
661	metal ion homeostasis (GO:0006875)	2	0.501	0.942	0.96937	(MTL5, 0.305)	(CLDN16, 0.134)
665	actin filament-based movement (GO:0030048)	5	0.502	0.942	0.83748	(EVL, 0.967)	(APBB2, 0.209)	(APBB1, -0.021)	(MYO1E, -0.075)	(MYO9B, -0.291)
666	response to stress (GO:0006950)	43	0.503	0.942	0.71022	(HYOU1, 0.486)	(MAPK13, 0.407)	(NPM1, 0.404)	(GSTA3, 0.38)	(PTK2B, 0.321)	(MAPK11, 0.305)	(MAP4K4, 0.184)	(GADD45G, 0.174)	(RPS6KA5, 0.163)	(MAPK14, 0.123)	(MAP4K3, 0.07)	(PRKRIR, 0.067)	(GADD45B, 0.053)	(C5, 0.053)	(MAP4K2, 0.036)	(SMAD7, 0.023)	(EPO, 0.009)	(SGK, 0.005)	(VEGF, 0)	(MAPK1, 0)	(CGREF1, 0)	(MAP3K4, 0)	(AHR, 0)	(CGRRF1, -0.004)	(MAP4K5, -0.005)	(AIF1, -0.007)	(GSTT1, -0.013)	(AHSA1, -0.018)	(MAP3K5, -0.021)	(TP53I11, -0.027)	(DUSP10, -0.032)	(MAPKAPK5, -0.049)	(SNN, -0.05)	(ATF4, -0.05)	(MAPK8, -0.061)	(ZNF443, -0.074)	(MAP2K7, -0.076)	(GSTA4, -0.085)	(TNIK, -0.085)	(MAP4K1, -0.092)	(MAPK9, -0.107)	(STIP1, -0.112)	(PINK1, -0.139)
667	receptor guanylyl cyclase signaling pathway (GO:0007168)	4	0.504	0.942	0.92171	(GUCY2D, 0.494)	(GUCY2C, 0.179)	(GUCA1B, 0.038)	(GUCY2F, -0.122)
667	phototransduction, visible light (GO:0007603)	3	0.504	0.942	1	(PDE6B, 0.605)	(RHO, 0.065)	(ABCA4, -0.159)
669	monocarboxylic acid transport (GO:0015718)	5	0.505	0.942	0.84903	(SLC16A3, 1.135)	(SLC16A5, 0.105)	(SLC16A6, -0.109)	(SLC16A4, -0.145)	(SLC16A2, -0.184)
669	vitcbPathway BioCarta	10	0.505	0.942	0.87261	(COL4A1, 0.774)	(P4HB, 0.394)	(COL4A6, 0.215)	(COL4A5, 0.041)	(COL4A3, 0.014)	(COL4A2, -0.073)	(SLC2A1, -0.075)	(COL4A4, -0.091)	(SLC23A2, -0.105)	(SLC2A3, -0.117)
671	learning (GO:0007612)	2	0.506	0.942	0.96261	(FYN, 0.564)	(DLG4, -0.287)
672	MAP00500 Starch and sucrose metabolism GenMAPP	21	0.507	0.942	0.81682	(GPI, 0.641)	(UGT2B4, 0.449)	(MGAM, 0.287)	(AGL, 0.247)	(UGP2, 0.151)	(GYS2, 0.119)	(PYGB, 0.1)	(PYGL, 0.096)	(HK3, 0.085)	(GUSB, 0.049)	(HK1, 0.04)	(GBE1, -0.016)	(G6PC, -0.018)	(GCK, -0.035)	(PYGM, -0.053)	(HK2, -0.073)	(ADH6, -0.078)	(UGT2B15, -0.13)	(PGM1, -0.154)	(GYS1, -0.159)	(GAA, -0.182)
673	shhPathway BioCarta	15	0.509	0.942	0.8937	(GLI3, 0.921)	(PRKACB, 0.237)	(PRKAR2A, 0.174)	(PRKAR2B, 0.166)	(SMO, 0.13)	(PRKAR1B, 0.115)	(GSK3B, 0.1)	(SHH, 0.055)	(GLI, 0.032)	(DYRK1A, -0.028)	(PTCH, -0.069)	(GLI2, -0.077)	(DYRK1B, -0.114)	(PRKACG, -0.118)	(PRKAR1A, -0.131)
673	tricarboxylic acid cycle (GO:0006099)	5	0.509	0.942	0.93336	(PDHB, 0.925)	(SDHB, 0.295)	(SDHA, 0.106)	(SDHD, -0.213)	(ME1, -0.335)
673	MAP00150 Androgen and estrogen metabolism GenMAPP	17	0.509	0.942	1	(ARSE, 0.59)	(UGT2B4, 0.47)	(HSD17B3, 0.42)	(SRD5A1, 0.265)	(STS, 0.221)	(SRD5A2, 0.133)	(HSD11B2, 0.017)	(ARSD, -0.025)	(ADH6, -0.026)	(HSD17B2, -0.043)	(HSD11B1, -0.051)	(HSD3B2, -0.054)	(UGT2B15, -0.087)	(CYP11B2, -0.089)	(CYP11B1, -0.097)	(AKR1D1, -0.123)	(HSD3B1, -0.13)
676	regulation of chromatin assembly or disassembly (GO:0001672)	2	0.51	0.944	0.89033	(TLK1, 0.409)	(TLK2, -0.026)
677	crebPathway CREB is a transcription factor that binds to cAMP-responsive elements (CREs) to activate transcription in response to extracellular signaling.	26	0.511	0.947	0.80485	(GNAS, 0.51)	(CREB1, 0.378)	(MAPK14, 0.289)	(RAC1, 0.273)	(RPS6KA5, 0.256)	(PRKACB, 0.191)	(PRKAR2A, 0.156)	(MAPK3, 0.142)	(CAMK2A, 0.109)	(PRKAR2B, 0.109)	(ADCY1, 0.105)	(PRKAR1B, 0.101)	(PIK3R1, 0.035)	(SOS1, 0.032)	(RPS6KA1, 0)	(MAPK1, -0.008)	(GRB2, -0.01)	(CAMK2B, -0.036)	(HRAS, -0.038)	(CAMK2G, -0.041)	(PRKACG, -0.047)	(PRKCB1, -0.089)	(PRKCA, -0.1)	(PIK3CA, -0.136)	(PRKAR1A, -0.138)	(AKT1, -0.156)
678	nucleotide-excision repair (GO:0006289)	9	0.514	0.95	0.90901	(ERCC1, 0.459)	(POLL, 0.368)	(DDB1, 0.34)	(RAD23A, 0.1)	(XPC, 0.047)	(TP53, 0.033)	(DDB2, 0.007)	(ERCC4, -0.114)	(RAD23B, -0.242)
678	regulation of JNK cascade (GO:0046328)	3	0.514	0.95	0.91924	(MAPK8IP2, 0.577)	(MAPK8IP1, 0.308)	(MAPK8IP3, -0.282)
680	MAP00632 Benzoate degradation GenMAPP	7	0.515	0.951	1	(HADHA, 0.513)	(ACYP1, 0.368)	(ECHS1, 0.18)	(GCDH, 0.141)	(ACYP2, 0.02)	(ACAT1, -0.037)	(EHHADH, -0.204)
681	positive regulation of interleukin-13 biosynthesis (GO:0045368)	2	0.516	0.952	0.99348	(TLR4, 0.526)	(IRF4, -0.187)
682	blood coagulation (GO:0007596)	35	0.517	0.953	0.64286	(PROS1, 0.648)	(F2RL3, 0.329)	(ADORA2A, 0.319)	(PLAT, 0.289)	(SERPINE1, 0.231)	(C4BPB, 0.202)	(F12, 0.184)	(F5, 0.178)	(GGCX, 0.167)	(ITGA2, 0.132)	(GP9, 0.122)	(WAS, 0.116)	(F2RL2, 0.094)	(F13B, 0.069)	(THBD, 0.061)	(LMAN1, 0.035)	(THBS1, 0.033)	(GNA12, 0.023)	(F7, 0.021)	(F9, 0.015)	(F2R, 0.014)	(ITGB3, 0)	(F8, -0.008)	(PLG, -0.013)	(F10, -0.024)	(CD59, -0.026)	(TBXAS1, -0.03)	(MMRN1, -0.047)	(GNAQ, -0.062)	(HNF4A, -0.076)	(F13A1, -0.098)	(CD36, -0.106)	(PABPC4, -0.112)	(TFPI, -0.122)	(ENTPD1, -0.134)
683	transcription (GO:0006350)	14	0.518	0.956	0.77174	(DRG1, 0.495)	(CREB3, 0.418)	(PWP1, 0.173)	(PPP5C, 0.149)	(POLR2H, 0.146)	(GRLF1, 0.144)	(NFKBIB, 0.07)	(CREBL1, 0.069)	(FUBP3, 0.067)	(PTMA, -0.019)	(XAB2, -0.041)	(CEBPA, -0.104)	(NRIP1, -0.185)	(ZF, -0.218)
684	tercPathway BioCarta	6	0.52	0.957	0.81847	(RB1, 0.625)	(NFYA, 0.219)	(SP3, 0.06)	(NFYB, -0.034)	(NFYC, -0.037)	(SP1, -0.264)
684	creatine biosynthesis (GO:0006601)	2	0.52	0.957	0.98457	(GAMT, 0.319)	(GATM, -0.016)
686	cell adhesion molecule activity OBSOLETE. Mediates the adhesion of the cell to other cells or to the extracellular matrix.	109	0.521	0.96	0.98027	(NINJ1, 0.566)	(LU, 0.462)	(SERF2, 0.355)	(CPNE3, 0.285)	(EVA1, 0.278)	(ARHE, 0.278)	(CIB1, 0.246)	(CD164, 0.218)	(PCDHB11, 0.213)	(CHL1, 0.209)	(CSPG4, 0.204)	(THBS4, 0.204)	(TM4SF8, 0.2)	(SELP, 0.194)	(CNTN2, 0.19)	(CD22, 0.172)	(CD151, 0.165)	(VWF, 0.155)	(SELE, 0.153)	(BYSL, 0.124)	(DSC3, 0.11)	(THBS2, 0.108)	(CDH3, 0.072)	(DSCAM, 0.066)	(CCL3, 0.059)	(DSG1, 0)	(MPZ, 0)	(CD36, 0)	(FGA, 0)	(CD33, 0)	(CPNE1, 0)	(GPA33, 0)	(CDH13, 0)	(BAIAP2, 0)	(DCTN6, 0)	(CTNNB1, 0)	(CD99, 0)	(FGB, 0)	(DSC1, 0)	(PPFIA2, 0)	(IL1B, 0)	(PLAU, 0)	(MAEA, 0)	(SPN, 0)
687	mitotic metaphase plate congression (GO:0007080)	2	0.522	0.963	0.88067	(CDC23, 0.48)	(CENPE, -0.202)
688	transmembrane receptor protein tyrosine kinase activation (dimerization) (GO:0007171)	2	0.524	0.966	0.61127	(ADRB2, 0.799)	(PRLR, -0.307)
689	cell surface receptor linked signal transduction (GO:0007166)	96	0.525	0.966	0.59072	(BAG1, 0.436)	(PLCG2, 0.308)	(IL12RB1, 0.293)	(INHA, 0.289)	(IL6R, 0.284)	(BIRC3, 0.269)	(TTRAP, 0.212)	(BIRC2, 0.185)	(MAPK14, 0.182)	(TNFRSF14, 0.182)	(IL12RB2, 0.169)	(ANXA1, 0.167)	(DOK1, 0.155)	(FLNA, 0.135)	(SAG, 0.129)	(MIF, 0.12)	(KLRC1, 0.106)	(CD28, 0.105)	(CD14, 0.098)	(AGER, 0.086)	(RAMP2, 0.085)	(STC2, 0.083)	(GOLGA5, 0.054)	(MERTK, 0.054)	(TACSTD2, 0.045)	(PIP5K2B, 0.031)	(BRD8, 0.03)	(LIFR, 0.029)	(SIRPB1, 0.006)	(STC1, 0)	(PDGFA, 0)	(MPL, 0)	(CD79A, 0)	(LY6E, 0)	(GLRA1, 0)	(TNFRSF13B, 0)	(GLRB, 0)	(ECGF1, 0)	(CD59, 0)	(RAMP3, 0)	(MARCO, 0)	(IFNAR2, 0)	(CD3D, 0)	(IFNB1, 0)
689	inflammatory response (GO:0006954)	102	0.525	0.966	0.73002	(IL1RAP, 0.696)	(NFKB1, 0.404)	(LTB4R, 0.369)	(IL9, 0.327)	(HDAC5, 0.325)	(NOS2A, 0.274)	(MGLL, 0.263)	(ANXA1, 0.218)	(ADORA2A, 0.213)	(CCL21, 0.209)	(GPR68, 0.204)	(CXCL14, 0.203)	(IL8RA, 0.202)	(BCL6, 0.172)	(NFE2L1, 0.17)	(HDAC9, 0.152)	(CCL20, 0.151)	(XCR1, 0.138)	(SELE, 0.138)	(CCL22, 0.123)	(MEFV, 0.111)	(NFATC3, 0.104)	(PROCR, 0.104)	(CCR1, 0.102)	(CCL4, 0.09)	(CEBPB, 0.09)	(CXCL12, 0.088)	(NFX1, 0.07)	(ABCF1, 0.066)	(FOS, 0.061)	(IL5, 0.06)	(AOC3, 0.045)	(HDAC4, 0.045)	(IL1RN, 0.036)	(ALOX15, 0.03)	(CXCL6, 0)	(FPRL1, 0)	(CCL11, 0)	(CRP, 0)	(CYBB, 0)	(IRF7, 0)	(CIAS1, 0)	(TACR1, 0)	(NFATC4, 0)
689	induction of positive chemotaxis (GO:0050930)	2	0.525	0.966	0.99052	(SPP1, 0.387)	(IL8, 0.077)
689	ST Fas Signaling Pathway Signalling Transduction KE	64	0.525	0.966	1	(NFKBIA, 0.667)	(NFKB1, 0.512)	(MET, 0.346)	(IL1A, 0.282)	(PFN2, 0.248)	(FAF1, 0.227)	(CASP3, 0.226)	(BTK, 0.183)	(TRAF2, 0.167)	(NFKBIL1, 0.131)	(MAPK8IP1, 0.096)	(DIABLO, 0.064)	(CAD, 0.058)	(NFKBIB, 0.04)	(NFKB2, 0.037)	(CASP8, 0.034)	(MAPK8IP2, 0.022)	(HRB, 0.021)	(BIRC4, 0.02)	(FAIM2, 0.013)	(RIPK1, 0.007)	(TUFM, 0)	(VIL2, 0)	(ADPRT, 0)	(NR0B2, 0)	(PFN1, 0)	(MAP2K7, 0)	(EPHB2, 0)	(HSPB1, 0)	(MAP3K1, 0)	(NFKBIL2, 0)	(BAK1, 0)	(ROCK1, 0)	(MAP3K5, 0)	(MAPK10, 0)	(TNFRSF6, 0)	(DAXX, 0)	(MAPK8, 0)	(EGFR, 0)	(BFAR, 0)	(TPX2, 0)	(MCP, 0)	(NFAT5, 0)	(CASP10, 0)
689	ST Phosphoinositide 3 Kinase Pathway Signalling Transduction KE	34	0.525	0.966	1	(AKT2, 0.588)	(RPS6KB1, 0.57)	(SFN, 0.424)	(FOXO1A, 0.402)	(BTK, 0.288)	(INPP5D, 0.176)	(IARS, 0.169)	(RPS6KA2, 0.163)	(DAF, 0.116)	(SOS2, 0.104)	(GSK3B, 0.078)	(BAD, 0.061)	(GSK3A, 0.037)	(RPS6KA1, 0.025)	(SHC1, 0.014)	(YWHAZ, 0)	(SOS1, 0)	(IGFBP1, 0)	(YWHAH, -0.002)	(RPS6KA3, -0.003)	(DAPP1, -0.005)	(GRB2, -0.005)	(AKT1, -0.008)	(PPP1R13B, -0.01)	(YWHAE, -0.015)	(TEC, -0.04)	(PDK1, -0.077)	(PTEN, -0.077)	(AKT3, -0.08)	(YWHAB, -0.096)	(YWHAQ, -0.101)	(PSCD3, -0.121)	(CDKN2A, -0.136)	(PIK3CA, -0.165)
694	hivnefPathway BioCarta	58	0.526	0.966	0.86334	(NFKBIA, 0.689)	(NFKB1, 0.578)	(TRADD, 0.486)	(DFFB, 0.31)	(BIRC3, 0.219)	(NUMA1, 0.206)	(CASP3, 0.197)	(RB1, 0.193)	(TNFRSF1A, 0.148)	(TRAF2, 0.12)	(BIRC2, 0.109)	(TNFSF6, 0.093)	(TNFRSF6, 0.052)	(TRAF1, 0.035)	(RIPK1, 0.025)	(CASP8, 0.015)	(BIRC4, 0.001)	(PSEN1, 0)	(PSEN2, 0)	(CASP6, 0)	(CASP7, 0)	(CFLAR, 0)	(MAP2K7, 0)	(PRKDC, 0)	(MAP3K1, 0)	(BCL2, 0)	(PTK2, 0)	(SPTAN1, 0)	(LMNB1, 0)	(CYCS, 0)	(MDM2, 0)	(DAXX, 0)	(MAPK8, 0)	(TNFRSF1B, 0)	(LMNA, 0)	(ACTG1, 0)	(FADD, 0)	(CDC2L1, 0)	(PAK2, 0)	(TNF, -0.003)	(PRKCD, -0.007)	(LMNB2, -0.011)	(ADPRT, -0.016)	(ARHGDIB, -0.017)
694	neurotransmitter secretion (GO:0007269)	6	0.526	0.966	0.97594	(KCNMA1, 0.797)	(RAB3A, 0.546)	(BAIAP3, -0.105)	(SYN3, -0.203)	(SYT1, -0.22)	(HRH3, -0.257)
696	anti-apoptosis (GO:0006916)	60	0.527	0.966	0.79014	(NFKB1, 0.515)	(BAG1, 0.488)	(FOXO1A, 0.347)	(IL1A, 0.29)	(BIRC3, 0.259)	(SERPINB2, 0.235)	(TIAF1, 0.195)	(CBX4, 0.158)	(IER3, 0.147)	(RNF7, 0.139)	(SON, 0.129)	(NTF3, 0.121)	(SPP1, 0.117)	(NME5, 0.105)	(PSEN1, 0.102)	(BRAF, 0.1)	(GDNF, 0.067)	(SNCA, 0.065)	(API5, 0.054)	(HDAC1, 0.048)	(ALOX12, 0.042)	(PRKCZ, 0.034)	(NOL3, 0.024)	(TNFSF18, 0.021)	(BECN1, 0.021)	(BNIP2, 0.008)	(RELA, 0)	(CFLAR, 0)	(BCL2, 0)	(NOTCH2, 0)	(BCL2L1, 0)	(SPHK1, 0)	(BIRC1, 0)	(BIRC5, 0)	(BNIP3, 0)	(PEA15, 0)	(IGF1R, 0)	(BCL2A1, 0)	(BCL2L2, 0)	(SEMA4D, 0)	(MTL5, 0)	(HDAC3, 0)	(MYBL2, 0)	(SOCS2, 0)
696	protein import into nucleus (GO:0006606)	4	0.527	0.966	0.8675	(PTTG1IP, 0.563)	(RANBP2, 0.482)	(MCM3AP, -0.223)	(TPR, -0.27)
696	hsp27Pathway BioCarta	14	0.527	0.966	1	(IL1A, 0.624)	(CASP3, 0.416)	(ACTA1, 0.229)	(MAPKAPK3, 0.182)	(TNFRSF6, 0.175)	(CYCS, 0.094)	(BCL2, 0.049)	(HSPB1, 0.04)	(CASP9, -0.043)	(DAXX, -0.051)	(TNF, -0.061)	(MAPKAPK2, -0.088)	(APAF1, -0.11)	(HSPB2, -0.112)
699	SA B CELL RECEPTOR COMPLEXES SigmaAldrich	24	0.528	0.966	0.51597	(VAV1, 0.858)	(ATF2, 0.39)	(JUN, 0.377)	(RAC1, 0.218)	(FOS, 0.153)	(PAPPA, 0.126)	(SOS1, 0.047)	(MAPK3, 0.029)	(GRB2, 0.025)	(LYN, 0.013)	(VAV2, 0.005)	(MAPK1, -0.004)	(MAP3K1, -0.014)	(HRAS, -0.035)	(BCR, -0.047)	(RPS6KA1, -0.053)	(SHC1, -0.055)	(VAV3, -0.075)	(MAP2K1, -0.087)	(BLNK, -0.101)	(MAPK8IP3, -0.111)	(ELK1, -0.118)	(SYK, -0.124)	(RPS6KA3, -0.143)
700	regulation of G-protein coupled receptor protein signaling pathway (GO:0008277)	20	0.529	0.966	0.71133	(GIT2, 0.48)	(GRK1, 0.444)	(GRK5, 0.393)	(RGS16, 0.385)	(GIT1, 0.189)	(RGS3, 0.113)	(RGS9, 0.084)	(RGS4, 0.052)	(RGS5, 0.039)	(RGS20, 0.034)	(RGS2, -0.015)	(GNG4, -0.018)	(RGS11, -0.03)	(GRK6, -0.053)	(ECE2, -0.073)	(RGS12, -0.074)	(RGS14, -0.074)	(RAMP1, -0.105)	(GNG7, -0.123)	(GRK4, -0.187)
701	response to organic substance (GO:0010033)	4	0.53	0.968	0.80727	(PPP2R1B, 0.438)	(DGKD, 0.201)	(ABCG1, -0.094)	(AQP9, -0.125)
701	cation transport (GO:0006812)	6	0.53	0.968	0.84188	(PKD2L1, 0.611)	(PKD2, 0.346)	(HCN4, 0.045)	(CHRNB1, -0.091)	(TRPC6, -0.127)	(HCN2, -0.131)
703	MAP00100 Sterol biosynthesis GenMAPP	10	0.531	0.969	0.40437	(NQO2, 0.804)	(FDFT1, 0.741)	(HMGCR, 0.189)	(IDI1, 0.046)	(SQLE, -0.075)	(FDPS, -0.082)	(LSS, -0.1)	(MVK, -0.114)	(SC5DL, -0.164)	(MVD, -0.265)
704	thelperPathway BioCarta	13	0.533	0.972	1	(CD4, 0.326)	(CD3E, 0.32)	(CD28, 0.287)	(ITGB2, 0.266)	(TRA@, 0.249)	(ITGAL, 0.156)	(CD2, -0.01)	(CD3G, -0.025)	(THY1, -0.042)	(CD3D, -0.069)	(ICAM1, -0.079)	(PTPRC, -0.083)	(CD3Z, -0.174)
705	tnf and fas network BioCarta	22	0.534	0.973	0.90317	(TRAF5, 0.592)	(TNFAIP3, 0.344)	(BIRC2, 0.278)	(TNFRSF1A, 0.256)	(TRAF2, 0.235)	(TRAF3, 0.155)	(GAPD, 0.113)	(TRAF1, 0.112)	(BIRC4, 0.11)	(TNFSF6, 0.088)	(TRIP, 0.076)	(BIRC1, 0.068)	(TNFRSF6, 0.031)	(TRAF6, 0.007)	(SMN1, -0.004)	(BIRC5, -0.006)	(DAXX, -0.012)	(ACTB, -0.034)	(TNF, -0.074)	(TNFRSF1B, -0.078)	(TNFSF10, -0.112)	(TANK, -0.112)
706	HOX LIST JP Manually Curated	56	0.536	0.975	0.48485	(SCMH1, 0.475)	(RING1, 0.4)	(PHC1, 0.399)	(PHC2, 0.338)	(SCML1, 0.285)	(HOXA4, 0.272)	(HOXB1, 0.238)	(HOXD4, 0.227)	(PBX1, 0.215)	(CBX4, 0.207)	(HOXC13, 0.206)	(HOXB13, 0.202)	(DLX4, 0.18)	(HOXA10, 0.149)	(SCML2, 0.142)	(HLX1, 0.139)	(CBX8, 0.083)	(RNF110, 0.008)	(HOXA1, 0.006)	(PRRX1, 0.006)	(HOXA6, 0)	(HOXD10, 0)	(HHEX, 0)	(HOXB5, 0)	(HOXD11, 0)	(HOXA5, 0)	(HOXD13, 0)	(GBX2, 0)	(HOXC10, 0)	(HOXA11, 0)	(HOXD1, 0)	(HOXD12, 0)	(HOXB3, 0)	(HOXB2, 0)	(HOXB7, 0)	(HOXC4, 0)	(JJAZ1, 0)	(EED, 0)	(ASXL1, 0)	(HOXA9, 0)	(HOXB6, 0)	(HOXD3, -0.007)	(HOXA7, -0.007)	(HOXD9, -0.008)
706	posterior compartment specification (GO:0007388)	2	0.536	0.975	0.95644	(PBX3, 0.638)	(PBX2, -0.372)
706	estrogen receptor signaling pathway (GO:0030520)	4	0.536	0.975	0.99377	(RBM9, 1.275)	(DDX54, -0.154)	(ESR2, -0.3)	(ARID1A, -0.428)
709	DNA ligation (GO:0006266)	2	0.538	0.978	1	(XRCC6, 0.001)	(MGMT, 0)
710	G-protein signaling, coupled to IP3 second messenger (phospholipase C activating) (GO:0007200)	17	0.54	0.978	0.65682	(LTB4R, 0.787)	(F2RL3, 0.439)	(P2RY11, 0.398)	(P2RY4, 0.313)	(AGTR1, 0.209)	(HTR2B, 0.134)	(MC3R, -0.025)	(HRH1, -0.03)	(TACR1, -0.039)	(P2RY2, -0.064)	(IL8RB, -0.069)	(OXTR, -0.095)	(EDNRB, -0.108)	(CCKAR, -0.114)	(P2RY1, -0.135)	(NMBR, -0.159)	(P2RY6, -0.229)
711	il17Pathway BioCarta	16	0.541	0.978	0.89557	(CSF3, 0.642)	(CD4, 0.368)	(CD3E, 0.301)	(IL17, 0.234)	(CD34, 0.23)	(TRA@, 0.198)	(IL6, 0.154)	(CD2, 0.011)	(CD8A, -0.043)	(CD58, -0.067)	(KITLG, -0.08)	(IL8, -0.09)	(IL3, -0.093)	(CD3D, -0.1)	(CD3G, -0.113)	(CD3Z, -0.124)
711	anterior compartment specification (GO:0007387)	2	0.541	0.978	0.95644	(PBX3, 0.648)	(PBX2, -0.433)
713	polysaccharide metabolism (GO:0005976)	2	0.542	0.98	0.80334	(CHST7, 0.667)	(CHST1, -0.305)
714	mprPathway BioCarta	23	0.543	0.981	0.8014	(CAP1, 0.691)	(GNAS, 0.548)	(PRKACB, 0.225)	(ADCY1, 0.204)	(PRKAR2A, 0.177)	(PRKAR2B, 0.161)	(ACTA1, 0.151)	(MAPK3, 0.076)	(PRKAR1B, 0.069)	(GNB1, 0.047)	(CDC2, 0.005)	(RPS6KA1, 0.004)	(HRAS, -0.014)	(MAPK1, -0.023)	(SRC, -0.034)	(PIN1, -0.055)	(GNAI1, -0.061)	(MYT1, -0.066)	(PRKACG, -0.077)	(CCNB1, -0.081)	(CDC25C, -0.108)	(PRKAR1A, -0.135)	(GNGT1, -0.179)
714	actin filament bundle formation (GO:0051017)	5	0.543	0.981	0.93939	(FSCN2, 0.729)	(FSCN1, 0.103)	(ACTN4, -0.112)	(VIL1, -0.122)	(EPB49, -0.144)
716	bile acid metabolism (GO:0008206)	3	0.544	0.984	1	(ACOX2, 0.561)	(ACOX3, 0.275)	(NR1H4, -0.361)
716	EGF receptor signaling pathway BioCarta	12	0.544	0.984	1	(EPS15, 0.461)	(EGF, 0.363)	(GRB7, 0.275)	(GAB1, 0.21)	(REPS2, 0.127)	(EGFR, 0.077)	(GRB2, 0.074)	(EREG, -0.025)	(NCK2, -0.03)	(EPS8, -0.058)	(SHC1, -0.078)	(SHC3, -0.189)
716	intermediate filament cytoskeleton organization and biogenesis (GO:0045104)	2	0.544	0.984	1	(ERBB2IP, 0.002)	(DST, -0.001)
719	prostaglandin biosynthesis (GO:0001516)	4	0.545	0.987	1	(MIF, 0.46)	(CD74, 0.451)	(PTGS1, -0.201)	(PTGDS, -0.205)
720	cell cycle regulator OBSOLETE (was not defined before being made obsolete).	25	0.546	0.987	0.55829	(MPHOSPH6, 0.738)	(RGC32, 0.542)	(SRPK1, 0.411)	(CDKN1B, 0.209)	(MPHOSPH1, 0.194)	(CDC37, 0.175)	(CHES1, 0.175)	(BTG1, 0.054)	(CDK6, 0.052)	(MCM5, 0.013)	(BCL2, 0.013)	(ZRF1, -0.018)	(WEE1, -0.022)	(SPIN, -0.045)	(CDK7, -0.053)	(MPHOSPH10, -0.088)	(MPHOSPH9, -0.09)	(CDK5, -0.111)	(CDKN1A, -0.124)	(PRKR, -0.136)	(CDK5R1, -0.148)	(CDC45L, -0.152)	(YWHAQ, -0.154)	(CDC6, -0.179)	(BTG2, -0.186)
720	regulation of endocytosis (GO:0030100)	2	0.546	0.987	0.67062	(AP2S1, 0.157)	(ZFYVE16, 0.085)
720	chrebpPathway Carbohydrate responsive element binding protein (chREBP) is a transcription factor inhibited by cAMP and activated by high carbohydrate levels.	20	0.546	0.987	0.8814	(GNAS, 0.53)	(PPP2CA, 0.263)	(PRKACB, 0.197)	(PRKAR2B, 0.171)	(ADCY1, 0.127)	(PRKAR2A, 0.119)	(BUCS1, 0.087)	(BG1, 0.084)	(PRKAG2, 0.061)	(PRKAR1B, 0.06)	(PRKAB1, 0.059)	(WBSCR14, 0.017)	(GNB1, -0.016)	(PRKAB2, -0.046)	(PRKAG1, -0.079)	(PRKAR1A, -0.095)	(PRKAA1, -0.095)	(PRKAA2, -0.107)	(PRKACG, -0.119)	(GNGT1, -0.245)
720	translational elongation (GO:0006414)	2	0.546	0.987	0.91486	(TSFM, 0.183)	(TUFM, 0.052)
724	internal protein amino acid acetylation (GO:0006475)	2	0.548	0.987	1	(ARD1A, 0)	(HAT1, 0)
725	ghPathway BioCarta	27	0.549	0.989	0.49306	(SLC2A4, 0.661)	(PLCG1, 0.5)	(TCF1, 0.321)	(SOCS1, 0.202)	(GH1, 0.185)	(SRF, 0.157)	(GHR, 0.093)	(RPS6KA1, 0.09)	(MAPK3, 0.056)	(RAF1, 0.048)	(SOS1, 0.032)	(IRS1, 0.027)	(GRB2, 0.005)	(MAPK1, 0)	(PIK3R1, -0.003)	(STAT5B, -0.009)	(STAT5A, -0.039)	(PTPN6, -0.039)	(SHC1, -0.058)	(HRAS, -0.06)	(PRKCB1, -0.063)	(INS, -0.072)	(INSR, -0.075)	(JAK2, -0.12)	(MAP2K1, -0.135)	(PIK3CA, -0.148)	(PRKCA, -0.156)
725	response to temperature stimulus (GO:0009266)	2	0.549	0.989	1	(ACOT11, 0.003)	(FGF16, -0.001)
727	iron ion transport (GO:0006826)	3	0.55	0.989	0.99131	(TFRC, 0.557)	(SLC11A2, 0.069)	(HFE, -0.246)
727	gabaPathway BioCarta	11	0.55	0.989	1	(GABARAP, 0.375)	(GABRA1, 0.318)	(GABRA3, 0.222)	(NSF, 0.125)	(GPHN, 0.102)	(GABRA4, 0.061)	(SRC, 0.049)	(GABRA6, -0.016)	(GABRA2, -0.037)	(GABRA5, -0.109)	(DNM1, -0.242)
729	SIG PIP3SIGINCARDIACMYOCTES SignallingAlliance	65	0.552	0.991	1	(RPS6KB1, 0.441)	(SLC2A4, 0.436)	(AKT2, 0.408)	(MET, 0.347)	(SFN, 0.332)	(CREB3, 0.295)	(TSC1, 0.27)	(CREB1, 0.235)	(CDKN1B, 0.167)	(IGF1, 0.151)	(GSK3B, 0.126)	(PARD6A, 0.123)	(RPS6KA2, 0.123)	(FOXO3A, 0.109)	(GSK3A, 0.072)	(F2RL2, 0.069)	(INPPL1, 0.058)	(YWHAH, 0.019)	(IRS1, 0.014)	(PARD3, 0.011)	(SOS2, 0.009)	(YWHAZ, 0)	(PSCD3, 0)	(PAK3, 0)	(MYC, 0)	(ERBB4, 0)	(PDK1, 0)	(CDC42, 0)	(IGFBP1, 0)	(GRB2, 0)	(CDK2, 0)	(NOLC1, 0)	(CDKN2A, 0)	(RPS6KA1, 0)	(BCL2L1, 0)	(SOS1, 0)	(GAB1, 0)	(YWHAE, 0)	(AKT1, 0)	(FRAP1, 0)	(GADD45A, 0)	(PTPN1, 0)	(AKT3, 0)	(PAK1, 0)
730	viral genome replication (GO:0019079)	8	0.553	0.992	0.95824	(CCL4, 0.476)	(CTBP2, 0.466)	(HBXIP, 0.462)	(OPRK1, 0.123)	(DEK, 0.046)	(CTBP1, -0.093)	(CXCR6, -0.171)	(CCL2, -0.214)
731	regulation of protein catabolism (GO:0042176)	2	0.554	0.992	0.91416	(FAF1, 0.557)	(MDM2, -0.304)
731	phosphatidylinositol biosynthesis (GO:0006661)	4	0.554	0.992	1	(CD81, 0.382)	(IMPA1, 0.119)	(PIK4CB, 0.078)	(PIK4CA, -0.189)
733	mitotic checkpoint (GO:0007093)	5	0.555	0.992	0.72022	(MAD2L1, 0.522)	(ZW10, 0.313)	(BUB1B, 0.137)	(KNTC1, -0.109)	(CHFR, -0.162)
733	germ cell development (GO:0007281)	3	0.555	0.992	0.79581	(BAX, 0.383)	(DAZL, -0.002)	(DEAF1, -0.059)
733	SIG CHEMOTAXIS SignallingAlliance	43	0.555	0.992	0.95483	(ARHGAP4, 0.549)	(CFL1, 0.499)	(AKT2, 0.496)	(MYLK, 0.293)	(BTK, 0.265)	(SAG, 0.224)	(GDI2, 0.195)	(RPS4X, 0.159)	(INPPL1, 0.151)	(ROCK2, 0.144)	(ANGPTL2, 0.125)	(WASF1, 0.099)	(ACTR3, 0.087)	(ITPR1, 0.053)	(PDK1, 0.013)	(RACGAP1, 0.009)	(ROCK1, 0.008)	(PAK2, 0.006)	(GDI1, 0)	(PAK3, 0)	(AKT3, 0)	(PAK7, 0)	(P101-PI3K, 0)	(ITPR3, 0)	(WASL, -0.011)	(PAK6, -0.012)	(PIK3R1, -0.014)	(PPP1R13B, -0.021)	(ARHGAP1, -0.029)	(ARHGEF11, -0.037)	(LIMK1, -0.046)	(RHO, -0.047)	(ITPR2, -0.051)	(PITX2, -0.055)	(ACTR2, -0.056)	(PIK3CG, -0.058)	(CDC42, -0.067)	(AKT1, -0.067)	(PIK3CA, -0.102)	(PAK1, -0.13)	(PIK3CD, -0.134)	(PTEN, -0.185)	(PAK4, -0.213)
736	inflamPathway BioCarta	29	0.556	0.992	0.51365	(CSF3, 0.494)	(IL1A, 0.459)	(HLA-DRB1, 0.297)	(CD4, 0.261)	(CSF1, 0.236)	(IL12A, 0.229)	(IL6, 0.184)	(IL12B, 0.144)	(PDGFA, 0.099)	(CSF2, 0.098)	(IL5, 0.042)	(IL10, 0.035)	(IL3, 0.017)	(TGFB3, 0.006)	(IFNB1, 0.003)	(IL7, 0)	(IL13, -0.002)	(TNF, -0.019)	(HLA-DRA, -0.038)	(TGFB2, -0.038)	(IL8, -0.053)	(IFNA1, -0.061)	(LTA, -0.062)	(IL4, -0.09)	(IL2, -0.101)	(IFNG, -0.113)	(IL15, -0.116)	(TGFB1, -0.172)	(IL11, -0.204)
736	muscle contraction (GO:0006936)	66	0.556	0.992	0.60337	(FXYD1, 0.858)	(LTB4R, 0.451)	(CKMT2, 0.319)	(SLC6A8, 0.312)	(KCNMA1, 0.247)	(CACNA1H, 0.231)	(SCN4A, 0.214)	(SLC8A1, 0.203)	(ROCK2, 0.136)	(KCNQ1, 0.134)	(UTS2, 0.111)	(GJA5, 0.094)	(TRDN, 0.094)	(CLCN1, 0.088)	(KCNH2, 0.083)	(KCNA1, 0.077)	(PABPN1, 0.075)	(CHRNE, 0.065)	(ASPH, 0.048)	(MYL3, 0.036)	(HRC, 0.025)	(GENX-3414, 0.009)	(DAG1, 0.008)	(HCN4, 0.007)	(GJA7, 0.005)	(SNTB1, 0)	(TBXA2R, 0)	(P2RXL1, 0)	(SSPN, 0)	(RYR1, 0)	(DES, 0)	(GNAO1, 0)	(KCNE2, 0)	(GALR2, 0)	(UTRN, 0)	(KCNJ12, 0)	(CHRNA1, 0)	(KCNE1, 0)	(CACNB1, 0)	(DMD, 0)	(VIPR1, 0)	(CRYAB, 0)	(OXTR, 0)	(SGCA, 0)
736	potassium ion transport (GO:0006813)	51	0.556	0.992	0.63158	(KCNJ1, 0.513)	(KCNC4, 0.362)	(KCNA3, 0.265)	(KCNQ1, 0.204)	(KCNK1, 0.177)	(KCNA1, 0.174)	(KCNF1, 0.165)	(KCNJ4, 0.161)	(KCNG2, 0.158)	(KCNH1, 0.139)	(KCNC1, 0.137)	(KCND3, 0.134)	(KCNC3, 0.126)	(KCNH4, 0.1)	(KCNAB1, 0.085)	(KCNMB2, 0.076)	(KCNH2, 0.058)	(KCNN1, 0.054)	(KCNA2, 0.031)	(KCNQ4, 0.015)	(KCNJ15, 0.014)	(KCNS1, 0.007)	(KCNK4, 0)	(KCNQ3, 0)	(KCNE2, 0)	(KCNQ2, 0)	(KCNJ8, 0)	(ATP1A3, 0)	(CHP, 0)	(KCNMB1, 0)	(KCNA4, 0)	(KCNJ6, 0)	(KCNJ10, 0)	(KCNMB4, 0)	(KCNK5, 0)	(KCNJ5, -0.007)	(KCNMB3, -0.021)	(KCNN4, -0.048)	(KCNJ3, -0.055)	(KCNK3, -0.077)	(ATP1A1, -0.081)	(ABCC9, -0.089)	(KCNK7, -0.094)	(KCNB2, -0.103)
736	fcer1Pathway In mast cells, Fc epsilon receptor 1 activates BTK, PKC, and the MAP kinase pathway to promote degranulation and arachnidonic acid release.	37	0.556	0.992	0.96687	(VAV1, 0.661)	(PLA2G4A, 0.53)	(PLCG1, 0.399)	(JUN, 0.362)	(NFATC1, 0.28)	(BTK, 0.236)	(NFATC3, 0.224)	(MAPK3, 0.201)	(FCER1G, 0.199)	(FOS, 0.129)	(PPP3CC, 0.113)	(PAK2, 0.059)	(RAF1, 0.056)	(GRB2, 0.051)	(SOS1, 0.04)	(MAPK1, 0.023)	(LYN, 0.017)	(SYT1, 0)	(ELK1, 0)	(MAP3K1, -0.004)	(MAP2K1, -0.005)	(PIK3R1, -0.008)	(CALM2, -0.015)	(PPP3CB, -0.021)	(CALM1, -0.037)	(HRAS, -0.042)	(PRKCB1, -0.048)	(PIK3CA, -0.054)	(CALM3, -0.063)	(NFATC4, -0.074)	(SHC1, -0.075)	(PPP3CA, -0.077)	(FCER1A, -0.079)	(MAPK8, -0.089)	(SYK, -0.095)	(MAP2K4, -0.113)	(MAP2K7, -0.116)
736	CR ANGIOG PNAS 2001	10	0.556	0.992	1	(VEGFB, 0.561)	(FLT4, 0.263)	(ANGPTL2, 0.255)	(BAI1, 0.047)	(ENG, 0.035)	(THBS1, 0.027)	(VEGF, -0.047)	(FLT1, -0.098)	(KDR, -0.122)	(PECAM1, -0.247)
741	protein amino acid dephosphorylation (GO:0006470)	54	0.559	0.996	1	(PTPRM, 0.807)	(DUSP3, 0.352)	(SBF1, 0.341)	(PTPN3, 0.279)	(PTPN4, 0.269)	(EPM2A, 0.246)	(PPP2CA, 0.172)	(PTPRT, 0.15)	(PPP2R1B, 0.138)	(PPP6C, 0.133)	(PTPRN2, 0.13)	(PPP5C, 0.094)	(PPM1D, 0.089)	(PTPN13, 0.07)	(PPP2R2A, 0.049)	(PPP2R1A, 0.04)	(MTMR7, 0.035)	(PTPRD, 0.029)	(PTPN7, 0.025)	(PPM1B, 0.017)	(MTMR3, 0.016)	(DUSP13, 0.011)	(MTMR1, 0.009)	(PTPN14, 0)	(PTPN12, 0)	(PTPRE, 0)	(PTPN18, 0)	(PTPRO, 0)	(PTPN21, 0)	(PPEF2, 0)	(PTPN2, 0)	(PTPN22, 0)	(PTPRB, 0)	(PTPN6, 0)	(DUSP4, 0)	(DUSP9, 0)	(PTPRS, 0)	(DUSP5, 0)	(DUSP8, 0)	(DUSP2, 0)	(PPEF1, -0.007)	(CTDP1, -0.007)	(PTPRR, -0.01)	(PPP3CB, -0.011)
742	viral life cycle (GO:0016032)	3	0.56	0.996	0.9289	(PARD6A, 0.733)	(CCL1, -0.086)	(GFI1, -0.27)
743	skeletal development (GO:0001501)	65	0.561	0.996	0.54135	(PRDX1, 1.162)	(COL9A2, 0.442)	(ANXA2, 0.407)	(INHA, 0.319)	(GHRHR, 0.291)	(ARSE, 0.283)	(SOX9, 0.193)	(BMPR1B, 0.169)	(COL10A1, 0.13)	(GHR, 0.12)	(TCOF1, 0.115)	(EXTL1, 0.113)	(IGF1, 0.106)	(SHOX2, 0.1)	(PAPSS1, 0.084)	(ETS2, 0.074)	(EVC, 0.071)	(MATN3, 0.045)	(COL1A1, 0.015)	(TNFRSF11B, 0.007)	(NPR3, 0.002)	(PITX1, 0.001)	(FGFR1, 0)	(MSX2, 0)	(SPP2, 0)	(TRPS1, 0)	(MEPE, 0)	(CMKLR1, 0)	(SHOX, 0)	(PAPSS2, 0)	(TWIST1, 0)	(COL19A1, 0)	(INHBA, 0)	(IGF2, 0)	(EXT2, 0)	(HOXD13, 0)	(PTH, 0)	(FBN1, 0)	(BMPR2, 0)	(COL1A2, 0)	(BAPX1, 0)	(COL2A1, 0)	(FRZB, 0)	(PTHR1, 0)
744	MAP00400 Phenylalanine tyrosine and tryptophan biosynthesis GenMAPP	8	0.562	0.996	1	(ENO1, 0.707)	(GOT2, 0.342)	(ENO3, 0.248)	(PAH, 0.05)	(ENO2, -0.045)	(BID, -0.178)	(GOT1, -0.189)	(TAT, -0.193)
745	tnfr1Pathway BioCarta	29	0.564	0.996	0.83198	(TRADD, 0.702)	(DFFB, 0.414)	(CASP3, 0.31)	(JUN, 0.306)	(RB1, 0.232)	(TRAF2, 0.185)	(TNFRSF1A, 0.158)	(LMNB2, 0.081)	(PAK2, 0.052)	(LMNA, 0.04)	(PRKDC, 0.007)	(MAPK8, 0.003)	(CASP8, 0.001)	(ADPRT, 0)	(CRADD, -0.004)	(RIPK1, -0.011)	(TNF, -0.012)	(MAP3K1, -0.019)	(BAG4, -0.027)	(FADD, -0.053)	(MAP3K7, -0.057)	(LMNB1, -0.058)	(PAK1, -0.077)	(MAP2K4, -0.086)	(SPTAN1, -0.087)	(DFFA, -0.09)	(MADD, -0.159)	(ARHGDIB, -0.163)	(CASP2, -0.176)
745	L-glutamate transport (GO:0015813)	5	0.564	0.996	0.85598	(SLC1A1, 0.62)	(SLC1A3, 0.105)	(SLC25A22, 0.004)	(SLC1A2, -0.059)	(SLC1A6, -0.184)
747	heart development (GO:0007507)	18	0.565	0.996	0.55658	(MKKS, 0.51)	(GATA4, 0.297)	(NCOA6, 0.215)	(HAND1, 0.213)	(IRX4, 0.189)	(SHOX2, 0.159)	(ERBB2, 0.153)	(TBX1, 0.055)	(POU6F1, 0.02)	(GJA1, 0.001)	(DVL1, -0.004)	(CASQ2, -0.056)	(ECE2, -0.06)	(DVL3, -0.073)	(SRI, -0.074)	(TDGF1, -0.083)	(NKX2-5, -0.093)	(TAZ, -0.106)
747	organic cation transport (GO:0015695)	2	0.565	0.996	0.83608	(SLC22A3, 0.17)	(SLC22A4, 0.159)
747	p53Pathway BioCarta	16	0.565	0.996	0.8772	(RB1, 0.407)	(CCNE1, 0.369)	(TIMP3, 0.287)	(PCNA, 0.267)	(E2F1, 0.232)	(BAX, 0.146)	(BCL2, 0.043)	(ATM, 0.015)	(CCND1, 0.006)	(TP53, -0.009)	(CDK2, -0.052)	(GADD45A, -0.103)	(CDK4, -0.117)	(APAF1, -0.119)	(MDM2, -0.124)	(CDKN1A, -0.125)
747	acyl-CoA metabolism (GO:0006637)	2	0.565	0.996	0.98169	(MLYCD, 0.182)	(CRAT, 0.04)
747	protein ubiquitination during ubiquitin-dependent protein catabolism (GO:0042787)	2	0.565	0.996	0.99077	(RNF11, 0.432)	(SMURF1, -0.229)
752	NLS-bearing substrate import into nucleus (GO:0006607)	11	0.567	0.996	0.3365	(KPNA2, 0.865)	(KPNA3, 0.281)	(KPNA1, 0.23)	(FYB, 0.027)	(KPNA5, 0.002)	(KPNA6, -0.046)	(CBLB, -0.08)	(KPNB1, -0.105)	(TRPS1, -0.112)	(KPNA4, -0.119)	(NCKIPSD, -0.136)
752	sarsPathway BioCarta	10	0.567	0.996	0.77746	(ANPEP, 0.754)	(MAPK14, 0.386)	(GPT, 0.372)	(LDHB, 0.102)	(LDHC, 0.004)	(FBL, -0.025)	(EIF4E, -0.061)	(NCL, -0.087)	(CKM, -0.087)	(LDHA, -0.107)
752	GPCRs Class A Rhodopsin-like 2 GO	12	0.567	0.996	1	(GPR68, 0.519)	(P2RX4, 0.276)	(CYSLTR1, 0.245)	(GPR45, 0.185)	(GPR161, 0.143)	(GPR34, 0.071)	(MGC29643, -0.049)	(H963, -0.072)	(CYSLTR2, -0.095)	(GPR75, -0.134)	(GPR18, -0.145)	(GPR39, -0.181)
755	tollPathway BioCarta	33	0.569	0.996	1	(NFKBIA, 0.888)	(NFKB1, 0.737)	(SITPEC, 0.347)	(JUN, 0.332)	(IRAK1, 0.281)	(CD14, 0.276)	(MAPK14, 0.221)	(TLR4, 0.167)	(FOS, 0.096)	(TLR3, 0.021)	(MAP3K7IP1, 0.01)	(TLR2, 0.009)	(MAP3K7, 0.007)	(CHUK, -0.001)	(TRAF6, -0.005)	(PPARA, -0.007)	(MAP2K3, -0.011)	(MAPK8, -0.031)	(IKBKG, -0.043)	(MAP2K4, -0.051)	(PRKR, -0.052)	(ELK1, -0.063)	(LY96, -0.07)	(MAP3K1, -0.071)	(TOLLIP, -0.078)	(TLR6, -0.083)	(IKBKB, -0.095)	(RELA, -0.137)	(MAP3K14, -0.141)	(MAP2K6, -0.153)	(MAP3K7IP2, -0.165)	(MYD88, -0.165)	(TLR7, -0.2)
756	protein kinase C activation (GO:0007205)	8	0.57	0.996	0	(AZU1, 0.292)	(PPAP2A, 0.258)	(PARD3, 0.184)	(DGKD, 0.115)	(PRKCABP, 0.11)	(EDN2, 0.084)	(GAP43, -0.116)	(GNB2L1, -0.171)
756	etcPathway Energy is extracted from carbohydrates via oxidation and transferred to the mitochondrial electron transport chain, which couples ATP synthesis to the reduction of oxygen to water.	9	0.57	0.996	1	(NDUFA1, 0.412)	(SDHC, 0.233)	(SDHB, 0.191)	(GPD2, 0.182)	(CYCS, 0.126)	(SDHA, 0.109)	(ATP5A1, -0.066)	(SDHD, -0.129)	(UQCRC1, -0.19)
758	glucose transport (GO:0015758)	10	0.571	0.996	0.73805	(SLC2A4, 0.928)	(PPBP, 0.37)	(SORBS1, 0.333)	(SLC2A1, 0.036)	(SLC2A2, 0.009)	(EDNRA, -0.002)	(INS, -0.037)	(SLC2A8, -0.148)	(SLC2A5, -0.15)	(SLC2A3, -0.158)
758	keratinocytePathway BioCarta	46	0.571	0.996	1	(NFKBIA, 0.797)	(NFKB1, 0.556)	(MAPK13, 0.344)	(PRKCG, 0.313)	(PPP2CA, 0.238)	(JUN, 0.233)	(TRAF2, 0.198)	(TNFRSF1A, 0.168)	(PRKCE, 0.164)	(EGF, 0.152)	(MAPK14, 0.15)	(TNFSF6, 0.141)	(FOS, 0.125)	(BCL2, 0.09)	(MAPK3, 0.052)	(PRKCQ, 0.045)	(RAF1, 0.041)	(TNFRSF6, 0.031)	(EGFR, 0.008)	(HOXA7, 0.006)	(SP1, 0)	(PRKCH, 0)	(MAP2K7, 0)	(MAP2K4, 0)	(CHUK, 0)	(MAP3K5, 0)	(PRKCD, 0)	(MAPK8, 0)	(MAPK1, -0.002)	(ETS2, -0.005)	(MAP2K1, -0.011)	(MAP3K14, -0.014)	(RIPK1, -0.027)	(MAP3K1, -0.027)	(TNF, -0.027)	(MAP2K6, -0.037)	(CEBPA, -0.051)	(TNFRSF1B, -0.064)	(MAP2K3, -0.065)	(DAXX, -0.073)	(HRAS, -0.083)	(PRKCB1, -0.095)	(ETS1, -0.122)	(RELA, -0.133)
758	tcrMoleculePathway BLACK	5	0.571	0.996	1	(CD3E, 0.553)	(TRA@, 0.334)	(CD3G, -0.063)	(CD3D, -0.153)	(CD3Z, -0.244)
761	neuron adhesion (GO:0007158)	2	0.572	0.996	0.93596	(NINJ2, 0.351)	(NCAM2, -0.253)
762	MAP00510 N Glycans biosynthesis GenMAPP	17	0.574	0.998	0.36047	(B4GALT5, 0.58)	(FUT8, 0.326)	(MGAT2, 0.276)	(MAN2A1, 0.272)	(ALG5, 0.192)	(MGAT3, 0.122)	(DPM1, 0.109)	(B4GALT2, 0.082)	(B4GALT3, 0.066)	(B4GALT1, 0.049)	(DPAGT1, -0.033)	(MGAT1, -0.055)	(FLJ21924, -0.139)	(DDOST, -0.145)	(SIAT1, -0.178)	(PPOX, -0.179)	(GCS1, -0.219)
762	regulation of synaptic plasticity (GO:0048167)	2	0.574	0.998	0.91715	(UBA52, 0.149)	(YWHAH, 0.068)
762	acetaminophenPathway Acetaminophen selectively inhibits Cox-3, which is localized to the brain, and yields the toxic metabolite NAPQI when processed by CAR in the liver.	5	0.574	0.998	0.92328	(CYP2E1, 1.086)	(CYP1A2, -0.059)	(NR1I3, -0.116)	(PTGS2, -0.22)	(PTGS1, -0.235)
765	positive regulation of peptidyl-tyrosine phosphorylation (GO:0050731)	3	0.575	0.998	0.92297	(CD81, 0.398)	(TDGF1, 0.162)	(CD80, -0.087)
766	gcrPathway BioCarta	18	0.576	0.998	0.99727	(NFKB1, 0.939)	(GNAS, 0.542)	(ANXA1, 0.366)	(ADRB2, 0.187)	(NR3C1, 0.119)	(GNB1, 0.086)	(CALM1, 0.037)	(PIK3R1, -0.039)	(CALM2, -0.047)	(NPPA, -0.049)	(PIK3CA, -0.072)	(HSPCA, -0.093)	(CALM3, -0.128)	(NOS3, -0.141)	(SYT1, -0.145)	(AKT1, -0.156)	(RELA, -0.181)	(GNGT1, -0.2)
767	argininecPathway Related catabolic pathways process arginine, histidine, glutamine, and proline through glutamate to alpha-ketoglutamate, which feeds into the citric acid cycle.	6	0.578	1	0.88646	(PRODH, 0.499)	(ALDH4A1, 0.083)	(GLS, 0.08)	(OAT, 0.054)	(GLUD1, -0.061)	(ARG1, -0.11)
767	glycogen catabolism (GO:0005980)	4	0.578	1	0.88651	(PHKB, 0.75)	(PYGB, 0.157)	(GAA, -0.257)	(PHKA1, -0.263)
767	botulinPathway BLACK	4	0.578	1	0.93877	(STX1A, 0.292)	(SNAP25, 0.174)	(CHRNA1, -0.012)	(VAMP2, -0.073)
767	protein retention in ER (GO:0006621)	2	0.578	1	1	(PDIA3, 0.002)	(PDIA2, -0.001)
771	proteolysis (GO:0006508)	77	0.58	1	0.72183	(FBXO2, 0.465)	(IDE, 0.362)	(SHFM1, 0.324)	(UBE3A, 0.272)	(DF, 0.252)	(WFDC2, 0.213)	(ZMPSTE24, 0.209)	(PLAT, 0.198)	(DEFB126, 0.197)	(CTSF, 0.191)	(CAPN3, 0.17)	(BLMH, 0.161)	(PHEX, 0.134)	(RNPEP, 0.13)	(CTSG, 0.121)	(CPA3, 0.102)	(REN, 0.086)	(KLKB1, 0.082)	(TMPRSS6, 0.011)	(PSMB9, 0.01)	(CASP1, 0.009)	(P11, 0.007)	(CASP5, 0.006)	(TPP2, 0.004)	(USP25, 0)	(NEDD8, 0)	(PSMC2, 0)	(UBE1C, 0)	(CASP2, 0)	(MBTPS1, 0)	(ST14, 0)	(HGFAC, 0)	(PCSK5, 0)	(MME, 0)	(LNPEP, 0)	(CASP6, 0)	(PLAU, 0)	(VHL, 0)	(RCE1, 0)	(CASP4, 0)	(CTSS, 0)	(CTRC, 0)	(CTSZ, 0)	(CTSH, 0)
772	GLYCOGEN Manually Curated	20	0.581	1	0.73339	(GYG, 0.483)	(GYG2, 0.373)	(AGL, 0.203)	(GSK3B, 0.189)	(PYGL, 0.148)	(PHKA2, 0.113)	(PPP1CB, 0.103)	(GYS2, 0.086)	(PPP1R3A, 0.082)	(PPP1CC, 0.052)	(PYGM, 0.023)	(GBE1, -0.013)	(GCKR, -0.014)	(PPP1R2, -0.034)	(G6PC, -0.054)	(GYS1, -0.077)	(GAA, -0.087)	(KIAA1026, -0.089)	(SLC37A4, -0.096)	(PPP1CA, -0.117)
773	akapCentrosomePathway Anchoring protein AKAP350 keeps protein kinase A bound to the centrosome during interphase.	14	0.582	1	1	(PPP2CA, 0.388)	(PRKCE, 0.25)	(PRKAR2A, 0.234)	(PRKACB, 0.226)	(PRKAR2B, 0.201)	(PCNT2, 0.149)	(PCNT1, 0.123)	(PRKCL1, -0.071)	(PRKACG, -0.073)	(PRKAG1, -0.074)	(PPP1CA, -0.082)	(CDC2, -0.089)	(MAP2, -0.151)	(AKAP9, -0.169)
774	protein export from nucleus (GO:0006611)	2	0.583	1	0.99198	(XPO7, 0.601)	(CALR, -0.368)
774	GLUCOSE DOWN Peng at al 2002	149	0.583	1	1	(MAGED1, 0.671)	(FUS, 0.414)	(HLF, 0.288)	(C1orf8, 0.284)	(RPLP2, 0.264)	(SF3A3, 0.224)	(UCHL1, 0.223)	(TRAF5, 0.218)	(SFN, 0.218)	(SLC12A4, 0.218)	(CAPZA1, 0.209)	(HEAB, 0.204)	(ELL, 0.204)	(RAB9A, 0.204)	(ATP6V0B, 0.198)	(UBE2N, 0.197)	(TEGT, 0.196)	(MKI67, 0.175)	(DPYSL2, 0.162)	(SMC4L1, 0.148)	(FOLR1, 0.131)	(RB1, 0.13)	(NMU, 0.115)	(MRPS18B, 0.113)	(MAD2L1, 0.089)	(G3BP, 0.084)	(BAZ1A, 0.027)	(BPAG1, 0.015)	(PSMA5, 0.008)	(GC20, 0.007)	(DKK4, 0)	(FZR1, 0)	(EIF2B4, 0)	(ELMO1, 0)	(ATP5J, 0)	(PHB, 0)	(ILK, 0)	(SLA, 0)	(CALM1, 0)	(SSTR5, 0)	(DAPK2, 0)	(AGL, 0)	(RAP1A, 0)	(TNNT1, 0)
776	regulation of epidermal growth factor receptor activity (GO:0007176)	2	0.584	1	1	(NCK2, 0.199)	(SHC1, -0.045)
777	ST GRANULE CELL SURVIVAL PATHWAY Signalling Transduction KE	28	0.585	1	1	(CAMP, 0.709)	(JUN, 0.387)	(CASP3, 0.358)	(CREB3, 0.334)	(CREB1, 0.291)	(DAG1, 0.16)	(MAPK8IP2, 0.147)	(FOS, 0.125)	(ADPRT, 0.124)	(MAPK8IP1, 0.092)	(MAPK1, 0.027)	(EPHB2, -0.004)	(ASAH1, -0.006)	(MAP2K4, -0.019)	(ITPKA, -0.021)	(MAPK8, -0.024)	(APC, -0.05)	(CREB5, -0.066)	(PACAP, -0.069)	(CXCL2, -0.083)	(GNAQ, -0.107)	(ITPKB, -0.117)	(MAPK10, -0.118)	(MAPK9, -0.126)	(MAP2K7, -0.129)	(IL8RB, -0.13)	(CERK, -0.141)	(MAPK8IP3, -0.147)
778	chemosensory behavior (GO:0007635)	2	0.586	1	0.95406	(CASR, 0.218)	(TAS2R1, -0.06)
778	muscarinic acetylcholine receptor, adenylate cyclase inhibiting pathway (GO:0007197)	2	0.586	1	0.9619	(CHRM2, 0.244)	(CHRM5, -0.009)
780	vitamin A metabolism (GO:0006776)	4	0.588	1	0.99981	(RBP1, 0.222)	(RLBP1, 0.203)	(ALDH1A2, 0.069)	(RPE65, -0.144)
780	MAP00062 Fatty acid biosynthesis path 2 GenMAPP	7	0.588	1	1	(HADHA, 0.517)	(HADHB, 0.18)	(ECHS1, 0.155)	(ACAA1, -0.03)	(ACAA2, -0.151)	(ACAT1, -0.165)	(EHHADH, -0.196)
782	gamma-aminobutyric acid signaling pathway (GO:0007214)	9	0.589	1	0.9553	(GABBR1, 0.464)	(GABRA1, 0.361)	(GABRA3, 0.276)	(GABRB2, 0.07)	(GABRA4, 0.066)	(GABRR1, -0.044)	(GABRA2, -0.062)	(GABRE, -0.071)	(GABRG2, -0.152)
782	telPathway BioCarta	18	0.589	1	1	(TNKS, 0.542)	(RB1, 0.352)	(PPP2CA, 0.33)	(TERT, 0.217)	(TERF1, 0.167)	(G22P1, 0.131)	(BCL2, 0.096)	(MYC, 0.05)	(EGFR, 0.033)	(POLR2A, 0.019)	(TP53, -0.022)	(TEP1, -0.025)	(XRCC5, -0.086)	(AKT1, -0.111)	(HSPCA, -0.113)	(IGF1R, -0.117)	(KRAS2, -0.128)	(PRKCA, -0.131)
782	amino sugar metabolism (GO:0006040)	2	0.589	1	1	(ST3GAL6, 0.001)	(ST3GAL2, 0)
785	cell surface receptor linked signal transduction Any series of molecular signals initiated by the binding of an extracellular ligand to a receptor on the surface of the target cell.	139	0.59	1	0.72205	(BAG1, 0.354)	(IGSF2, 0.331)	(PLCG2, 0.331)	(CLEC2, 0.312)	(CSF3, 0.231)	(IL6R, 0.213)	(NTSR2, 0.212)	(IL12RB1, 0.209)	(BIRC3, 0.204)	(TNFRSF14, 0.204)	(STC2, 0.2)	(ADMR, 0.2)	(INHA, 0.185)	(TTRAP, 0.172)	(IL12RB2, 0.134)	(IL8RA, 0.131)	(ANXA1, 0.129)	(MAPK14, 0.124)	(SAG, 0.095)	(KLRB1, 0.085)	(CCR1, 0.05)	(CD14, 0.007)	(FLNA, 0)	(DOK1, 0)	(STC1, 0)	(PIP5K2B, 0)	(ASGR2, 0)	(AGER, 0)	(DRD4, 0)	(C21orf4, 0)	(LILRB2, 0)	(OXTR, 0)	(TRPV1, 0)	(DOK2, 0)	(PTPRC, 0)	(RAMP2, 0)	(8D6A, 0)	(CCL2, 0)	(BIRC2, 0)	(CCL25, 0)	(KLRF1, 0)	(GALR2, 0)	(TNFRSF10B, 0)	(GEM, 0)
786	regulation of blood coagulation (GO:0030193)	2	0.591	1	0.92507	(F2, 0.073)	(GP1BA, -0.051)
787	bile acid transport (GO:0015721)	2	0.592	1	0.91306	(AKR1C4, 0.389)	(ATP8B1, -0.315)
787	gpcrPathway BioCarta	34	0.592	1	1	(GNAS, 0.477)	(PLCG1, 0.448)	(CREB1, 0.34)	(JUN, 0.332)	(NFATC1, 0.273)	(PRKAR2A, 0.148)	(PRKACB, 0.138)	(NFATC3, 0.137)	(PPP3CC, 0.121)	(PRKAR1B, 0.111)	(ADCY1, 0.109)	(FOS, 0.098)	(PRKAR2B, 0.094)	(MAPK3, 0.063)	(RAF1, 0.047)	(PPP3CA, 0.03)	(CALM1, 0.019)	(GNAI1, 0)	(MAP2K1, -0.01)	(CALM2, -0.019)	(SYT1, -0.023)	(GNB1, -0.033)	(PRKCB1, -0.035)	(PRKCA, -0.05)	(NFATC4, -0.053)	(HRAS, -0.054)	(GNAQ, -0.066)	(ELK1, -0.082)	(RPS6KA3, -0.088)	(PRKACG, -0.09)	(CALM3, -0.105)	(PRKAR1A, -0.127)	(PPP3CB, -0.186)	(GNGT1, -0.218)
789	igf1mtorPathway BioCarta	20	0.593	1	0.95694	(RPS6KB1, 0.698)	(PPP2CA, 0.323)	(EIF2S2, 0.273)	(EIF2B5, 0.271)	(IGF1, 0.192)	(GSK3B, 0.176)	(INPPL1, 0.147)	(PDPK1, 0.141)	(FRAP1, 0.054)	(PDK2, -0.005)	(IGF1R, -0.013)	(RPS6, -0.056)	(PIK3R1, -0.073)	(PIK3CA, -0.078)	(EIF4E, -0.094)	(PTEN, -0.098)	(EIF2S1, -0.116)	(AKT1, -0.14)	(EIF2S3, -0.167)	(EIF4EBP1, -0.18)
790	hormone-mediated signaling (GO:0009755)	3	0.594	1	0.74988	(ADIPOR1, 0.509)	(ADIPOR2, 0.347)	(LATS1, -0.465)
790	mapkPathway BioCarta	86	0.594	1	0.94168	(NFKBIA, 0.608)	(NFKB1, 0.487)	(TRADD, 0.416)	(RPS6KB1, 0.342)	(MAPK13, 0.275)	(MAPK11, 0.269)	(ATF2, 0.2)	(CREB1, 0.198)	(JUN, 0.194)	(MAP4K4, 0.14)	(RAC1, 0.138)	(ARAF1, 0.11)	(MAP4K3, 0.107)	(RPS6KA5, 0.107)	(RPS6KA2, 0.105)	(MAP3K9, 0.094)	(MAP3K2, 0.09)	(MAPKAPK3, 0.079)	(BRAF, 0.02)	(MAPK14, 0.019)	(MAPK6, 0)	(MAP3K10, 0)	(TGFB2, 0)	(MAP3K7, 0)	(RPS6KA3, 0)	(MAP2K6, 0)	(RELA, 0)	(RPS6KA4, 0)	(MEF2D, 0)	(MAP3K13, 0)	(MAP4K1, 0)	(MAP3K8, 0)	(MAP3K11, 0)	(TGFBR1, 0)	(MAP2K7, 0)	(MYC, 0)	(MEF2B, 0)	(TRAF2, 0)	(MAP3K1, 0)	(MKNK1, 0)	(RPS6KB2, 0)	(GRB2, 0)	(HRAS, 0)	(MAPK7, 0)
792	positive regulation of cell proliferation (GO:0008284)	90	0.595	1	0.57377	(TIMP1, 0.814)	(TNFSF13, 0.423)	(IL9, 0.331)	(IL12RB1, 0.307)	(CSF3, 0.289)	(PTK2B, 0.272)	(ADRA2A, 0.269)	(VEGFB, 0.258)	(TBC1D8, 0.18)	(TGFBR2, 0.17)	(BCL6, 0.164)	(IL12RB2, 0.142)	(CSF1, 0.123)	(EGF, 0.105)	(CD81, 0.098)	(SSR1, 0.085)	(CD86, 0.073)	(IGF1, 0.039)	(IL6, 0.019)	(ALOX12, 0.013)	(CDC25B, 0.008)	(FGA, 0.004)	(MST1R, 0)	(IL5, 0)	(RHOG, 0)	(GRN, 0)	(STIM1, 0)	(DHPS, 0)	(NAP1L1, 0)	(GLP2R, 0)	(EDN1, 0)	(TCIRG1, 0)	(VEGF, 0)	(IL11, 0)	(PTN, 0)	(SLAMF1, 0)	(CDC2L5, 0)	(FLT3, 0)	(IRS2, 0)	(SHC1, 0)	(FGF2, 0)	(PTHLH, 0)	(TNFSF4, 0)	(TNFRSF11A, 0)
792	CR CELL CYCLE PNAS 2004	82	0.595	1	1	(NPM1, 0.309)	(CKS2, 0.292)	(BUB3, 0.288)	(SKP1A, 0.249)	(CDC14A, 0.204)	(RBL1, 0.189)	(RB1, 0.181)	(CDC27, 0.178)	(NUMA1, 0.159)	(GAS1, 0.147)	(MXI1, 0.145)	(CHES1, 0.129)	(CCNH, 0.111)	(MAD2L1, 0.108)	(CDKN1B, 0.102)	(CDC37, 0.098)	(CDK8, 0.095)	(ERH, 0.093)	(GADD45B, 0.086)	(CCNE1, 0.079)	(CCND1, 0.045)	(CDC25B, 0.04)	(FRK, 0.027)	(CHEK1, 0.017)	(MYC, 0.015)	(CDC20, 0.015)	(TP53, 0.013)	(ZW10, 0.009)	(CDKN1C, 0.008)	(ORC1L, 0.007)	(GAS2, 0.006)	(CDC2L5, 0)	(E2F2, 0)	(HUS1, 0)	(CKS1B, 0)	(CENPE, 0)	(CDK6, 0)	(BTG2, 0)	(MYBL2, 0)	(POLR3D, 0)	(CENPC1, 0)	(CDC16, 0)	(CDC6, 0)	(CDC42, 0)
794	regulation of transcription, DNA-dependent (GO:0006355)	71	0.596	1	0.57528	(ADH7, 1.027)	(HDAC5, 0.332)	(HSF4, 0.227)	(POU6F2, 0.211)	(NME2, 0.204)	(ZNF274, 0.2)	(RPS6KA5, 0.19)	(HCLS1, 0.18)	(CARM1, 0.176)	(BCL6, 0.157)	(ZNF263, 0.157)	(CTNNBIP1, 0.143)	(VPS4B, 0.122)	(NR2C2, 0.112)	(ZNF278, 0.107)	(HDAC4, 0.101)	(ATRX, 0.096)	(ATBF1, 0.081)	(LMX1B, 0.045)	(CRABP2, 0.03)	(SLC2A4RG, 0.012)	(CALR, 0)	(ZNF42, 0)	(SP100, 0)	(RPS6KA4, 0)	(CREBBP, 0)	(NFYB, 0)	(HIC1, 0)	(ABL1, 0)	(ELAVL2, 0)	(NFKB2, 0)	(ESR2, 0)	(ZNF74, 0)	(NFYA, 0)	(HOXD13, 0)	(LIMD1, 0)	(PRDM16, 0)	(ZNF282, 0)	(TCFL5, 0)	(SMARCA3, 0)	(HMGA1, 0)	(TP53, 0)	(PDCD11, 0)	(ZNF45, 0)
794	G-protein coupled receptor protein signaling pathway (GO:0007186)	132	0.596	1	0.62781	(C3, 0.876)	(ADRA2B, 0.319)	(GPR109B, 0.295)	(GNAZ, 0.284)	(AKAP12, 0.232)	(F2RL1, 0.215)	(GPR35, 0.213)	(ADORA2B, 0.209)	(ADRA2A, 0.202)	(PYY, 0.196)	(GPSM2, 0.196)	(PTGER2, 0.186)	(CCRL1, 0.178)	(ADRA1B, 0.161)	(GPR68, 0.149)	(PDC, 0.136)	(CCL17, 0.118)	(IL8RA, 0.076)	(CD3E, 0.071)	(CXCL12, 0.053)	(GPR43, 0.038)	(ADRB2, 0.019)	(MLNR, 0.015)	(PIK3CB, 0.008)	(CCL3, 0)	(GNA12, 0)	(FSHR, 0)	(TBXA2R, 0)	(GPR51, 0)	(FPRL1, 0)	(AVPR1A, 0)	(GPR32, 0)	(PTGER3, 0)	(EDG1, 0)	(SPHK1, 0)	(EDG6, 0)	(PTGER1, 0)	(ADRA1A, 0)	(OR1D4, 0)	(BLR1, 0)	(LANCL1, 0)	(GPR21, 0)	(C3AR1, 0)	(C5, 0)
796	antimicrobial humoral response (sensu Vertebrata) (GO:0019735)	69	0.598	1	0.56433	(FCN2, 0.552)	(IL12RB1, 0.386)	(DEFA5, 0.344)	(CD22, 0.243)	(MAPK11, 0.211)	(XCR1, 0.207)	(CCR6, 0.189)	(CCL20, 0.165)	(CCL22, 0.154)	(CCL3, 0.13)	(ITGB2, 0.108)	(KLRC1, 0.102)	(IL7R, 0.1)	(KLRD1, 0.098)	(KLRF1, 0.098)	(CCL16, 0.092)	(GRAP2, 0.09)	(MGST2, 0.085)	(CD53, 0.06)	(MAPK14, 0.037)	(IL12B, 0.029)	(MGST3, 0.002)	(PTGES, 0)	(ADAR, 0)	(CLC, 0)	(CD2BP2, 0)	(SLAMF1, 0)	(BATF, 0)	(CD58, 0)	(CXCR3, 0)	(ADA, 0)	(CSF1R, 0)	(CD226, 0)	(CSF2RB, 0)	(YY1, 0)	(NR4A2, 0)	(PTAFR, 0)	(CRLF1, 0)	(LILRB2, 0)	(SFTPD, 0)	(XCL1, 0)	(CD1C, 0)	(MASP2, 0)	(CCR2, 0)
797	intercellular junction assembly (GO:0007043)	5	0.599	1	0.99636	(TJP1, 0.364)	(GJA5, 0.196)	(GJA4, 0.05)	(GJA7, 0.04)	(PARD6B, -0.143)
798	ephA4Pathway Eph kinases are receptor tyrosine kinases that bind surface-expressed ephrin ligands and are active in neuronal development and platelet aggregation.	10	0.6	1	0.87206	(SELP, 0.352)	(FYN, 0.329)	(EPHA4, 0.225)	(ACTA1, 0.184)	(EPHB1, 0.139)	(LYN, 0.047)	(ITGB1, 0.009)	(L1CAM, -0.121)	(RAP1B, -0.142)	(ITGA1, -0.259)
798	T-helper 1 type immune response (GO:0042088)	4	0.6	1	0.98288	(EBI3, 0.428)	(SPP1, 0.245)	(IL18BP, 0.07)	(TLR6, -0.235)
800	T cell activation (GO:0042110)	6	0.601	1	0.99843	(CD86, 0.52)	(NCK1, 0.248)	(CD80, 0.022)	(CD2, -0.046)	(CD7, -0.085)	(CD3D, -0.194)
800	CR CYTOSKELETON PNAS 2005	25	0.601	1	1	(MUC1, 0.248)	(MCF2, 0.241)	(BPAG1, 0.206)	(SPTB, 0.198)	(FLNA, 0.158)	(RSN, 0.151)	(VCL, 0.147)	(CETN1, 0.125)	(SPTA1, 0.121)	(PFN1, 0.074)	(VIM, 0.06)	(EMS1, 0.036)	(TTN, 0.035)	(MAPT, 0)	(MYL3, -0.015)	(MAP1B, -0.022)	(PTCH, -0.034)	(MYL2, -0.035)	(TUBA1, -0.04)	(TLN1, -0.077)	(TUBA2, -0.086)	(KISS1, -0.115)	(MSN, -0.121)	(ACTG1, -0.136)	(GSN, -0.143)
802	sex determination (GO:0007530)	3	0.602	1	0.94826	(AMH, 0.31)	(DMRT1, -0.025)	(NR0B1, -0.094)
802	ST Integrin Signaling Pathway Signalling Transduction KE	77	0.602	1	1	(ITGA6, 0.838)	(PLCG2, 0.406)	(AKT2, 0.39)	(PLCG1, 0.316)	(CRK, 0.301)	(MYLK, 0.192)	(PIK3CB, 0.151)	(P4HB, 0.147)	(MAPK8IP2, 0.121)	(PKLR, 0.111)	(WAS, 0.11)	(VASP, 0.101)	(ITGA7, 0.098)	(GRB7, 0.096)	(SOS2, 0.079)	(GRLF1, 0.077)	(ILK, 0.065)	(ARHGEF6, 0.052)	(FYN, 0.026)	(MAPK8IP1, 0.021)	(ITGA10, 0.016)	(RALA, 0.015)	(MRAS, 0.01)	(ANGPTL2, 0)	(PAK3, 0)	(ITGA4, 0)	(PAK6, 0)	(MAP3K11, 0)	(ITGA5, 0)	(TERF2IP, 0)	(ACTR2, 0)	(MAP2K7, 0)	(ABL1, 0)	(EPHB2, 0)	(CDC42, 0)	(PTK2, 0)	(MAPK8IP3, 0)	(GRB2, 0)	(ITGA3, 0)	(ROCK1, 0)	(PIK3CA, 0)	(ACK1, 0)	(CDKN2A, 0)	(MAPK10, 0)
804	MAP00252 Alanine and aspartate metabolism GenMAPP	21	0.603	1	0.89268	(GAD1, 0.541)	(ABAT, 0.224)	(GPT, 0.204)	(GOT2, 0.146)	(AGXT, 0.122)	(CAD, 0.109)	(NARS, 0.103)	(ASS, 0.1)	(CRAT, 0.096)	(ASPA, 0.076)	(DARS, 0.075)	(ADSS, -0.008)	(ASNS, -0.029)	(DDO, -0.035)	(ASL, -0.046)	(ADSL, -0.066)	(GOT1, -0.1)	(DDX3X, -0.111)	(PC, -0.127)	(AARS, -0.151)	(GAD2, -0.167)
805	methioninePathway BLACK	5	0.604	1	0.4485	(MUT, 0.683)	(BCKDHB, 0.104)	(CBS, -0.11)	(BCKDK, -0.172)	(CTH, -0.257)
805	MAP00310 Lysine degradation GenMAPP	17	0.604	1	0.48197	(ALDH2, 0.612)	(SHMT1, 0.574)	(HADHA, 0.335)	(PLOD, 0.199)	(AASS, 0.07)	(ECHS1, 0.06)	(BBOX1, 0.038)	(GCDH, 0.037)	(LOC56901, -0.032)	(OGDH, -0.039)	(ALDH3A2, -0.039)	(ACAT1, -0.063)	(ALDH1A1, -0.084)	(ALDH1B1, -0.102)	(DLST, -0.153)	(EHHADH, -0.162)	(SHMT2, -0.23)
805	regulation of cell shape (GO:0008360)	3	0.604	1	0.94397	(FGD6, 0.218)	(FGD2, 0.078)	(FGD1, 0.055)
805	phospholipid biosynthesis (GO:0008654)	2	0.604	1	0.98532	(DGKE, 0.416)	(PCYT2, -0.244)
809	apoptotic program (GO:0008632)	9	0.605	1	0.92371	(VDAC1, 0.802)	(MCL1, 0.283)	(BIK, 0.154)	(BAD, 0.051)	(CASP7, 0.03)	(CASP8, 0.006)	(CASP9, -0.089)	(CASP2, -0.146)	(PSEN2, -0.18)
809	binding of sperm to zona pellucida (GO:0007339)	2	0.605	1	0.94319	(ZP2, 0.497)	(SPAM1, -0.164)
809	CR PROTEIN MOD PNAS 2010	150	0.605	1	1	(PTPRM, 0.574)	(UCHL3, 0.322)	(PTPRH, 0.296)	(RPS6KB1, 0.29)	(PPP4C, 0.27)	(DUSP3, 0.231)	(FES, 0.229)	(HDAC5, 0.218)	(ANPEP, 0.213)	(PTPN4, 0.211)	(USP4, 0.2)	(PRKCG, 0.186)	(UBE2N, 0.16)	(CTSD, 0.156)	(PTPN3, 0.156)	(PIM1, 0.155)	(IL3RA, 0.153)	(PTPRG, 0.082)	(HDAC4, 0.026)	(RPS6KA2, 0.026)	(PPP1R3A, 0.008)	(CUL1, 0.007)	(PDK2, 0)	(PRKCL1, 0)	(PTPRC, 0)	(PRKG1, 0)	(NAT2, 0)	(RYK, 0)	(PRKACG, 0)	(MME, 0)	(HCK, 0)	(PRKCZ, 0)	(EP300, 0)	(PDPK1, 0)	(TESK1, 0)	(PPP2R3A, 0)	(PRKCL2, 0)	(PTPRD, 0)	(PTPN12, 0)	(ABL2, 0)	(PIK3CA, 0)	(BLK, 0)	(PTPN6, 0)	(PTPRF, 0)
812	MAP00280 Valine leucine and isoleucine degradation GenMAPP	26	0.606	1	0.80381	(HMGCS2, 0.595)	(ALDH2, 0.5)	(MUT, 0.303)	(HMGCS1, 0.256)	(HADHA, 0.184)	(MCCC2, 0.098)	(HADHB, 0.087)	(C14orf45, 0.078)	(PCCA, 0.062)	(ECHS1, 0.06)	(BCKDHB, -0.001)	(HMGCL, -0.012)	(ALDH1A1, -0.017)	(BCKDHA, -0.019)	(ACADM, -0.03)	(ALDH3A2, -0.049)	(ACAA1, -0.068)	(MCCC1, -0.068)	(PCCB, -0.069)	(AOX1, -0.071)	(ACAA2, -0.073)	(ALDH1B1, -0.082)	(ACADS, -0.084)	(ALDH6A1, -0.095)	(EHHADH, -0.099)	(IVD, -0.144)
813	caspasePathway Caspases are cysteine proteases active in apoptosis; caspase-8 and 9 cleave and activate other caspases, while 3, 6, and 7 cleave cellular targets.	23	0.607	1	0.55226	(DFFB, 0.49)	(CASP3, 0.378)	(BIRC3, 0.373)	(BIRC2, 0.246)	(BIRC4, 0.17)	(CASP6, 0.096)	(CASP1, 0.077)	(LMNA, 0.073)	(ADPRT, 0.073)	(CASP10, 0.069)	(LMNB2, 0.069)	(GZMB, 0.062)	(LMNB1, 0.037)	(CASP7, 0.025)	(CYCS, 0.019)	(CASP4, 0.014)	(DFFA, 0.012)	(CASP8, -0.003)	(APAF1, -0.026)	(ARHGDIB, -0.064)	(CASP9, -0.12)	(CASP2, -0.128)	(PRF1, -0.159)
813	glycosphingolipid biosynthesis (GO:0006688)	3	0.607	1	0.88526	(UGT8, 0.404)	(UGCG, 0.136)	(LARGE, -0.369)
813	DNA replication, synthesis of RNA primer (GO:0006269)	3	0.607	1	0.91859	(PRIM2A, 0.356)	(PRIM1, 0.1)	(POLRMT, -0.136)
816	BRCA DOWN Welcsh et al 2002	13	0.609	1	1	(RXRA, 0.713)	(GCN5L2, 0.365)	(SLC19A1, 0.155)	(HSF1, 0.045)	(C11orf13, 0.018)	(MYC, 0.013)	(CCND1, 0)	(NDRG1, -0.003)	(EIF4G1, -0.092)	(CHD4, -0.111)	(BOP1, -0.119)	(SKIV2L, -0.15)	(NUP214, -0.206)
816	cblPathway Activated EGF receptors undergo endocytosis into clathrin-coated vesicles, where they are recycled to the membrane or ubiquitinated by Cbl.	12	0.609	1	1	(MET, 0.647)	(EGF, 0.315)	(SH3GLB1, 0.279)	(GRB2, 0.068)	(CBL, 0.013)	(SRC, 0.003)	(SH3GLB2, -0.015)	(EGFR, -0.045)	(PRKCB1, -0.063)	(PDGFRA, -0.08)	(PRKCA, -0.131)	(CSF1R, -0.23)
818	SA PTEN PATHWAY SigmaAldrich	17	0.61	1	0.48565	(AKT2, 0.758)	(PTK2B, 0.61)	(RBL2, 0.231)	(MAPK3, 0.08)	(PDK1, 0.043)	(ILK, 0.033)	(PIP3-E, 0.003)	(SHC1, -0.01)	(AKT3, -0.028)	(SOS1, -0.033)	(BPNT1, -0.033)	(GRB2, -0.038)	(MAPK1, -0.04)	(PIK3CA, -0.091)	(AKT1, -0.121)	(PTEN, -0.157)	(PIK3CD, -0.182)
818	regulation of Cdc42 GTPase activity (GO:0043088)	3	0.61	1	0.94397	(FGD6, 0.193)	(FGD1, 0.093)	(FGD2, 0.059)
820	akap13Pathway A-kinase anchor protein 13 (AKAP13) localizes protein kinase A holoenzyme and is a nucleotide exchange factor for Rho/Rac.	10	0.614	1	0.88308	(PRKACB, 0.307)	(PRKAR2A, 0.302)	(PRKAR2B, 0.162)	(EDG7, 0.129)	(AKAP13, 0.126)	(GNA12, 0.088)	(EDG4, 0.062)	(PRKAG1, -0.021)	(EDG2, -0.044)	(PRKACG, -0.182)
820	rRNA processing (GO:0006364)	11	0.614	1	0.98905	(RNU3IP2, 0.757)	(POP4, 0.291)	(GEMIN4, 0.222)	(FBL, 0.045)	(PDCD11, -0.032)	(EXOSC2, -0.035)	(NOLC1, -0.042)	(NOL5A, -0.101)	(DKC1, -0.12)	(EXOSC7, -0.166)	(KIAA1008, -0.249)
822	ox40Pathway BLACK	3	0.615	1	0.91264	(TNFSF4, 0.306)	(TNFRSF4, 0.158)	(IL2, -0.219)
822	regulation of vasoconstriction (GO:0019229)	2	0.615	1	0.92024	(KCNMB2, 0.478)	(KCNMB4, -0.373)
822	regulation of glycolysis (GO:0006110)	2	0.615	1	0.94056	(PFKM, 0.381)	(HSGT1, -0.431)
825	positive regulation of tumor necrosis factor-alpha biosynthesis (GO:0042535)	2	0.616	1	0.76842	(AZU1, 0.451)	(TLR1, -0.28)
826	positive regulation of actin filament polymerization (GO:0030838)	3	0.617	1	1	(NCK1, 0.309)	(NCK2, 0.027)	(ARF6, -0.062)
826	oxygen and reactive oxygen species metabolism (GO:0006800)	2	0.617	1	1	(SFTPD, 0.199)	(AOX1, -0.159)
826	tcytotoxicPathway BioCarta	13	0.617	1	1	(CD3E, 0.397)	(CD28, 0.328)	(ITGB2, 0.219)	(TRA@, 0.203)	(ITGAL, 0.053)	(THY1, 0.022)	(CD2, -0.032)	(PTPRC, -0.038)	(CD3G, -0.056)	(ICAM1, -0.065)	(CD8A, -0.129)	(CD3D, -0.142)	(CD3Z, -0.195)
829	wntPathway BioCarta	25	0.618	1	0.89923	(TLE1, 0.852)	(TCF1, 0.327)	(PPP2CA, 0.228)	(FRAT1, 0.184)	(GSK3B, 0.162)	(PPARD, 0.116)	(HDAC1, 0.111)	(BTRC, 0.102)	(AXIN1, 0.099)	(WIF1, 0.077)	(MAP3K7IP1, 0.067)	(DVL1, 0.03)	(MYC, 0.026)	(FZD1, 0.003)	(APC, 0)	(CTNNB1, 0)	(CSNK1A1, -0.013)	(MAP3K7, -0.045)	(CREBBP, -0.059)	(CSNK2A1, -0.061)	(CCND1, -0.071)	(WNT1, -0.085)	(CTBP1, -0.109)	(CSNK1D, -0.149)	(NLK, -0.152)
830	induction of apoptosis by intracellular signals (GO:0008629)	6	0.619	1	0.99403	(CUL1, 0.485)	(CUL3, 0.448)	(CUL5, 0.013)	(CDKN1A, -0.117)	(CUL2, -0.159)	(CUL4A, -0.193)
831	ribosome biogenesis (GO:0007046)	2	0.62	1	0.92881	(NOL6, 0.304)	(DDX54, -0.232)
831	DOWNREG BY HOXA9 Manually Curated	32	0.62	1	0.97437	(GATA2, 0.516)	(FCGRT, 0.448)	(JUN, 0.36)	(ARNTL, 0.323)	(DSIPI, 0.161)	(SDCBP, 0.158)	(CDC37, 0.123)	(GLRX, 0.117)	(KRT18, 0.058)	(SRP72, 0.044)	(VHL, 0.028)	(SBNO1, 0.021)	(SERPINB9, 0.021)	(CISH, 0.015)	(MYC, 0.007)	(HBE1, 0.005)	(DCT, 0.003)	(SDC4, 0.002)	(RBBP6, 0)	(DNCLI2, 0)	(BMI1, -0.027)	(LYN, -0.038)	(TPR, -0.043)	(IGF2, -0.064)	(FXR1, -0.094)	(OSBPL8, -0.1)	(SFRS11, -0.102)	(JUNB, -0.106)	(CLCN7, -0.138)	(WSB1, -0.144)	(CD36, -0.168)	(MAN2A2, -0.185)
833	dcPathway Dendritic cells internalize and present antigen, after which they migrate to lymphocyte-rich tissues and induce T and B cell differentiation.	21	0.621	1	1	(ANPEP, 0.56)	(IL12A, 0.279)	(TLR4, 0.215)	(CSF2, 0.123)	(IL12B, 0.11)	(ITGAX, 0.109)	(TNFRSF5, 0.108)	(CD5, 0.097)	(IL10, 0.092)	(IL3, 0.075)	(CD33, 0.066)	(IL13, 0.005)	(IL5, -0.012)	(IFNB1, -0.014)	(IFNA1, -0.025)	(TLR2, -0.031)	(IFNG, -0.043)	(CD7, -0.044)	(CD2, -0.044)	(TLR7, -0.098)	(IL4, -0.107)
834	phosphate metabolism (GO:0006796)	15	0.622	1	0.52614	(IMPA2, 1.265)	(ACYP1, 0.264)	(ENPP3, 0.193)	(SLC17A2, 0.166)	(PTPRB, 0.023)	(IMPA1, 0.018)	(PP, -0.005)	(ENPP2, -0.005)	(ACYP2, -0.047)	(ENPP1, -0.066)	(SLC17A3, -0.069)	(INPP1, -0.095)	(SYNJ1, -0.112)	(SLC34A1, -0.169)	(PTPRS, -0.248)
834	protein targeting to membrane (GO:0006612)	3	0.622	1	0.93748	(PRKCI, 0.501)	(SEC63, 0.051)	(ICMT, -0.237)
834	aspartate catabolism (GO:0006533)	4	0.622	1	0.98373	(GOT2, 0.527)	(ASPA, 0.173)	(DDO, -0.207)	(GOT1, -0.21)
837	cellcyclePathway Cyclins interact with cyclin-dependent kinases to form active kinase complexes that regulate progression through the cell cycle.	23	0.623	1	0.82332	(CDKN2C, 0.337)	(RB1, 0.293)	(RBL1, 0.277)	(CDKN1B, 0.254)	(CCNE1, 0.236)	(E2F1, 0.163)	(CCNH, 0.123)	(CCNA1, 0.077)	(CDK6, 0.076)	(CCND2, 0.069)	(CDC25A, -0.003)	(CDC2, -0.005)	(CCND3, -0.02)	(CCND1, -0.028)	(CDK2, -0.049)	(CDKN2D, -0.052)	(CDK7, -0.055)	(CCNB1, -0.067)	(CDKN1A, -0.072)	(CDKN2A, -0.09)	(TFDP1, -0.12)	(CDKN2B, -0.139)	(CDK4, -0.182)
837	cytoskeletal anchoring (GO:0007016)	5	0.623	1	0.96923	(FLNB, 0.714)	(SPTBN4, -0.039)	(PLEC1, -0.067)	(RDX, -0.123)	(VIL2, -0.137)
839	feeding behavior (GO:0007631)	17	0.625	1	0.72427	(MC4R, 0.656)	(AGRP, 0.344)	(PYY, 0.252)	(FYN, 0.247)	(NPY, 0.164)	(NPY2R, 0.09)	(PMCH, 0.02)	(NPY1R, 0.016)	(CCKBR, -0.007)	(GALR2, -0.014)	(HCRTR1, -0.056)	(PPYR1, -0.059)	(GCG, -0.062)	(CCKAR, -0.091)	(HCRTR2, -0.137)	(GPR24, -0.158)	(HTR2C, -0.201)
839	transcription initiation (GO:0006352)	3	0.625	1	0.88921	(SMARCA5, 0.626)	(HBXAP, -0.231)	(GTF2H2, -0.269)
839	hcmvPathway BioCarta	16	0.625	1	0.98675	(NFKB1, 0.943)	(RB1, 0.409)	(CREB1, 0.394)	(MAPK14, 0.352)	(MAPK3, 0.054)	(MAP2K2, 0.054)	(PIK3R1, 0.028)	(MAP2K1, -0.03)	(MAP2K3, -0.034)	(MAPK1, -0.034)	(AKT1, -0.129)	(MAP2K6, -0.131)	(MAP3K1, -0.156)	(SP1, -0.167)	(PIK3CA, -0.177)	(RELA, -0.215)
839	extrinsicPathway The extrinsic prothrombin activation pathway requires the release of thromboplastin from damaged tissues to activate the blood clotting cascade.	13	0.625	1	1	(PROS1, 1.045)	(F5, 0.433)	(FGA, 0.19)	(F7, 0.171)	(F2, 0.024)	(FGG, 0)	(F10, -0.002)	(FGB, -0.01)	(F2R, -0.086)	(F3, -0.118)	(SERPINC1, -0.157)	(PROC, -0.177)	(TFPI, -0.183)
843	mismatch repair (GO:0006298)	11	0.627	1	0.86021	(MLH1, 0.274)	(MSH2, 0.267)	(TREX1, 0.255)	(MSH5, 0.208)	(TP73, 0.147)	(PMS2, 0.127)	(MSH3, -0.03)	(MUTYH, -0.045)	(ABL1, -0.063)	(MSH6, -0.169)	(PMS1, -0.214)
843	lymphocyte chemotaxis (GO:0048247)	3	0.627	1	0.96407	(SAA1, 0.583)	(CKLF, -0.178)	(DOCK2, -0.272)
845	regulation of transcription from RNA polymerase I promoter (GO:0006356)	3	0.628	1	0.99262	(TFAM, 0.277)	(POLR2K, 0.028)	(UBTF, -0.039)
846	MAP00271 Methionine metabolism GenMAPP	8	0.629	1	0.86867	(DNMT1, 0.478)	(MAT1A, 0.404)	(MTR, 0.026)	(MARS, 0.003)	(BHMT, -0.021)	(CBS, -0.083)	(AHCY, -0.122)	(CTH, -0.16)
847	HEMO TF LIST JP Manually Curated	86	0.63	1	0	(NOTCH1, 0.428)	(NFKB1, 0.427)	(PAX8, 0.389)	(PHC1, 0.32)	(GATA2, 0.311)	(HIF1A, 0.302)	(JUN, 0.243)	(LMO2, 0.222)	(PBX1, 0.213)	(MLL, 0.204)	(CEBPE, 0.204)	(NFIX, 0.201)	(SRF, 0.186)	(HOXA10, 0.167)	(KLF1, 0.155)	(NFIC, 0.143)	(SPI1, 0.143)	(DLX4, 0.142)	(TFAP2A, 0.138)	(KLF3, 0.111)	(EPAS1, 0.089)	(CEBPB, 0.071)	(NFE2, 0.064)	(NFYA, 0.046)	(GATA3, 0.035)	(PAX6, 0.018)	(E2F2, 0)	(LHX2, 0)	(FLI1, 0)	(HHEX, 0)	(MEIS1, 0)	(WT1, 0)	(HLX1, 0)	(FOXD3, 0)	(HOXC6, 0)	(MAFB, 0)	(EGR1, 0)	(GFI1, 0)	(HOXA5, 0)	(ZNFN1A1, 0)	(NFIB, 0)	(MYC, 0)	(ETS1, 0)	(EP300, 0)
847	malatePathway BLACK	4	0.63	1	1	(MDH1, 0.292)	(SLC1A3, 0.155)	(SLC25A11, 0.033)	(GOT1, -0.25)
847	MAP00602 Blood group glycolipid biosynthesis neolact series GenMAPP	14	0.63	1	1	(FUT3, 0.643)	(B4GALT5, 0.609)	(FUT6, 0.197)	(GCNT2, 0.103)	(B4GALT2, 0.082)	(B4GALT1, 0.039)	(FUT2, -0.033)	(ABO, -0.051)	(B4GALT3, -0.058)	(FUT1, -0.077)	(B3GNT1, -0.13)	(FUT5, -0.147)	(PPOX, -0.152)	(SIAT1, -0.169)
850	MAP00720 Reductive carboxylate cycle CO2 fixation GenMAPP	7	0.631	1	0.75814	(IDH1, 0.871)	(MDH1, 0.237)	(IDH2, -0.018)	(ACO2, -0.191)	(ACO1, -0.248)	(MDH2, -0.264)	(FH, -0.274)
851	fibrinolysis (GO:0042730)	3	0.633	1	0.94982	(GP1BA, 0.044)	(F2, 0.044)	(TMPRSS6, -0.033)
851	MAP00272 Cysteine metabolism GenMAPP	9	0.633	1	1	(GOT2, 0.32)	(MPST, 0.274)	(CARS, 0.23)	(LDHB, 0.069)	(SDS, 0.059)	(LDHC, -0.016)	(LDHA, -0.042)	(GOT1, -0.119)	(CTH, -0.177)
853	ST Wnt Ca2 cyclic GMP Pathway Signalling Transduction KE	19	0.634	1	0.98516	(PDE6D, 0.547)	(PDE6G, 0.42)	(PDE6A, 0.362)	(PDE6B, 0.332)	(DAG1, 0.151)	(BF, 0.09)	(CAMK2A, 0.062)	(ITPKA, 0.054)	(ITPR3, 0.016)	(ITPR1, 0.011)	(CAMK2G, -0.001)	(CAMK2B, -0.007)	(ITPR2, -0.076)	(ITPKB, -0.088)	(NFAT5, -0.1)	(PDE6C, -0.105)	(SLC6A13, -0.123)	(TF, -0.136)	(PDE6H, -0.19)
854	positive regulation of gluconeogenesis (GO:0045722)	3	0.635	1	0.89127	(PPARGC1A, 0.2)	(ARPP-19, 0.094)	(PRKAA1, -0.242)
855	SMAD protein heteromerization (GO:0007183)	2	0.636	1	0.96551	(SMAD4, 0.192)	(ZFYVE9, -0.119)
856	STAT protein nuclear translocation (GO:0007262)	3	0.637	1	0.91893	(STAT1, 0.144)	(F2R, 0.07)	(F2, 0.069)
856	embryonic development (sensu Mammalia) (GO:0001701)	7	0.637	1	0.99657	(ADAM10, 0.374)	(NCOA6, 0.271)	(FOXD3, 0.268)	(MBNL1, 0.042)	(PTPRR, -0.066)	(DLL3, -0.093)	(ARNT2, -0.208)
858	calcium-mediated signaling (GO:0019722)	6	0.638	1	0.99748	(BTK, 0.688)	(SPHK1, 0.132)	(PIP5K3, 0.1)	(IL8, -0.062)	(CAMKK2, -0.063)	(LAT, -0.128)
859	monocytePathway BioCarta	11	0.64	1	1	(SELE, 0.468)	(SELP, 0.355)	(ITGB2, 0.244)	(ITGA4, 0.152)	(ITGAL, 0.129)	(ITGAM, 0.103)	(ITGB1, 0.009)	(ICAM1, -0.148)	(CD44, -0.179)	(PECAM1, -0.205)	(SELL, -0.258)
859	autophagy (GO:0006914)	4	0.64	1	1	(ATG4A, 0.002)	(ATG3, 0)	(ATG12, 0)	(ATG4B, 0)
861	nfatPathway BioCarta	52	0.641	1	1	(RPS6KB1, 0.453)	(NFATC1, 0.206)	(CAMK1G, 0.194)	(MYH2, 0.184)	(PPP3CC, 0.158)	(GATA4, 0.154)	(GSK3B, 0.151)	(NFATC3, 0.151)	(MAPK14, 0.144)	(PRKAR2A, 0.133)	(HAND1, 0.119)	(FKBP1A, 0.104)	(IGF1, 0.088)	(ACTA1, 0.087)	(MAPK3, 0.08)	(PPP3CA, 0.079)	(PRKACB, 0.073)	(PRKAR2B, 0.042)	(AGT, 0.008)	(RAF1, 0.006)	(CALM1, 0)	(PRKACG, 0)	(PIK3R1, 0)	(CALM3, 0)	(CTF1, 0)	(PRKAR1B, 0)	(NKX2-5, 0)	(F2, 0)	(FGF2, 0)	(HAND2, 0)	(NPPA, 0)	(CAMK4, 0)	(CSNK1A1, 0)	(ELSPBP1, 0)	(CALR, -0.005)	(MAPK1, -0.006)	(DTR, -0.019)	(CAMK1, -0.02)	(PPP3CB, -0.029)	(PIK3CA, -0.032)	(LIF, -0.032)	(NFATC4, -0.039)	(MAP2K1, -0.042)	(EDN1, -0.05)
861	protein amino acid autophosphorylation (GO:0046777)	7	0.641	1	1	(TAF1, 0.868)	(MAP3K9, 0.275)	(CAMKK2, -0.025)	(MAP3K12, -0.036)	(MAP3K10, -0.163)	(TNK1, -0.171)	(CRK7, -0.248)
863	erkPathway Cell growth is promoted by Ras activation of the anti-apoptotic p44/42 MAP kinase pathway.	30	0.642	1	0.90871	(GNAS, 0.469)	(KLK2, 0.369)	(RPS6KA5, 0.263)	(PPP2CA, 0.247)	(RPS6KA1, 0.1)	(DPM2, 0.072)	(MAPK3, 0.066)	(NGFR, 0.048)	(SOS1, 0.042)	(MAP2K2, 0.039)	(MKNK2, 0.029)	(PDGFRA, 0.021)	(ITGB1, 0.005)	(EGFR, 0)	(MYC, 0)	(GNB1, 0)	(GRB2, -0.005)	(MKNK1, -0.009)	(PTPRR, -0.026)	(RAF1, -0.028)	(MAP2K1, -0.029)	(IGF1R, -0.042)	(HRAS, -0.053)	(SRC, -0.058)	(SHC1, -0.063)	(ELK1, -0.074)	(MAPK1, -0.107)	(NGFB, -0.113)	(STAT3, -0.124)	(GNGT1, -0.145)
864	respiratory gaseous exchange (GO:0007585)	13	0.643	1	0.82152	(COX5B, 0.36)	(ELN, 0.299)	(CYSLTR1, 0.15)	(UCP3, 0.134)	(HNMT, 0.078)	(TBXA2R, 0.03)	(EDNRA, 0.023)	(BPGM, 0.004)	(COX15, -0.008)	(CSF2RB, -0.03)	(CFTR, -0.134)	(COX11, -0.178)	(SFTPB, -0.186)
865	ossification (GO:0001503)	10	0.645	1	0.78036	(OSTF1, 0.448)	(SPP1, 0.268)	(STATH, 0.217)	(DSPP, 0.165)	(RUNX2, 0.054)	(CASR, 0)	(MGP, -0.107)	(CALCR, -0.122)	(SPARC, -0.13)	(DMP1, -0.236)
865	caspase activation (GO:0006919)	6	0.645	1	1	(BBC3, 0.315)	(BCL2L10, 0.193)	(COL4A3, 0.093)	(STAT1, 0.086)	(F2R, 0.03)	(F2, 0.002)
865	GATA1 WEISS Weiss et al 2003	24	0.645	1	1	(MAFG, 0.692)	(UROS, 0.468)	(KLF1, 0.325)	(HEBP2, 0.213)	(MAFK, 0.181)	(TFRC, 0.138)	(HMBS, 0.098)	(FTL, 0.08)	(NFE2, 0.064)	(GSTT2, 0.056)	(ANK1, -0.002)	(MAFF, -0.006)	(EPB49, -0.026)	(SLC12A5, -0.034)	(TFR2, -0.055)	(HBA2, -0.071)	(SERPINI1, -0.086)	(HBB, -0.086)	(MAFB, -0.093)	(BACH1, -0.095)	(GYPA, -0.099)	(HEBP1, -0.143)	(HBZ, -0.144)	(PPOX, -0.162)
868	ndkDynaminPathway BioCarta	18	0.646	1	0.82722	(BIN1, 0.405)	(NME2, 0.384)	(EPS15, 0.32)	(PPP3CC, 0.232)	(AMPH, 0.16)	(AP2M1, 0.038)	(NME1, 0.006)	(PPP3CA, 0.003)	(EPN1, -0.001)	(CALM1, -0.02)	(CALM2, -0.038)	(PICALM, -0.05)	(SYT1, -0.093)	(SYNJ1, -0.1)	(CALM3, -0.118)	(PPP3CB, -0.137)	(DNM1, -0.222)	(SYNJ2, -0.222)
868	dopamine receptor, adenylate cyclase activating pathway (GO:0007191)	2	0.646	1	0.92117	(DRD1, 0.259)	(DRD5, -0.223)
868	regulation of mitosis (GO:0007088)	10	0.646	1	0.93421	(NEK2, 0.376)	(TERF1, 0.284)	(CDC2L5, 0.147)	(PKMYT1, 0.084)	(SKB1, 0.016)	(YWHAH, -0.012)	(CDC16, -0.023)	(PIN1, -0.138)	(CENPF, -0.191)	(CDC25C, -0.194)
868	vasculogenesis (GO:0001570)	4	0.646	1	0.98899	(CUL7, 0.442)	(EGFL7, 0.12)	(VEGF, 0.006)	(GLMN, -0.135)
868	FRASOR ER UP Frasor et al 2004	32	0.646	1	1	(TFF1, 0.91)	(EPB41L3, 0.453)	(ADCY9, 0.313)	(CXCL12, 0.195)	(AP1G1, 0.162)	(FOS, 0.144)	(SLC39A6, 0.086)	(SIAH2, 0.069)	(GLRB, 0.063)	(GREB1, 0.051)	(AREG, 0.04)	(RFC4, 0.028)	(WISP2, 0.017)	(CA12, 0.015)	(C11orf8, 0.007)	(SDC2, 0.007)	(SLC22A5, 0.005)	(MAPT, 0)	(IGFBP4, -0.014)	(RET, -0.019)	(TOP2A, -0.038)	(PEG10, -0.051)	(CALCR, -0.054)	(EGR3, -0.065)	(RASGRP1, -0.095)	(MYBL1, -0.096)	(PDZK1, -0.108)	(RAB31, -0.119)	(NRIP1, -0.131)	(PTGES, -0.142)	(CDC6, -0.149)	(SPUVE, -0.16)
873	oocyte axis determination (GO:0007309)	2	0.647	1	1	(AXIN1, 0.001)	(LEFTY2, -0.001)
874	RNA elongation from RNA polymerase II promoter (GO:0006368)	6	0.648	1	0.96624	(ELL, 0.65)	(ELL2, 0.257)	(ELL3, 0.008)	(TCEB2, -0.122)	(GTF2F2, -0.212)	(CDK9, -0.227)
874	ctlPathway Cytotoxic T lymphocytes induce apoptosis in infected cells presenting antigen-MHC-I complexes via the perforin and Fas/Fas ligand pathways.	14	0.648	1	1	(HLA-A, 0.366)	(CD3E, 0.35)	(ITGB2, 0.294)	(TRA@, 0.259)	(ITGAL, 0.166)	(TNFRSF6, 0.106)	(TNFSF6, 0.06)	(GZMB, 0.008)	(ICAM1, -0.046)	(CD3G, -0.084)	(PRF1, -0.093)	(CD3D, -0.145)	(CD3Z, -0.148)	(B2M, -0.176)
876	spermatogenesis (GO:0007283)	62	0.649	1	0.85514	(JAG2, 0.739)	(PTCH2, 0.441)	(WFDC2, 0.273)	(HOXA10, 0.243)	(RFP, 0.225)	(SPA17, 0.207)	(PTTG1, 0.188)	(TESK1, 0.168)	(DMC1, 0.149)	(SPAG4, 0.146)	(FOXJ1, 0.126)	(OR7A5, 0.119)	(RPL39L, 0.098)	(REC8L1, 0.094)	(CRISP3, 0.086)	(CCNA1, 0.086)	(TESK2, 0.081)	(PNMA1, 0.047)	(BCL2L10, 0.027)	(HSF2BP, 0.026)	(OAZ3, 0.024)	(INSL3, 0.011)	(YBX2, 0)	(SPAG11, 0)	(FSHPRH1, 0)	(HIST1H1T, 0)	(BRD2, 0)	(GPR64, 0)	(SYCP1, 0)	(DEDD, 0)	(NASP, 0)	(CDYL, 0)	(NR6A1, 0)	(TCFL5, 0)	(PRM1, 0)	(TSPY1, 0)	(CRISP1, 0)	(PRM2, 0)	(SPO11, 0)	(DUSP13, 0)	(BCL2L2, 0)	(ADAM28, 0)	(ADAM29, 0)	(DNAH9, 0)
877	FA Manually Curated	22	0.651	1	0.73785	(ACADVL, 0.42)	(HADHA, 0.303)	(DCI, 0.25)	(CPT1B, 0.194)	(HADHSC, 0.135)	(384D8-2, 0.134)	(DECR1, 0.131)	(CPT2, 0.128)	(CRAT, 0.127)	(HADHB, 0.076)	(ACADM, 0.05)	(ECHS1, 0.035)	(ACADSB, 0.009)	(ACAT1, -0.041)	(NBS1, -0.062)	(ACAA2, -0.076)	(CPT1A, -0.123)	(ACADL, -0.131)	(AMACR, -0.136)	(ACADS, -0.139)	(HADH2, -0.154)	(BC002942, -0.163)
877	radiation sensitivity BioCarta	27	0.651	1	0.88993	(RB1, 0.289)	(CCNE1, 0.239)	(ATR, 0.183)	(ERBB2, 0.155)	(CCNB2, 0.13)	(CASP1, 0.116)	(BAX, 0.115)	(TNFSF6, 0.105)	(GAPD, 0.099)	(TP53, 0.061)	(IGFBP3, 0.046)	(LCMT2, 0.042)	(RAD50, 0.04)	(TNFRSF6, 0.027)	(BCL2, 0.02)	(EGFR, 0.019)	(CCND2, 0.01)	(IGF1R, 0)	(ACTB, -0.006)	(ATM, -0.011)	(CDKN1A, -0.022)	(GADD45A, -0.035)	(MDM2, -0.041)	(CCND3, -0.047)	(CDC2, -0.06)	(HRAS, -0.07)	(RAD51, -0.197)
877	lysosome organization and biogenesis (GO:0007040)	2	0.651	1	0.93061	(HPS4, 0.426)	(NAGPA, -0.363)
877	purine base biosynthesis (GO:0009113)	2	0.651	1	0.93155	(PAICS, 0.012)	(GMPS, -0.156)
877	p38mapkPathway BioCarta	39	0.651	1	0.93263	(TRADD, 0.61)	(PLA2G4A, 0.478)	(ATF2, 0.327)	(CREB1, 0.253)	(RAC1, 0.251)	(RPS6KA5, 0.212)	(TRAF2, 0.189)	(MAP3K9, 0.162)	(MAPK14, 0.133)	(MYC, 0.098)	(TGFBR1, 0.036)	(HSPB1, 0.02)	(DAXX, 0.017)	(MAP3K5, 0.006)	(STAT1, 0.001)	(MAP2K6, 0)	(MEF2D, 0)	(MAPKAPK5, 0)	(MEF2B, 0)	(MAP3K1, 0)	(GRB2, 0)	(TGFB3, 0)	(DDIT3, 0)	(MEF2A, 0)	(MKNK1, -0.007)	(MAPKAPK2, -0.008)	(HRAS, -0.013)	(RIPK1, -0.015)	(MAP2K4, -0.018)	(TGFB1, -0.021)	(MEF2C, -0.022)	(TGFB2, -0.023)	(MAX, -0.038)	(MAP3K7, -0.06)	(HMGN1, -0.064)	(SHC1, -0.092)	(CDC42, -0.092)	(ELK1, -0.11)	(HSPB2, -0.123)
882	chaperone-mediated protein complex assembly (GO:0051131)	2	0.652	1	0.93422	(CCT6B, 0.077)	(APCS, -0.062)
882	tachykinin signaling pathway (GO:0007217)	4	0.652	1	0.95066	(TACR3, 0.17)	(TAC3, 0.002)	(TACR2, 0.001)	(TACR1, -0.092)
882	positive regulation of fatty acid oxidation (GO:0046321)	2	0.652	1	0.99995	(PPARGC1A, 0.353)	(PRKAA1, -0.353)
885	pathogenesis (GO:0009405)	5	0.653	1	0.87794	(TNIP1, 0.526)	(CLDN4, 0.198)	(HD, 0.109)	(PRF1, -0.15)	(HLA-DRB4, -0.233)
885	g1Pathway BioCarta	26	0.653	1	0.90352	(RB1, 0.307)	(CCNE1, 0.289)	(ATR, 0.238)	(CDKN1B, 0.206)	(DHFR, 0.186)	(E2F1, 0.161)	(GSK3B, 0.136)	(CCNA1, 0.117)	(CDK6, 0.079)	(HDAC1, 0.02)	(CCND1, -0.005)	(TP53, -0.006)	(CDC25A, -0.013)	(CDC2, -0.016)	(ABL1, -0.03)	(TFDP1, -0.033)	(ATM, -0.055)	(SKP2, -0.059)	(TGFB3, -0.075)	(CDK2, -0.084)	(TGFB1, -0.094)	(CDKN1A, -0.097)	(CDKN2B, -0.109)	(TGFB2, -0.12)	(CDKN2A, -0.132)	(CDK4, -0.15)
887	mRNA catabolism (GO:0006402)	3	0.654	1	0.88153	(HSPA1B, 0.522)	(ZFP36, -0.207)	(AUH, -0.253)
887	eea1Pathway The FYVE-finger proteins EEA1 and HRS are localized to endosome membranes and regulate sorting and ubiquitination in the vesicle transport system.	7	0.654	1	1	(EGF, 0.416)	(TFRC, 0.335)	(RAB5A, 0.05)	(EGFR, 0.007)	(HGS, -0.047)	(TF, -0.15)	(EEA1, -0.202)
887	neuron lineage restriction (GO:0042055)	2	0.654	1	1	(ZIC1, 0.391)	(ARNT2, -0.372)
887	CR CAM PNAS 2002	94	0.654	1	1	(TIMP1, 0.798)	(CDH12, 0.371)	(ITGB5, 0.251)	(SERPINB5, 0.224)	(TNS, 0.217)	(ITGAV, 0.209)	(SELP, 0.187)	(SERPINI2, 0.181)	(TIMP3, 0.173)	(RAC1, 0.156)	(SELE, 0.148)	(CDH3, 0.135)	(DSC3, 0.127)	(ARHGAP6, 0.117)	(NEO1, 0.113)	(PKD1, 0.11)	(FN1, 0.1)	(MMP11, 0.082)	(CDH4, 0.073)	(BPAG1, 0.053)	(ITGA7, 0.037)	(ITGAX, 0.036)	(ITGB2, 0.03)	(TNC, 0.017)	(CDH6, 0.015)	(MMP1, 0.01)	(ITGAL, 0.009)	(DSG1, 0)	(ITGAE, 0)	(ALCAM, 0)	(ICAM2, 0)	(ICAM3, 0)	(MMP9, 0)	(ITGB1, 0)	(BYSL, 0)	(GPA33, 0)	(ITGA4, 0)	(CDH13, 0)	(NCAM1, 0)	(ITGB8, 0)	(ITGA5, 0)	(CD99, 0)	(PCDH1, 0)	(FAT, 0)
891	regulation of mitotic recombination (GO:0000019)	2	0.655	1	0.94653	(RAD50, 0.186)	(MRE11A, -0.24)
891	insulinPathway BioCarta	21	0.655	1	1	(SLC2A4, 0.702)	(JUN, 0.388)	(SRF, 0.244)	(FOS, 0.214)	(RAF1, 0.058)	(PTPN11, 0.047)	(SOS1, 0.03)	(INS, -0.022)	(IRS1, -0.026)	(GRB2, -0.031)	(PIK3R1, -0.033)	(MAPK3, -0.037)	(INSR, -0.038)	(MAP2K1, -0.044)	(HRAS, -0.06)	(MAPK8, -0.065)	(SHC1, -0.079)	(ELK1, -0.087)	(PIK3CA, -0.099)	(RASA1, -0.159)	(CSNK2A1, -0.171)
893	p35alzheimersPathway BioCarta	10	0.656	1	0.68849	(PPP2CA, 0.484)	(CAPNS1, 0.306)	(GSK3B, 0.23)	(APP, 0.22)	(CSNK1A1, 0.086)	(CAPN1, 0.006)	(MAPT, -0.036)	(CDK5, -0.099)	(CSNK1D, -0.131)	(CDK5R1, -0.229)
893	mesodermal cell fate determination (GO:0007500)	3	0.656	1	0.93456	(SHH, 0.18)	(KLF4, 0.14)	(TRIM15, -0.291)
893	negative regulation of T cell proliferation (GO:0042130)	2	0.656	1	0.94222	(SFTPD, 0.25)	(GLMN, -0.305)
896	il5Pathway BioCarta	10	0.657	1	0.98438	(CD4, 0.468)	(HLA-DRB1, 0.408)	(IL6, 0.24)	(IL1B, 0.149)	(IL5, 0.086)	(HLA-DRA, 0.073)	(IL5RA, -0.141)	(CCL11, -0.151)	(IL4, -0.164)	(CCR3, -0.186)
896	regulation of signal transduction (GO:0009966)	2	0.657	1	1	(TDGF1, 0.157)	(YWHAH, -0.021)
898	RNA processing (GO:0006396)	19	0.658	1	0.70837	(RBMS2, 0.488)	(DDX17, 0.431)	(RBMS1, 0.325)	(HNRPD, 0.217)	(HNRPH1, 0.164)	(BICD1, 0.097)	(RENT1, 0.092)	(RBM5, 0.041)	(HNRPU, 0.039)	(RBM6, -0.015)	(DDX41, -0.032)	(HNRPF, -0.036)	(DUSP11, -0.062)	(PABPC4, -0.071)	(RBMY1A1, -0.086)	(RBPMS, -0.108)	(DDX54, -0.117)	(RBM3, -0.137)	(HNRPA2B1, -0.158)
898	mcalpainPathway BioCarta	24	0.658	1	0.89299	(MYLK, 0.296)	(PRKACB, 0.211)	(EGF, 0.21)	(ACTA1, 0.208)	(CAPNS1, 0.193)	(PRKAR2A, 0.16)	(CAPN2, 0.128)	(PRKAR2B, 0.118)	(MAPK3, 0.1)	(VIL2, 0.045)	(PRKAR1B, 0.044)	(ITGB1, 0.039)	(MAPK1, -0.004)	(EGFR, -0.01)	(PXN, -0.016)	(CAPN1, -0.019)	(MYL2, -0.038)	(HRAS, -0.048)	(CXCR3, -0.059)	(PRKACG, -0.061)	(TLN1, -0.068)	(PTK2, -0.116)	(PRKAR1A, -0.119)	(ITGA1, -0.165)
898	activation of JNK activity (GO:0007257)	7	0.658	1	0.9892	(MAP3K9, 0.324)	(MAP3K2, 0.208)	(MAP4K5, 0.08)	(MAP3K5, -0.009)	(MAP4K1, -0.045)	(DAXX, -0.046)	(MAP3K10, -0.135)
901	tyrosine phosphorylation of STAT protein (GO:0007260)	3	0.66	1	0.91893	(F2, 0.082)	(F2R, 0.058)	(STAT1, 0.043)
902	induction of apoptosis by hormones (GO:0008628)	3	0.661	1	0.99594	(SSTR3, 0.544)	(TP53, -0.034)	(PTH, -0.358)
902	positive regulation of cell migration (GO:0030335)	4	0.661	1	1	(SPHK1, 0.154)	(EGFR, 0.075)	(ANGPTL3, -0.001)	(TDGF1, -0.02)
902	ST STAT3 Pathway Signalling Transduction KE	11	0.661	1	1	(IL6R, 0.519)	(IL6, 0.19)	(PTPRU, 0.179)	(JAK1, 0.096)	(SRC, 0.039)	(JAK3, 0.023)	(PIAS3, -0.077)	(CISH, -0.083)	(REG1A, -0.11)	(JAK2, -0.187)	(STAT3, -0.261)
905	filopodium formation (GO:0046847)	3	0.662	1	0.94397	(FGD6, 0.125)	(FGD2, 0.052)	(FGD1, 0.017)
906	chemotaxis (GO:0006935)	72	0.663	1	0.54	(KAL1, 0.555)	(IL1A, 0.295)	(CCL17, 0.229)	(CXCL14, 0.227)	(CCL20, 0.218)	(MAPK14, 0.193)	(CCRL1, 0.175)	(IL8RA, 0.173)	(RNASE2, 0.173)	(CCL22, 0.17)	(PIK3CB, 0.164)	(CXCL12, 0.159)	(DEFB4, 0.152)	(CX3CR1, 0.114)	(XCR1, 0.109)	(CCL3, 0.106)	(CCL23, 0.105)	(CCL21, 0.102)	(C5, 0.1)	(CCL16, 0.091)	(CCR6, 0.045)	(CMKLR1, 0.028)	(CCR2, 0.026)	(FPR1, 0.014)	(RALBP1, 0.013)	(PLD1, 0.008)	(CCL25, 0.006)	(CCR9, 0.004)	(CXCL13, 0)	(IL4, 0)	(FPRL1, 0)	(MAPK1, 0)	(PLAUR, 0)	(CXCL11, 0)	(MAP2K1, 0)	(CXCR3, 0)	(FGF2, 0)	(CCL2, 0)	(CCL8, 0)	(SCYE1, 0)	(CCL24, 0)	(PLAU, 0)	(PTAFR, 0)	(HRAS, 0)
906	MAP00910 Nitrogen metabolism GenMAPP	21	0.663	1	0.99822	(AMT, 1.105)	(CA9, 0.355)	(CA8, 0.305)	(ANKRD1, 0.075)	(GLUL, 0.057)	(CA5A, 0.056)	(CA7, 0.027)	(CA12, 0.022)	(CA1, -0.008)	(CA5B, -0.033)	(CA6, -0.041)	(GLUD1, -0.067)	(CPS1, -0.074)	(HAL, -0.077)	(ASNS, -0.096)	(DDX3X, -0.114)	(CA14, -0.151)	(CA4, -0.151)	(CTH, -0.187)	(CA2, -0.19)	(CA3, -0.215)
908	DNA repair (GO:0006281)	44	0.664	1	0.82317	(RAD51C, 0.736)	(XRCC3, 0.617)	(ATR, 0.227)	(ERCC6, 0.203)	(FANCA, 0.171)	(ATRX, 0.159)	(GADD45G, 0.144)	(RPA3, 0.126)	(HMGB2, 0.111)	(CSNK1E, 0.109)	(TREX2, 0.1)	(CCNH, 0.1)	(GTF2H4, 0.064)	(IGHMBP2, 0.062)	(LIG1, 0.06)	(UVRAG, 0.043)	(MNAT1, 0.038)	(GTF2H1, 0.032)	(RECQL, 0.025)	(POLE2, 0.023)	(RUVBL2, 0.02)	(RPA1, 0.008)	(POLB, 0.006)	(RECQL5, 0)	(CSNK1D, 0)	(LIG3, 0)	(RAD51L1, 0)	(FANCC, 0)	(BLM, 0)	(RAD54L, 0)	(RECQL4, -0.004)	(POLQ, -0.005)	(XRCC2, -0.015)	(RAD51, -0.036)	(GADD45A, -0.045)	(MBD4, -0.05)	(FANCG, -0.07)	(PNKP, -0.082)	(SMC1L1, -0.087)	(POLD1, -0.094)	(POLI, -0.097)	(BTG2, -0.105)	(HMGB1, -0.122)	(ATM, -0.127)
908	ranklPathway BioCarta	14	0.664	1	1	(NFKB1, 0.988)	(FOSL2, 0.252)	(FOS, 0.19)	(IFNB1, 0.021)	(MAPK8, -0.008)	(TRAF6, -0.046)	(ISGF3G, -0.05)	(IFNAR1, -0.062)	(PRKR, -0.085)	(TNFSF11, -0.107)	(TNFRSF11A, -0.115)	(IFNAR2, -0.122)	(RELA, -0.161)	(FOSL1, -0.179)
910	regulation of neurotransmitter levels (GO:0001505)	2	0.665	1	0.89878	(GLUL, 0.084)	(GABRA2, -0.093)
910	cacamPathway Calcium functions as a second messenger activating the calcium/calmodulin-dependent kinases, which phosphorylate targets such as CREB.	12	0.665	1	1	(CREB1, 0.559)	(CAMK1G, 0.353)	(CAMK2A, 0.152)	(CAMK4, 0.032)	(CAMK2B, 0.02)	(CALM2, 0.019)	(CALM1, 0)	(CAMKK2, -0.016)	(CAMK1, -0.042)	(CAMK2G, -0.076)	(CALM3, -0.107)	(SYT1, -0.19)
912	protein amino acid glycosylation (GO:0006486)	21	0.666	1	0.80395	(B3GALT2, 0.489)	(FUT4, 0.275)	(IL17, 0.203)	(ALG5, 0.176)	(TSTA3, 0.164)	(FUT6, 0.142)	(B3GALT5, 0.133)	(COG2, 0.124)	(DPM1, 0.071)	(DPM2, 0.055)	(FUT2, -0.013)	(FUT1, -0.047)	(B3GAT1, -0.052)	(B3GALT4, -0.078)	(SDF2, -0.098)	(FUT9, -0.098)	(FUT5, -0.11)	(B3GALT3, -0.134)	(FUT7, -0.145)	(LARGE, -0.153)	(LRP2, -0.159)
912	ST Wnt beta catenin Pathway Signalling Transduction KE	30	0.666	1	1	(AKT2, 0.572)	(DKK1, 0.466)	(C22orf2, 0.384)	(LRP1, 0.282)	(PTPRA, 0.235)	(FRAT1, 0.177)	(AXIN1, 0.124)	(GSK3B, 0.121)	(GSK3A, 0.085)	(MVP, 0.083)	(WIF1, 0.082)	(LAMR1, 0.076)	(PSEN1, 0.047)	(CSNK1A1, 0.026)	(DKK3, 0)	(DVL1, 0)	(TSHB, -0.011)	(CER1, -0.025)	(SENP2, -0.029)	(AKT3, -0.055)	(ANKRD6, -0.059)	(FSTL1, -0.061)	(DKK2, -0.071)	(APC, -0.088)	(DKK4, -0.099)	(SFRP1, -0.11)	(DACT1, -0.119)	(PIN1, -0.126)	(AKT1, -0.134)	(CTNNB1, -0.142)
914	negative regulation of protein catabolism (GO:0042177)	2	0.667	1	0.95162	(MDM4, 0.199)	(INS, -0.219)
915	amino acid metabolism (GO:0006520)	24	0.668	1	0.97773	(SLC7A1, 0.379)	(CTNS, 0.322)	(PTS, 0.278)	(SLC7A7, 0.253)	(SLC6A6, 0.185)	(MAT1A, 0.18)	(GGT1, 0.074)	(SLC6A14, 0.064)	(GGTLA1, 0.018)	(GLS2, 0.015)	(SLC7A8, 0.008)	(OAT, 0.005)	(HMGCL, -0.001)	(SLC7A2, -0.001)	(SLC7A5, -0.031)	(SLC25A15, -0.046)	(MTHFR, -0.047)	(GSS, -0.061)	(NOS3, -0.097)	(SLC7A4, -0.105)	(PEPD, -0.117)	(SLC3A1, -0.133)	(QDPR, -0.18)	(SLC7A9, -0.194)
916	cleavage of lamin (GO:0006922)	2	0.669	1	0.99202	(GZMB, -0.01)	(GZMA, -0.043)
917	UDP-N-acetylgalactosamine metabolism (GO:0019276)	2	0.67	1	0.95284	(ChGn, 0.149)	(EXTL2, 0.104)
917	achPathway Nicotinic acetylcholine receptors are ligand-gated ion channels that primarily mediate neuromuscular signaling and may inhibit neuronal apoptosis via the AKT pathway.	15	0.67	1	0.98361	(PTK2B, 0.637)	(TERT, 0.207)	(FOXO3A, 0.183)	(BAD, 0.091)	(TNFSF6, 0.054)	(YWHAH, 0.017)	(SRC, 0.007)	(RAPSN, -0.007)	(PIK3R1, -0.056)	(PTK2, -0.058)	(CHRNG, -0.077)	(CHRNB1, -0.124)	(PIK3CA, -0.131)	(MUSK, -0.142)	(AKT1, -0.199)
919	DNA unwinding during replication (GO:0006268)	2	0.671	1	0.86866	(HMGB2, 0.391)	(RAD51, -0.531)
920	acetyl-CoA metabolism (GO:0006084)	2	0.672	1	0.94102	(MLYCD, 0.118)	(PDHA1, -0.228)
920	erbb4Pathway ErbB4 (aka HER4) is a receptor tyrosine kinase that binds neuregulins as well as members of the EGF family, which also target EGF receptors.	6	0.672	1	1	(ADAM17, 0.59)	(PSEN1, 0.14)	(NRG2, -0.037)	(ERBB4, -0.049)	(PRKCB1, -0.151)	(PRKCA, -0.189)
920	MAP00600 Sphingoglycolipid metabolism GenMAPP	13	0.672	1	1	(ARSE, 0.686)	(GBA, 0.185)	(GALGT, 0.112)	(UGCG, 0.103)	(HEXA, 0.098)	(ARSA, 0.027)	(ARSD, -0.009)	(HEXB, -0.075)	(GLA, -0.081)	(B3GALT4, -0.082)	(GLB1, -0.086)	(NEU1, -0.12)	(ASAH1, -0.124)
923	branched chain family amino acid biosynthesis (GO:0009082)	2	0.673	1	0.98655	(BCAT2, 0.028)	(BCAT1, -0.07)
923	regulation of apoptosis (GO:0042981)	6	0.673	1	1	(PRDX2, 0.399)	(BTG1, 0.214)	(BRCA1, 0.14)	(PEA15, 0.053)	(CD3G, -0.04)	(APAF1, -0.129)
923	heterophilic cell adhesion (GO:0007157)	2	0.673	1	1	(LGALS7, 0.001)	(REG3A, 0)
926	cytoskeleton organization and biogenesis (GO:0007010)	19	0.674	1	0.92312	(ARHGAP4, 0.811)	(PYY, 0.3)	(CCL3, 0.191)	(PRKCI, 0.186)	(FGD2, 0.08)	(PLD2, 0.06)	(YWHAH, 0.05)	(FGD6, 0.043)	(ARHGAP1, -0.022)	(FGD1, -0.05)	(TMOD1, -0.051)	(PCLO, -0.054)	(APOE, -0.06)	(MARK1, -0.092)	(EPB49, -0.097)	(KISS1, -0.111)	(DES, -0.112)	(ABI2, -0.148)	(CNN2, -0.162)
927	generation of action potential (GO:0019228)	3	0.675	1	1	(KCNMB2, 0.347)	(KCNMB4, -0.241)	(KCNMB3, -0.259)
928	cellular defense response (GO:0006968)	54	0.677	1	0.52288	(CSF3, 0.391)	(ADORA2A, 0.288)	(TYROBP, 0.287)	(PTMS, 0.279)	(GNLY, 0.267)	(NCF1, 0.246)	(ADORA2B, 0.229)	(LBP, 0.201)	(CCR6, 0.191)	(NCR1, 0.185)	(HLA-G, 0.165)	(UMOD, 0.13)	(CX3CR1, 0.115)	(CSF2, 0.084)	(NCR3, 0.078)	(KIR3DL2, 0.075)	(NCF2, 0.065)	(ZNF148, 0.063)	(LY6H, 0.036)	(CCR9, 0.026)	(LGALS3BP, 0.009)	(TCIRG1, 0)	(MAPRE2, 0)	(NCR2, 0)	(SPN, 0)	(ZNF161, 0)	(CD160, 0)	(CCR2, 0)	(CD19, 0)	(ITGB1, -0.006)	(CCL5, -0.008)	(MNDA, -0.014)	(BECN1, -0.015)	(KLRC3, -0.02)	(LILRB2, -0.024)	(CD5L, -0.025)	(CD244, -0.026)	(IL1RL2, -0.026)	(LSP1, -0.028)	(IL4, -0.034)	(CCL11, -0.036)	(CD7, -0.042)	(GAGE1, -0.044)	(C3AR1, -0.058)
928	blymphocytePathway B cells express the major histocompatibility complex (class II MHC), immunoglobulins, adhesion proteins, and other factors on their cell surface.	11	0.677	1	1	(HLA-DRB1, 0.367)	(ITGB2, 0.243)	(ITGAL, 0.142)	(TNFRSF5, 0.138)	(HLA-DRA, 0.042)	(FCGR2B, 0.009)	(CR1, -0.009)	(PTPRC, -0.016)	(CD80, -0.038)	(CR2, -0.091)	(ICAM1, -0.17)
930	lipid raft polarization (GO:0001766)	2	0.678	1	0.9142	(CD2, 0.08)	(MAL, -0.149)
930	SA REG CASCADE OF CYCLIN EXPR SigmaAldrich	13	0.678	1	1	(CCNE1, 0.402)	(CDKN1B, 0.331)	(E2F1, 0.276)	(CCNA1, 0.059)	(CCNE2, 0.056)	(E2F2, 0.047)	(CCNA2, -0.019)	(CCND1, -0.025)	(E2F4, -0.04)	(CDK2, -0.043)	(PRB1, -0.103)	(CDKN2A, -0.154)	(CDK4, -0.188)
932	fasPathway Binding of the Fas ligand to the Fas receptor induces caspase activation and consequent apoptosis in the Fas-expressing cell.	30	0.679	1	0.73884	(DFFB, 0.438)	(CASP3, 0.37)	(JUN, 0.342)	(FAF1, 0.279)	(RB1, 0.229)	(PTPN13, 0.106)	(CASP10, 0.101)	(ADPRT, 0.099)	(TNFSF6, 0.086)	(LMNA, 0.068)	(PAK2, 0.067)	(CASP6, 0.065)	(CASP8, 0.06)	(LMNB2, 0.049)	(MAPK8, 0.026)	(CFLAR, -0.01)	(TNFRSF6, -0.023)	(PRKDC, -0.03)	(SPTAN1, -0.034)	(CASP7, -0.042)	(DAXX, -0.045)	(PAK1, -0.051)	(LMNB1, -0.054)	(MAP2K4, -0.07)	(DFFA, -0.076)	(MAP3K7, -0.08)	(FADD, -0.094)	(RIPK2, -0.107)	(ARHGDIB, -0.112)	(MAP3K1, -0.116)
932	response to bacteria (GO:0009617)	2	0.679	1	0.96839	(SLC11A1, 0.329)	(CHIT1, -0.446)
934	epoPathway Erythropoietin, which activates the MAPK pathway, stimulates erythrocyte production and is an effective treatment for anemia.	19	0.68	1	0.88045	(PLCG1, 0.615)	(JUN, 0.419)	(EPOR, 0.264)	(FOS, 0.154)	(EPO, 0.089)	(RAF1, 0.085)	(MAPK3, 0.044)	(SOS1, 0.035)	(STAT5A, 0.013)	(STAT5B, 0)	(MAPK8, -0.009)	(SHC1, -0.032)	(ELK1, -0.07)	(HRAS, -0.077)	(PTPN6, -0.083)	(MAP2K1, -0.096)	(CSNK2A1, -0.1)	(GRB2, -0.104)	(JAK2, -0.157)
934	establishment of tissue polarity (GO:0007164)	3	0.68	1	0.92998	(FZD5, 0.252)	(FZD2, 0.023)	(FZD6, -0.115)
936	cptPathway BLACK	3	0.681	1	1	(CPT2, 0.303)	(SLC25A20, -0.075)	(CPT1A, -0.357)
937	G13 Signaling Pathway BioCarta	29	0.682	1	0.57369	(CFL1, 0.641)	(DIAPH1, 0.376)	(RAC1, 0.245)	(PIK3CB, 0.233)	(PIP5K2A, 0.153)	(WAS, 0.136)	(PPP1CB, 0.131)	(PFN1, 0.115)	(CIT, 0.084)	(ARHGEF1, 0.082)	(ARHGDIG, 0.046)	(IQGAP1, 0.017)	(CALM1, -0.003)	(PAK3, -0.018)	(CALM2, -0.026)	(GNA13, -0.036)	(WASL, -0.04)	(MYBPH, -0.048)	(PIK3R2, -0.055)	(PRKCL1, -0.069)	(CDC42, -0.085)	(MAP3K4, -0.086)	(ARHGDIB, -0.123)	(PIK3CA, -0.131)	(LIMK1, -0.141)	(MAPK10, -0.149)	(CALM3, -0.165)	(IQGAP2, -0.17)	(PIK3CD, -0.18)
937	transcription from RNA polymerase III promoter (GO:0006383)	11	0.682	1	0.62054	(GTF3C1, 0.837)	(POLR2K, 0.105)	(GTF3A, 0.074)	(GTF3C2, 0.054)	(SNAPC2, 0.007)	(SNAPC1, 0.005)	(SSB, -0.05)	(GTF3C5, -0.072)	(POLR3K, -0.081)	(SNAPC3, -0.134)	(GTF3C3, -0.193)
937	protein amino acid geranylgeranylation (GO:0018348)	3	0.682	1	0.77991	(CHM, 0.09)	(PGGT1B, 0.022)	(FNTA, 0.001)
937	glucocorticoid biosynthesis (GO:0006704)	2	0.682	1	0.92227	(HSD11B2, 0.25)	(CYP11B2, -0.08)
937	myoblast differentiation (GO:0045445)	2	0.682	1	0.95162	(MBNL1, 0.238)	(MAPK12, -0.248)
937	feederPathway Sugars such as mannose, galactose, and fructose are enzymatically converted to glucose via "feeder" pathways that lead to glycolysis.	9	0.682	1	0.95442	(MPI, 0.472)	(PYGL, 0.106)	(TPI1, 0.054)	(PYGM, 0.051)	(HK1, 0.042)	(KHK, 0.04)	(LCT, -0.108)	(TREH, -0.173)	(PGM1, -0.269)
943	anthraxPathway BLACK	2	0.683	1	0.7723	(MAP2K2, 0.05)	(MAP2K1, -0.192)
943	response to unfolded protein (GO:0006986)	19	0.683	1	0.97849	(DNAJB4, 0.388)	(HSPB7, 0.286)	(HSPCB, 0.28)	(HSPA1B, 0.225)	(SERPINH1, 0.157)	(HERPUD1, 0.154)	(TXNDC4, 0.14)	(HSPA6, 0.106)	(DNAJC4, 0.094)	(DNAJA1, 0.023)	(DNAJB2, -0.011)	(HSPB1, -0.036)	(HSPB3, -0.052)	(DNAJB5, -0.081)	(TRA1, -0.089)	(HSPA1L, -0.116)	(DNAJB1, -0.127)	(HSPH1, -0.135)	(TOR1B, -0.169)
945	tRNA modification (GO:0006400)	2	0.684	1	0.88243	(METTL1, 0.35)	(SSB, -0.299)
945	PYR Manually Curated	8	0.684	1	0.97874	(PDHB, 0.685)	(PDK4, 0.283)	(PDK1, -0.017)	(PDHA2, -0.032)	(PDK3, -0.051)	(PDHA1, -0.059)	(PPM2C, -0.083)	(PDHX, -0.174)
947	ST ERK1 ERK2 MAPK Pathway Signalling Transduction KE	31	0.685	1	1	(NFKB1, 0.738)	(CREB1, 0.294)	(CREB3, 0.277)	(RPS6KA2, 0.173)	(BAD, 0.139)	(TRAF3, 0.107)	(ARAF1, 0.105)	(SOS2, 0.103)	(MAPK3, 0.102)	(MAP2K2, 0.061)	(SOS1, 0.054)	(BRAF, 0.009)	(HTATIP, 0.008)	(MKNK2, 0.008)	(RPS6KA1, 0.008)	(GRB2, 0.005)	(MAPK1, -0.001)	(DUSP4, -0.001)	(MAP2K1, -0.007)	(EIF4E, -0.019)	(ATF1, -0.03)	(DUSP6, -0.037)	(SHC1, -0.038)	(MKNK1, -0.039)	(MAP3K8, -0.039)	(DUSP9, -0.046)	(MOS, -0.076)	(RPS6KA3, -0.091)	(CREB5, -0.096)	(COPEB, -0.109)	(RAP1A, -0.191)
948	negative regulation of S phase of mitotic cell cycle (GO:0045749)	3	0.686	1	0.9274	(APBB2, 0.225)	(APBB1, -0.011)	(PCOLN3, -0.111)
949	negative regulation of transcription from RNA polymerase II promoter (GO:0000122)	51	0.687	1	0.78133	(TGIF, 0.628)	(ZFP161, 0.351)	(ZNF202, 0.288)	(HSBP1, 0.229)	(SPI1, 0.201)	(BCL6, 0.197)	(RB1, 0.197)	(DNMT1, 0.194)	(IRF2, 0.189)	(PPARD, 0.182)	(E2F1, 0.167)	(MXD4, 0.15)	(KLF3, 0.15)	(ZNF593, 0.147)	(ZNF174, 0.123)	(FOXD3, 0.083)	(ZNF148, 0.073)	(NSD1, 0.04)	(ZNF281, 0.037)	(ZMYND11, 0.007)	(FOXE1, 0)	(CSDA, 0)	(CTCF, 0)	(NKX2-5, 0)	(ZNF157, 0)	(VHL, 0)	(FOSB, 0)	(MEIS2, 0)	(E2F6, 0)	(MDM4, 0)	(DR1, -0.005)	(CUTL1, -0.013)	(PRDM1, -0.02)	(ZNF238, -0.029)	(IRF7, -0.031)	(STAT3, -0.033)	(ZNF189, -0.034)	(MDM2, -0.035)	(NFX1, -0.036)	(SNAI2, -0.036)	(MEN1, -0.045)	(NR0B2, -0.046)	(ORC2L, -0.05)	(POU4F2, -0.069)
949	cell-cell adhesion (GO:0016337)	5	0.687	1	0.98905	(CRISP3, 0.224)	(EGFR, 0.09)	(C1QR1, 0.073)	(CD2, -0.014)	(ANXA9, -0.172)
949	regulation of pH (GO:0006885)	2	0.687	1	0.99079	(SLC9A7, 0.267)	(SLC9A1, -0.265)
952	ST p38 MAPK Pathway Signalling Transduction KE	36	0.688	1	1	(NFKB1, 0.706)	(MAPK13, 0.411)	(CREB1, 0.302)	(MAPK11, 0.286)	(CREB3, 0.269)	(MAPK14, 0.201)	(SRF, 0.188)	(NR2C2, 0.123)	(MAP3K7IP1, 0.072)	(DUSP1, 0.033)	(MAP3K5, 0.029)	(GADD45A, 0.008)	(MAP3K7, 0)	(EIF4E, 0)	(MAPKAPK2, 0)	(IL1R1, 0)	(MKNK2, -0.005)	(MAPK1, -0.009)	(CDC42, -0.012)	(MKNK1, -0.023)	(MAPKAPK5, -0.028)	(MAP3K10, -0.032)	(HSPB1, -0.041)	(MAP2K3, -0.042)	(MAP2K4, -0.049)	(CREB5, -0.059)	(ATF1, -0.06)	(MAP3K4, -0.066)	(AKT1, -0.091)	(MAP3K7IP2, -0.108)	(TRAF6, -0.109)	(DUSP10, -0.112)	(ELK1, -0.114)	(MAP2K6, -0.114)	(MYEF2, -0.122)	(MAPK12, -0.14)
952	cell2cellPathway Epithelial cell adhesion proteins such as cadherins transduce signals into the cell via catenins, which alter cell shape and motility.	12	0.688	1	1	(CSK, 0.568)	(VCL, 0.256)	(ACTN3, 0.157)	(CTNNA2, 0.13)	(SRC, 0.105)	(PXN, -0.025)	(CTNNB1, -0.029)	(ACTN1, -0.078)	(ACTN2, -0.094)	(PTK2, -0.111)	(CTNNA1, -0.176)	(PECAM1, -0.186)
954	central nervous system development (GO:0007417)	58	0.69	1	0.72022	(GSTP1, 0.374)	(DCAMKL1, 0.335)	(ADORA2A, 0.239)	(PTS, 0.232)	(CNTN6, 0.194)	(ADAM22, 0.194)	(NEUROG3, 0.188)	(POU6F2, 0.188)	(PROP1, 0.176)	(SNCA, 0.165)	(PSPN, 0.157)	(JARID2, 0.153)	(SNTG2, 0.136)	(SH3GL3, 0.104)	(UGT8, 0.037)	(SOX3, 0.036)	(PAX6, 0.03)	(ACCN1, 0.028)	(DCX, 0.027)	(SH3GL2, 0.017)	(CELSR1, 0)	(S100B, 0)	(POU3F3, 0)	(BTD, 0)	(RPS6KA6, 0)	(ADARB1, 0)	(C7orf16, 0)	(GRIK1, 0)	(SLIT3, 0)	(NPAS2, 0)	(PARK2, 0)	(NHLH2, 0)	(NPTX1, 0)	(DRP2, 0)	(ATOH1, 0)	(NCKAP1, 0)	(SERPINI1, 0)	(ADAM23, 0)	(NHLH1, 0)	(RNF103, 0)	(MTR, 0)	(WNT1, 0)	(RPS6KA3, -0.006)	(LHX5, -0.009)
954	protein kinase cascade (GO:0007243)	42	0.69	1	0.94654	(MAPK13, 0.428)	(ADAM9, 0.408)	(ADRA1B, 0.277)	(MAPK11, 0.274)	(MAP4K4, 0.222)	(MAP4K3, 0.207)	(RPS6KA2, 0.182)	(RPS6KA5, 0.143)	(ICK, 0.136)	(ADRB2, 0.121)	(MAPK14, 0.12)	(STK38, 0.081)	(DAPK1, 0.078)	(FYN, 0.062)	(MAP4K5, 0.014)	(MAP4K2, 0.007)	(BLK, 0)	(TNIK, 0)	(ADRA1A, 0)	(C7orf16, 0)	(STK17A, 0)	(SGK2, 0)	(TEC, 0)	(MAP4K1, -0.012)	(MARK2, -0.021)	(DAPK2, -0.023)	(FYB, -0.026)	(MKNK2, -0.03)	(MAP3K12, -0.037)	(MARK1, -0.057)	(SRC, -0.073)	(NLK, -0.079)	(STK17B, -0.084)	(ITGB1BP1, -0.088)	(STK4, -0.09)	(STK38L, -0.104)	(MKNK1, -0.105)	(PINK1, -0.121)	(STK3, -0.123)	(DAPK3, -0.134)	(AKAP11, -0.15)	(RPS6KA4, -0.16)
954	leukocyte adhesion (GO:0007159)	4	0.69	1	0.97615	(ITGB2, 0.442)	(ITGAE, 0.056)	(TNF, -0.188)	(SYK, -0.386)
954	HOXA9 DOWN Dorsam et al 2004	36	0.69	1	1	(GATA2, 0.465)	(FCGRT, 0.446)	(JUN, 0.327)	(ARNTL, 0.322)	(SDCBP, 0.188)	(DSIPI, 0.149)	(USP1, 0.135)	(CDC37, 0.115)	(KRT18, 0.104)	(GLRX, 0.103)	(MYC, 0.058)	(LYZ, 0.038)	(SRP72, 0.031)	(SBNO1, 0.017)	(IGF2, 0)	(SERPINB9, 0)	(VHL, 0)	(DNCLI2, -0.007)	(S100A8, -0.008)	(FXR1, -0.009)	(TPR, -0.014)	(DCT, -0.02)	(RBBP6, -0.026)	(OSBPL8, -0.032)	(HBE1, -0.05)	(LYN, -0.056)	(BMI1, -0.058)	(FPRL1, -0.061)	(JUNB, -0.066)	(CISH, -0.076)	(SFRS11, -0.083)	(SDC4, -0.087)	(MAN2A2, -0.096)	(WSB1, -0.135)	(CD36, -0.135)	(CLCN7, -0.183)
958	induction of apoptosis via death domain receptors (GO:0008625)	7	0.692	1	0.68879	(IL18, 0.663)	(DIABLO, 0.059)	(DAXX, -0.014)	(CRADD, -0.096)	(DEDD, -0.101)	(FADD, -0.211)	(BID, -0.251)
958	glucose catabolism (GO:0006007)	2	0.692	1	0.94422	(GPD2, 0.246)	(TKTL1, -0.361)
958	il6Pathway BioCarta	21	0.692	1	0.9681	(JUN, 0.383)	(IL6R, 0.364)	(SRF, 0.278)	(CEBPB, 0.187)	(FOS, 0.169)	(IL6, 0.157)	(PTPN11, 0.053)	(MAP2K1, 0.038)	(MAPK3, 0.032)	(SOS1, 0.021)	(JAK1, 0.014)	(RAF1, 0.013)	(JAK3, -0.023)	(GRB2, -0.03)	(SHC1, -0.064)	(HRAS, -0.09)	(CSNK2A1, -0.123)	(ELK1, -0.138)	(STAT3, -0.151)	(IL6ST, -0.17)	(JAK2, -0.178)
958	protein amino acid acetylation (GO:0006473)	3	0.692	1	0.97315	(GCN5L2, 0.751)	(ING4, -0.28)	(PCAF, -0.363)
958	gsk3Pathway BioCarta	26	0.692	1	0.98378	(NFKB1, 0.789)	(LBP, 0.321)	(IRAK1, 0.285)	(PPP2CA, 0.257)	(CD14, 0.238)	(TLR4, 0.206)	(GSK3B, 0.115)	(PDPK1, 0.104)	(AXIN1, 0.087)	(CCND1, 0.031)	(DVL1, 0.027)	(GJA1, 0.012)	(FZD1, -0.012)	(APC, -0.018)	(GNAI1, -0.031)	(LEF1, -0.038)	(PIK3R1, -0.057)	(AKT1, -0.059)	(CTNNB1, -0.069)	(PRKR, -0.07)	(PIK3CA, -0.074)	(TOLLIP, -0.085)	(LY96, -0.102)	(WNT1, -0.158)	(MYD88, -0.16)	(RELA, -0.201)
958	ceramide metabolism (GO:0006672)	5	0.692	1	1	(PPP2R1B, 0.367)	(SGPL1, 0.23)	(NSMAF, -0.057)	(ASAH1, -0.15)	(CERK, -0.29)
964	clustering of voltage-gated sodium channels (GO:0045162)	2	0.693	1	0.99982	(NRCAM, -0.042)	(AGRN, -0.172)
964	ST Differentiation Pathway in PC12 Cells Signalling Transduction KE	45	0.693	1	1	(CAMP, 0.611)	(GAS, 0.39)	(TUBA3, 0.38)	(CREB3, 0.295)	(JUN, 0.295)	(CREB1, 0.268)	(TH, 0.237)	(PIK3C2G, 0.156)	(MAPK8IP2, 0.137)	(BRAF, 0.084)	(DAG1, 0.079)	(PTPN11, 0.049)	(MAPK8IP1, 0.03)	(NTRK1, 0.015)	(MAPK8, 0.002)	(MAPK3, 0)	(CREB5, 0)	(GNAQ, 0)	(MAPK1, 0)	(CREBBP, 0)	(PIK3R1, -0.006)	(ASAH1, -0.007)	(ATF1, -0.016)	(CRKL, -0.021)	(PACAP, -0.024)	(SH2B, -0.029)	(MAPK8IP3, -0.036)	(MAP2K7, -0.042)	(SRC, -0.045)	(MAP1B, -0.053)	(ELK1, -0.058)	(SHC1, -0.059)	(MAP2K4, -0.061)	(PIK3CA, -0.066)	(MAPK9, -0.077)	(EGR1, -0.088)	(RPS6KA3, -0.092)	(MAPK10, -0.093)	(AKT1, -0.099)	(EGR4, -0.108)	(FRS2, -0.108)	(EGR3, -0.126)	(TERF2IP, -0.137)	(EGR2, -0.143)
966	learning and/or memory (GO:0007611)	10	0.694	1	0.6589	(CRHBP, 0.547)	(GRIN2B, 0.145)	(GRIN2A, 0.122)	(ADCY8, 0.067)	(GALR2, 0.044)	(IL1RAPL1, 0.009)	(S100B, -0.075)	(APOE, -0.113)	(ACSL4, -0.195)	(CRH, -0.216)
966	alkPathway Activin receptor-like kinase 3 (ALK3) is required during gestation for cardiac muscle development.	33	0.694	1	0.94398	(ATF2, 0.348)	(RFC1, 0.329)	(TCF1, 0.315)	(TGFBR2, 0.233)	(BMP10, 0.191)	(GATA4, 0.162)	(GSK3B, 0.146)	(AXIN1, 0.13)	(BMP7, 0.12)	(BMPR2, 0.086)	(CHRD, 0.051)	(TGFBR3, 0.047)	(NPPB, 0.028)	(DVL1, 0.013)	(TGFBR1, 0.012)	(FZD1, 0.008)	(APC, 0)	(NPPA, 0)	(TGFB3, 0)	(BMP4, -0.007)	(MADH6, -0.03)	(BMPR1A, -0.03)	(TGFB1, -0.085)	(MAP3K7, -0.086)	(ACVR1, -0.087)	(MEF2C, -0.094)	(MYL2, -0.094)	(NKX2-5, -0.112)	(CTNNB1, -0.121)	(BMP2, -0.123)	(WNT1, -0.13)	(TGFB2, -0.137)	(BMP5, -0.16)
966	ccr3Pathway CCR3 is a G-protein coupled receptor that recruits eosinophils to inflammation sites via chemokine ligands.	22	0.694	1	0.98794	(CFL1, 0.705)	(GNAS, 0.566)	(NOX1, 0.383)	(ROCK2, 0.196)	(PIK3C2G, 0.083)	(MAPK1, 0.07)	(RAF1, 0.024)	(MAPK3, 0.016)	(GNAQ, -0.035)	(HRAS, -0.053)	(GNB1, -0.062)	(PLCB1, -0.064)	(MAP2K1, -0.072)	(PTK2, -0.075)	(MYL2, -0.089)	(PRKCB1, -0.093)	(PRKCA, -0.108)	(CCL11, -0.108)	(LIMK1, -0.115)	(PPP1R12B, -0.132)	(GNGT1, -0.166)	(CCR3, -0.183)
966	pgc1aPathway BioCarta	22	0.694	1	1	(SLC2A4, 0.733)	(HDAC5, 0.615)	(CAMK1G, 0.232)	(PPP3CC, 0.196)	(PPARA, 0.081)	(CAMK2A, 0.044)	(CAMK4, 0)	(CAMK2B, 0)	(PPP3CA, -0.009)	(CALM2, -0.018)	(MEF2B, -0.034)	(CAMK1, -0.038)	(YWHAH, -0.04)	(CAMK2G, -0.058)	(CALM1, -0.064)	(SYT1, -0.088)	(MEF2C, -0.097)	(MEF2A, -0.104)	(MEF2D, -0.111)	(CALM3, -0.118)	(PPP3CB, -0.159)	(ESRRA, -0.173)
970	N-terminal protein amino acid acetylation (GO:0006474)	3	0.695	1	1	(ARD1A, 0.001)	(NARG1L, 0)	(NARG1, -0.001)
971	arfPathway Cyclin-dependent kinase inhibitor 2A is a tumor suppressor that induces G1 arrest and can activate the p53 pathway, leading to G2/M arrest.	15	0.696	1	0.5758	(RB1, 0.344)	(RAC1, 0.327)	(POLR1D, 0.273)	(E2F1, 0.259)	(MYC, 0.137)	(TWIST1, 0.042)	(TP53, -0.015)	(POLR1B, -0.025)	(TBX2, -0.033)	(ABL1, -0.035)	(PIK3R1, -0.075)	(CDKN2A, -0.106)	(POLR1C, -0.125)	(MDM2, -0.137)	(PIK3CA, -0.155)
972	negative regulation of survival gene product activity (GO:0008634)	4	0.697	1	0.92622	(BAX, 0.31)	(BNIP3L, -0.037)	(HRK, -0.095)	(BCL2L1, -0.247)
972	peptidyl-serine phosphorylation (GO:0018105)	3	0.697	1	0.98117	(MAP3K12, 0.133)	(TDGF1, 0.09)	(MAP4K1, -0.047)
972	betaoxidationPathway BLACK	6	0.697	1	1	(HADHA, 0.566)	(ECHS1, 0.147)	(ACADM, 0)	(ACAT1, -0.123)	(ACADS, -0.128)	(ACADL, -0.243)
975	striated muscle development (GO:0007519)	7	0.698	1	0.99475	(CSRP3, 0.42)	(MYL6, 0.254)	(SVIL, 0.021)	(MYF6, -0.066)	(MYF5, -0.074)	(MYOG, -0.163)	(MYOD1, -0.255)
976	pregnancy (GO:0007565)	28	0.699	1	0.58127	(FCGRT, 0.491)	(CSH2, 0.418)	(COL16A1, 0.402)	(CRHBP, 0.362)	(PSG9, 0.12)	(DSPG3, 0.113)	(BYSL, 0.11)	(ADM, 0.101)	(PSG3, 0.077)	(INSL4, 0.072)	(OVGP1, 0.058)	(TEAD3, 0.052)	(PSG1, 0.006)	(TAC3, -0.004)	(AGT, -0.005)	(LNPEP, -0.014)	(OXTR, -0.022)	(FSHB, -0.027)	(PSG4, -0.03)	(PZP, -0.033)	(ADCYAP1, -0.035)	(FLT1, -0.037)	(INDO, -0.049)	(CEACAM1, -0.059)	(CLIC5, -0.071)	(PTHLH, -0.096)	(CRH, -0.119)	(RLN2, -0.153)
976	MAP03020 RNA polymerase GenMAPP	17	0.699	1	1	(POLR2G, 0.393)	(DOK4, 0.258)	(POLR2H, 0.132)	(POLR2L, 0.118)	(IGFBP7, 0.103)	(POLR2K, 0.096)	(POLR2I, 0.042)	(POLR2A, 0.01)	(POLR1B, -0.005)	(POLR2D, -0.011)	(POLR2E, -0.026)	(POLR2F, -0.027)	(POLR2J2, -0.054)	(POLR2C, -0.065)	(POLRMT, -0.077)	(POLR2J, -0.09)	(POLR2B, -0.227)
976	setPathway BioCarta	11	0.699	1	1	(DFFB, 0.667)	(HMGB2, 0.213)	(NME1, 0.057)	(CREBBP, 0.04)	(GZMB, 0.02)	(DFFA, -0.049)	(SET, -0.077)	(APEX1, -0.127)	(ANP32A, -0.144)	(GZMA, -0.164)	(PRF1, -0.214)
979	neutral amino acid transport (GO:0015804)	4	0.701	1	0.9148	(SLC43A1, 0.317)	(SLC1A4, 0.075)	(SLC7A10, 0.02)	(SLC1A5, -0.165)
979	pyk2Pathway BioCarta	28	0.701	1	1	(PLCG1, 0.495)	(PTK2B, 0.478)	(JUN, 0.392)	(RAC1, 0.248)	(MAPK14, 0.227)	(MAPK3, 0.1)	(SOS1, 0.063)	(MAP2K2, 0.059)	(RAF1, 0.018)	(SRC, 0.007)	(CALM2, 0)	(MAP2K4, 0)	(MAP2K3, 0)	(MAPK1, 0)	(CALM1, -0.007)	(MAP2K1, -0.014)	(HRAS, -0.018)	(MAPK8, -0.02)	(SHC1, -0.021)	(CRKL, -0.03)	(PAK1, -0.042)	(GRB2, -0.052)	(MAP3K1, -0.059)	(PRKCB1, -0.086)	(GNAQ, -0.091)	(CALM3, -0.105)	(SYT1, -0.116)	(PRKCA, -0.119)
981	erk5Pathway Signaling between a tissue and its innervating axon stimulates retrograde transport via Trk receptors, which activate Erk5, which induces transcription of anti-apoptotic factors.	17	0.702	1	0.82476	(PLCG1, 0.587)	(CREB1, 0.431)	(MAPK7, 0.193)	(MAPK3, 0.119)	(RPS6KA1, 0.071)	(NTRK1, 0.056)	(MEF2B, 0.019)	(MAPK1, 0)	(SHC1, -0.016)	(HRAS, -0.024)	(GRB2, -0.043)	(PIK3CA, -0.044)	(PIK3R1, -0.044)	(MEF2A, -0.076)	(MEF2D, -0.121)	(AKT1, -0.129)	(MEF2C, -0.155)
981	receptor clustering (GO:0043113)	2	0.702	1	0.92854	(PRKCABP, 0.067)	(AGRN, -0.116)
983	plcdPathway BioCarta	5	0.703	1	0.74038	(ADRA1B, 0.707)	(TGM2, -0.039)	(PLCD1, -0.067)	(PRKCB1, -0.132)	(PRKCA, -0.205)
984	macrophage activation (GO:0042116)	2	0.704	1	0.93425	(TLR4, 0.432)	(TLR6, -0.314)
985	BMP signaling pathway (GO:0030509)	2	0.705	1	0.96366	(SMAD1, 0.322)	(SMAD5, -0.257)
985	tRNA processing (GO:0008033)	3	0.705	1	0.98745	(POP4, 0.447)	(SARS, -0.283)	(AARS, -0.409)
987	regulation of cyclin dependent protein kinase activity (GO:0000079)	30	0.706	1	0.48072	(CKS2, 0.529)	(CDKN3, 0.191)	(CHEK1, 0.186)	(CDKN1B, 0.185)	(CDC37, 0.11)	(CCNA1, 0.109)	(CDKN1C, 0.099)	(CCNH, 0.082)	(MNAT1, 0.079)	(GTF2H1, 0.07)	(CDK5R2, 0.065)	(CCNT2, 0.052)	(PKMYT1, 0.037)	(ANAPC2, 0.026)	(CCNT1, 0.02)	(CDC25A, 0.018)	(CCNE2, -0.009)	(CDKN2D, -0.038)	(CDK7, -0.044)	(CCNK, -0.057)	(CDKN1A, -0.068)	(GADD45A, -0.074)	(CDKN2A, -0.082)	(CCNA2, -0.092)	(CCNG1, -0.094)	(CDK5RAP3, -0.094)	(CDKN2B, -0.125)	(CDK5R1, -0.14)	(CDC6, -0.165)	(CDC25C, -0.182)
988	neutrophilPathway BioCarta	8	0.707	1	0.73114	(SELE, 0.467)	(ITGB2, 0.282)	(ITGAL, 0.109)	(ITGAM, 0.05)	(ICAM1, -0.12)	(CD44, -0.222)	(SELL, -0.223)	(PECAM1, -0.232)
989	erbb3Pathway Neuregulins bind to the receptor tyrosine kinases ErbB3 and ErbB4, surface-localized receptors whose overexpression induces tumor formation.	5	0.708	1	0.99129	(EGF, 0.504)	(EGFR, -0.015)	(UBE2D1, -0.158)	(ERBB3, -0.197)	(NRG1, -0.251)
990	ctla4Pathway T cell activation requires interaction with an antigen-MHC-I complex on an antigen-presenting cell (APC), as well as CD28 interaction with the APC's CD80 or 86.	20	0.709	1	0.97924	(HLA-DRB1, 0.332)	(CD3E, 0.29)	(CD28, 0.24)	(CD86, 0.227)	(TRA@, 0.175)	(PTPN11, 0.096)	(PIK3R1, 0.039)	(HLA-DRA, 0.01)	(GRB2, 0.009)	(CD80, -0.011)	(ICOSL, -0.015)	(CD3G, -0.018)	(IL2, -0.057)	(CTLA4, -0.072)	(ICOS, -0.097)	(CD3D, -0.097)	(LCK, -0.097)	(CD3Z, -0.113)	(ITK, -0.121)	(PIK3CA, -0.155)
990	isoprenoid biosynthesis (GO:0008299)	2	0.709	1	1	(IDI1, 0.058)	(MVK, -0.061)
990	d4gdiPathway D4-GDI inhibits the pro-apoptotic Rho GTPases and is cleaved by caspase-3.	13	0.709	1	1	(JUN, 0.461)	(CASP3, 0.429)	(ADPRT, 0.117)	(GZMB, 0.096)	(CASP10, 0.095)	(ARHGAP5, 0.064)	(CYCS, 0.016)	(CASP1, 0.009)	(CASP8, -0.042)	(APAF1, -0.073)	(CASP9, -0.085)	(ARHGDIB, -0.097)	(PRF1, -0.123)
993	regulation of cell migration (GO:0030334)	2	0.71	1	0.93735	(EGFL7, 0.15)	(PARD6B, -0.069)
994	embryonic pattern specification (GO:0009880)	2	0.711	1	0.96366	(SMAD1, 0.335)	(SMAD5, -0.289)
994	DNA packaging (GO:0006323)	6	0.711	1	0.98267	(TNP2, 0.384)	(HAT1, 0.089)	(PRM1, -0.012)	(NASP, -0.076)	(PRM2, -0.115)	(MYST3, -0.133)
996	double-strand break repair via nonhomologous end-joining (GO:0006303)	2	0.712	1	1	(XRCC6, 0.001)	(MRE11A, -0.001)
997	transmembrane receptor protein serine/threonine kinase signaling pathway (GO:0007178)	4	0.713	1	0.92623	(ACVR1B, 0.312)	(BMPR2, 0.123)	(ACVR1, -0.114)	(ACVR2B, -0.122)
997	trkaPathway BioCarta	14	0.713	1	1	(PLCG1, 0.634)	(KLK2, 0.634)	(NTRK1, 0.069)	(SOS1, 0.046)	(PIK3R1, -0.004)	(DPM2, -0.006)	(HRAS, -0.011)	(SHC1, -0.013)	(GRB2, -0.057)	(NGFB, -0.101)	(PRKCB1, -0.11)	(AKT1, -0.113)	(PRKCA, -0.164)	(PIK3CA, -0.166)
999	synaptic transmission (GO:0007268)	131	0.714	1	0.56926	(P2RX1, 0.365)	(SCN1B, 0.338)	(SLC6A1, 0.296)	(GAD1, 0.275)	(KCNC4, 0.247)	(KCNMA1, 0.209)	(PCDHB11, 0.204)	(DOC2A, 0.2)	(UNC119, 0.17)	(DBH, 0.145)	(DRD1IP, 0.141)	(GRM5, 0.138)	(SLC1A1, 0.137)	(GABRR2, 0.115)	(OMP, 0.11)	(CHRNA4, 0.08)	(GRM4, 0.032)	(SYN2, 0.024)	(NPFF, 0.023)	(GRIN2B, 0.021)	(GABARAPL2, 0.02)	(CNP, 0.006)	(UTS2, 0)	(CHRNA5, 0)	(HCRTR1, 0)	(SYT1, 0)	(NCAM1, 0)	(GPR51, 0)	(PCDHB3, 0)	(GRM7, 0)	(SYT5, 0)	(GAD2, 0)	(HTR3A, 0)	(DRD3, 0)	(MAPK1, 0)	(GLRA1, 0)	(HTR7, 0)	(KCND2, 0)	(CHRNA6, 0)	(DRD2, 0)	(SCN11A, 0)	(DRD1, 0)	(SLC6A7, 0)	(KCNQ3, 0)
999	phagocytosis, engulfment (GO:0006911)	3	0.714	1	0.95826	(ELMO1, 0.058)	(DOCK1, -0.036)	(FCGR1A, -0.05)
1001	no1Pathway BioCarta	29	0.715	1	0.91741	(SLC7A1, 0.365)	(PDE2A, 0.235)	(PRKAR2A, 0.231)	(PRKACB, 0.212)	(ACTA1, 0.17)	(PDE3B, 0.163)	(PDE3A, 0.156)	(FLT4, 0.14)	(PRKAR2B, 0.12)	(PRKAR1B, 0.076)	(CAV1, 0.023)	(BDKRB2, 0.018)	(KDR, 0.015)	(PRKG1, 0.006)	(CALM2, 0.001)	(CHRNA1, 0)	(CALM1, -0.008)	(PRKAR1A, -0.019)	(VEGF, -0.031)	(NOS3, -0.04)	(TNNI1, -0.054)	(FLT1, -0.073)	(AKT1, -0.087)	(PRKACG, -0.087)	(HSPCA, -0.097)	(CALM3, -0.098)	(PRKG2, -0.103)	(SYT1, -0.166)	(RYR2, -0.2)
1002	positive regulation of phosphorylation (GO:0042327)	2	0.718	1	0.99597	(EGFR, 0.064)	(GLMN, -0.378)
1003	peripheral nervous system development (GO:0007422)	10	0.719	1	0.66667	(NEUROG3, 0.413)	(UGT8, 0.225)	(ACCN1, 0.086)	(BAI1, 0.076)	(GFRA3, 0.021)	(PMP22, 0.005)	(EGR2, -0.091)	(SERPINI1, -0.102)	(MPZ, -0.142)	(ALDH3A2, -0.144)
1003	MAPK Cascade GO	23	0.719	1	1	(JUN, 0.425)	(RRAS, 0.346)	(MAPK14, 0.245)	(MAP3K2, 0.124)	(ARAF1, 0.117)	(MAPK3, 0.053)	(BRAF, 0.034)	(MAPK1, -0.016)	(RAF1, -0.027)	(MAP3K3, -0.031)	(MAP2K1, -0.043)	(MAP2K4, -0.052)	(MAP2K3, -0.063)	(MAP2K7, -0.064)	(PLCB3, -0.071)	(D1S155E, -0.089)	(MBP, -0.089)	(MAP2, -0.091)	(MAP3K1, -0.096)	(NRAS, -0.097)	(MAPK10, -0.12)	(ELK1, -0.172)	(MAP2K6, -0.179)
1005	iron ion homeostasis (GO:0006879)	6	0.72	1	1	(MYC, 0.275)	(FTL, 0.128)	(CP, 0.046)	(TFR2, -0.1)	(HFE, -0.144)	(HPX, -0.192)
1006	chromatin modification (GO:0016568)	7	0.724	1	0.92115	(HDAC2, 0.207)	(HDAC4, 0.17)	(HDAC1, 0.139)	(HDAC3, 0.088)	(HDAC11, 0.019)	(HDAC7A, -0.123)	(EHMT1, -0.232)
1006	MAP00640 Propanoate metabolism GenMAPP	20	0.724	1	1	(ALDH2, 0.595)	(MUT, 0.397)	(ABAT, 0.272)	(HADHA, 0.259)	(ECHS1, 0.137)	(C14orf45, 0.087)	(LDHB, 0.034)	(ACADM, 0.01)	(PCCA, -0.004)	(LDHC, -0.014)	(ACACA, -0.024)	(ALDH1B1, -0.025)	(ALDH1A1, -0.029)	(ACAT1, -0.048)	(ALDH3A2, -0.05)	(LDHA, -0.066)	(PCCB, -0.067)	(ALDH6A1, -0.092)	(EHHADH, -0.175)	(ACACB, -0.199)
1008	MAP00630 Glyoxylate and dicarboxylate metabolism GenMAPP	10	0.725	1	0.61133	(MTHFD2, 1.155)	(MDH1, 0.136)	(GRHPR, -0.02)	(ACO2, -0.071)	(MDH2, -0.114)	(CS, -0.147)	(HAO2, -0.191)	(MTHFD1, -0.205)	(HAO1, -0.248)	(ACO1, -0.263)
1008	gluconeogenesis (GO:0006094)	3	0.725	1	0.77123	(ATF4, 0.148)	(SLC25A10, 0.071)	(COQ7, -0.178)
1008	MAP00790 Folate biosynthesis GenMAPP	12	0.725	1	1	(GGH, 0.499)	(PTS, 0.412)	(ALPPL2, 0.355)	(DHFR, 0.24)	(ALPP, -0.006)	(FPGS, -0.02)	(GCH1, -0.043)	(ALPI, -0.099)	(ALPL, -0.111)	(TYMS, -0.162)	(QDPR, -0.197)	(MTHFD1, -0.199)
1011	GPCRs Class B Secretin-like GO	24	0.726	1	0.56468	(GHRHR, 0.448)	(GLP1R, 0.245)	(SCTR, 0.188)	(VIPR2, 0.183)	(LPHN2, 0.141)	(ELTD1, 0.129)	(ADCYAP1R1, 0.129)	(GCGR, 0.113)	(CD97, 0.077)	(GLP2R, 0.056)	(PTHR2, 0.031)	(CRHR2, 0.03)	(EMR1, 0.024)	(LPHN1, 0.015)	(CRHR1, -0.008)	(GPR64, -0.01)	(CMKOR1, -0.063)	(GIPR, -0.091)	(CALCR, -0.094)	(PTHR1, -0.095)	(LPHN3, -0.101)	(CALCRL, -0.116)	(EMR2, -0.121)	(VIPR1, -0.127)
1011	inactivation of MAPK activity (GO:0000188)	10	0.726	1	0.90086	(PPP2R1B, 0.311)	(GPS1, 0.17)	(RGS4, 0.147)	(RGS3, 0.04)	(DUSP2, 0.011)	(DUSP8, -0.017)	(DUSP6, -0.031)	(GPS2, -0.033)	(DUSP9, -0.105)	(SPRED2, -0.122)
1011	fatty acid catabolism (GO:0009062)	3	0.726	1	0.92583	(PPARD, 0.397)	(PCCB, -0.117)	(LYPLA3, -0.265)
1014	eosinophilsPathway Recruitment of eosinophils in the inflammatory response observed in asthma occurs via the chemoattractant eotaxin binding to the CCR3 receptor.	8	0.728	1	0.87163	(HLA-DRB1, 0.484)	(CSF2, 0.197)	(IL5, 0.074)	(HLA-DRA, -0.021)	(IL3, -0.057)	(CCL11, -0.08)	(CCL5, -0.173)	(CCR3, -0.239)
1014	vesicle fusion (GO:0006906)	2	0.728	1	0.88574	(STX6, 0.169)	(EEA1, -0.326)
1016	aerobic respiration (GO:0009060)	7	0.729	1	0.75487	(SURF1, 0.88)	(UQCRH, 0.023)	(UQCRB, -0.11)	(SLC25A14, -0.166)	(UQCRC2, -0.184)	(UQCRC1, -0.206)	(OXA1L, -0.212)
1016	neutrophil chemotaxis (GO:0030593)	4	0.729	1	0.9713	(ITGB2, 0.441)	(CKLF, -0.094)	(IL8, -0.105)	(SYK, -0.318)
1016	srcRPTPPathway BioCarta	11	0.729	1	1	(CSK, 0.653)	(PTPRA, 0.364)	(CDC25B, 0.12)	(SRC, 0.042)	(GRB2, -0.004)	(CDC25A, -0.013)	(CDC2, -0.016)	(CCNB1, -0.016)	(PRKCB1, -0.127)	(PRKCA, -0.143)	(CDC25C, -0.195)
1019	vesicle-mediated transport (GO:0016192)	24	0.73	1	0.51668	(CPNE3, 0.563)	(RAB13, 0.523)	(PRKCI, 0.135)	(SEC23B, 0.133)	(M6PRBP1, 0.13)	(LRPAP1, 0.101)	(TRAPPC4, 0.065)	(CPNE6, 0.064)	(MAPK8IP1, 0.059)	(CPNE1, 0.048)	(GOLGA4, 0.007)	(SPTBN2, -0.024)	(VPS4A, -0.075)	(MAPK8IP3, -0.086)	(SEC24B, -0.09)	(PSCD1, -0.091)	(ARF6, -0.093)	(PSCD3, -0.094)	(SPTBN4, -0.095)	(SEC23A, -0.099)	(PCOLN3, -0.124)	(SYTL2, -0.145)	(KIF20A, -0.157)	(VTI1B, -0.184)
1019	regulation of transcription (GO:0045449)	7	0.73	1	0.96072	(PPP2R1B, 0.367)	(APBB2, 0.131)	(PPIE, 0.112)	(APBB1, 0.03)	(HCFC1, 0.004)	(BRCA2, -0.174)	(FUSIP1, -0.325)
1021	pmlPathway BioCarta	15	0.731	1	0.53409	(RB1, 0.388)	(TNFRSF1A, 0.36)	(TNFSF6, 0.136)	(TNFRSF6, 0.122)	(RARA, 0.075)	(PML, 0.026)	(DAXX, -0.007)	(CREBBP, -0.023)	(SIRT1, -0.023)	(SP100, -0.024)	(TNF, -0.039)	(HRAS, -0.04)	(TP53, -0.065)	(PAX3, -0.068)	(TNFRSF1B, -0.171)
1022	MYC WT Myc wild type	9	0.732	1	0.79784	(IVNS1ABP, 0.493)	(VPS45A, 0.113)	(KIAA0652, 0.081)	(KCNJ10, -0.071)	(SIRT2, -0.073)	(YPEL1, -0.079)	(CASK, -0.09)	(UQCRC1, -0.21)	(ACTR2, -0.234)
1023	eif4Pathway The eIF-4F complex recognizes 5' mRNA caps, recruits RNA helicases, and maintains mRNA-ribosome bridging.	24	0.733	1	0.99578	(RPS6KB1, 0.68)	(EIF4G3, 0.208)	(MAPK14, 0.172)	(PABPC1, 0.156)	(GHR, 0.135)	(IRS1, 0.084)	(EIF4A1, 0.058)	(PDPK1, 0.046)	(MAPK3, 0.044)	(MAPK1, 0.039)	(FRAP1, 0.034)	(PDK2, 0.013)	(EIF4G2, 0.012)	(PIK3R1, -0.035)	(PRKCB1, -0.04)	(EIF4E, -0.063)	(EIF4G1, -0.07)	(MKNK1, -0.078)	(PTEN, -0.152)	(AKT1, -0.156)	(PIK3CA, -0.161)	(PRKCA, -0.17)	(EIF4A2, -0.198)	(EIF4EBP1, -0.203)
1024	calcineurinPathway Increased intracellular calcium activates the phosphatase calcineurin in differentiating keratinocytes.	18	0.734	1	0.62356	(PLCG1, 0.64)	(NFATC1, 0.4)	(PPP3CC, 0.207)	(NFATC3, 0.205)	(SP3, 0.088)	(CALM1, 0.041)	(PPP3CA, 0)	(CALM2, -0.032)	(GNAQ, -0.082)	(MARCKS, -0.096)	(CALM3, -0.146)	(CDKN1A, -0.156)	(PPP3CB, -0.156)	(PRKCB1, -0.16)	(PRKCA, -0.165)	(SYT1, -0.179)	(NFATC4, -0.2)	(SP1, -0.218)
1024	apoptotic mitochondrial changes (GO:0008637)	4	0.734	1	0.97367	(BAX, 0.322)	(BAK1, 0.155)	(BCL2L1, -0.218)	(BID, -0.237)
1026	nuclear mRNA splicing, via spliceosome (GO:0000398)	6	0.735	1	0.988	(DHX38, 0.674)	(BAT1, 0.152)	(TRA2A, 0.046)	(DDX39, -0.17)	(SFRS10, -0.214)	(FUSIP1, -0.349)
1027	melanin biosynthesis from tyrosine (GO:0006583)	2	0.736	1	0.92799	(DCT, 0.094)	(TYR, -0.343)
1027	badPathway When phosphorylated, BAD is inhibited by sequestration; when non-phosphorylated, it promotes apoptosis by inactivating pro-survival BCL-XL and BCL-2.	22	0.736	1	1	(IL3RA, 0.404)	(BAX, 0.172)	(PRKAR2A, 0.133)	(PRKAR2B, 0.124)	(BAD, 0.119)	(PRKACB, 0.11)	(ADCY1, 0.109)	(IGF1, 0.069)	(PRKAR1B, 0.057)	(BCL2, 0.054)	(IL3, 0.02)	(IGF1R, -0.011)	(CSF2RB, -0.014)	(PIK3R1, -0.015)	(YWHAH, -0.03)	(KITLG, -0.041)	(PRKACG, -0.093)	(BCL2L1, -0.098)	(KIT, -0.104)	(PIK3CA, -0.11)	(AKT1, -0.116)	(PRKAR1A, -0.188)
1027	ptc1Pathway BioCarta	11	0.736	1	1	(CCNH, 0.282)	(CDC25B, 0.144)	(XPO1, 0.095)	(SHH, 0.073)	(MNAT1, 0.05)	(CDC25A, 0.015)	(CDC2, -0.078)	(PTCH, -0.088)	(CDC25C, -0.089)	(CCNB1, -0.094)	(CDK7, -0.112)
1030	determination of anterior/posterior axis, embryo (GO:0008595)	2	0.737	1	0.92971	(TDGF1, 0.139)	(T, -0.46)
1030	plk3Pathway BioCarta	7	0.737	1	0.96058	(ATR, 0.321)	(CHEK1, 0.249)	(YWHAH, 0.076)	(ATM, -0.015)	(TP53, -0.019)	(CHEK2, -0.019)	(CDC25C, -0.213)
1030	sperm motility (GO:0030317)	6	0.737	1	0.99344	(TNP1, 0.487)	(GAS8, 0.205)	(ATP1A3, -0.035)	(MCSP, -0.074)	(ATP1A1, -0.209)	(ATP1A2, -0.253)
1033	transmembrane receptor protein tyrosine kinase signaling pathway (GO:0007169)	23	0.738	1	0.68182	(LCP2, 0.199)	(FLT4, 0.192)	(GFRA2, 0.185)	(PTPRG, 0.18)	(PTPRT, 0.175)	(ROR1, 0.116)	(MTSS1, 0.109)	(EDN2, 0.08)	(NTRK2, 0.052)	(ABI1, 0.026)	(NTRK1, 0.023)	(BDKRB2, 0.019)	(NRTN, -0.004)	(RAPGEF1, -0.006)	(DOK1, -0.008)	(PTPRJ, -0.018)	(NTRK3, -0.045)	(CNKSR1, -0.057)	(FLT1, -0.074)	(TEK, -0.09)	(FLT3, -0.099)	(KDR, -0.118)	(MUSK, -0.12)
1033	mRNA binding activity BioCarta	9	0.738	1	0.99148	(ELAVL1, 0.25)	(EIF4A1, 0.129)	(FMR1, 0.097)	(GRSF1, 0.082)	(SLBP, 0.058)	(RPL35, -0.004)	(HNRPAB, -0.059)	(SSB, -0.179)	(KHDRBS1, -0.222)
1035	igf1Pathway BioCarta	20	0.739	1	1	(JUN, 0.438)	(SRF, 0.251)	(IGF1, 0.167)	(FOS, 0.16)	(PTPN11, 0.08)	(IRS1, 0.078)	(MAPK3, 0.055)	(SOS1, 0.015)	(RAF1, 0.013)	(SHC1, 0.011)	(GRB2, -0.005)	(PIK3R1, -0.017)	(MAPK8, -0.025)	(HRAS, -0.076)	(PIK3CA, -0.085)	(MAP2K1, -0.087)	(IGF1R, -0.116)	(ELK1, -0.138)	(RASA1, -0.177)	(CSNK2A1, -0.184)
1036	pelp1Pathway BioCarta	7	0.74	1	0.89224	(MAPK3, 0.122)	(ESR1, 0.07)	(PELP1, 0.051)	(SRC, 0.04)	(EP300, -0.003)	(MAPK1, -0.029)	(CREBBP, -0.089)
1037	mtorPathway BioCarta	23	0.741	1	1	(RPS6KB1, 0.695)	(PPP2CA, 0.334)	(TSC1, 0.28)	(FKBP1A, 0.233)	(EIF4G3, 0.226)	(EIF4A1, 0.132)	(PDPK1, 0.114)	(PDK2, 0.047)	(EIF4G2, 0.022)	(FRAP1, -0.013)	(PIK3R1, -0.053)	(EIF4G1, -0.064)	(RPS6, -0.069)	(EIF4E, -0.077)	(EIF3S10, -0.086)	(PIK3CA, -0.091)	(TSC2, -0.092)	(MKNK1, -0.105)	(EIF4B, -0.11)	(AKT1, -0.143)	(EIF4EBP1, -0.145)	(EIF4A2, -0.151)	(PTEN, -0.162)
1038	lymphocytePathway BioCarta	9	0.742	1	0.91169	(SELE, 0.435)	(ITGB2, 0.263)	(ITGA4, 0.234)	(ITGAL, 0.203)	(ITGB1, -0.029)	(ICAM1, -0.162)	(CD44, -0.234)	(SELL, -0.236)	(PECAM1, -0.244)
1038	CR DNA MET AND MOD PNAS 2007	24	0.742	1	1	(CHC1, 0.276)	(DNMT1, 0.274)	(OAS1, 0.268)	(MLL, 0.263)	(TERT, 0.227)	(TERF1, 0.18)	(ADK, 0.136)	(MCM4, 0.126)	(MBD2, 0.062)	(LIG1, 0.041)	(RFC4, 0.035)	(POLB, 0.015)	(S100A11, 0.01)	(TEP1, -0.004)	(MBD4, -0.023)	(LIG3, -0.039)	(TERF2IP, -0.081)	(DNMT2, -0.092)	(HMGA2, -0.093)	(RFC3, -0.125)	(HMGA1, -0.13)	(NME6, -0.131)	(TK2, -0.134)	(PCAF, -0.138)
1040	induction of apoptosis by extracellular signals (GO:0008624)	15	0.743	1	0.59908	(BTK, 0.477)	(DAPK1, 0.22)	(CD38, 0.213)	(BAX, 0.16)	(DPF2, 0.122)	(SIVA, 0.014)	(DAP3, -0.006)	(MAP3K5, -0.037)	(CFLAR, -0.057)	(ADORA1, -0.067)	(PDCD6, -0.076)	(PRKCA, -0.09)	(TNFRSF25, -0.125)	(FASTK, -0.175)	(DAP, -0.235)
1041	integrinPathway BioCarta	34	0.744	1	0.89304	(JUN, 0.374)	(CSK, 0.343)	(TNS, 0.336)	(ACTA1, 0.23)	(CAPNS1, 0.202)	(FYN, 0.131)	(VCL, 0.107)	(MAP2K2, 0.067)	(ROCK1, 0.067)	(ACTN3, 0.061)	(RAF1, 0.043)	(CAV1, 0.038)	(ITGB1, 0.03)	(SOS1, 0.013)	(GRB2, 0.012)	(SHC1, 0.004)	(ZYX, 0)	(MAPK1, 0)	(SRC, -0.006)	(MAPK3, -0.012)	(CRKL, -0.026)	(MAPK8, -0.026)	(HRAS, -0.035)	(MAP2K1, -0.037)	(CAPN1, -0.046)	(TLN1, -0.055)	(BCR, -0.065)	(ACTN1, -0.085)	(PXN, -0.099)	(RAP1A, -0.11)	(PTK2, -0.117)	(ACTN2, -0.125)	(PPP1R12B, -0.146)	(ITGA1, -0.176)
1041	glycosaminoglycan catabolism (GO:0006027)	3	0.744	1	0.8957	(GNS, 0.074)	(GUSB, 0.07)	(HYAL2, -0.259)
1041	vegfPathway BioCarta	26	0.744	1	1	(PLCG1, 0.503)	(HIF1A, 0.475)	(EIF2S2, 0.258)	(EIF2B5, 0.236)	(EIF2B2, 0.166)	(FLT4, 0.124)	(ELAVL1, 0.106)	(VHL, 0.037)	(HRAS, 0.028)	(VEGF, 0.022)	(EIF2B4, 0.007)	(PIK3R1, 0)	(SHC1, 0)	(ARNT, -0.042)	(PXN, -0.06)	(NOS3, -0.066)	(PRKCA, -0.073)	(KDR, -0.088)	(PTK2, -0.103)	(EIF2B1, -0.104)	(PIK3CA, -0.112)	(PRKCB1, -0.132)	(EIF2S1, -0.154)	(EIF2B3, -0.168)	(FLT1, -0.19)	(EIF2S3, -0.199)
1044	sodium ion transport (GO:0006814)	22	0.745	1	0.60593	(SCN1B, 0.751)	(SLC8A1, 0.319)	(SCNN1G, 0.278)	(SCN4A, 0.253)	(SCNN1B, 0.171)	(SLC17A2, 0.118)	(SCNN1D, 0.036)	(ATP1A3, 0.02)	(SGK, 0.01)	(SCN5A, 0.001)	(SCN11A, -0.026)	(TMEM1, -0.037)	(SCN9A, -0.055)	(SCNN1A, -0.059)	(SCN10A, -0.07)	(SCN7A, -0.074)	(SCN2B, -0.078)	(SLC9A6, -0.09)	(SLC17A3, -0.098)	(ATP1A1, -0.119)	(SCN2A2, -0.158)	(ATP1A2, -0.166)
1044	pyrimidine nucleotide metabolism (GO:0006220)	3	0.745	1	0.78702	(DCK, 0.143)	(ECGF1, 0.02)	(DCTD, -0.158)
1044	akap96Pathway BioCarta	12	0.745	1	1	(PPP2CA, 0.413)	(PRKACB, 0.277)	(PRKAR2A, 0.276)	(PRKAR2B, 0.166)	(AKAP8, 0.069)	(CNAP1, 0.021)	(CDC2, 0.01)	(PRKAG1, -0.031)	(CCNB1, -0.066)	(PPP1CA, -0.107)	(PRKACG, -0.109)	(DDX5, -0.174)
1047	krebPathway BioCarta	8	0.746	1	0.87059	(SUCLA2, 0.306)	(MDH1, 0.204)	(SDHA, 0.079)	(OGDH, -0.014)	(IDH2, -0.072)	(CS, -0.119)	(ACO2, -0.195)	(FH, -0.305)
1048	protein targeting to lysosome (GO:0006622)	2	0.749	1	0.76165	(ZFYVE16, 0.16)	(NAGPA, -0.275)
1049	mRNA splicing BioCarta	51	0.751	1	0.62526	(SRP19, 0.471)	(SF3A3, 0.334)	(SF3B4, 0.293)	(SNRPG, 0.269)	(IVNS1ABP, 0.224)	(LSM1, 0.207)	(SFRS2, 0.159)	(SF3A2, 0.151)	(PRPF18, 0.103)	(SMNDC1, 0.094)	(NOL3, 0.09)	(PRPF4, 0.061)	(LSM6, 0.056)	(NONO, 0.031)	(PRPF8, 0.023)	(PTBP1, 0.008)	(DDX23, 0.007)	(SNRPD1, 0)	(SFPQ, 0)	(SFRS2IP, 0)	(SNRPF, 0)	(KHSRP, 0)	(SNRPB, 0)	(SNRPD3, 0)	(SNRPA1, 0)	(SNRPB2, 0)	(HNRPC, 0)	(SRRM1, 0)	(FNBP3, 0)	(PPAN, 0)	(U2AF1, -0.009)	(SNRPN, -0.011)	(NP220, -0.015)	(SFRS11, -0.023)	(SNRP70, -0.024)	(USP39, -0.037)	(PRPF3, -0.045)	(SFRS10, -0.045)	(LSM4, -0.046)	(U2AF1L2, -0.053)	(SNRPD2, -0.062)	(SF3B3, -0.066)	(SF3A1, -0.073)	(SFRS4, -0.081)
1049	il3Pathway BioCarta	15	0.751	1	0.85676	(IL3RA, 0.489)	(FOS, 0.146)	(SOS1, 0.06)	(RAF1, 0.058)	(MAPK3, 0.042)	(STAT5B, 0.03)	(GRB2, 0.023)	(STAT5A, 0.004)	(IL3, 0.001)	(CSF2RB, -0.002)	(SHC1, -0.024)	(PTPN6, -0.06)	(HRAS, -0.082)	(MAP2K1, -0.086)	(JAK2, -0.202)
1049	regulation of progression through cell cycle (GO:0000074)	105	0.751	1	0.92642	(MPHOSPH6, 0.389)	(HDAC5, 0.324)	(SLC12A4, 0.308)	(SFN, 0.224)	(PTMS, 0.218)	(CSK, 0.213)	(MKI67, 0.209)	(PLK3, 0.178)	(DHX16, 0.167)	(CDC14A, 0.166)	(PIK3CB, 0.151)	(PPP2R1B, 0.122)	(CCNC, 0.107)	(PPP2CA, 0.089)	(CDC25B, 0.063)	(MNT, 0.024)	(CDK8, 0.016)	(PPP2R1A, 0.006)	(ANAPC5, 0)	(RHOG, 0)	(BCL2, 0)	(CDC2L2, 0)	(PRKG2, 0)	(DKC1, 0)	(CUL5, 0)	(CIZ1, 0)	(CDC42, 0)	(AXL, 0)	(GAK, 0)	(HCFC1, 0)	(MPHOSPH9, 0)	(PTMA, 0)	(NFYC, 0)	(MDM2, 0)	(PSMD8, 0)	(FRAP1, 0)	(ABL1, 0)	(BCL3, 0)	(FRK, 0)	(ATF5, 0)	(PCTK1, 0)	(FZR1, 0)	(JAK2, 0)	(PHB, 0)
1049	DNA replication checkpoint (GO:0000076)	3	0.751	1	0.93499	(CDT1, 0.455)	(CDC45L, -0.345)	(CDC6, -0.377)
1053	SA MMP CYTOKINE CONNECTION SigmaAldrich	15	0.752	1	1	(IL6R, 0.452)	(CSF1, 0.334)	(TNFRSF1A, 0.321)	(TNFSF8, 0.292)	(TNFRSF8, 0.194)	(IL1B, 0.099)	(TGFB2, -0.062)	(FCGR3A, -0.064)	(TNF, -0.077)	(ACE, -0.093)	(TGFB1, -0.127)	(SPN, -0.129)	(SELL, -0.145)	(TNFRSF1B, -0.148)	(CD44, -0.15)
1054	peptide hormone processing (GO:0016486)	2	0.753	1	0.93106	(ECE2, -0.034)	(SGNE1, -0.139)
1054	tertPathway BioCarta	8	0.753	1	1	(MYC, 0.204)	(HDAC1, 0.108)	(SP3, 0.076)	(TP53, -0.031)	(WT1, -0.084)	(ZNF42, -0.127)	(MAX, -0.174)	(SP1, -0.222)
1056	cell cycle (GO:0007049)	13	0.754	1	0.77404	(CUL7, 0.358)	(ATR, 0.294)	(ERBB2IP, 0.133)	(GPS1, 0.046)	(DTYMK, 0.035)	(AHR, 0.028)	(STRN3, 0.027)	(UBA52, -0.004)	(GPS2, -0.04)	(NOLC1, -0.089)	(MCM2, -0.112)	(PFDN1, -0.16)	(USP16, -0.169)
1056	CBF LEUKEMIA DOWNING AML Manually Curated	75	0.754	1	0.95061	(PMAIP1, 0.367)	(CYLN2, 0.316)	(HIF1A, 0.304)	(WFDC1, 0.275)	(HOMER2, 0.218)	(GALNT14, 0.214)	(PTGER2, 0.212)	(IL15RA, 0.21)	(VAMP5, 0.2)	(SIPA1L1, 0.165)	(MAN1A1, 0.143)	(CLECSF5, 0.141)	(CD34, 0.13)	(TRH, 0.114)	(ABR, 0.104)	(HLA-DPB1, 0.076)	(NARFL, 0.065)	(DEXI, 0.051)	(HLA-DPA1, 0.022)	(DNMT3B, 0.019)	(RASA4, 0.009)	(CAV1, 0.008)	(BAALC, 0.006)	(PURA, 0.004)	(MN1, 0)	(ADCY7, 0)	(PGDS, 0)	(NCALD, 0)	(CACNA2D2, 0)	(TPK1, 0)	(SPARC, 0)	(ROBO1, 0)	(ISG20, 0)	(DUSP2, 0)	(IL5RA, 0)	(PIK4CA, 0)	(TRIM8, 0)	(EGLN1, 0)	(CBFB, 0)	(WASPIP, 0)	(SYNGR1, 0)	(MKNK2, 0)	(MHC2TA, 0)	(ADARB1, 0)
1056	long-term strengthening of neuromuscular junction (GO:0042062)	2	0.754	1	0.98496	(UBA52, 0.005)	(COL4A4, -0.247)
1059	MAP00450 Selenoamino acid metabolism GenMAPP	6	0.755	1	0.92906	(MAT1A, 0.524)	(GGT1, -0.034)	(CBS, -0.038)	(MARS, -0.04)	(AHCY, -0.126)	(CTH, -0.203)
1059	cdk5Pathway Cdk5, a regulatory kinase implicated in neuronal development, represses Mek1, which downregulates the MAP kinase pathway.	13	0.755	1	1	(KLK2, 0.64)	(NGFR, 0.16)	(MAPK3, 0.085)	(MAP2K2, 0.048)	(RAF1, 0.029)	(DPM2, 0.004)	(MAPK1, -0.015)	(HRAS, -0.036)	(CDK5, -0.047)	(NGFB, -0.066)	(MAP2K1, -0.132)	(EGR1, -0.175)	(CDK5R1, -0.2)
1061	negative regulation of anti-apoptosis (GO:0019987)	2	0.757	1	0.99391	(PIK3R2, 0.031)	(RTN4, -0.096)
1062	protein biosynthesis (GO:0006412)	46	0.758	1	0.95604	(RPLP2, 0.43)	(RPL18A, 0.301)	(MRPL3, 0.271)	(RPS12, 0.211)	(ASMT, 0.182)	(MRPL19, 0.176)	(COPS5, 0.148)	(MRPL12, 0.128)	(ABCF1, 0.121)	(RPS27, 0.057)	(RPL4, 0.049)	(RPS3, 0.036)	(RPL34, 0.025)	(DARS, 0.021)	(RPL18, 0.014)	(DHPS, 0.013)	(RPS19, 0.009)	(RPS4Y1, 0.008)	(RPL14, 0)	(RPL28, 0)	(RPL3L, 0)	(RPLP0, 0)	(RPS5, 0)	(RPL13, 0)	(RPS6KB2, 0)	(RPS17, 0)	(PET112L, 0)	(RPL3, -0.002)	(RPL9, -0.008)	(RPL6, -0.01)	(RPS2, -0.017)	(RPLP1, -0.019)	(PABPC4, -0.026)	(RPL5, -0.037)	(WARS, -0.065)	(RPL19, -0.066)	(RPL35, -0.075)	(RPS9, -0.082)	(SARS, -0.089)	(RPL29, -0.098)	(RPL7, -0.118)	(RRBP1, -0.118)	(RPL27A, -0.125)	(RPL22, -0.132)
1062	ifngPathway BLACK	6	0.758	1	1	(IFNGR1, 0.425)	(JAK1, 0.126)	(STAT1, 0.102)	(IFNGR2, -0.057)	(IFNG, -0.139)	(JAK2, -0.227)
1062	rbPathway BioCarta	13	0.758	1	1	(RB1, 0.403)	(CDC25B, 0.188)	(CHEK1, 0.116)	(MYT1, 0.068)	(CDC25A, 0.067)	(TP53, 0.016)	(YWHAH, -0.02)	(WEE1, -0.032)	(CDC2, -0.063)	(ATM, -0.064)	(CDK2, -0.127)	(CDK4, -0.148)	(CDC25C, -0.175)
1065	mesoderm development (GO:0007498)	16	0.759	1	0.81242	(BTK, 0.42)	(FOXC2, 0.283)	(TBX6, 0.255)	(SECTM1, 0.205)	(BMP4, 0.103)	(TCF15, 0.075)	(BMX, 0.052)	(INHBA, 0.046)	(JAK3, -0.02)	(GDF11, -0.069)	(TCF21, -0.128)	(HCK, -0.132)	(MATK, -0.132)	(ZNFN1A1, -0.162)	(JAK2, -0.162)	(T, -0.174)
1065	meiotic recombination (GO:0007131)	17	0.759	1	0.85006	(RAD21, 0.49)	(MSH5, 0.163)	(REC8L1, 0.141)	(CHEK1, 0.116)	(RAD51L3, 0.104)	(RAD50, 0.093)	(DMC1, 0.076)	(RAD52, 0.015)	(LIG3, -0.023)	(ATM, -0.026)	(SPO11, -0.068)	(MSH4, -0.085)	(MRE11A, -0.092)	(SYCP1, -0.11)	(RAD51L1, -0.123)	(RAD51, -0.181)	(RAD54B, -0.196)
1067	neurotransmitter metabolism (GO:0042133)	4	0.76	1	0.79336	(GCHFR, 0.249)	(PHOX2A, 0.05)	(TDO2, -0.149)	(GCH1, -0.174)
1067	mef2dPathway BioCarta	18	0.76	1	1	(NFATC1, 0.39)	(TRA@, 0.246)	(PPP3CC, 0.241)	(CAPNS1, 0.213)	(CAPN2, 0.166)	(CALM1, 0.057)	(EP300, 0.055)	(HDAC2, 0.045)	(HDAC1, 0.038)	(CALM2, -0.014)	(PPP3CA, -0.019)	(PRKCB1, -0.085)	(MEF2D, -0.153)	(PRKCA, -0.155)	(SYT1, -0.155)	(PPP3CB, -0.167)	(CALM3, -0.181)	(CABIN1, -0.189)
1067	il22bpPathway BioCarta	12	0.76	1	1	(IL22RA1, 0.354)	(IL22, 0.255)	(JAK1, 0.115)	(IL10RA, 0.084)	(STAT5A, 0.002)	(STAT5B, -0.009)	(STAT1, -0.011)	(JAK3, -0.011)	(TYK2, -0.085)	(SOCS3, -0.096)	(STAT3, -0.12)	(JAK2, -0.251)
1070	actin filament severing (GO:0051014)	2	0.761	1	0.93161	(VIL1, 0.02)	(GSN, -0.251)
1070	tgfbPathway BioCarta	14	0.761	1	1	(SKIL, 0.42)	(TGFBR2, 0.42)	(EP300, 0.045)	(MAPK3, 0.042)	(TGFBR1, 0.036)	(MAP3K7IP1, 0.014)	(TGFB3, 0.006)	(MAP2K1, -0.027)	(MAP3K7, -0.033)	(TGFB2, -0.048)	(CREBBP, -0.097)	(TGFB1, -0.127)	(APC, -0.141)	(CDH1, -0.153)
1072	glutamate signaling pathway (GO:0007215)	10	0.762	1	0.57471	(GRIN2C, 0.251)	(GRIN2B, 0.251)	(GRIA3, 0.169)	(GRIN2A, 0.132)	(GRIK1, 0.053)	(GRIA4, -0.049)	(GRIK2, -0.055)	(GRID2, -0.113)	(GRIK3, -0.174)	(GRIK4, -0.177)
1072	dopamine receptor signaling pathway (GO:0007212)	3	0.762	1	0.93116	(DRD1IP, 0.311)	(DRD3, -0.124)	(DRD4, -0.232)
1072	muscarinic acetylcholine receptor, phospholipase C activating pathway (GO:0007207)	2	0.762	1	0.989	(CHRM2, 0.194)	(GNA15, -0.363)
1075	ST MONOCYTE AD PATHWAY Signalling Transduction KE	27	0.764	1	0.88599	(CAMP, 0.709)	(GAS, 0.472)	(RAC1, 0.25)	(DAG1, 0.188)	(KCNJ5, 0.144)	(ITPR1, 0.057)	(HTATIP, 0.048)	(BF, 0.039)	(ITPR3, 0.004)	(PITX2, 0.004)	(MAPK1, -0.017)	(RHO, -0.038)	(GNAQ, -0.038)	(DLG4, -0.038)	(APC, -0.041)	(ITPR2, -0.063)	(GNAI1, -0.08)	(CAV3, -0.084)	(RYR1, -0.093)	(KCNJ9, -0.097)	(ASAH1, -0.101)	(EPHB2, -0.114)	(PTX1, -0.123)	(AKT1, -0.127)	(KCNJ3, -0.129)	(ADRB1, -0.152)	(PTX3, -0.215)
1075	male gonad development (GO:0008584)	8	0.764	1	0.9973	(LHCGR, 0.578)	(SRD5A2, 0.183)	(DMRT1, 0.012)	(NR5A1, -0.08)	(PRKACG, -0.097)	(NCOA4, -0.122)	(SOX15, -0.131)	(ANKRD7, -0.265)
1077	DNA DAMAGE SIGNALLING GO	94	0.765	1	0.9077	(DKFZP566E144, 0.449)	(BIRC3, 0.289)	(PTPRCAP, 0.209)	(BCL6, 0.182)	(ATR, 0.16)	(ERCC1, 0.16)	(ERCC2, 0.124)	(TREX1, 0.124)	(PCNA, 0.12)	(DDB1, 0.116)	(GADD45G, 0.115)	(CKN1, 0.11)	(GADD45B, 0.104)	(MSH2, 0.095)	(H2AFZ, 0.092)	(BBC3, 0.09)	(BIRC2, 0.089)	(ATRX, 0.087)	(FOXO3A, 0.085)	(REV3L, 0.07)	(BAX, 0.063)	(MLH1, 0.049)	(PMS2, 0.04)	(BAK1, 0.039)	(CHEK1, 0.027)	(REPRIMO, 0.021)	(TERT, 0.019)	(CDC25B, 0.014)	(HUS1, 0)	(GTSE1, 0)	(FEN1, 0)	(ERCC5, 0)	(BTG2, 0)	(XPA, 0)	(APEX1, 0)	(RAD9A, 0)	(RAD23A, 0)	(LGMN, 0)	(BRCA1, 0)	(TNFRSF10B, 0)	(UNG, 0)	(TNF, 0)	(CDC6, 0)	(PRKDC, 0)
1077	transmembrane receptor protein tyrosine phosphatase signaling pathway (GO:0007185)	6	0.765	1	0.93271	(PTPRD, 0.229)	(PTPRU, 0.22)	(PTN, 0.03)	(PTPRF, -0.079)	(TRIO, -0.126)	(PTPRS, -0.277)
1077	eye pigment biosynthesis (GO:0006726)	4	0.765	1	0.99052	(GPR143, 0.352)	(OCA2, 0.098)	(AP3D1, -0.219)	(TYR, -0.254)
1080	protein-lipoylation (GO:0009249)	3	0.766	1	0.952	(NNAT, 0.114)	(NMT1, -0.069)	(NMT2, -0.162)
1080	ecmPathway Extracellular matrix induces integrin-mediated FAK phosphorylation in epithelial cells, leading to PI3 and MAP kinase activation and actin reorganization.	22	0.766	1	0.9783	(DIAPH1, 0.48)	(MYLK, 0.327)	(FYN, 0.233)	(ROCK1, 0.084)	(MAPK3, 0.073)	(RAF1, 0.055)	(PFN1, 0.004)	(ARHGAP5, -0.007)	(SRC, -0.019)	(MAPK1, -0.028)	(ITGB1, -0.044)	(SHC1, -0.058)	(HRAS, -0.068)	(PXN, -0.07)	(MAP2K1, -0.076)	(TLN1, -0.079)	(PIK3R1, -0.081)	(MYL2, -0.093)	(PTK2, -0.132)	(PIK3CA, -0.133)	(GSN, -0.136)	(ITGA1, -0.152)
1080	SA PROGRAMMED CELL DEATH SigmaAldrich	12	0.766	1	1	(BCL10, 0.816)	(BAK1, 0.161)	(BCL2, 0.124)	(BAX, 0.123)	(BAD, 0.082)	(BCL2L11, -0.069)	(CASP9, -0.104)	(CASP8AP2, -0.128)	(APAF1, -0.136)	(CES1, -0.155)	(BID, -0.157)	(BCL2L1, -0.206)
1083	cdc25Pathway The protein phosphatase Cdc25 is phosphorylated by Chk1 and activates Cdc2 to stimulate eukaryotic cells into M phase.	9	0.767	1	0.88699	(CHEK1, 0.229)	(CDC25B, 0.164)	(MYT1, 0.058)	(CDC25A, 0.047)	(WEE1, 0.033)	(ATM, -0.026)	(YWHAH, -0.063)	(CDC2, -0.078)	(CDC25C, -0.157)
1083	ureacyclePathway BioCarta	7	0.767	1	1	(ASS, 0.204)	(GLS, 0.038)	(ASL, -0.037)	(GLUD1, -0.046)	(ARG1, -0.09)	(GOT1, -0.184)	(CPS1, -0.217)
1085	neuronal ion channel clustering (GO:0045161)	2	0.769	1	0.9457	(PRKCABP, 0.198)	(NLGN1, -0.354)
1086	androgen receptor signaling pathway (GO:0030521)	10	0.77	1	0.95836	(CRSP2, 0.403)	(PPAP2A, 0.271)	(THRAP5, 0.18)	(THRAP1, -0.041)	(THRAP4, -0.045)	(DAXX, -0.073)	(CRSP6, -0.1)	(THRAP3, -0.107)	(PPARBP, -0.147)	(ARID1A, -0.227)
1087	nos1Pathway BioCarta	22	0.771	1	0.91795	(PRKAR2A, 0.243)	(PRKACB, 0.222)	(PRKAR1B, 0.152)	(GRIN2B, 0.141)	(PPP3CC, 0.139)	(GRIN2C, 0.11)	(PRKAR2B, 0.094)	(GRIN2A, 0.066)	(GRIN2D, 0.043)	(PPP3CA, 0)	(CALM1, -0.012)	(GRIN1, -0.016)	(PRKAR1A, -0.057)	(PRKACG, -0.065)	(CALM2, -0.065)	(SYT1, -0.076)	(PRKCB1, -0.09)	(NOS1, -0.095)	(DLG4, -0.1)	(PPP3CB, -0.177)	(CALM3, -0.185)	(PRKCA, -0.188)
1087	DNA damage response, signal transduction resulting in induction of apoptosis (GO:0008630)	6	0.771	1	0.93363	(TP73, 0.146)	(TP53, 0.074)	(CIDEA, 0.071)	(ABL1, -0.072)	(CIDEB, -0.107)	(PDCD8, -0.264)
1087	MAP00740 Riboflavin metabolism BLACK	5	0.771	1	1	(ACP5, 0.315)	(ACPP, -0.003)	(ACP2, -0.15)	(ACP1, -0.231)	(TYR, -0.253)
1090	caspase activation via cytochrome c (GO:0008635)	5	0.772	1	0.7717	(CYCS, 0.174)	(DIABLO, 0.05)	(TP53, -0.024)	(APAF1, -0.121)	(CASP9, -0.234)
1090	atrbrcaPathway BRCA1 and 2 block cell cycle progression in response to DNA damage and promote double-stranded break repair; mutations induce breast cancer susceptibility.	21	0.772	1	1	(FANCA, 0.257)	(FANCF, 0.244)	(TREX1, 0.225)	(ATR, 0.202)	(BRCA1, 0.167)	(CHEK1, 0.147)	(RAD50, 0.086)	(FANCE, 0.077)	(NBS1, 0.034)	(TP53, 0.028)	(FANCG, 0.022)	(CHEK2, -0.028)	(BRCA2, -0.033)	(ATM, -0.045)	(FANCC, -0.057)	(RAD9A, -0.075)	(RAD1, -0.079)	(HUS1, -0.08)	(RAD17, -0.083)	(MRE11A, -0.159)	(RAD51, -0.159)
1092	intracellular signaling cascade (GO:0007242)	32	0.773	1	0.9181	(DFFB, 0.436)	(TYROBP, 0.364)	(BTK, 0.315)	(HCLS1, 0.235)	(PRKAR2A, 0.17)	(GMIP, 0.132)	(AKAP7, 0.121)	(PRKAR2B, 0.113)	(TLK1, 0.091)	(TESK2, 0.089)	(TREM1, 0.086)	(JAK1, 0.06)	(SPHK1, 0.057)	(PIP5K3, 0.053)	(STMN1, 0.032)	(EFS, 0.016)	(PRKAR1A, 0.001)	(CRKL, 0)	(CARHSP1, 0)	(APS, 0)	(TLK2, -0.013)	(SIRPB2, -0.026)	(ANP32A, -0.037)	(IL8, -0.086)	(LAT, -0.09)	(FKBP8, -0.091)	(DGKA, -0.107)	(LCK, -0.112)	(CORO2A, -0.119)	(DFFA, -0.126)	(FER, -0.16)	(JAK2, -0.2)
1092	response to radiation (GO:0009314)	4	0.773	1	0.95831	(PPM1D, 0.087)	(PNKP, 0.037)	(CCL11, -0.159)	(SMC1L1, -0.206)
1094	Cell Cycle The progression of biochemical and morphological events that occur during nuclear or cellular replication.	76	0.774	1	1	(HDAC5, 0.362)	(BUB3, 0.337)	(MCM4, 0.204)	(PTTG1, 0.178)	(RB1, 0.175)	(CDKN1B, 0.169)	(CDC14A, 0.167)	(PTTG2, 0.16)	(CCNE1, 0.153)	(MAD2L1, 0.15)	(PCNA, 0.144)	(MCM7, 0.141)	(BUB1, 0.098)	(ITM1, 0.084)	(E2F1, 0.08)	(GSK3B, 0.077)	(CDC25B, 0.06)	(ORC3L, 0.047)	(CHEK1, 0.028)	(CCNB2, 0.008)	(ORC1L, 0.007)	(CCNH, 0.006)	(CCNA1, 0.003)	(CDK6, 0)	(HDAC4, 0)	(ESPL1, 0)	(HDAC2, 0)	(E2F3, 0)	(MCM6, 0)	(LOC51270, 0)	(PRKDC, 0)	(CDC6, 0)	(HDAC7A, 0)	(ABL1, 0)	(ORC5L, 0)	(CDC25A, 0)	(CDK2, 0)	(SMC1L1, 0)	(ORC6L, 0)	(E2F6, 0)	(BUB1B, 0)	(TP53, 0)	(CDKN2A, 0)	(PKMYT1, 0)
1095	CR REPAIR PNAS 2011	41	0.775	1	1	(XRCC3, 0.683)	(ERCC1, 0.198)	(CKN1, 0.194)	(MSH2, 0.19)	(DDB1, 0.184)	(MLH1, 0.157)	(PCNA, 0.139)	(FEN1, 0.126)	(ADPRT, 0.094)	(ERCC3, 0.081)	(FRAP1, 0.049)	(RAD23A, 0.048)	(BRCA1, 0.037)	(RAD50, 0.022)	(G22P1, 0.015)	(XPC, 0.007)	(PMS2, 0)	(PMS1, 0)	(CHEK2, 0)	(XPA, 0)	(RAD17, -0.008)	(XRCC5, -0.017)	(RAD54L, -0.02)	(ERCC5, -0.025)	(RAD51L1, -0.029)	(OGG1, -0.037)	(RAD51, -0.041)	(APEX1, -0.047)	(RAD9A, -0.055)	(RAD52, -0.064)	(ERCC4, -0.071)	(MSH6, -0.077)	(POLD1, -0.079)	(RAD1, -0.081)	(EXO1, -0.085)	(DDB2, -0.089)	(MSH3, -0.106)	(ALKBH, -0.107)	(BRCA2, -0.11)	(PIR51, -0.148)	(RAD23B, -0.155)
1096	UPREG BY HOXA9 Manually Curated	34	0.776	1	0.85858	(MAFG, 0.591)	(OSBPL9, 0.35)	(PIM1, 0.196)	(GNG10, 0.168)	(PCMT1, 0.166)	(ARPC5, 0.144)	(ARL3, 0.124)	(INPPL1, 0.103)	(ETS2, 0.072)	(PKNOX1, 0.06)	(GTPBP1, 0.028)	(VIM, 0.023)	(HNRPU, 0.007)	(CALB1, 0)	(YES1, -0.046)	(ALDH1A1, -0.053)	(PHOX2A, -0.066)	(TDE2, -0.068)	(ADD3, -0.07)	(SFRS11, -0.072)	(ARHGAP11A, -0.081)	(CDK7, -0.082)	(HMGN2, -0.083)	(RAB31, -0.083)	(ST13, -0.087)	(RNF103, -0.088)	(MYB, -0.095)	(RPL27A, -0.095)	(DHX8, -0.114)	(MAN2A2, -0.123)	(NLK, -0.13)	(RAP1B, -0.133)	(CUGBP1, -0.184)	(CTH, -0.185)
1097	response to nutrient (GO:0007584)	14	0.777	1	0.55899	(ENSA, 0.455)	(STC2, 0.199)	(OGT, 0.099)	(PPARG, 0.08)	(BRS3, 0.068)	(GCGR, 0.045)	(SSTR1, -0.03)	(ENPP1, -0.066)	(SSTR2, -0.086)	(GNAI2, -0.091)	(STC1, -0.094)	(GIPR, -0.12)	(CCKAR, -0.135)	(TULP4, -0.164)
1097	negative regulation of translation (GO:0016478)	2	0.777	1	0.80353	(IREB2, 0.227)	(ACO1, -0.45)
1097	RNA splicing (GO:0008380)	42	0.777	1	0.82642	(SF3B4, 0.342)	(SF3A3, 0.292)	(SNRPG, 0.289)	(LSM1, 0.217)	(PPP2R1B, 0.211)	(SIP1, 0.204)	(SMNDC1, 0.133)	(NONO, 0.13)	(SF3A2, 0.126)	(KHSRP, 0.122)	(SFRS2, 0.119)	(PRPF18, 0.113)	(PTBP1, 0.106)	(DHX16, 0.1)	(NOVA1, 0.092)	(SYNCRIP, 0.072)	(U2AF1, 0.044)	(NOL3, 0.023)	(LSM4, 0.023)	(PPARGC1A, 0.018)	(SNRPB, 0.007)	(SFRS11, 0.007)	(SNRP70, 0)	(SF3A1, 0)	(SNRPB2, 0)	(SF3B2, 0)	(PRPF4B, -0.007)	(PPIG, -0.008)	(SNRPA1, -0.009)	(SF3B3, -0.016)	(U2AF1L2, -0.016)	(SFRS4, -0.017)	(SFPQ, -0.023)	(PPAN, -0.029)	(PRPF3, -0.058)	(CDC40, -0.073)	(HNRPC, -0.098)	(SNRPC, -0.104)	(DHX8, -0.104)	(SFRS7, -0.117)	(NCBP1, -0.127)	(HNRPH3, -0.155)
1100	G-protein signaling, coupled to cyclic nucleotide second messenger (GO:0007187)	37	0.778	1	0.76056	(HRH2, 0.351)	(LHCGR, 0.233)	(HTR1F, 0.228)	(XCR1, 0.171)	(CCR1, 0.169)	(SSTR3, 0.162)	(HTR4, 0.154)	(CNR2, 0.109)	(HTR1E, 0.1)	(SSTR5, 0.099)	(EDG7, 0.092)	(NPY, 0.075)	(HTR1D, 0.06)	(DRD1, 0.059)	(MTNR1B, 0.033)	(MC1R, 0.031)	(NPY1R, 0.014)	(OPRD1, 0.006)	(CNR1, 0.005)	(TSHR, 0.002)	(MC2R, 0)	(MC3R, -0.012)	(SSTR1, -0.012)	(CCL2, -0.029)	(HTR7, -0.041)	(HRH3, -0.042)	(HTR1B, -0.05)	(SSTR2, -0.066)	(OPRM1, -0.068)	(MC5R, -0.085)	(MTNR1A, -0.12)	(HTR6, -0.12)	(VIPR1, -0.122)	(PTHR1, -0.145)	(CALCRL, -0.16)	(PTGIR, -0.181)	(SSTR4, -0.213)
1100	positive regulation of interleukin-6 biosynthesis (GO:0045410)	3	0.778	1	0.9117	(TLR4, 0.352)	(TLR1, -0.177)	(TLR6, -0.319)
1100	hdacPathway BioCarta	29	0.778	1	1	(HDAC5, 0.49)	(NFATC1, 0.322)	(MAPK14, 0.225)	(CAMK1G, 0.199)	(IGF1, 0.179)	(MAPK7, 0.165)	(PPP3CC, 0.13)	(AVP, 0.024)	(YWHAH, 0.01)	(CALM2, -0.004)	(MEF2B, -0.006)	(PIK3R1, -0.01)	(PPP3CA, -0.012)	(CALM1, -0.014)	(INS, -0.015)	(MEF2D, -0.028)	(MAP2K6, -0.031)	(CAMK1, -0.041)	(IGF1R, -0.05)	(MYOD1, -0.091)	(SYT1, -0.092)	(PIK3CA, -0.093)	(INSR, -0.097)	(CABIN1, -0.112)	(CALM3, -0.117)	(MEF2C, -0.123)	(AKT1, -0.139)	(PPP3CB, -0.146)	(MEF2A, -0.152)
1103	organic anion transport (GO:0015711)	3	0.779	1	1	(SLCO1B1, 0.002)	(SLCO1A2, -0.036)	(SLCO1B3, -0.301)
1104	sensory perception of taste (GO:0050909)	3	0.781	1	0.98896	(TAS2R3, 0.166)	(TAS2R4, -0.061)	(TAS2R16, -0.317)
1105	acetylcholine receptor signaling, muscarinic pathway (GO:0007213)	3	0.783	1	0.93409	(CHRM5, 0.027)	(CHRM4, -0.035)	(AGRN, -0.045)
1105	TESTIS GENES FROM XHX AND NETAFFX na	72	0.783	1	1	(TCTE1L, 0.344)	(SLC6A8, 0.321)	(EIF1AY, 0.285)	(HSD17B3, 0.239)	(TCTEL1, 0.234)	(SCML1, 0.228)	(CYLC2, 0.213)	(ISYNA1, 0.209)	(DDX4, 0.203)	(ADAM2, 0.196)	(SOX5, 0.134)	(ACE2, 0.095)	(CLGN, 0.087)	(WDR10, 0.076)	(DDX43, 0.075)	(TEX15, 0.068)	(DNAJC4, 0.042)	(PPP2R1B, 0.038)	(TSGA10, 0.032)	(TSC, 0.014)	(CHODL, 0.009)	(MCSP, 0)	(HLC-8, 0)	(ADAM29, 0)	(DNALI1, 0)	(FAM12B, 0)	(GRB14, 0)	(PRM2, 0)	(PTGDS, 0)	(USP2, 0)	(PSORS1C1, 0)	(TEX13A, 0)	(DDX3X, 0)	(AMH, 0)	(NUP98, 0)	(SOX30, 0)	(TEX14, 0)	(DKFZP434P211, 0)	(DKFZp434H2215, 0)	(BGR, 0)	(DMRT1, 0)	(STK22B, 0)	(GPR135, 0)	(SPINLW1, 0)
1107	MAP kinase kinase activity GenMAPP	8	0.786	1	0.92453	(MAPK14, 0.424)	(MAPKAPK3, 0.26)	(MAPKAPK5, 0.041)	(MAP2K7, -0.071)	(MAP2K3, -0.097)	(MAP2K1, -0.134)	(MAPK10, -0.155)	(MAP2K6, -0.218)
1107	neuromuscular synaptic transmission (GO:0007274)	2	0.786	1	0.93556	(KIF1B, 0.015)	(DTNA, -0.466)
1107	dicarboxylic acid transport (GO:0006835)	2	0.786	1	1	(SLC25A10, 0.011)	(SLC1A7, -0.378)
1110	par1Pathway BioCarta	20	0.788	1	0.59251	(PTK2B, 0.547)	(F2RL3, 0.403)	(ADCY1, 0.123)	(GNB1, 0.103)	(ROCK1, 0.097)	(GNA12, 0.072)	(ARHGEF1, 0.059)	(F2, 0.038)	(GNAI1, 0.018)	(PIK3R1, -0.031)	(GNAQ, -0.049)	(MAP3K7, -0.074)	(F2R, -0.081)	(PRKCB1, -0.081)	(PPP1R12B, -0.083)	(PIK3CA, -0.1)	(GNA13, -0.102)	(PLCB1, -0.108)	(PRKCA, -0.153)	(GNGT1, -0.218)
1111	parturition (GO:0007567)	5	0.789	1	0.93717	(PTGFR, 0.199)	(MAFF, 0.123)	(OXT, 0.096)	(CRHR1, -0.105)	(CRH, -0.3)
1111	regulation of translational termination (GO:0006449)	2	0.789	1	0.98969	(RENT1, 0.124)	(MTRF1, -0.474)
1111	ST ADRENERGIC Signalling Transduction KE	37	0.789	1	0.99093	(CAMP, 0.645)	(GAS, 0.444)	(MAPK14, 0.157)	(KCNJ5, 0.128)	(DAG1, 0.125)	(ITPR1, 0.076)	(RAF1, 0.067)	(PHKA2, 0.063)	(CCL15, 0.056)	(BRAF, 0.04)	(BF, 0.034)	(CCL16, 0.021)	(EGFR, 0.013)	(AR, 0.011)	(ITPKA, -0.007)	(MAPK1, -0.012)	(ITPR2, -0.015)	(SRC, -0.021)	(APC, -0.035)	(GNA11, -0.065)	(ITPR3, -0.067)	(GNA15, -0.071)	(PIK3R1, -0.077)	(PTX1, -0.078)	(PITX2, -0.079)	(PIK3CA, -0.08)	(KCNJ9, -0.084)	(GNAQ, -0.084)	(CCL13, -0.09)	(GNAI1, -0.091)	(ASAH1, -0.093)	(ITPKB, -0.113)	(AKT1, -0.124)	(KCNJ3, -0.128)	(MAPK10, -0.129)	(PIK3CD, -0.14)	(PTX3, -0.159)
1114	il7Pathway BioCarta	16	0.79	1	0.68817	(PTK2B, 0.582)	(FYN, 0.229)	(IL7R, 0.167)	(BCL2, 0.104)	(STAT5A, 0.016)	(STAT5B, 0.006)	(JAK3, -0.004)	(JAK1, -0.012)	(EP300, -0.016)	(IL7, -0.03)	(PIK3R1, -0.038)	(CREBBP, -0.055)	(PIK3CA, -0.074)	(LCK, -0.131)	(NMI, -0.136)	(IL2RG, -0.165)
1114	snRNA transcription (GO:0009301)	2	0.79	1	0.84649	(SNAPC2, 0.063)	(SNAPC3, -0.385)
1114	triacylglycerol metabolism (GO:0006641)	5	0.79	1	1	(DGAT1, 0.161)	(PNLIP, 0.065)	(CEL, -0.035)	(ANGPTL3, -0.036)	(PNLIPRP2, -0.259)
1117	calcium ion transport (GO:0006816)	15	0.791	1	0.74933	(SLC8A1, 0.435)	(TRPV5, 0.255)	(TRPM2, 0.16)	(NPY, 0.151)	(CCL8, 0.076)	(ATP2C1, 0.055)	(TRPC1, -0.015)	(CD7, -0.03)	(CSN2, -0.046)	(TRPC4, -0.052)	(TRPC3, -0.066)	(CACNA1I, -0.073)	(TRPC5, -0.13)	(RYR1, -0.154)	(RYR3, -0.179)
1117	oligosaccharide metabolism (GO:0009311)	4	0.791	1	1	(ST6GAL1, 0)	(ST8SIA3, 0)	(ST8SIA4, 0)	(MAN1B1, -0.001)
1119	establishment and/or maintenance of chromatin architecture (GO:0006325)	6	0.792	1	0.90132	(SATB1, 0.02)	(HMGA2, 0.004)	(EZH2, -0.015)	(SAFB, -0.044)	(BRCA2, -0.123)	(HMGB1, -0.123)
1120	shh lisa Manually Curated	18	0.793	1	0.82273	(PRKACB, 0.248)	(PRKAR2A, 0.232)	(CDK8, 0.212)	(GSK3B, 0.158)	(DYRK2, 0.138)	(PRKAR2B, 0.097)	(XPO1, 0.065)	(GLI, 0.001)	(CDK2, -0.005)	(DYRK1A, -0.016)	(RASGRF1, -0.029)	(PTCH, -0.037)	(CCNB1, -0.052)	(GLI2, -0.058)	(GLIPR1, -0.081)	(FGF4, -0.11)	(PRKACG, -0.125)	(BMP2, -0.189)
1120	detection of abiotic stimulus (GO:0009582)	2	0.793	1	0.96621	(TACR1, -0.138)	(TAC1, -0.348)
1122	smooth muscle contraction (GO:0006939)	10	0.794	1	0.73469	(MLNR, 0.323)	(KCNMB2, 0.237)	(BRS3, 0.137)	(BDKRB2, 0.064)	(KNG1, -0.055)	(ADRA1A, -0.075)	(C3AR1, -0.11)	(SMTN, -0.155)	(KCNMB1, -0.189)	(CCKAR, -0.24)
1122	tob1Pathway BioCarta	18	0.794	1	1	(TGFBR2, 0.372)	(CD3E, 0.304)	(TRA@, 0.206)	(CD28, 0.195)	(TGFB3, -0.002)	(TGFBR3, -0.014)	(TGFBR1, -0.024)	(TOB2, -0.026)	(IFNG, -0.05)	(CD3G, -0.05)	(IL2RA, -0.054)	(TGFB2, -0.093)	(IL4, -0.111)	(IL2, -0.114)	(TGFB1, -0.125)	(CD3D, -0.132)	(TOB1, -0.165)	(CD3Z, -0.184)
1124	SA G2 AND M PHASES SigmaAldrich	8	0.795	1	0.40923	(CHEK1, 0.163)	(CDC25B, 0.124)	(WEE1, 0.054)	(CDC2, 0.006)	(CDC25A, -0.023)	(NEK1, -0.052)	(CDK7, -0.081)	(CDKN1A, -0.149)
1124	protein deglycosylation (GO:0006517)	2	0.795	1	0.91572	(MAN2B1, 0.064)	(AGA, -0.253)
1124	ST Interferon gamma Pathway Signalling Transduction KE	9	0.795	1	1	(IFNGR1, 0.351)	(PTPRU, 0.157)	(JAK1, 0.1)	(STAT1, 0.084)	(CISH, -0.023)	(REG1A, -0.086)	(IFNG, -0.118)	(PLA2G2A, -0.128)	(JAK2, -0.186)
1124	CR TRANSCRIPTION FACTORS PNAS 2013	70	0.795	1	1	(GLI3, 0.509)	(MAFG, 0.385)	(RXRA, 0.32)	(JUN, 0.275)	(BCL6, 0.224)	(PBX1, 0.215)	(CHES1, 0.179)	(TCF7L2, 0.171)	(LITAF, 0.17)	(SPI1, 0.144)	(FOSL2, 0.129)	(FOS, 0.089)	(ETV3, 0.081)	(SRF, 0.076)	(FOXD1, 0.044)	(ATF1, 0.019)	(PML, 0.011)	(PPARA, 0)	(HKR3, 0)	(EGR3, 0)	(GLI, 0)	(FLI1, 0)	(NME1, 0)	(RELA, 0)	(WT1, 0)	(ETV1, 0)	(MYBL2, 0)	(IRF4, 0)	(EGR1, 0)	(MYBL1, 0)	(ZNFN1A1, 0)	(MYOD1, 0)	(ETS1, 0)	(MYC, 0)	(MYB, 0)	(STAT5B, 0)	(JUND, 0)	(CBFB, 0)	(STAT6, 0)	(DPF2, 0)	(MLLT7, 0)	(SMARCA4, 0)	(RELB, 0)	(MYCN, 0)
1128	cell cycle arrest (GO:0007050)	40	0.796	1	0.72833	(INHA, 0.357)	(CDKN2C, 0.295)	(CUL1, 0.218)	(GAS1, 0.209)	(GAS7, 0.174)	(APBB2, 0.139)	(CUL3, 0.133)	(CDKN1C, 0.132)	(CDKN3, 0.121)	(PA2G4, 0.119)	(CDKN1B, 0.107)	(BTG4, 0.09)	(MYC, 0.079)	(SESN1, 0.054)	(EIF4G2, 0.03)	(ERN1, 0.019)	(RASSF1, 0.016)	(GADD45A, 0.005)	(CDKN1A, 0)	(MLLT7, -0.001)	(AIF1, -0.014)	(IL8, -0.021)	(CUL2, -0.032)	(MAPK12, -0.038)	(INHBA, -0.045)	(APBB1, -0.046)	(ING4, -0.049)	(IFNW1, -0.07)	(CDKN2D, -0.08)	(CUL5, -0.089)	(CDKN2A, -0.094)	(PPM1G, -0.107)	(TP53, -0.109)	(NOTCH2, -0.121)	(PCAF, -0.122)	(PLAGL1, -0.123)	(KHDRBS1, -0.127)	(CUL4A, -0.157)	(CDKN2B, -0.182)	(MAP2K6, -0.2)
1129	tRNA Synthetases BioCarta	19	0.797	1	0.37978	(TARS, 0.455)	(YARS, 0.185)	(RARS, 0.158)	(IARS, 0.153)	(CARS, 0.152)	(DARS, 0.075)	(NARS, 0.074)	(QARS, 0)	(LARS, -0.033)	(EPRS, -0.035)	(SARS, -0.041)	(KARS, -0.048)	(MARS, -0.066)	(VARS2, -0.076)	(GARS, -0.082)	(HARS, -0.108)	(WARS, -0.138)	(HARSL, -0.151)	(AARS, -0.155)
1129	metPathway BioCarta	35	0.797	1	0.90805	(CRK, 0.476)	(MET, 0.426)	(PTK2B, 0.421)	(JUN, 0.349)	(GAB1, 0.215)	(FOS, 0.142)	(ACTA1, 0.134)	(MAPK3, 0.087)	(RAF1, 0.049)	(MAPK1, 0.012)	(MAPK8, 0.006)	(PXN, -0.005)	(CRKL, -0.005)	(PIK3R1, -0.007)	(PTK2, -0.014)	(MAP2K2, -0.018)	(ELK1, -0.019)	(SOS1, -0.027)	(GRB2, -0.032)	(HRAS, -0.047)	(PTPN11, -0.056)	(MAP4K1, -0.064)	(ITGB1, -0.073)	(MAP2K1, -0.075)	(SRC, -0.077)	(STAT3, -0.084)	(PIK3CA, -0.09)	(RAP1B, -0.098)	(PTEN, -0.1)	(PAK1, -0.103)	(HGF, -0.121)	(DOCK1, -0.124)	(RASA1, -0.141)	(RAP1A, -0.186)	(ITGA1, -0.204)
1131	MAP00970 Aminoacyl tRNA biosynthesis GenMAPP	19	0.798	1	0.59268	(TARS, 0.419)	(CARS, 0.213)	(RARS, 0.151)	(IARS, 0.103)	(NARS, 0.082)	(GARS, 0.033)	(DARS, 0.023)	(QARS, -0.002)	(WARS2, -0.008)	(KARS, -0.028)	(MARS, -0.033)	(EPRS, -0.042)	(WARS, -0.051)	(KIAA0335, -0.066)	(HARS, -0.098)	(HBG2, -0.109)	(SARS, -0.121)	(AARS, -0.121)	(HARSL, -0.13)
1132	transcription initiation from RNA polymerase II promoter (GO:0006367)	23	0.799	1	0.78471	(GTF2E2, 0.282)	(CRSP2, 0.272)	(NCOA6, 0.2)	(THRAP5, 0.136)	(CRSP9, 0.124)	(GTF2E1, 0.109)	(PPARGC1A, 0.094)	(IRF7, 0.028)	(CDK7, 0.023)	(TBP, 0.018)	(E2F3, 0)	(THRAP3, -0.01)	(E2F2, -0.031)	(GTF2F1, -0.036)	(CRSP3, -0.046)	(PPARBP, -0.058)	(THRAP1, -0.079)	(CRSP6, -0.093)	(GTF2I, -0.101)	(CDK9, -0.113)	(THRAP4, -0.117)	(GTF2F2, -0.144)	(MAZ, -0.147)
1132	protein transport (GO:0015031)	3	0.799	1	0.87585	(LMAN2L, -0.04)	(LRP1B, -0.116)	(CD3G, -0.139)
1132	regulation of transcription from RNA polymerase II promoter (GO:0006357)	139	0.799	1	0.89935	(ZNF76, 0.387)	(SMARCD3, 0.286)	(RNF14, 0.272)	(FOXO1A, 0.234)	(CRK, 0.224)	(TCF1, 0.186)	(TFAP2C, 0.18)	(TADA3L, 0.164)	(SREBF1, 0.157)	(TCF4, 0.108)	(GCN5L2, 0.096)	(SURB7, 0.094)	(ASCL1, 0.088)	(KLF12, 0.079)	(POU2F3, 0.075)	(CRSP2, 0.072)	(TCEA1, 0.065)	(LITAF, 0.053)	(FOSL2, 0.05)	(SOX9, 0.036)	(SRF, 0.019)	(TFAP2A, 0.017)	(SREBF2, 0.016)	(HMGB2, 0)	(TEAD4, 0)	(POU4F1, 0)	(SOD2, 0)	(KLF7, 0)	(C19orf2, 0)	(SMARCA2, 0)	(ZNF143, 0)	(STAT6, 0)	(MYF5, 0)	(ATF6, 0)	(ID1, 0)	(NFE2, 0)	(TBX1, 0)	(PRKAR1A, 0)	(SOX10, 0)	(FOXF1, 0)	(DEK, 0)	(TIAL1, 0)	(NFYC, 0)	(TCEB3, 0)
1135	response to virus (GO:0009615)	28	0.8	1	0.89308	(MGC10471, 0.314)	(CCL22, 0.223)	(HBXIP, 0.183)	(CXCL12, 0.183)	(OAS1, 0.179)	(CCL4, 0.175)	(IFNGR1, 0.138)	(LILRB1, 0.114)	(FGR, 0.082)	(IFNA4, 0.066)	(IFNGR2, 0.054)	(CCL8, 0.021)	(TNF, 0.018)	(TRIM22, 0.008)	(ISG20, 0.005)	(C19orf2, -0.007)	(IFNAR1, -0.008)	(BANF1, -0.023)	(ZF, -0.037)	(IFNA10, -0.047)	(IFNW1, -0.055)	(IFNAR2, -0.066)	(FOSL1, -0.067)	(IRF7, -0.072)	(CCL5, -0.074)	(CCL11, -0.085)	(CCL19, -0.09)	(EIF2B3, -0.126)
1135	positive regulation of lipid metabolism (GO:0045834)	2	0.8	1	0.96406	(ANGPTL3, -0.061)	(ANGPTL4, -0.367)
1135	synaptic vesicle endocytosis (GO:0048488)	2	0.8	1	1	(SYNJ1, -0.107)	(ITSN1, -0.311)
1138	response to xenobiotic stimulus (GO:0009410)	2	0.801	1	0.97541	(AHR, -0.033)	(ARNT2, -0.434)
1139	nucleosome assembly (GO:0006334)	12	0.802	1	0.83089	(HIST1H2BD, 0.188)	(SMARCA5, 0.178)	(NAP1L2, 0.091)	(NAP1L3, 0.071)	(NAP1L1, 0.064)	(NAP1L4, 0.003)	(HIST2H2BE, -0.016)	(HIST1H2BK, -0.09)	(SET, -0.115)	(HBXAP, -0.12)	(H3F3B, -0.196)	(HIST1H2BN, -0.199)
1139	pdgfPathway BioCarta	27	0.802	1	0.97815	(PLCG1, 0.508)	(JUN, 0.387)	(SRF, 0.192)	(FOS, 0.158)	(STAT1, 0.061)	(RAF1, 0.057)	(MAPK3, 0.053)	(PDGFA, 0.045)	(STAT5A, 0.021)	(PIK3R1, 0.004)	(GRB2, -0.001)	(JAK1, -0.002)	(PDGFRA, -0.02)	(MAPK8, -0.023)	(SOS1, -0.025)	(HRAS, -0.036)	(SHC1, -0.042)	(ELK1, -0.045)	(MAP2K4, -0.069)	(MAP2K1, -0.082)	(MAP3K1, -0.089)	(PRKCB1, -0.102)	(CSNK2A1, -0.104)	(PIK3CA, -0.113)	(PRKCA, -0.15)	(RASA1, -0.183)	(STAT3, -0.184)
1139	regulation of exocytosis (GO:0017157)	2	0.802	1	1	(SEPT5, 0)	(SYT1, -0.002)
1142	ck1Pathway Caseine kinase 1 (CK1) and cdk5 phosphorylate DARPP32 in the dopamine signaling pathway.	16	0.803	1	0.61904	(PPP2CA, 0.334)	(PRKACB, 0.271)	(PRKAR2A, 0.232)	(PRKAR2B, 0.149)	(PRKAR1B, 0.093)	(DRD1, 0.079)	(PPP3CA, 0.009)	(DRD2, -0.039)	(PRKACG, -0.041)	(PPP1CA, -0.072)	(PLCB1, -0.08)	(CDK5, -0.102)	(PRKAR1A, -0.118)	(GRM1, -0.14)	(CDK5R1, -0.197)	(CSNK1D, -0.199)
1142	protein folding (GO:0006457)	35	0.803	1	0.86217	(MKKS, 0.416)	(DNAJC7, 0.24)	(CLPX, 0.166)	(TTC1, 0.14)	(FKBP5, 0.123)	(FKBP4, 0.066)	(TXNDC4, 0.056)	(LRPAP1, 0.045)	(FKBP6, 0.041)	(BAG5, 0.036)	(LMAN1, 0.015)	(CCT4, 0.013)	(ERO1LB, 0.007)	(CLN3, 0)	(C12orf8, 0)	(DNAJA1, 0)	(CCT6B, -0.002)	(BAG4, -0.015)	(APCS, -0.033)	(DNAJB2, -0.039)	(TSC2, -0.044)	(CCT6A, -0.046)	(ST13, -0.049)	(PPIA, -0.051)	(RUVBL2, -0.061)	(ATF6, -0.062)	(PIN4, -0.074)	(AHSA1, -0.079)	(FKBP9, -0.082)	(DNAJA3, -0.097)	(NFYC, -0.133)	(BAG2, -0.139)	(PPIH, -0.15)	(CCT3, -0.154)	(CCT7, -0.182)
1142	cell cycle checkpoint A point in the eukaryotic cell cycle where progress through the cycle can be halted until conditions are suitable for the cell to proceed to the next stage.	26	0.803	1	0.89812	(TIMP3, 0.246)	(MCM4, 0.217)	(MAD2L1, 0.208)	(RPA3, 0.17)	(MCM7, 0.149)	(RPA2, 0.148)	(CHEK1, 0.123)	(GAPD, 0.092)	(BRCA1, 0.086)	(RAD50, 0.07)	(LCMT2, 0.036)	(NBS1, 0.033)	(RPA1, 0.017)	(ABL1, 0.007)	(ATM, -0.016)	(RAD17, -0.024)	(HUS1, -0.025)	(CHEK2, -0.063)	(TP53, -0.064)	(MXD3, -0.081)	(MSH3, -0.084)	(RAD9A, -0.086)	(GADD45A, -0.097)	(MCM6, -0.102)	(MRE11A, -0.116)	(RAD51, -0.136)
1145	cell cycle arrest Any process by which progression through the cell cycle is halted during one of the normal phases (G1, S, G2, M).	34	0.804	1	0.89302	(CDKN2C, 0.307)	(C10orf7, 0.29)	(GAS1, 0.26)	(GAS7, 0.243)	(CUL1, 0.225)	(PR48, 0.193)	(CDKN1B, 0.178)	(CDKN1C, 0.149)	(CDKN3, 0.119)	(CUL3, 0.111)	(REPRIMO, 0.04)	(SESN1, 0.035)	(RPP14, 0.016)	(MYC, 0)	(EIF4G2, 0)	(CUL5, -0.024)	(CDKN2A, -0.032)	(CDKN1A, -0.038)	(KHDRBS1, -0.052)	(IFNW1, -0.059)	(GMNN, -0.067)	(GADD45A, -0.074)	(CUL4A, -0.085)	(MLLT7, -0.086)	(PLAGL1, -0.087)	(PCAF, -0.095)	(CDKN2D, -0.098)	(AIF1, -0.129)	(MAP2K6, -0.131)	(PPM1G, -0.133)	(PPP1R15A, -0.15)	(CDKN2B, -0.162)	(MAPK12, -0.167)	(CUL2, -0.174)
1146	phosphorylation (GO:0016310)	3	0.805	1	0.99343	(FRAP1, 0.183)	(TOLLIP, -0.192)	(PGK1, -0.269)
1147	small GTPase mediated signal transduction (GO:0007264)	14	0.807	1	0.72501	(ARFIP2, 0.371)	(RAPGEF2, 0.261)	(RRAD, 0.205)	(SIAH2, 0.111)	(CHP, 0.098)	(ABR, 0.093)	(RASGRP3, 0.045)	(PDK1, -0.018)	(DOCK1, -0.044)	(PLD2, -0.046)	(VAV3, -0.055)	(RRP22, -0.109)	(RAB6C, -0.119)	(RGS19, -0.128)
1147	SA TRKA RECEPTOR SigmaAldrich	16	0.807	1	0.79391	(AKT2, 0.741)	(MAP2K2, 0.14)	(NGFR, 0.132)	(NTRK1, 0.099)	(GRB2, 0.03)	(HRAS, 0.002)	(SOS1, -0.007)	(SHC1, -0.073)	(MAP2K1, -0.078)	(AKT3, -0.088)	(PIK3CA, -0.102)	(CDKN1A, -0.125)	(NGFB, -0.135)	(ELK1, -0.147)	(AKT1, -0.159)	(PIK3CD, -0.276)
1147	mRNA processing BioCarta	43	0.807	1	0.79526	(SFRS8, 0.445)	(SF3B4, 0.367)	(SF3A3, 0.311)	(SFRS5, 0.286)	(LSM1, 0.277)	(SIP1, 0.215)	(DHX15, 0.193)	(KHSRP, 0.163)	(SMNDC1, 0.157)	(SFRS2, 0.147)	(PRPF18, 0.135)	(CPSF6, 0.1)	(HNRPR, 0.094)	(U2AF2, 0.064)	(CPSF5, 0.054)	(ELAVL4, 0.051)	(PTBP1, 0.049)	(SFRS9, 0.046)	(NONO, 0.022)	(SPOP, 0.02)	(SFPQ, 0)	(U2AF1, 0)	(HNRPA1, 0)	(SLBP, 0)	(SNRPB2, 0)	(SFRS11, -0.003)	(PRPF8, -0.006)	(SFRS2IP, -0.012)	(SFRS1, -0.012)	(LSM5, -0.016)	(SNRP70, -0.037)	(SFRS4, -0.038)	(USP39, -0.041)	(LSM3, -0.083)	(SF3A1, -0.085)	(SFRS7, -0.085)	(PRPF3, -0.086)	(SF3B3, -0.1)	(FUSIP1, -0.105)	(HNRPA0, -0.113)	(KHDRBS1, -0.133)	(SFRS10, -0.133)	(CUGBP1, -0.14)
1150	muscle development (GO:0007517)	46	0.809	1	0.5801	(SGCE, 0.48)	(ACHE, 0.426)	(MYH3, 0.215)	(IGF1, 0.195)	(TAGLN, 0.187)	(CAPN3, 0.187)	(EVC, 0.133)	(ITGA7, 0.126)	(FHL3, 0.122)	(SIX1, 0.112)	(FCMD, 0.104)	(MRAS, 0.033)	(ITGB1BP2, 0.024)	(MBNL1, 0.018)	(LMNA, 0.015)	(POU6F1, 0.014)	(MTSS1, 0.008)	(MEF2B, 0)	(SGCD, 0)	(LAMA2, 0)	(MTM1, 0)	(UTRN, 0)	(CTF1, 0)	(TAZ, 0)	(TEAD4, -0.002)	(FGF2, -0.004)	(SGCG, -0.01)	(CAV3, -0.013)	(GATA6, -0.019)	(MUSK, -0.02)	(MEF2D, -0.021)	(EMD, -0.036)	(APEG1, -0.04)	(SRI, -0.042)	(MAPK12, -0.042)	(TCF12, -0.046)	(COL6A3, -0.051)	(EGR3, -0.067)	(SMTN, -0.068)	(MEF2A, -0.08)	(GDF8, -0.089)	(COL5A3, -0.128)	(SGCA, -0.132)	(MEF2C, -0.146)
1151	peroxisome organization and biogenesis (GO:0007031)	8	0.811	1	0.84979	(VPS4B, 0.403)	(PEX3, 0.07)	(PEX1, -0.045)	(PEX10, -0.092)	(PEX16, -0.093)	(PXMP3, -0.149)	(PEX6, -0.154)	(ABCD3, -0.186)
1151	cholesterol homeostasis (GO:0042632)	2	0.811	1	0.91008	(ABCG1, -0.134)	(APOE, -0.28)
1151	thyroid hormone generation (GO:0006590)	3	0.811	1	1	(TPO, 0.001)	(DIO2, -0.082)	(DIO1, -0.146)
1154	TCA Manually Curated	15	0.813	1	0.61903	(IDH3A, 0.434)	(SDHB, 0.18)	(SUCLA2, 0.178)	(SDHC, 0.124)	(SDHA, 0.052)	(IDH3G, 0.003)	(SUCLG1, -0.037)	(OGDH, -0.086)	(CS, -0.087)	(SDHD, -0.091)	(IDH2, -0.093)	(MDH2, -0.102)	(ACO2, -0.113)	(IDH3B, -0.137)	(FH, -0.142)
1155	chemicalPathway DNA damage promotes Bid cleavage, which stimulates mitochondrial cytochrome c release and consequent caspase activation, resulting in apoptosis.	22	0.814	1	0.76316	(CASP3, 0.364)	(BAX, 0.158)	(BAD, 0.098)	(ADPRT, 0.081)	(STAT1, 0.072)	(BCL2, 0.04)	(CASP6, 0.025)	(CYCS, -0.009)	(TP53, -0.016)	(PRKCB1, -0.019)	(CASP7, -0.024)	(PXN, -0.029)	(BID, -0.046)	(TLN1, -0.049)	(ATM, -0.064)	(APAF1, -0.065)	(EIF2S1, -0.072)	(CASP9, -0.11)	(BCL2L1, -0.124)	(PTK2, -0.126)	(PRKCA, -0.128)	(AKT1, -0.13)
1155	DNA strand elongation (GO:0006271)	2	0.814	1	0.91814	(RFC4, 0.056)	(RFC3, -0.324)
1155	protein homooligomerization (GO:0051260)	4	0.814	1	0.92458	(DGKD, 0.21)	(PRKCABP, 0.036)	(SYT1, -0.334)	(RAD51, -0.403)
1158	positive regulation of angiogenesis (GO:0045766)	5	0.815	1	1	(BTG1, 0.168)	(SPHK1, 0.108)	(ANGPTL3, 0.001)	(RHOB, -0.049)	(ANGPTL4, -0.181)
1159	mRNA export from nucleus (GO:0006406)	8	0.816	1	0.99115	(NUP160, 0.235)	(NUP107, 0.172)	(BAT1, 0.163)	(NXF3, 0.031)	(HRB, 0.005)	(RAE1, -0.129)	(DDX39, -0.143)	(NUP133, -0.237)
1160	detection of calcium ion (GO:0005513)	5	0.818	1	0.81639	(KCNMB2, 0.323)	(CASR, -0.024)	(KCNMB4, -0.184)	(SYT1, -0.231)	(KCNMB3, -0.241)
1160	ucalpainPathway BioCarta	16	0.818	1	1	(RAC1, 0.371)	(CAPNS1, 0.287)	(ACTA1, 0.275)	(ACTN3, 0.175)	(SRC, 0.028)	(CAPN1, 0.009)	(ITGB1, -0.037)	(ACTN1, -0.058)	(ITGB3, -0.062)	(ACTN2, -0.065)	(TLN1, -0.068)	(PXN, -0.068)	(VIL2, -0.088)	(PTK2, -0.109)	(SPTAN1, -0.173)	(ITGA1, -0.219)
1160	slrp2Pathway BLACK	4	0.818	1	1	(TGFB3, 0.06)	(TGFBR1, -0.015)	(TGFB2, -0.122)	(TGFB1, -0.232)
1163	CR TRANSPORT PNAS 2014	6	0.819	1	1	(ABCC4, 0.129)	(NUP98, 0.048)	(KPNB1, -0.061)	(NUP214, -0.17)	(TPR, -0.182)	(SLC14A1, -0.324)
1164	mitotic recombination (GO:0006312)	3	0.82	1	0.95473	(RAD52, 0.044)	(RAD54B, -0.105)	(RAD51, -0.291)
1164	JNK cascade (GO:0007254)	16	0.82	1	1	(ADORA2B, 0.496)	(MAP4K3, 0.258)	(GPS1, 0.085)	(TNIK, 0.014)	(MAPK8, -0.004)	(MAP3K12, -0.01)	(GPS2, -0.029)	(PAK1, -0.035)	(CRKL, -0.041)	(DUSP10, -0.076)	(MAP2K4, -0.111)	(MAPK9, -0.112)	(MAP3K4, -0.119)	(MAPK10, -0.134)	(MAP4K2, -0.134)	(DUSP9, -0.136)
1166	spliceosomal snRNP biogenesis (GO:0000387)	2	0.821	1	0.92847	(GEMIN7, -0.13)	(GEMIN6, -0.262)
1166	sppaPathway BioCarta	22	0.821	1	0.99913	(PLA2G4A, 0.642)	(F2RL3, 0.421)	(MAPK3, 0.083)	(RAF1, 0.06)	(SRC, 0.005)	(F2, 0.003)	(F2R, -0.011)	(GNB1, -0.021)	(ITGB1, -0.031)	(MAPK1, -0.035)	(GNAI1, -0.052)	(HRAS, -0.072)	(TBXAS1, -0.083)	(MAP2K1, -0.092)	(PRKCB1, -0.106)	(PLCB1, -0.119)	(PRKCA, -0.12)	(PTGS1, -0.123)	(PTK2, -0.132)	(SYK, -0.137)	(ITGA1, -0.185)	(GNGT1, -0.204)
1166	CR CANCER TESTIS PNAS 2003	11	0.821	1	1	(TESK1, 0.299)	(BAGE, 0.259)	(MAGEA9, 0.216)	(SSX1, 0.032)	(MAGEA8, -0.013)	(SSX2, -0.047)	(MAGEA3, -0.072)	(MAGEA10, -0.091)	(MAGEE1, -0.119)	(GAGE1, -0.171)	(CTAG2, -0.21)
1169	slrpPathway BioCarta	6	0.824	1	0.91875	(DSPG3, 0.217)	(BGN, 0.003)	(KERA, -0.005)	(DCN, -0.098)	(LUM, -0.109)	(FMOD, -0.229)
1169	egfPathway The epidermal growth factor (EGF) peptide stimulates the EGF receptor to promote cell proliferation via the MAP kinase and Ras pathways.	27	0.824	1	0.98094	(PLCG1, 0.465)	(JUN, 0.386)	(EGF, 0.246)	(SRF, 0.238)	(FOS, 0.077)	(RAF1, 0.066)	(GRB2, 0.058)	(EGFR, 0.032)	(MAPK3, 0.02)	(STAT5A, 0.015)	(STAT1, 0.013)	(PIK3R1, 0.01)	(JAK1, -0.003)	(MAP2K1, -0.019)	(MAP2K4, -0.023)	(MAPK8, -0.031)	(HRAS, -0.047)	(MAP3K1, -0.049)	(PRKCB1, -0.05)	(SOS1, -0.055)	(PIK3CA, -0.066)	(STAT3, -0.116)	(SHC1, -0.126)	(ELK1, -0.138)	(RASA1, -0.158)	(PRKCA, -0.159)	(CSNK2A1, -0.164)
1171	Krebs-TCA Cycle BioCarta	28	0.826	1	0.8145	(PDHB, 0.359)	(IDH3A, 0.342)	(PDK4, 0.19)	(SDHB, 0.166)	(SDHC, 0.118)	(DLD, 0.062)	(MDH1, 0.057)	(PDK2, 0.045)	(PDHA2, 0.021)	(SDHA, 0.017)	(PPM2C, 0.009)	(IDH3G, 0.009)	(PDK1, 0.002)	(OGDH, 0.001)	(SUCLG1, 0)	(IDH2, -0.004)	(CS, -0.044)	(PDK3, -0.047)	(PC, -0.049)	(IDH3B, -0.054)	(ACO2, -0.057)	(SDHD, -0.11)	(DLAT, -0.11)	(MDH2, -0.112)	(DLST, -0.135)	(PDHA1, -0.138)	(PDHX, -0.152)	(FH, -0.163)
1171	synaptic vesicle targeting (GO:0016080)	2	0.826	1	0.98733	(PCLO, -0.047)	(NLGN1, -0.374)
1173	G1/S transition of mitotic cell cycle (GO:0000082)	11	0.828	1	0.79618	(CUL1, 0.351)	(CUL3, 0.339)	(PPP6C, 0.23)	(BCAT1, 0.051)	(SKP2, -0.043)	(CUL5, -0.05)	(GSPT1, -0.109)	(CDC7, -0.131)	(CUL4A, -0.139)	(CUL2, -0.167)	(CDK4, -0.206)
1174	at1rPathway Binding of angiotensin II to AT1-R activates Ca2+ signaling and the JNK pathway.	34	0.83	1	0.87393	(PTK2B, 0.444)	(JUN, 0.334)	(ATF2, 0.316)	(RAC1, 0.245)	(AGTR1, 0.126)	(MAPK3, 0.082)	(CALM2, 0.058)	(RAF1, 0.057)	(PAK1, 0.031)	(SOS1, 0.012)	(MEF2B, 0.009)	(MEF2D, 0)	(AGT, 0)	(PTK2, 0)	(MAP2K2, 0)	(MAPK8, -0.003)	(SRC, -0.007)	(MEF2A, -0.008)	(EGFR, -0.028)	(SYT1, -0.03)	(MAPK1, -0.03)	(HRAS, -0.032)	(GRB2, -0.037)	(CALM1, -0.038)	(CALM3, -0.041)	(SHC1, -0.059)	(MAP2K1, -0.061)	(GNAQ, -0.079)	(PRKCB1, -0.087)	(PRKCA, -0.092)	(MEF2C, -0.095)	(MAP2K4, -0.115)	(MAP3K1, -0.118)	(ELK1, -0.19)
1175	mitrPathway BioCarta	9	0.831	1	0.99139	(CAMK1G, 0.413)	(HDAC9, 0.367)	(YWHAH, 0.023)	(MEF2B, -0.023)	(CAMK1, -0.053)	(MEF2D, -0.117)	(MEF2C, -0.162)	(MEF2A, -0.189)	(MYOD1, -0.194)
1176	elevation of cytosolic calcium ion concentration (GO:0007204)	36	0.833	1	0.9375	(F2RL1, 0.294)	(SAA1, 0.229)	(CYSLTR1, 0.175)	(P2RY4, 0.169)	(CCR6, 0.158)	(CCR1, 0.133)	(AGTR1, 0.129)	(XCR1, 0.12)	(AVPR1A, 0.097)	(DRD1, 0.083)	(OPRL1, 0.081)	(EDG7, 0.053)	(CCR8, 0.046)	(BDKRB2, 0.019)	(AVPR1B, 0.012)	(CCKBR, 0)	(CCR3, 0)	(EDG6, -0.01)	(C5R1, -0.012)	(GALR2, -0.015)	(CCR9, -0.018)	(BDKRB1, -0.018)	(CXCR3, -0.03)	(EDG4, -0.032)	(C3AR1, -0.033)	(CACNA1A, -0.037)	(CXCL13, -0.038)	(EDNRA, -0.041)	(CCR2, -0.049)	(CALCA, -0.06)	(GNA15, -0.061)	(CCR4, -0.062)	(CCR7, -0.075)	(CCKAR, -0.092)	(EDG2, -0.097)	(GPR24, -0.097)
1177	ST Jak STAT Pathway Signalling Transduction KE	9	0.834	1	0.98977	(PIAS1, 0.257)	(PTPRU, 0.175)	(JAK1, 0.079)	(CISH, 0.015)	(JAK3, -0.014)	(REG1A, -0.048)	(PIAS3, -0.093)	(SOAT1, -0.099)	(JAK2, -0.272)
1178	microtubule nucleation (GO:0007020)	4	0.835	1	1	(TUBGCP5, -0.038)	(CENPJ, -0.045)	(TUBG1, -0.072)	(TUBGCP2, -0.296)
1179	il2rbPathway BioCarta	37	0.837	1	0.88657	(RPS6KB1, 0.556)	(E2F1, 0.223)	(FOS, 0.167)	(SOCS1, 0.16)	(TNFSF6, 0.088)	(IRS1, 0.083)	(BAD, 0.069)	(TNFRSF6, 0.067)	(RAF1, 0.052)	(IL2RA, 0.045)	(MYC, 0.042)	(STAT5A, 0.022)	(BCL2, 0.017)	(JAK1, 0.013)	(MAPK3, 0.012)	(PPIA, 0)	(CBL, 0)	(MAPK1, 0)	(CFLAR, -0.009)	(PTPN6, -0.015)	(STAT5B, -0.017)	(PIK3R1, -0.017)	(SOS1, -0.036)	(SHC1, -0.044)	(JAK3, -0.048)	(SOCS3, -0.052)	(IL2RB, -0.061)	(GRB2, -0.062)	(ZNFN1A3, -0.064)	(HRAS, -0.066)	(SYK, -0.073)	(CRKL, -0.092)	(AKT1, -0.101)	(PIK3CA, -0.112)	(IL2RG, -0.117)	(NMI, -0.126)	(BCL2L1, -0.134)
1180	aifPathway BLACK	4	0.838	1	0.75212	(CYCS, 0.095)	(ADPRT, 0.095)	(BCL2L1, -0.282)	(PDCD8, -0.287)
1181	generation of precursor metabolites and energy (GO:0006091)	59	0.839	1	0.93139	(NDUFA2, 0.351)	(CKMT2, 0.342)	(ATP5C1, 0.221)	(PHKB, 0.166)	(GLP1R, 0.153)	(UCP3, 0.124)	(UCP1, 0.121)	(GCGR, 0.121)	(PPARD, 0.112)	(PPARA, 0.107)	(CROT, 0.062)	(PHKA2, 0.048)	(NDUFA1, 0.046)	(ATPIF1, 0.045)	(GNPDA1, 0.041)	(GYS2, 0.037)	(CD38, 0.034)	(SLC25A3, 0.026)	(ATP5J, 0.026)	(AVP, 0.024)	(AVPR1A, 0.022)	(SLC25A4, 0)	(AQP7, 0)	(POMC, 0)	(ATP5B, 0)	(PPP1R2, 0)	(NDUFB2, 0)	(ADRB3, 0)	(GIPR, 0)	(NRF1, 0)	(IPF1, 0)	(INS, 0)	(PHKG1, 0)	(LIPE, 0)	(NDUFA10, 0)	(ACO2, 0)	(PPARG, 0)	(ATP5G3, 0)	(INSR, 0)	(GBE1, 0)	(HMGCL, 0)	(OGDH, 0)	(PHKA1, 0)	(PHKG2, 0)
1181	transcription, DNA-dependent (GO:0006351)	2	0.839	1	0.95082	(PTGER3, -0.059)	(PPP3CB, -0.402)
1181	SA DAG1 SigmaAldrich	10	0.839	1	0.98666	(PDE1A, 0.426)	(TRH, 0.268)	(ESR1, 0.098)	(ITPKA, 0.022)	(PLCB2, -0.037)	(VIP, -0.053)	(PLCB1, -0.126)	(PDE1B, -0.149)	(PRL, -0.168)	(ESR2, -0.22)
1181	behavior (GO:0007610)	14	0.839	1	1	(CNR2, 0.344)	(ZIC1, 0.183)	(OPRK1, 0.076)	(CNR1, 0.046)	(AGTR2, 0.04)	(MAOA, 0.039)	(HD, -0.011)	(HTR1A, -0.015)	(C7orf16, -0.046)	(OPRM1, -0.056)	(ADRA2C, -0.067)	(DRD3, -0.141)	(HPRT1, -0.174)	(FOSB, -0.188)
1185	female gamete generation (GO:0007292)	12	0.84	1	0.81512	(USP9X, 0.438)	(DMC1, 0.141)	(GDF9, 0.048)	(BCL2L10, 0.041)	(FSHB, -0.027)	(TOB2, -0.053)	(BMP15, -0.058)	(MAGOH, -0.102)	(FSHR, -0.128)	(PARN, -0.146)	(SPO11, -0.159)	(FSHPRH1, -0.178)
1186	transforming growth factor beta receptor signaling pathway (GO:0007179)	15	0.841	1	0.72039	(GDF5, 0.298)	(SMAD1, 0.118)	(SMAD7, 0.106)	(GDF9, 0.095)	(BMPR1A, 0.086)	(ACVRL1, 0.037)	(TGFBR3, 0.031)	(LTBP2, -0.019)	(GDF15, -0.041)	(MAP3K7, -0.053)	(FNTA, -0.056)	(GDF8, -0.097)	(TGFB1, -0.114)	(GDF10, -0.116)	(SMAD3, -0.211)
1186	stat3Pathway BioCarta	8	0.841	1	0.77083	(MAPK3, 0.139)	(JAK1, 0.095)	(FRAP1, 0.04)	(JAK3, 0.027)	(MAPK1, -0.039)	(TYK2, -0.065)	(STAT3, -0.132)	(JAK2, -0.207)
1186	steroid biosynthesis (GO:0006694)	4	0.841	1	0.91455	(NR0B1, -0.011)	(SCP2, -0.02)	(CYP19A1, -0.122)	(FDXR, -0.254)
1189	tpoPathway BioCarta	23	0.847	1	1	(PLCG1, 0.542)	(JUN, 0.439)	(FOS, 0.22)	(MAPK3, 0.089)	(STAT5A, 0.086)	(RAF1, 0.019)	(STAT5B, 0.018)	(GRB2, 0.017)	(PIK3R1, 0)	(SOS1, 0)	(HRAS, -0.012)	(STAT1, -0.016)	(MAP2K1, -0.035)	(PRKCB1, -0.067)	(SHC1, -0.067)	(MPL, -0.07)	(THPO, -0.08)	(CSNK2A1, -0.099)	(STAT3, -0.104)	(PIK3CA, -0.11)	(JAK2, -0.11)	(PRKCA, -0.143)	(RASA1, -0.15)
1190	GPCRs Class A Rhodopsin-like GO	139	0.848	1	0.84264	(LTB4R, 0.311)	(NTSR2, 0.263)	(ADRA2A, 0.235)	(GPR35, 0.218)	(F2RL1, 0.218)	(ADORA2B, 0.213)	(PTGER2, 0.177)	(IL8RA, 0.17)	(CX3CR1, 0.158)	(ADORA2A, 0.154)	(LHCGR, 0.124)	(GPR105, 0.113)	(CCRL1, 0.078)	(CXCR4, 0.071)	(ADRA1B, 0.07)	(HTR2B, 0.064)	(CCR1, 0.046)	(ADRB2, 0.024)	(HTR1F, 0.013)	(OPRL1, 0.009)	(AVPR1B, 0)	(GALR1, 0)	(AVPR2, 0)	(DRD4, 0)	(GPR17, 0)	(ADRA2C, 0)	(OXTR, 0)	(CCR3, 0)	(NPY5R, 0)	(GPR50, 0)	(HTR2C, 0)	(CCR8, 0)	(TSHR, 0)	(DRD3, 0)	(OPN3, 0)	(PPYR1, 0)	(NMBR, 0)	(MC1R, 0)	(CCR9, 0)	(GALR2, 0)	(AVPR1A, 0)	(MAS1, 0)	(ET(B)R-LP-2, 0)	(BDKRB1, 0)
1190	ST Dictyostelium discoideum cAMP Chemotaxis Pathway Signalling Transduction KE	31	0.848	1	1	(PDE3A, 0.193)	(RPS4X, 0.173)	(VASP, 0.157)	(ANGPTL2, 0.155)	(PDE3B, 0.12)	(PI3, 0.119)	(DAG1, 0.118)	(PIK3C2G, 0.111)	(ETFA, 0.107)	(ACTR3, 0.076)	(BF, 0.04)	(MAPK3, 0.035)	(ITPR3, 0.018)	(ITGA9, 0.007)	(PIK3R1, 0.006)	(MAP2K1, 0)	(ITPKA, 0)	(ITPR1, 0)	(PAK1, -0.034)	(GCA, -0.034)	(ITPR2, -0.042)	(PIK3CA, -0.043)	(PSME1, -0.043)	(MAPK1, -0.08)	(NR1I3, -0.082)	(ITPKB, -0.103)	(AKT1, -0.133)	(ACTR2, -0.148)	(SGCB, -0.164)	(PIK3CD, -0.173)	(DGKA, -0.19)
1190	complement activation, lectin pathway (GO:0001867)	2	0.848	1	1	(KRT1, -0.082)	(MBL2, -0.233)
1193	chromosome organization and biogenesis (sensu Eukaryota) (GO:0007001)	18	0.849	1	0.78307	(SMC4L1, 0.397)	(CBX4, 0.288)	(EGF, 0.244)	(ATRX, 0.144)	(PSEN1, 0.101)	(SMC2L1, 0.072)	(CENPA, 0.015)	(ZNF238, -0.035)	(TWIST1, -0.039)	(CHD4, -0.047)	(TOP3A, -0.062)	(TOP3B, -0.069)	(CHD3, -0.086)	(CSPG6, -0.099)	(CHD2, -0.104)	(PSEN2, -0.119)	(H3F3B, -0.142)	(CHD1, -0.174)
1193	ST Type I Interferon Pathway Signalling Transduction KE	9	0.849	1	1	(PTPRU, 0.182)	(JAK1, 0.128)	(STAT1, 0.064)	(STAT2, -0.005)	(IFNB1, -0.024)	(TYK2, -0.075)	(ISGF3G, -0.085)	(IFNAR1, -0.118)	(REG1A, -0.124)
1195	histone deacetylation (GO:0016575)	4	0.85	1	0.96212	(HDAC11, 0.05)	(SIRT2, -0.059)	(PHB, -0.064)	(HDAC6, -0.191)
1196	spryPathway BioCarta	17	0.851	1	0.89328	(EGF, 0.282)	(SPRY1, 0.281)	(MAPK3, 0.104)	(RAF1, 0.05)	(EGFR, 0.02)	(SOS1, -0.009)	(MAPK1, -0.023)	(CBL, -0.025)	(PTPRB, -0.033)	(GRB2, -0.04)	(SHC1, -0.042)	(SRC, -0.045)	(MAP2K1, -0.075)	(HRAS, -0.106)	(SPRY2, -0.157)	(RASA1, -0.187)	(SPRY4, -0.221)
1196	post-Golgi vesicle-mediated transport (GO:0006892)	7	0.851	1	1	(AP3B2, 0.035)	(SCAMP1, 0.008)	(SCAMP2, -0.007)	(NBEA, -0.013)	(STX7, -0.133)	(SCAMP3, -0.146)	(SEC10L1, -0.196)
1196	neuromuscular junction development (GO:0007528)	2	0.851	1	1	(CACNB2, -0.037)	(NRD1, -0.345)
1199	regulation of neurotransmitter secretion (GO:0046928)	2	0.852	1	0.91074	(ICA1, -0.22)	(KCNMB4, -0.282)
1200	biopeptidesPathway Extracellular signaling peptides exert biological effects via G-protein coupled receptors (GPCRs), which activate intracellular GTPases.	37	0.853	1	0.99606	(PLCG1, 0.448)	(PTK2B, 0.423)	(MYLK, 0.273)	(FYN, 0.213)	(MAPK14, 0.172)	(MAPK3, 0.115)	(SOS1, 0.036)	(STAT5A, 0.033)	(GNB1, 0.031)	(CAMK2B, 0.017)	(RAF1, 0.015)	(CAMK2A, 0.01)	(STAT1, 0.005)	(AGTR2, 0)	(MAP2K2, -0.002)	(AGT, -0.003)	(CALM1, -0.008)	(GNAI1, -0.011)	(MAPT, -0.013)	(PRKCA, -0.03)	(GRB2, -0.033)	(MAP2K1, -0.036)	(SYT1, -0.038)	(SHC1, -0.039)	(CALM2, -0.039)	(CAMK2G, -0.041)	(MAPK8, -0.044)	(MAPK1, -0.057)	(F2, -0.066)	(HRAS, -0.066)	(CDK5, -0.071)	(GNA11, -0.088)	(CALM3, -0.092)	(PRKCB1, -0.096)	(JAK2, -0.117)	(STAT3, -0.149)	(GNGT1, -0.203)
1201	CR DEATH PNAS 2006	75	0.854	1	1	(TRADD, 0.449)	(MXI1, 0.221)	(TNFRSF9, 0.19)	(IL17, 0.183)	(CASP3, 0.168)	(FOSL2, 0.122)	(DAPK1, 0.082)	(TRAF3, 0.075)	(CASP10, 0.047)	(GML, 0.031)	(TRAF2, 0.03)	(TNFSF6, 0.025)	(TNFRSF6, 0.019)	(BAX, 0.017)	(DPF2, 0.011)	(CASP1, 0.008)	(CASP6, 0)	(CASP7, 0)	(BAG4, 0)	(CFLAR, 0)	(NME3, 0)	(TP53BP2, 0)	(TNFRSF10B, 0)	(MYC, 0)	(TNF, 0)	(BCL2, 0)	(BCL2A1, 0)	(TNFSF10, 0)	(BAK1, 0)	(TP73, 0)	(MDM2, 0)	(TP73L, 0)	(DAXX, 0)	(BCL2L1, 0)	(BID, 0)	(LTA, 0)	(HRK, 0)	(CIDEA, 0)	(CASP9, 0)	(BNIP2, 0)	(F2R, 0)	(BFAR, 0)	(PAWR, 0)	(AATF, 0)
1202	ST Dictyostelium discoideum cAMP Receptor G Protein Independent Pathways BLACK	4	0.856	1	0.89843	(MAPK1, -0.03)	(PSME1, -0.084)	(COPEB, -0.114)	(NR1I3, -0.123)
1202	sphingolipid metabolism (GO:0006665)	2	0.856	1	0.92284	(TDE2, -0.129)	(SPTLC1, -0.327)
1204	G2/M transition of mitotic cell cycle (GO:0000086)	6	0.857	1	0.89138	(ANAPC5, 0.138)	(ANAPC10, 0.085)	(BIRC5, -0.062)	(CDK2, -0.075)	(KHDRBS1, -0.188)	(LATS1, -0.339)
1204	negative regulation of blood coagulation (GO:0030195)	2	0.857	1	0.95205	(KNG1, 0.011)	(PROC, -0.418)
1206	mRNA processing (GO:0006397)	9	0.858	1	0.8915	(HNRPR, 0.321)	(PPARGC1A, 0.168)	(ELAVL4, 0.135)	(SPOP, -0.021)	(CUGBP1, -0.066)	(SNRP70, -0.159)	(HNRPA0, -0.196)	(KHDRBS1, -0.201)	(HNRPA1, -0.213)
1207	ptenPathway BioCarta	17	0.86	1	0.61419	(CDKN1B, 0.259)	(FOXO3A, 0.125)	(PDPK1, 0.117)	(MAPK3, 0.087)	(TNFSF6, 0.086)	(ITGB1, 0.004)	(PDK2, -0.02)	(SHC1, -0.03)	(ILK, -0.032)	(PIK3R1, -0.045)	(SOS1, -0.048)	(MAPK1, -0.051)	(GRB2, -0.092)	(PTK2, -0.095)	(AKT1, -0.104)	(PIK3CA, -0.127)	(PTEN, -0.264)
1207	gleevecPathway BioCarta	22	0.86	1	0.97908	(JUN, 0.388)	(MYC, 0.147)	(FOS, 0.097)	(BCL2, 0.054)	(RAF1, 0.041)	(STAT1, 0.037)	(STAT5B, 0.02)	(STAT5A, 0.007)	(SOS1, 0.003)	(MAPK3, 0.002)	(GRB2, 0)	(PIK3R1, -0.027)	(PIK3CA, -0.039)	(CRKL, -0.047)	(HRAS, -0.053)	(MAP2K4, -0.079)	(MAP2K1, -0.087)	(MAPK8, -0.093)	(AKT1, -0.119)	(BCR, -0.13)	(MAP3K1, -0.138)	(JAK2, -0.14)
1207	positive regulation of cytokine secretion (GO:0050715)	2	0.86	1	0.99178	(INS, -0.225)	(GLMN, -0.285)
1210	negative regulation of cell adhesion (GO:0007162)	8	0.861	1	0.67132	(ADAM10, 0.259)	(ARHGDIG, 0.001)	(RND1, -0.006)	(TGFBI, -0.047)	(ARHGDIA, -0.069)	(KNG1, -0.071)	(SPN, -0.186)	(ARHGDIB, -0.187)
1210	regulation of neuron differentiation (GO:0045664)	2	0.861	1	0.99675	(YWHAH, -0.055)	(NLGN1, -0.415)
1212	hydrogen ion homeostasis (GO:0030641)	3	0.863	1	1	(ATP1A3, 0.039)	(ATP1A1, -0.243)	(ATP1A2, -0.372)
1213	keratinocyte differentiation (GO:0030216)	2	0.864	1	0.91707	(PTGS2, -0.279)	(PTGS1, -0.327)
1214	ST JNK MAPK Pathway Signalling Transduction KE	40	0.865	1	0.86076	(JUN, 0.267)	(ATF2, 0.256)	(MAPK7, 0.218)	(NFATC3, 0.19)	(NR2C2, 0.144)	(MAP3K9, 0.14)	(ZAK, 0.131)	(GAB1, 0.113)	(PAPPA, 0.103)	(MAP3K13, 0.041)	(MAP3K2, 0.04)	(MAP3K3, 0.004)	(MAP3K7IP1, 0)	(GCK, 0)	(DLD, 0)	(MAP3K5, -0.006)	(MAP3K12, -0.007)	(IL1R1, -0.009)	(DUSP8, -0.011)	(DUSP4, -0.012)	(MAP3K11, -0.017)	(AKT1, -0.022)	(MAP3K1, -0.023)	(MAPK8, -0.023)	(TP53, -0.03)	(TRAF6, -0.054)	(MAP2K7, -0.054)	(CDC42, -0.055)	(MAPK9, -0.056)	(MAP3K7, -0.062)	(MAP3K10, -0.073)	(MAPK10, -0.09)	(MAP2K4, -0.091)	(GADD45A, -0.094)	(DUSP10, -0.095)	(MYEF2, -0.105)	(SHC1, -0.111)	(MAP2K5, -0.159)	(MAP3K4, -0.192)	(MAP3K7IP2, -0.204)
1214	negative regulation of transcription, DNA-dependent (GO:0045892)	15	0.865	1	1	(ILF3, 0.376)	(ZHX3, 0.051)	(DAXX, 0.043)	(KLF4, 0.008)	(ARID4A, 0.006)	(RBPSUH, 0.005)	(SMARCE1, 0.003)	(HBXAP, -0.051)	(PCOLN3, -0.097)	(ARID5B, -0.103)	(BCOR, -0.103)	(TP73L, -0.104)	(ING4, -0.11)	(ZHX2, -0.135)	(SMARCC2, -0.139)
1216	urea transport (GO:0015840)	2	0.866	1	0.99317	(SLC14A2, -0.012)	(SLC14A1, -0.635)
1217	fibroblast growth factor receptor signaling pathway (GO:0008543)	4	0.867	1	0.96858	(FIBP, 0.104)	(FGF5, 0.002)	(FGFR4, -0.212)	(FGFR3, -0.278)
1218	calcium ion homeostasis (GO:0006874)	22	0.868	1	0.65688	(CXCL12, 0.212)	(TRPV5, 0.177)	(CCL3, 0.171)	(CCL23, 0.109)	(CCL15, 0.072)	(ATP2C1, 0.067)	(CCL1, 0.019)	(CCL7, 0.006)	(STC1, -0.032)	(CCL11, -0.034)	(CASR, -0.035)	(CYP27B1, -0.044)	(XCL1, -0.047)	(TRPV4, -0.053)	(CCL19, -0.065)	(CALCB, -0.068)	(S100B, -0.073)	(CCL2, -0.112)	(CCL13, -0.112)	(CALR, -0.123)	(CCL14, -0.127)	(CCL5, -0.175)
1219	cholesterol metabolism (GO:0008203)	16	0.869	1	0.8595	(STARD3, 0.187)	(PPARD, 0.149)	(SCARB1, 0.096)	(APOA1, 0.085)	(ELA3A, 0.062)	(ELA3B, 0.028)	(MBTPS2, -0.035)	(NR0B2, -0.037)	(SOAT1, -0.057)	(SOAT2, -0.07)	(HDLBP, -0.104)	(APOL2, -0.107)	(CETP, -0.128)	(NR1H4, -0.152)	(IL4, -0.154)	(APOF, -0.209)
1220	ubiquinone biosynthesis (GO:0006744)	2	0.871	1	0.99164	(COQ3, -0.324)	(COQ7, -0.327)
1220	MAPKKK cascade GO	9	0.871	1	1	(MAP3K3, 0.094)	(NRTN, 0.034)	(DUSP7, 0.012)	(MAP3K5, -0.017)	(DUSP6, -0.022)	(FGFR1, -0.084)	(DUSP4, -0.113)	(MAPKAPK2, -0.125)	(FGFR3, -0.15)
1222	transformed cell apoptosis (GO:0006927)	2	0.873	1	0.9211	(RHOB, -0.172)	(PRF1, -0.309)
1222	ST G alpha i Pathway Signalling Transduction KE	36	0.873	1	1	(AKT2, 0.502)	(RAP1GA1, 0.211)	(PIK3CB, 0.208)	(SOS2, 0.139)	(RGS20, 0.108)	(BF, 0.098)	(DAG1, 0.093)	(PI3, 0.06)	(ITPR3, 0.046)	(SOS1, 0.044)	(KCNJ5, 0.023)	(GRB2, 0.022)	(RAF1, 0.02)	(ITPKA, 0.016)	(MAPK1, 0.007)	(BRAF, 0.004)	(ITPR1, 0.004)	(EGFR, 0)	(PLCB2, 0)	(DRD2, 0)	(PLCB3, 0)	(PITX2, -0.004)	(ASAH1, -0.008)	(ITPKB, -0.018)	(ITPR2, -0.02)	(AKT3, -0.029)	(TERF2IP, -0.039)	(SRC, -0.062)	(PLCB1, -0.075)	(PLCB4, -0.078)	(SHC1, -0.081)	(AKT1, -0.091)	(EPHB2, -0.105)	(KCNJ9, -0.121)	(KCNJ3, -0.127)	(STAT3, -0.147)
1224	membrane lipid metabolism (GO:0006643)	2	0.876	1	0.93141	(B4GALT4, -0.079)	(APOM, -0.446)
1224	MAP00531 Glycosaminoglycan degradation GenMAPP	10	0.876	1	1	(HEXA, 0.161)	(NAGLU, 0.01)	(GNS, -0.007)	(ARSB, -0.04)	(GUSB, -0.045)	(GLB1, -0.051)	(GALNS, -0.103)	(IDUA, -0.141)	(IDS, -0.149)	(HEXB, -0.184)
1226	mitochondrial genome maintenance (GO:0000002)	2	0.877	1	0.9573	(ECGF1, 0.002)	(SLC25A4, -0.373)
1227	il2Pathway BioCarta	22	0.878	1	0.99207	(JUN, 0.414)	(FOS, 0.163)	(IL2RA, 0.069)	(JAK1, 0.064)	(IL2RB, 0.053)	(RAF1, 0.044)	(MAPK3, 0.015)	(STAT5B, 0.001)	(SOS1, -0.006)	(SHC1, -0.01)	(GRB2, -0.034)	(HRAS, -0.039)	(JAK3, -0.055)	(STAT5A, -0.057)	(MAP2K1, -0.058)	(MAPK8, -0.063)	(IL2, -0.099)	(ELK1, -0.111)	(LCK, -0.13)	(SYK, -0.134)	(IL2RG, -0.134)	(CSNK2A1, -0.171)
1228	regulation of translational initiation (GO:0006446)	19	0.88	1	0.76077	(GC20, 0.249)	(EIF4G3, 0.229)	(EIF3S4, 0.203)	(EIF5, 0.086)	(EIF3S8, 0.072)	(EIF3S5, 0.045)	(EIF2C1, 0)	(EIF3S2, -0.012)	(EIF3S1, -0.013)	(EIF3S3, -0.018)	(EIF4G2, -0.029)	(HSPB1, -0.033)	(WBSCR1, -0.06)	(EIF3S10, -0.07)	(MTIF2, -0.096)	(SUI1, -0.119)	(EIF4B, -0.141)	(EIF4A2, -0.178)	(EIF3S7, -0.189)
1229	hemocyte development (sensu Arthropoda) (GO:0007516)	6	0.881	1	0.91136	(RAB3D, 0.143)	(RPS19, -0.007)	(MAP4K2, -0.026)	(RAG1, -0.13)	(MAL, -0.136)	(PRL, -0.293)
1229	g2Pathway BioCarta	23	0.881	1	0.91303	(ATR, 0.249)	(CHEK1, 0.138)	(CDC25B, 0.131)	(BRCA1, 0.097)	(MYT1, 0.04)	(CDC25A, 0.031)	(RPS6KA1, 0.018)	(WEE1, 0.01)	(EP300, 0.003)	(CHEK2, -0.012)	(CDC2, -0.014)	(CDC34, -0.014)	(YWHAH, -0.018)	(TP53, -0.024)	(CDKN1A, -0.061)	(PRKDC, -0.073)	(GADD45A, -0.081)	(CDKN2D, -0.083)	(CCNB1, -0.088)	(ATM, -0.088)	(YWHAQ, -0.096)	(MDM2, -0.096)	(CDC25C, -0.123)
1229	base-excision repair (GO:0006284)	7	0.881	1	0.92564	(UNG2, 0.195)	(OGG1, 0.057)	(TP53, 0.02)	(MPG, -0.087)	(TDG, -0.131)	(APEX1, -0.161)	(UNG, -0.214)
1232	transforming growth factor beta receptor complex assembly (GO:0007181)	3	0.883	1	0.85705	(TGFBR1, -0.027)	(ZFYVE9, -0.143)	(FMOD, -0.316)
1232	edg1Pathway The lipid S1P is an EDG1 ligand promoting chemotaxis via Rac1 and cell survival and proliferation via ERK activation.	25	0.883	1	1	(ITGAV, 0.497)	(RAC1, 0.287)	(SKIP, 0.067)	(ADCY1, 0.064)	(MAPK3, 0.057)	(SPHK1, 0.049)	(PDGFRA, 0.041)	(PDGFA, 0.025)	(GNAI1, 0.01)	(SMPD1, 0.006)	(ITGB3, -0.01)	(GNB1, -0.011)	(EDG1, -0.011)	(SRC, -0.012)	(PLCB1, -0.016)	(MAPK1, -0.027)	(PIK3R1, -0.044)	(PRKCB1, -0.083)	(PTK2, -0.107)	(ASAH1, -0.117)	(PIK3CA, -0.123)	(AKT1, -0.148)	(PRKCA, -0.156)	(SMPD2, -0.175)	(GNGT1, -0.21)
1234	ST G Protein Independent 7 Transmembrane BLACK	4	0.884	1	0.9457	(MAPK1, -0.084)	(EPHB2, -0.09)	(SOAT1, -0.113)	(CXADR, -0.246)
1234	ST G Protein Independent 7 Transmembrane Receptor Signaling BLACK	4	0.884	1	0.9457	(SOAT1, -0.007)	(MAPK1, -0.062)	(EPHB2, -0.14)	(CXADR, -0.303)
1234	microtubule-based movement (GO:0007018)	5	0.884	1	0.97741	(KIF13B, 0.268)	(KIF1B, 0.086)	(KIF5B, -0.167)	(KIF5A, -0.178)	(KTN1, -0.189)
1237	meiosis (GO:0007126)	11	0.887	1	0.99579	(REC8L1, 0.268)	(ZW10, 0.197)	(MSH5, 0.126)	(DMC1, 0.087)	(RAD54L, -0.048)	(TOP3A, -0.057)	(DUSP13, -0.065)	(SMC1L1, -0.093)	(CSPG6, -0.101)	(XRCC2, -0.137)	(RAD51, -0.241)
1238	positive regulation of transcription (GO:0045941)	6	0.889	1	0.93721	(YAF2, 0.088)	(UBA52, -0.005)	(CAMKK2, -0.009)	(JARID1A, -0.031)	(IRF4, -0.178)	(ARNT2, -0.241)
1239	pitx2Pathway BioCarta	16	0.89	1	1	(GSK3B, 0.164)	(AXIN1, 0.116)	(LDB1, 0.06)	(EP300, 0.034)	(HDAC1, 0.007)	(HTATIP, -0.005)	(DVL1, -0.019)	(TRRAP, -0.024)	(PITX2, -0.046)	(CTNNB1, -0.078)	(FZD1, -0.082)	(LEF1, -0.089)	(CREBBP, -0.089)	(APC, -0.109)	(PPARBP, -0.13)	(WNT1, -0.166)
1240	ifnaPathway BioCarta	9	0.891	1	0.99234	(STAT1, 0.104)	(JAK1, 0.101)	(ISGF3G, -0.054)	(IFNB1, -0.055)	(STAT2, -0.066)	(IFNAR1, -0.085)	(TYK2, -0.089)	(IFNAR2, -0.118)	(IFNA1, -0.145)
1240	ATP hydrolysis coupled proton transport (GO:0015991)	3	0.891	1	1	(ATP1A3, -0.007)	(ATP1A1, -0.233)	(ATP1A2, -0.361)
1242	MAPKKK cascade (GO:0000165)	8	0.892	1	0.99421	(MAP3K3, 0.093)	(NRTN, 0.064)	(MAP3K5, 0.026)	(FGFR1, -0.047)	(CAMKK2, -0.05)	(DUSP4, -0.124)	(MAPKAPK2, -0.138)	(FGFR3, -0.218)
1243	regulation of action potential (GO:0001508)	5	0.893	1	0.85709	(KCNMB2, 0.281)	(KCNMB3, -0.177)	(KCND2, -0.183)	(SRI, -0.196)	(KCNMB4, -0.219)
1244	oxidative phosphorylation (GO:0006119)	4	0.894	1	0.92022	(UQCRH, 0.027)	(UQCRB, -0.027)	(UQCRC2, -0.21)	(UQCRC1, -0.255)
1244	regulation of mRNA processing (GO:0050684)	2	0.894	1	0.92479	(CDC2L2, -0.146)	(CDC2L1, -0.426)
1244	igf1rPathway BioCarta	15	0.894	1	1	(IRS1, 0.113)	(BAD, 0.08)	(MAPK3, 0.058)	(YWHAH, 0.02)	(RAF1, 0.009)	(GRB2, 0.001)	(MAPK1, -0.006)	(SOS1, -0.006)	(SHC1, -0.013)	(PIK3R1, -0.017)	(HRAS, -0.035)	(IGF1R, -0.053)	(MAP2K1, -0.055)	(AKT1, -0.092)	(PIK3CA, -0.166)
1247	negative regulation of DNA replication (GO:0008156)	3	0.898	1	0.9594	(S100A11, -0.013)	(GMNN, -0.161)	(CDC6, -0.338)
1248	cell migration (GO:0016477)	4	0.899	1	0.95045	(TNN, 0.214)	(ABI2, -0.247)	(NRD1, -0.255)	(WNT1, -0.26)
1248	DNA damage induced protein phosphorylation (GO:0006975)	2	0.899	1	0.99384	(MAPK12, -0.338)	(MAP2K6, -0.385)
1250	myelination (GO:0042552)	2	0.9	1	0.9956	(MAL, -0.124)	(LARGE, -0.485)
1251	myosinPathway BioCarta	15	0.903	1	0.90376	(MYLK, 0.387)	(ROCK1, 0.189)	(ARHGEF1, 0.096)	(GNB1, 0.085)	(ARHGAP5, 0.026)	(GNA12, -0.023)	(GNA13, -0.032)	(PPP1R12B, -0.069)	(PRKCL1, -0.071)	(GNAQ, -0.079)	(PLCB1, -0.1)	(MYL2, -0.107)	(PRKCB1, -0.115)	(GNGT1, -0.165)	(PRKCA, -0.194)
1252	DNA dealkylation (GO:0006307)	2	0.904	1	0.99655	(ALKBH, -0.185)	(MPG, -0.396)
1253	MAP00532 Chondroitin Heparan sulfate biosynthesis GenMAPP	7	0.905	1	0.89063	(B3GAT3, 0.434)	(HS3ST2, -0.099)	(B4GALT7, -0.172)	(XYLT2, -0.172)	(HS3ST3A1, -0.178)	(HS3ST1, -0.216)	(HS3ST3B1, -0.226)
1253	MAP00140 C21 Steroid hormone metabolism GenMAPP	10	0.905	1	0.92012	(CYP17A1, 0.085)	(HSD11B2, 0.014)	(CYP21A2, -0.009)	(HSD3B2, -0.021)	(HSD11B1, -0.034)	(CYP11B1, -0.091)	(AKR1D1, -0.101)	(CYP11B2, -0.156)	(HSD3B1, -0.16)	(CYP11A1, -0.193)
1255	phospholipase C activation (GO:0007202)	14	0.908	1	0.71771	(AVPR1A, 0.119)	(EDG4, 0.061)	(AVPR1B, 0.014)	(CCKBR, 0.008)	(EGFR, -0.037)	(EDNRA, -0.043)	(GNAQ, -0.066)	(EDG6, -0.07)	(CALCA, -0.076)	(PLCB2, -0.076)	(EDG2, -0.091)	(CALCR, -0.101)	(GNA15, -0.147)	(C5R1, -0.153)
1256	S1P Signaling BioCarta	23	0.909	1	1	(AKT2, 0.646)	(MAPK3, 0.13)	(MAPK7, 0.117)	(GNAI3, 0.107)	(MAPK6, 0.056)	(EDG1, 0.024)	(AKT3, -0.003)	(MAPK1, -0.01)	(SPHK1, -0.013)	(RACGAP1, -0.02)	(EDG5, -0.034)	(SPHK2, -0.046)	(ASAH1, -0.047)	(EDG8, -0.062)	(MAPK4, -0.071)	(AKT1, -0.08)	(PLCB2, -0.082)	(PLCB3, -0.082)	(GNAI1, -0.099)	(MAPK12, -0.101)	(PLCB1, -0.104)	(GNAI2, -0.118)	(PIK3C2B, -0.154)
1256	proteoglycan metabolism (GO:0006029)	3	0.909	1	1	(LECT1, 0.011)	(B4GALT7, -0.248)	(SGSH, -0.276)
1258	hemolysis of host red blood cells (GO:0019836)	2	0.912	1	0.93072	(C9, -0.287)	(PRF1, -0.375)
1258	integrin-mediated signaling pathway (GO:0007229)	8	0.912	1	0.96106	(ERBB2IP, 0.19)	(ILK, 0.103)	(ADAMTS1, -0.067)	(CD47, -0.073)	(DOCK1, -0.103)	(PTK2, -0.145)	(ADAM11, -0.174)	(LAT, -0.178)
1260	axonogenesis (GO:0007409)	10	0.915	1	0.57483	(PARD3, 0.164)	(APBB2, 0.115)	(BAI1, 0.046)	(APBB1, 0.014)	(PARD6B, -0.042)	(PAX2, -0.047)	(POU4F1, -0.122)	(DCC, -0.124)	(S100B, -0.147)	(NTNG1, -0.211)
1260	muscle cell differentiation (GO:0042692)	2	0.915	1	0.99685	(SYNE1, -0.207)	(GLMN, -0.358)
1262	ca nf at signalling GEArray	98	0.916	1	1	(VAV1, 0.462)	(SFN, 0.291)	(NFATC1, 0.218)	(IL8RA, 0.186)	(GATA4, 0.184)	(NFATC3, 0.135)	(TRAF2, 0.116)	(MAPK14, 0.115)	(GSK3B, 0.111)	(GRLF1, 0.107)	(PPP3CC, 0.093)	(CD3E, 0.091)	(CEBPB, 0.077)	(BAD, 0.058)	(RPL13A, 0.048)	(GSK3A, 0.026)	(IL13, 0)	(CD3Z, 0)	(EGR3, 0)	(RELA, 0)	(SLA, 0)	(CALM1, 0)	(TRPV6, 0)	(ITK, 0)	(MAP2K7, 0)	(PPP3R1, 0)	(CALM3, 0)	(MEF2B, 0)	(TNF, 0)	(EP300, 0)	(IFNG, 0)	(IL1B, 0)	(HRAS, 0)	(CNR1, 0)	(PIN1, 0)	(MEF2A, 0)	(IL10, 0)	(CREBBP, 0)	(GATA3, 0)	(JUNB, 0)	(FCGR3A, 0)	(NFAT5, 0)	(CD3G, 0)	(PAK1, 0)
1263	regulation of protein secretion (GO:0050708)	2	0.917	1	0.9394	(INS, -0.237)	(DNAJC1, -0.411)
1264	mitotic spindle organization and biogenesis (GO:0007052)	7	0.922	1	0.67047	(UNC84B, 0.118)	(KIF11, 0.082)	(TUBG1, -0.02)	(TTK, -0.124)	(CSPG6, -0.155)	(SMC1L1, -0.158)	(RAN, -0.269)
1264	post-chaperonin tubulin folding pathway (GO:0007023)	2	0.922	1	0.96	(TBCC, -0.391)	(TBCA, -0.391)
1266	negative regulation of Wnt receptor signaling pathway (GO:0030178)	2	0.924	1	0.99395	(FRZB, -0.123)	(NLK, -0.41)
1267	insemination (GO:0007320)	2	0.925	1	0.96069	(TAC1, -0.339)	(SEMG1, -0.523)
1268	DNA replication initiation (GO:0006270)	8	0.927	1	0.98729	(ORC1L, 0.189)	(PURA, 0.049)	(ORC4L, 0.039)	(CDC7, -0.096)	(ORC5L, -0.158)	(ORC2L, -0.254)	(CDC45L, -0.261)	(MCM3, -0.276)
1269	phosphate transport (GO:0006817)	2	0.93	1	0.9303	(SLC34A1, -0.188)	(SLC17A1, -0.394)
1270	fosbPathway BLACK	4	0.933	1	1	(JUND, 0.086)	(GRIA2, -0.135)	(CDK5, -0.143)	(FOSB, -0.319)
1271	beta-tubulin folding (GO:0007025)	3	0.938	1	0.93499	(TBCC, -0.301)	(TBCA, -0.313)	(RP2, -0.322)
1272	JAK-STAT cascade (GO:0007259)	18	0.939	1	0.81081	(SOCS1, 0.304)	(PIAS1, 0.198)	(CCR2, 0.083)	(IFNAR1, 0.018)	(STAT5A, 0.009)	(STAT2, -0.003)	(SOCS3, -0.006)	(STAT4, -0.024)	(STAT5B, -0.04)	(SOCS2, -0.088)	(SOCS6, -0.093)	(IFNAR2, -0.11)	(SOCS5, -0.111)	(CCL2, -0.136)	(NMI, -0.144)	(JAK2, -0.15)	(STAT3, -0.152)	(FGFR3, -0.161)
1273	positive regulation of interleukin-2 biosynthesis (GO:0045086)	2	0.941	1	0.99928	(GLMN, -0.298)	(IRF4, -0.385)
1274	leptinPathway BioCarta	10	0.942	1	0.85086	(PRKAB1, 0.129)	(LEP, 0.083)	(PRKAG2, 0.041)	(PRKAA2, -0.042)	(ACACA, -0.059)	(PRKAG1, -0.091)	(PRKAA1, -0.126)	(PRKAB2, -0.131)	(LEPR, -0.149)	(CPT1A, -0.219)
1275	cAMP metabolism (GO:0046058)	2	0.949	1	0.9211	(PTHLH, -0.362)	(PTH, -0.464)
1276	cell recognition (GO:0008037)	2	0.95	1	0.92171	(CSPG2, -0.382)	(PECAM1, -0.489)
1277	anti-inflammatory response (GO:0030236)	2	0.959	1	0.99429	(AMBP, -0.454)	(PROC, -0.513)
1278	negative regulation of cyclin dependent protein kinase activity (GO:0045736)	2	0.961	1	0.92391	(CDK5RAP1, -0.428)	(LATS1, -0.611)
1279	fatty acid alpha-oxidation (GO:0001561)	2	0.965	1	0.94261	(HAO2, -0.456)	(HAO1, -0.523)
1279	traversing start control point of mitotic cell cycle (GO:0007089)	6	0.965	1	1	(CDC2, -0.019)	(CDK2, -0.057)	(CDC7, -0.144)	(CDK10, -0.245)	(CDC6, -0.252)	(CDC25C, -0.254)
1281	serotonin receptor signaling pathway (GO:0007210)	2	0.967	1	0.9353	(HTR2A, -0.406)	(HTR2C, -0.638)
1282	tubbyPathway BioCarta	6	0.97	1	0.93002	(GNB1, 0.12)	(GNAQ, -0.127)	(PLCB1, -0.174)	(TUB, -0.191)	(HTR2C, -0.356)	(GNGT1, -0.385)
[truncated: 106 more columns]
