# Supplementary material for: The LeFE algorithm: embracing the complexity of gene expression in the interpretation of microarray data
Source: Genome Biol. 2007 Sep 10;8(9):R187. doi: 10.1186/gb-2007-8-9-r187 (PMC2375025; doi:10.1186/gb-2007-8-9-r187)
Supplement: Additional data file 2 — Complete results from the breast cancer demonstration, including gene categories ranked by LeFE computed median permutation t-test P value and individual gene importance scores. [file gb-2007-8-9-r187-S2.xls]

## Sheet: results.Breast
SUCCESS
INFORMATION ABOUT YOUR RUN:
Number of Genes:	6400
Number of Ensembles that Matched:	1282
Number of Samples:	49
Gene Expression File:	BreastCancerExpression.gex
Signature File:	BreastCancerClasses.sig
Customer Ensemble File:
Identifier Type:	Gene Symbol
Cat Size Range:	2-150 genes
Siganture file interpretation:	Categorical values (Classification)
Execution Time:	2007-01-25 17:39:29
RESULTS:
Ensemble.Rank	Ensemble.Name	Ensemble Size	Median Ensemble p-value	FDR
1	drug resistance and metabolism BioCarta	96	0	0.02	(ESR1, 1.347)	(ERBB4, 1.067)	(BCL2, 1.04)	(CDKN2A, 1.022)	(AR, 0.835)	(RARA, 0.807)	(GSTP1, 0.791)	(MYC, 0.772)	(ABCC5, 0.723)	(NQO1, 0.663)	(ABCC2, 0.656)	(CCND1, 0.646)	(CCNE1, 0.593)	(XPC, 0.545)	(ABCC6, 0.526)	(NFKBIB, 0.502)	(BCL2L1, 0.497)	(XPA, 0.446)	(TYMS, 0.436)	(NFKBIE, 0.424)	(IGF1R, 0.412)	(CRABP1, 0.38)	(TOP2A, 0.348)	(TP53, 0.348)	(MSH2, 0.335)	(ARNT, 0.327)	(COMT, 0.319)	(HIF1A, 0.306)	(CDKN1B, 0.277)	(ERBB2, 0.251)	(BLMH, 0.248)	(EPHX1, 0.229)	(MLH1, 0.229)	(ATM, 0.229)	(APC, 0.229)	(ABCG2, 0.213)	(IGF2R, 0.207)	(MVP, 0.17)	(MET, 0.137)	(EPHX2, 0.127)	(RELB, 0.077)	(MSH3, 0.019)	(CYP2B6, 0)	(ABCC1, 0)	(CYP2E1, 0)
1	breast cancer estrogen signalling GEArray	95	0	0.02	(GATA3, 1.328)	(ESR1, 1.289)	(TFF3, 1.205)	(TFF1, 1.003)	(BCL2, 0.991)	(CDKN2A, 0.924)	(IL6ST, 0.906)	(SERPINB5, 0.875)	(AR, 0.825)	(GABRP, 0.824)	(AZGP1, 0.63)	(KLF5, 0.626)	(CCND1, 0.607)	(IL6, 0.58)	(SCGB2A2, 0.55)	(PGR, 0.543)	(CCNE1, 0.533)	(VEGF, 0.499)	(SCGB1D2, 0.476)	(HSPB1, 0.462)	(CCNA1, 0.462)	(THBS4, 0.407)	(TOP2A, 0.406)	(PTGS2, 0.37)	(MKI67, 0.366)	(SLC7A5, 0.366)	(KLK5, 0.349)	(CDH1, 0.339)	(ATF2, 0.335)	(S100A2, 0.325)	(KRT18, 0.322)	(BAG1, 0.316)	(KIT, 0.285)	(TP53, 0.28)	(IL2RA, 0.258)	(TNFAIP2, 0.25)	(ERBB2, 0.243)	(CDKN1B, 0.243)	(KRT19, 0.243)	(CCNA2, 0.229)	(CTSB, 0.218)	(FHL5, 0.213)	(FGF1, 0.204)	(NFYB, 0.164)	(MUC1, 0.131)
1	FRASOR ER UP Frasor et al 2004	31	0	0.02	(SLC39A6, 1.613)	(TFF1, 1.493)	(CA12, 1.363)	(GREB1, 1.298)	(SLC22A5, 1.264)	(IGFBP4, 1.196)	(MAPT, 1.134)	(AREG, 0.942)	(RET, 0.907)	(PDZK1, 0.757)	(TOP2A, 0.73)	(RFC4, 0.603)	(ADCY9, 0.601)	(EGR3, 0.462)	(RASGRP1, 0.448)	(NRIP1, 0.411)	(GLRB, 0.392)	(SIAH2, 0.35)	(PTGES, 0.281)	(MYBL1, 0.254)	(C11orf8, 0.181)	(CXCL12, 0.162)	(CALCR, 0.147)	(RAB31, 0.07)	(WISP2, 0.012)	(SDC2, 0.003)	(AP1G1, 0)	(PEG10, 0)	(CDC6, 0)	(FOS, -0.019)	(EPB41L3, -0.083)
4	mta3Pathway BioCarta	14	0.002	0.041	(ESR1, 2.355)	(GREB1, 1.771)	(HSPB1, 1.176)	(PDZK1, 1.165)	(TUBA1, 1.022)	(TUBA4, 0.845)	(MTA1, 0.798)	(ALDOA, 0.59)	(TUBA3, 0.349)	(TUBA2, 0.144)	(TUBA8, 0.123)	(HSPB2, 0.034)	(CTSD, 0.007)	(TUBA6, -0.04)
5	Fatty Acid Synthesis BioCarta	15	0.004	0.065	(PRKAB1, 1.757)	(FASN, 1.672)	(PRKAA1, 1.62)	(PRKAG1, 1.573)	(SCD, 0.78)	(ACACB, 0.642)	(SLC25A1, 0.599)	(HADHSC, 0.462)	(PRKAA2, 0.371)	(ACACA, 0.227)	(ACLY, 0.19)	(ACAA2, 0.183)	(PRKAB2, 0.161)	(PRKAG2, 0.017)	(PC, -0.057)
6	FRASOR ER DOWN Frasor et al 2004	64	0.005	0.065	(BCAS1, 1)	(FMO5, 0.942)	(NDRG1, 0.906)	(LAMB2, 0.863)	(TGFB3, 0.858)	(ABCC5, 0.763)	(DUSP4, 0.679)	(KRT7, 0.664)	(KYNU, 0.638)	(CD24, 0.614)	(ALDH4A1, 0.56)	(HIST2H2BE, 0.455)	(SLIT2, 0.43)	(SELENBP1, 0.409)	(BIK, 0.4)	(BMP4, 0.381)	(ARNT2, 0.368)	(KRTHB1, 0.362)	(PIB5PA, 0.359)	(BLNK, 0.358)	(ERBB2, 0.347)	(PPP1R3C, 0.338)	(MB, 0.301)	(STXBP1, 0.279)	(TM4SF1, 0.26)	(IER3, 0.258)	(EPOR, 0.252)	(ANXA3, 0.233)	(CLU, 0.231)	(ASPH, 0.22)	(L1CAM, 0.218)	(ASB9, 0.214)	(MMD, 0.213)	(PRPS1, 0.213)	(NELL2, 0.174)	(PVALB, 0.158)	(HIST2H2AA, 0.131)	(ABCG1, 0.123)	(CBX6, 0.105)	(INHBB, 0.1)	(ECH1, 0.089)	(KIAA0922, 0.064)	(CTSL, 0.027)	(MXD4, 0.025)	(STC1, 0)
6	p35alzheimersPathway BioCarta	10	0.005	0.065	(MAPT, 2.106)	(CSNK1D, 1.459)	(CAPNS1, 0.931)	(CSNK1A1, 0.855)	(CDK5, 0.854)	(PPP2CA, 0.778)	(CAPN1, 0.544)	(APP, 0.482)	(CDK5R1, 0.335)	(GSK3B, 0.334)
6	cell cycle checkpointII GO	9	0.005	0.065	(CDKN2A, 2.417)	(CCNG2, 1.353)	(TP53, 1.209)	(RBBP8, 1.008)	(FANCG, 0.998)	(CDC34, 0.865)	(ATR, 0.317)	(RB1, 0.233)	(CCNE2, 0.195)
9	cell cycle regulator OBSOLETE (was not defined before being made obsolete).	24	0.007	0.068	(BCL2, 1.636)	(SRPK1, 1.34)	(MPHOSPH6, 1.315)	(MCM5, 1.178)	(BTG2, 1.106)	(ZRF1, 1.037)	(CDK5, 0.576)	(MPHOSPH10, 0.554)	(CDKN1B, 0.435)	(CDK6, 0.423)	(CDC45L, 0.319)	(CDK7, 0.266)	(CDC37, 0.261)	(BTG1, 0.222)	(WEE1, 0.215)	(CDK5R1, 0.211)	(CHES1, 0.054)	(MPHOSPH9, 0.04)	(MPHOSPH1, 0.017)	(RGC32, 0.015)	(CDC6, 0.01)	(CDKN1A, -0.016)	(YWHAQ, -0.036)	(SPIN, -0.064)
9	L-phenylalanine catabolism (GO:0006559)	2	0.007	0.068	(GSTZ1, 2.698)	(HGD, 2.317)
9	UDP-glucose metabolism (GO:0006011)	2	0.007	0.068	(UGDH, 2.53)	(UGP2, 2.199)
12	electron transporter activity BioCarta	108	0.008	0.078	(DHRS2, 1.095)	(HSD17B8, 0.988)	(PHGDH, 0.934)	(AKR7A3, 0.779)	(CYP39A1, 0.767)	(UGDH, 0.656)	(SRD5A1, 0.607)	(MTHFD2, 0.545)	(ME2, 0.499)	(AKR1D1, 0.47)	(ALDH4A1, 0.448)	(QSCN6, 0.445)	(KMO, 0.435)	(ETFB, 0.432)	(ALOX15B, 0.423)	(AKR1B10, 0.394)	(SDHD, 0.392)	(DHRS4, 0.386)	(TSTA3, 0.369)	(AKR1A1, 0.361)	(NNT, 0.342)	(SPR, 0.337)	(CYP26A1, 0.325)	(GPX2, 0.32)	(HAAO, 0.32)	(ALDH1A2, 0.304)	(ADH1C, 0.268)	(MAOB, 0.252)	(COX5A, 0.25)	(CYCS, 0.25)	(GPX4, 0.246)	(CYP1B1, 0.243)	(ASPH, 0.243)	(CYP24A1, 0.236)	(AKR1B1, 0.236)	(ADH1A, 0.235)	(SDHA, 0.229)	(GSR, 0.218)	(MB, 0.218)	(P4HB, 0.217)	(TXNDC5, 0.213)	(LOXL1, 0.207)	(ME3, 0.202)	(QDPR, 0.196)	(PAM, 0.183)
13	skp2e2fPathway BioCarta	10	0.009	0.1	(CCNE1, 1.651)	(CCNA1, 1.479)	(SKP2, 1.418)	(SKP1A, 1.359)	(TFDP1, 1.131)	(CDC34, 0.906)	(CUL1, 0.137)	(RB1, 0.127)	(E2F1, 0.027)	(CDK2, -0.04)
14	fatty acid metabolism BioCarta	25	0.01	0.1	(ACADSB, 1.411)	(FASN, 1.377)	(FAAH, 1.205)	(PECI, 1.177)	(CROT, 1.023)	(FABP7, 1.015)	(CYP2J2, 0.824)	(ALOX15B, 0.735)	(PCCA, 0.665)	(SC4MOL, 0.518)	(ACOX3, 0.493)	(ALOX12, 0.215)	(GNPAT, 0.206)	(FABP2, 0.167)	(LPL, 0.087)	(LIPE, 0.075)	(ABCD2, 0.024)	(CYP4A11, 0.015)	(DHRS3, 0.013)	(OKL38, 0.009)	(CD36, -0.009)	(PPARA, -0.019)	(ASAH1, -0.022)	(FABP1, -0.039)	(PECR, -0.176)
15	ubiquinone biosynthesis (GO:0006744)	2	0.011	0.102	(COQ3, 3.103)	(COQ7, 2.326)
16	MAP00010 Glycolysis Gluconeogenesis GenMAPP	50	0.012	0.12	(FBP1, 1.484)	(LDHB, 1.2)	(PFKP, 1.055)	(ENO1, 0.941)	(ALDH3B2, 0.893)	(TPI1, 0.861)	(PFKM, 0.767)	(PGM1, 0.666)	(BID, 0.622)	(ALDH1A3, 0.567)	(DLAT, 0.489)	(HK3, 0.399)	(ADH1C, 0.389)	(ALDH1B1, 0.365)	(PDHA1, 0.342)	(ACYP1, 0.32)	(ALDH1A1, 0.287)	(ADH1A, 0.282)	(ALDOA, 0.261)	(PDHB, 0.25)	(ENO2, 0.249)	(PKLR, 0.221)	(PKM2, 0.217)	(PGAM1, 0.182)	(ACYP2, 0.168)	(PGK1, 0.143)	(ADH1B, 0.141)	(GCK, 0.137)	(G6PC, 0.137)	(ALDH3A2, 0.098)	(ALDOB, 0.085)	(LDHC, 0.079)	(LDHA, 0.023)	(PFKL, 0.006)	(DLD, 0)	(BPGM, 0)	(HK1, 0)	(PDHA2, 0)	(ALDH2, 0)	(ADH6, 0)	(ADH7, 0)	(FBP2, 0)	(ADH5, 0)	(ALDH3B1, 0)	(ALDH3A1, 0)
16	MAPKKK cascade GO	9	0.012	0.12	(DUSP7, 1.621)	(NRTN, 1.579)	(MAP3K5, 1.445)	(DUSP4, 1.425)	(FGFR3, 1.041)	(MAPKAPK2, 0.383)	(MAP3K3, 0.321)	(DUSP6, 0.213)	(FGFR1, 0.121)
18	g1Pathway BioCarta	26	0.013	0.134	(CDKN2A, 1.692)	(TGFB3, 1.189)	(CCND1, 1.178)	(CCNE1, 1.082)	(CCNA1, 0.964)	(SKP2, 0.882)	(TFDP1, 0.719)	(TP53, 0.701)	(CDKN1B, 0.465)	(CDK6, 0.463)	(ATM, 0.442)	(CDC2, 0.341)	(GSK3B, 0.279)	(ATR, 0.202)	(CDC25A, 0.151)	(DHFR, 0.121)	(CDKN1A, 0.077)	(CDK2, 0.037)	(RB1, 0.015)	(E2F1, 0)	(CDKN2B, 0)	(ABL1, -0.015)	(TGFB2, -0.035)	(TGFB1, -0.055)	(HDAC1, -0.062)	(CDK4, -0.063)
18	MAP00280 Valine leucine and isoleucine degradation GenMAPP	26	0.013	0.134	(MCCC2, 1.512)	(HMGCL, 1.5)	(ALDH6A1, 1.364)	(MCCC1, 1.126)	(C14orf45, 1.043)	(HMGCS2, 1.011)	(PCCA, 0.651)	(ACADM, 0.618)	(ALDH1B1, 0.523)	(HMGCS1, 0.324)	(ACADS, 0.293)	(ALDH1A1, 0.224)	(IVD, 0.215)	(ALDH3A2, 0.187)	(ECHS1, 0.184)	(ACAA1, 0.184)	(AOX1, 0.148)	(BCKDHA, 0.119)	(ACAA2, 0.114)	(HADHA, 0.053)	(PCCB, 0.04)	(MUT, -0.009)	(ALDH2, -0.086)	(BCKDHB, -0.092)	(HADHB, -0.116)	(EHHADH, -0.15)
20	ANDROGEN UP GENES na	59	0.014	0.144	(INPP4B, 1.378)	(NDRG1, 0.975)	(UGDH, 0.884)	(APPBP2, 0.878)	(AZGP1, 0.822)	(CPD, 0.735)	(DBI, 0.677)	(DHCR24, 0.621)	(ALDH1A3, 0.576)	(SCD, 0.514)	(SORD, 0.461)	(SEPP1, 0.454)	(KRT19, 0.422)	(PPAP2A, 0.404)	(AKAP12, 0.403)	(UAP1, 0.389)	(IQGAP2, 0.37)	(FKBP5, 0.34)	(DNAJB9, 0.328)	(TPD52, 0.297)	(ORM2, 0.266)	(HMGCS1, 0.258)	(SMS, 0.247)	(HERC3, 0.243)	(ABCC4, 0.237)	(GUCY1A3, 0.236)	(B4GALT1, 0.218)	(MERTK, 0.191)	(TMPRSS2, 0.184)	(GSR, 0.174)	(SGK, 0.167)	(CAMKK2, 0.139)	(PTPN21, 0.128)	(LMAN1, 0.126)	(TMEPAI, 0.116)	(SRP19, 0.1)	(DCTN3, 0.042)	(LIFR, 0.034)	(HPGD, 0.022)	(IDI1, 0.01)	(VAPA, 0.008)	(SNAP25, 0)	(PHYH, 0)	(ADRM1, 0)	(ELL2, 0)
20	MAP00640 Propanoate metabolism GenMAPP	20	0.014	0.144	(ABAT, 1.77)	(LDHB, 1.593)	(ALDH6A1, 1.464)	(C14orf45, 1.178)	(ACADM, 0.735)	(PCCA, 0.691)	(ALDH1B1, 0.603)	(ACACB, 0.561)	(ALDH1A1, 0.334)	(LDHC, 0.179)	(ACAT1, 0.17)	(ECHS1, 0.15)	(ALDH3A2, 0.108)	(PCCB, 0.106)	(LDHA, 0.099)	(ACACA, 0.083)	(HADHA, 0.023)	(MUT, 0.023)	(ALDH2, -0.074)	(EHHADH, -0.084)
20	response to metal ion (GO:0010038)	3	0.014	0.144	(MTL5, 2.576)	(NDRG1, 2.327)	(MT1X, 0.385)
23	CR CELL CYCLE PNAS 2004	81	0.015	0.153	(CDKN2A, 1.144)	(TTK, 1.087)	(MYC, 0.878)	(CCND1, 0.767)	(BTG2, 0.678)	(ZW10, 0.677)	(CENPA, 0.644)	(CCNE1, 0.637)	(CHEK1, 0.615)	(BUB1, 0.586)	(SKP2, 0.505)	(SKP1A, 0.476)	(CDC27, 0.455)	(TP53, 0.388)	(CKS2, 0.384)	(NUMA1, 0.333)	(POLR3D, 0.329)	(RBL1, 0.327)	(CDKN1B, 0.318)	(CDK5, 0.315)	(ORC1L, 0.305)	(GSPT1, 0.281)	(CDC14A, 0.276)	(CDK6, 0.262)	(CCNA2, 0.259)	(TFDP2, 0.25)	(NPM1, 0.243)	(CDC2, 0.229)	(BUB1B, 0.229)	(CDC37, 0.229)	(MAD2L1, 0.224)	(CDK8, 0.224)	(DDX11, 0.224)	(CKS1B, 0.213)	(MNAT1, 0.2)	(HUS1, 0.19)	(ERH, 0.18)	(CDC45L, 0.173)	(FOSL1, 0.172)	(CDK7, 0.153)	(CCNB1, 0.142)	(MYBL2, 0.139)	(CDC7, 0.125)	(CCNH, 0.123)	(CENPC1, 0.097)
23	fatty acid metabolism (GO:0006631)	20	0.015	0.153	(ACADSB, 1.32)	(FAAH, 1.184)	(PECI, 1.14)	(CROT, 0.977)	(FABP7, 0.976)	(ALOX15B, 0.772)	(PCCA, 0.645)	(SC4MOL, 0.539)	(ACOX3, 0.45)	(GNPAT, 0.274)	(FABP2, 0.151)	(CYP4A11, 0.037)	(LPL, 0.031)	(ABCD2, 0.019)	(DHRS3, 0.015)	(LIPE, 0.013)	(FABP1, 0)	(PPARA, -0.001)	(CD36, -0.064)	(ASAH1, -0.105)
23	ace2Pathway Angiotensin-converting enzyme 2 (ACE2) digests the blood-pressure regulator angiotensin II (AGT) ultimately to the vasodilator AGT1-7.	12	0.015	0.153	(ACE2, 1.912)	(AGT, 1.284)	(COL4A5, 1.186)	(AGTR1, 1.022)	(COL4A2, 0.936)	(COL4A6, 0.732)	(COL4A3, 0.67)	(COL4A1, 0.612)	(REN, 0.133)	(COL4A4, -0.012)	(AGTR2, -0.013)	(CMA1, -0.082)
23	negative regulation of progression through cell cycle (GO:0045786)	4	0.015	0.153	(RHOB, 2.717)	(GMNN, 1.605)	(ALOX15B, 1.543)	(ZBTB17, 0.054)
27	SA PROGRAMMED CELL DEATH SigmaAldrich	12	0.016	0.157	(BCL2, 2.16)	(CASP8AP2, 1.579)	(CES1, 1.485)	(BCL2L1, 1.252)	(BID, 1.168)	(BAK1, 0.452)	(BCL2L11, 0.158)	(BAD, 0.09)	(BAX, 0.073)	(APAF1, 0.063)	(CASP9, 0.051)	(BCL10, 0.026)
27	response to toxin (GO:0009636)	7	0.016	0.157	(NQO1, 1.869)	(CES1, 1.659)	(MPST, 1.155)	(BPHL, 0.952)	(ARNT2, 0.924)	(DPYS, 0.006)	(RELA, -0.078)
27	microtubule cytoskeleton organization and biogenesis (GO:0000226)	4	0.016	0.157	(MAPT, 2.452)	(MID1, 2.305)	(TUBG2, 0.561)	(RNF19, 0.539)
30	NFKB REDUCED Hinata et al 2003	20	0.019	0.166	(SULT2B1, 1.17)	(DUSP4, 1.114)	(KLK7, 1.076)	(KLK6, 0.96)	(CEACAM6, 0.881)	(DSG3, 0.752)	(DAPK1, 0.752)	(SCEL, 0.669)	(PTHLH, 0.579)	(KIAA0350, 0.372)	(INA, 0.307)	(RIMS2, 0.242)	(RGS2, 0.228)	(PPL, 0.224)	(UPK1B, 0.151)	(THBS1, 0.137)	(RUNX1, 0.134)	(ZNF185, 0.074)	(HYAL1, -0.035)	(C4BPA, -0.194)
30	SA REG CASCADE OF CYCLIN EXPR SigmaAldrich	13	0.019	0.166	(CDKN2A, 2.174)	(CCND1, 1.586)	(CCNE1, 1.462)	(CCNA1, 1.358)	(CCNA2, 0.775)	(CDKN1B, 0.657)	(PRB1, 0.212)	(CCNE2, 0.172)	(E2F2, 0.149)	(CDK2, 0.041)	(E2F4, 0.033)	(E2F1, 0.014)	(CDK4, -0.022)
30	rRNA processing (GO:0006364)	11	0.019	0.166	(DKC1, 1.729)	(FBL, 1.644)	(GEMIN4, 0.639)	(NOLC1, 0.572)	(PDCD11, 0.56)	(RNU3IP2, 0.528)	(NOL5A, 0.447)	(EXOSC2, 0.34)	(EXOSC7, 0.137)	(KIAA1008, 0.121)	(POP4, 0.078)
33	response to cold (GO:0009409)	3	0.02	0.166	(CIRBP, 2.787)	(CSDA, 2.486)	(GMPR, 0.002)
34	regulation of exit from mitosis (GO:0007096)	2	0.021	0.166	(CYB561D2, 2.616)	(CDC23, 1.871)
35	GLYCOL Manually Curated	20	0.022	0.166	(FBP1, 2.067)	(TPI1, 1.322)	(ENO1, 1.302)	(PFKM, 1.069)	(PGM1, 0.95)	(BID, 0.912)	(ALDOA, 0.464)	(PFKFB2, 0.36)	(ENO2, 0.342)	(PGK1, 0.332)	(PKM2, 0.311)	(PFKFB1, 0.12)	(ALDOB, 0.118)	(ENO3, 0.027)	(HK1, 0.008)	(FBP2, 0)	(ALDOC, -0.017)	(PGAM2, -0.077)	(GPI, -0.085)	(CD4, -0.13)
35	chrebpPathway Carbohydrate responsive element binding protein (chREBP) is a transcription factor inhibited by cAMP and activated by high carbohydrate levels.	18	0.022	0.166	(PRKAB1, 1.706)	(PRKAA1, 1.572)	(PRKAG1, 1.555)	(PPP2CA, 0.695)	(ADCY1, 0.686)	(PRKACB, 0.59)	(PRKAR1A, 0.587)	(PRKAR2B, 0.543)	(PRKAA2, 0.355)	(GNAS, 0.264)	(WBSCR14, 0.23)	(PRKAB2, 0.168)	(GNB1, 0.102)	(PRKAR2A, 0.05)	(PRKAR1B, 0.013)	(PRKAG2, -0.009)	(GNGT1, -0.012)	(PRKACG, -0.096)
35	longevityPathway BioCarta	14	0.022	0.166	(SOD2, 1.691)	(GHR, 1.678)	(IGF1R, 1.029)	(SOD3, 0.938)	(AKT1, 0.69)	(PIK3R1, 0.656)	(PIK3CA, 0.571)	(IGF1, 0.463)	(FOXO3A, 0.428)	(HRAS, 0.232)	(GH1, 0.172)	(SHC1, 0.119)	(SOD1, 0.04)	(CAT, -0.02)
38	MAP00480 Glutathione metabolism GenMAPP	21	0.023	0.166	(GSTP1, 1.561)	(GSTM3, 1.2)	(IDH2, 1.15)	(IDH1, 1.13)	(GSS, 0.909)	(G6PD, 0.833)	(GPX2, 0.733)	(GPX4, 0.662)	(GSTT2, 0.31)	(GSR, 0.305)	(GSTM2, 0.204)	(GCLM, 0.184)	(GCLC, 0.161)	(GSTM5, 0.098)	(GSTT1, 0.085)	(GSTM1, 0.073)	(GSTA2, 0.038)	(GGT1, -0.039)	(GPX3, -0.091)	(GPX1, -0.133)	(GSTM4, -0.156)
38	MAPKKK cascade (GO:0000165)	8	0.023	0.166	(DUSP4, 1.412)	(NRTN, 1.385)	(MAP3K5, 1.319)	(FGFR3, 0.981)	(MAPKAPK2, 0.406)	(CAMKK2, 0.383)	(MAP3K3, 0.333)	(FGFR1, 0.109)
40	mitotic spindle checkpoint (GO:0007094)	3	0.024	0.166	(TTK, 2.826)	(BUB1, 1.917)	(BUB3, 0.238)
40	branched chain family amino acid biosynthesis (GO:0009082)	2	0.024	0.166	(BCAT1, 2.306)	(BCAT2, 2.188)
42	cell aging (GO:0007569)	3	0.025	0.166	(TP53, 1.817)	(LIMS1, 1.601)	(NPM1, 1.206)
43	HTERT UP Smith et al 2003	107	0.027	0.167	(NFIL3, 1.106)	(XBP1, 1.025)	(CDKN2A, 0.975)	(IFRD1, 0.672)	(DAP, 0.592)	(KLF5, 0.589)	(XPC, 0.554)	(HSF2, 0.533)	(MTHFD2, 0.524)	(CCNA1, 0.507)	(CEBPG, 0.484)	(SNRPA1, 0.46)	(DYRK4, 0.429)	(GSS, 0.42)	(ILF2, 0.399)	(GATA6, 0.397)	(CXCL2, 0.37)	(LMO4, 0.369)	(MRPL49, 0.345)	(WASF1, 0.337)	(MCFD2, 0.326)	(NFX1, 0.316)	(ETV6, 0.307)	(EPHA2, 0.307)	(ELF4, 0.282)	(GOT1, 0.271)	(NPC1, 0.263)	(EPS8, 0.25)	(PIGH, 0.25)	(DR1, 0.243)	(SLC33A1, 0.243)	(TSG101, 0.243)	(ASNS, 0.243)	(DDX10, 0.242)	(KIAA0063, 0.224)	(RPP30, 0.213)	(CREBBP, 0.209)	(SLC1A5, 0.198)	(ATF3, 0.164)	(SFRS11, 0.155)	(CBLB, 0.076)	(CDKN3, 0.064)	(MLH1, 0.047)	(SRP19, 0.022)	(CBX5, 0.008)
43	telPathway BioCarta	16	0.027	0.167	(BCL2, 1.958)	(MYC, 1.704)	(IGF1R, 0.963)	(TP53, 0.958)	(PPP2CA, 0.796)	(AKT1, 0.625)	(PRKCA, 0.61)	(TNKS, 0.476)	(POLR2A, 0.313)	(XRCC5, 0.185)	(TEP1, 0.049)	(HSPCA, 0.024)	(TERT, 0.007)	(RB1, -0.003)	(EGFR, -0.025)	(TERF1, -0.121)
43	oligosaccharide biosynthesis (GO:0009312)	3	0.027	0.167	(FUT8, 2.705)	(COG2, 1.935)	(ST8SIA2, 0.303)
43	neuron lineage restriction (GO:0042055)	2	0.027	0.167	(ZIC1, 2.663)	(ARNT2, 1.667)
47	transformed cell apoptosis (GO:0006927)	2	0.025	0.166	(RHOB, 0.103)	(PRF1, 0.022)
48	leptinPathway BioCarta	10	0.028	0.173	(PRKAB1, 2.139)	(PRKAG1, 1.959)	(PRKAA1, 1.902)	(CPT1A, 0.66)	(PRKAA2, 0.396)	(ACACA, 0.271)	(PRKAB2, 0.145)	(LEPR, 0.094)	(LEP, 0.02)	(PRKAG2, -0.012)
48	cell cycle checkpoint (GO:0000075)	8	0.028	0.173	(CDKN2A, 2.251)	(CCNG2, 1.32)	(TP53, 1.065)	(FANCG, 0.987)	(ATR, 0.243)	(CCNE2, 0.203)	(RB1, 0.2)	(SMC1L1, 0.035)
50	MAP00051 Fructose and mannose metabolism GenMAPP	23	0.03	0.176	(FBP1, 1.925)	(PFKP, 1.422)	(TPI1, 1.218)	(PFKM, 1.052)	(SORD, 0.757)	(GMPPB, 0.691)	(GMPPA, 0.58)	(HK3, 0.565)	(ALDOA, 0.41)	(AKR1B1, 0.393)	(KHK, 0.199)	(PMM2, 0.166)	(PFKFB1, 0.159)	(GCK, 0.134)	(ALDOB, 0.106)	(FPGT, 0.104)	(FBP2, 0.039)	(PFKL, 0.032)	(HK1, 0)	(MPI, -0.004)	(PMM1, -0.093)	(ALDOC, -0.114)	(HK2, -0.18)
51	p53 signalling BioCarta	93	0.032	0.176	(ESR1, 1.398)	(BCL2, 1.079)	(CDKN2A, 1.05)	(SERPINB5, 0.948)	(MYC, 0.835)	(NDRG1, 0.769)	(PMAIP1, 0.648)	(CHEK1, 0.611)	(GTSE1, 0.596)	(TP53AP1, 0.584)	(TP53BP2, 0.561)	(BRAP, 0.442)	(TRAF5, 0.411)	(RASA1, 0.401)	(FAF1, 0.349)	(TP53, 0.335)	(NDRG3, 0.321)	(PML, 0.305)	(CSNK1A1, 0.264)	(WRN, 0.243)	(HSPA4, 0.243)	(CHEK2, 0.243)	(SP1, 0.243)	(PRKDC, 0.236)	(HIF1A, 0.236)	(ATM, 0.236)	(TNFAIP1, 0.236)	(PRKCA, 0.233)	(CREBBP, 0.229)	(CDC2, 0.219)	(BZRP, 0.218)	(TNF, 0.203)	(SFN, 0.157)	(EI24, 0.13)	(TEAD1, 0.067)	(FADD, 0.024)	(THRA, 0.023)	(EP300, 0.017)	(STAT5A, 0.017)	(CDK7, 0.008)	(WT1, 0)	(RELA, 0)	(NDRG4, 0)	(CCNH, 0)	(APEX1, 0)
51	bcl2family and reg network GEArray	22	0.032	0.176	(BCL2, 1.812)	(BCL2A1, 1.367)	(BCL2L1, 0.961)	(BID, 0.902)	(BIK, 0.737)	(BAG1, 0.69)	(APBA2BP, 0.602)	(AKT1, 0.532)	(SFN, 0.366)	(CASP8, 0.366)	(IGF1, 0.305)	(BAK1, 0.274)	(NCBP2, 0.098)	(ACTB, 0.079)	(BCL6, 0.071)	(BCL2L2, 0.07)	(APAF1, 0.059)	(BAD, 0.018)	(AKT2, 0.01)	(MCL1, -0.015)	(BAX, -0.019)	(IL3, -0.052)
51	positive regulation of actin filament polymerization (GO:0030838)	3	0.032	0.176	(NCK1, 2.835)	(NCK2, 2.128)	(ARF6, -0.137)
54	GLUCO Manually Curated	30	0.033	0.18	(FBP1, 1.79)	(LDHB, 1.418)	(ENO1, 1.168)	(TPI1, 1.098)	(PFKM, 0.989)	(ME2, 0.827)	(BID, 0.732)	(ME3, 0.407)	(ENO2, 0.388)	(ALDOA, 0.356)	(ME1, 0.335)	(PCK1, 0.276)	(MDH1, 0.265)	(PGK1, 0.243)	(PCK2, 0.233)	(GPD1, 0.122)	(GPD2, 0.11)	(LDHA, 0.094)	(LDHC, 0.04)	(ALDOB, 0.04)	(FBP2, 0.006)	(ENO3, 0)	(MDH2, -0.006)	(GPI, -0.017)	(GK, -0.019)	(PC, -0.025)	(GPT, -0.046)	(ALDOC, -0.081)	(CD4, -0.093)	(PGAM2, -0.149)
55	bile acid biosynthesis (GO:0006699)	3	0.034	0.184	(CYP7B1, 2.506)	(CYP39A1, 2.358)	(CYP7A1, -0.227)
56	EMT DOWN Jechlinger et al 2003	40	0.035	0.184	(ITGB5, 1.323)	(SERPINB5, 1.264)	(RARA, 1.236)	(TGFB3, 0.99)	(PKP1, 0.97)	(AMD1, 0.906)	(NNT, 0.622)	(PADI2, 0.581)	(CDH1, 0.375)	(ITPR1, 0.353)	(FLNA, 0.317)	(KLF2, 0.307)	(ATP1A1, 0.289)	(HMMR, 0.288)	(TGM2, 0.275)	(ATF3, 0.275)	(TIMP3, 0.223)	(SGK, 0.18)	(BCL6, 0.159)	(GRB7, 0.144)	(EGR2, 0.134)	(FOSB, 0.13)	(STAT5A, 0.125)	(ACTN4, 0.094)	(KITLG, 0.084)	(VAMP8, 0.082)	(F3, 0.062)	(MYH9, 0.06)	(NUMB, 0.058)	(DUSP1, 0.038)	(FBP2, 0)	(EGR1, 0)	(CTGF, 0)	(JUP, 0)	(TACSTD1, 0)	(ARHGEF1, 0)	(TIAM1, 0)	(CTSH, 0)	(THBS1, -0.007)	(IRF6, -0.025)
56	BRCA DOWN Welcsh et al 2002	12	0.035	0.184	(MYC, 1.838)	(NDRG1, 1.728)	(CCND1, 1.683)	(BOP1, 0.809)	(EIF4G1, 0.648)	(CHD4, 0.377)	(RXRA, 0.321)	(GCN5L2, 0.112)	(SKIV2L, 0.087)	(SLC19A1, 0.036)	(NUP214, -0.059)	(HSF1, -0.066)
58	nitric oxide biosynthesis (GO:0006809)	6	0.036	0.189	(NQO1, 1.973)	(DDAH2, 1.649)	(AKT1, 0.896)	(GCHFR, 0.845)	(ARG2, 0.402)	(GCH1, -0.166)
59	glycosphingolipid biosynthesis (GO:0006688)	6	0.037	0.197	(ST8SIA1, 1.764)	(UGT8, 1.673)	(UGCG, 1.356)	(ST8SIA5, 0.292)	(LARGE, 0.157)	(ST8SIA3, 0.142)
60	cellcyclePathway Cyclins interact with cyclin-dependent kinases to form active kinase complexes that regulate progression through the cell cycle.	23	0.038	0.205	(CDKN2A, 1.76)	(CCND1, 1.247)	(CCNE1, 1.166)	(CCNA1, 1.101)	(TFDP1, 0.765)	(RBL1, 0.603)	(CDK6, 0.474)	(CDKN1B, 0.473)	(CCNB1, 0.43)	(CDC2, 0.33)	(CDKN2C, 0.292)	(CDK7, 0.29)	(CCNH, 0.207)	(CDC25A, 0.127)	(CCND2, 0.105)	(CDKN2D, 0.103)	(RB1, 0.074)	(CDK2, 0.035)	(CDKN1A, 0.031)	(CCND3, 0.015)	(CDK4, 0)	(E2F1, -0.076)	(CDKN2B, -0.135)
60	MAP00030 Pentose phosphate pathway GenMAPP	16	0.038	0.205	(FBP1, 2.104)	(PFKP, 1.61)	(PFKM, 1.11)	(PGM1, 1.075)	(G6PD, 1.041)	(ALDOA, 0.491)	(PRPS1, 0.324)	(TALDO1, 0.315)	(PRPS2, 0.309)	(PGD, 0.096)	(ALDOB, 0.096)	(FBP2, 0.074)	(H6PD, -0.062)	(PFKL, -0.079)	(ALDOC, -0.117)	(GPI, -0.146)
60	actin filament-based movement (GO:0030048)	5	0.038	0.205	(EVL, 2.142)	(APBB2, 2.079)	(MYO1E, 0.866)	(APBB1, 0.335)	(MYO9B, -0.125)
63	protein targeting (GO:0006605)	11	0.041	0.224	(AP1M2, 1.637)	(OIP106, 1.367)	(KIF13B, 0.965)	(LTBP2, 0.779)	(HOMER3, 0.778)	(GABARAP, 0.473)	(CDC37, 0.373)	(HPS4, 0.22)	(NLGN1, -0.032)	(GABARAPL1, -0.041)	(GABARAPL2, -0.08)
64	GLUCOSE UP Peng at al 2002	36	0.042	0.225	(CEBPB, 1.138)	(MYB, 1.096)	(IDH2, 0.962)	(GART, 0.942)	(MGST2, 0.9)	(MS4A2, 0.785)	(BCAT2, 0.681)	(ATF5, 0.519)	(ASNS, 0.512)	(LTBR, 0.479)	(TCF20, 0.444)	(SC4MOL, 0.412)	(UNC119, 0.395)	(HNRPDL, 0.353)	(TOMM40, 0.328)	(FKBP2, 0.279)	(CORO1A, 0.214)	(WARS, 0.189)	(MAP2K3, 0.185)	(PCK2, 0.114)	(CLCN6, 0.112)	(FLJ22531, 0.11)	(ADA, 0.109)	(PYCR1, 0.073)	(GM2A, 0.04)	(MS4A1, 0.037)	(OCLN, 0.008)	(POU2F2, 0)	(DRAP1, 0)	(AARS, 0)	(PRB4, 0)	(MFNG, 0)	(CARS, -0.001)	(ACTA1, -0.022)	(IGHM, -0.029)	(KIAA0685, -0.04)
64	chemicalPathway DNA damage promotes Bid cleavage, which stimulates mitochondrial cytochrome c release and consequent caspase activation, resulting in apoptosis.	21	0.042	0.225	(BCL2, 1.859)	(BCL2L1, 0.993)	(BID, 0.895)	(PXN, 0.854)	(TP53, 0.83)	(CASP6, 0.701)	(TLN1, 0.605)	(PRKCA, 0.567)	(CYCS, 0.563)	(AKT1, 0.561)	(ATM, 0.355)	(EIF2S1, 0.142)	(CASP9, 0.128)	(APAF1, 0.112)	(BAD, 0.085)	(CASP7, 0.072)	(PRKCB1, -0.01)	(STAT1, -0.022)	(PTK2, -0.073)	(BAX, -0.098)	(CASP3, -0.133)
64	copper ion transport (GO:0006825)	6	0.042	0.225	(SLC31A1, 1.976)	(ATP7B, 1.711)	(ATP7A, 1.125)	(ATOX1, 0.437)	(SLC31A2, 0.134)	(COX17, 0.013)
67	Cell Cycle The progression of biochemical and morphological events that occur during nuclear or cellular replication.	76	0.043	0.225	(CDKN2A, 1.155)	(HDAC2, 0.86)	(MCM5, 0.725)	(CCNE1, 0.687)	(CHEK1, 0.679)	(BUB1, 0.673)	(PTTG1, 0.633)	(CCNA1, 0.609)	(SKP2, 0.561)	(E2F3, 0.535)	(MCM6, 0.505)	(TFDP1, 0.423)	(TP53, 0.421)	(PTTG3, 0.392)	(CDKN1B, 0.355)	(ORC6L, 0.329)	(MCM4, 0.321)	(CDK6, 0.317)	(PRKDC, 0.308)	(CCNB2, 0.293)	(CDC14A, 0.283)	(ORC1L, 0.258)	(CHEK2, 0.25)	(MAD2L1, 0.243)	(MCM2, 0.243)	(CCNA2, 0.229)	(BUB1B, 0.228)	(MCM3, 0.224)	(ATM, 0.222)	(CCNB1, 0.213)	(PTTG2, 0.209)	(CDC2, 0.204)	(WEE1, 0.191)	(E2F5, 0.182)	(CDC7, 0.162)	(ORC3L, 0.161)	(HDAC5, 0.157)	(GSK3B, 0.139)	(PCNA, 0.135)	(CCND2, 0.105)	(E2F6, 0.094)	(CDC25B, 0.063)	(MCM7, 0.05)	(CDC45L, 0.012)	(CCNH, 0.011)
67	organelle organization and biogenesis (GO:0006996)	4	0.043	0.225	(KIF4A, 1.893)	(KIF5C, 1.548)	(KIF3A, 1.054)	(KIF25, 0.112)
69	MAP00670 One carbon pool by folate GenMAPP	11	0.045	0.225	(GART, 1.575)	(MTHFD2, 1.543)	(LOC56901, 1.504)	(TYMS, 1.144)	(SHMT2, 0.997)	(AMT, 0.317)	(DHFR, 0.141)	(ATIC, 0.053)	(MTR, 0.007)	(MTHFD1, 0)	(SHMT1, -0.121)
70	ketonebodiesPathway BLACK	4	0.046	0.225	(HMGCL, 2.839)	(HMGCS2, 2.178)	(ACAT1, 0.549)	(BDH, -0.09)
71	badPathway When phosphorylated, BAD is inhibited by sequestration; when non-phosphorylated, it promotes apoptosis by inactivating pro-survival BCL-XL and BCL-2.	22	0.049	0.23	(BCL2, 1.795)	(BCL2L1, 1.061)	(IGF1R, 0.822)	(PRKAR1A, 0.633)	(ADCY1, 0.605)	(KIT, 0.6)	(PRKACB, 0.593)	(AKT1, 0.583)	(PRKAR2B, 0.554)	(CSF2RB, 0.538)	(PIK3CA, 0.516)	(PIK3R1, 0.501)	(IGF1, 0.351)	(KITLG, 0.269)	(PRKAR1B, 0.087)	(BAD, 0.084)	(PRKAR2A, 0.01)	(IL3RA, -0.012)	(PRKACG, -0.05)	(BAX, -0.054)	(IL3, -0.107)	(YWHAH, -0.135)
71	postreplication repair (GO:0006301)	2	0.049	0.23	(UBE2A, 1.861)	(MSH2, 1.771)
71	growth (GO:0040007)	2	0.049	0.23	(GHR, 2.839)	(ST6GAL1, 1.142)
74	positive regulation of gluconeogenesis (GO:0045722)	3	0.05	0.231	(PRKAA1, 2.475)	(ARPP-19, 1.87)	(PPARGC1A, 0.121)
75	erbb4Pathway ErbB4 (aka HER4) is a receptor tyrosine kinase that binds neuregulins as well as members of the EGF family, which also target EGF receptors.	6	0.051	0.233	(ERBB4, 2.691)	(PSEN1, 1.346)	(ADAM17, 1.082)	(PRKCA, 0.955)	(PRKCB1, 0.126)	(NRG2, -0.177)
76	pyruvate metabolism (GO:0006090)	2	0.054	0.235	(ME2, 2.39)	(ME3, 1.448)
77	notchPathway BLACK	5	0.055	0.24	(NOTCH1, 1.625)	(PSEN1, 1.522)	(ADAM17, 1.168)	(RBPSUH, 0.597)	(FURIN, 0.203)
78	vitcbPathway BioCarta	10	0.056	0.244	(COL4A5, 1.309)	(COL4A2, 1.092)	(SLC23A2, 0.924)	(COL4A6, 0.857)	(COL4A3, 0.781)	(COL4A1, 0.749)	(P4HB, 0.498)	(SLC2A3, 0.402)	(SLC2A1, 0.357)	(COL4A4, 0.048)
78	torPathway BLACK	3	0.056	0.244	(IDH2, 2.128)	(IDH1, 2.033)	(ACO1, 0.542)
80	pattern specification (GO:0007389)	4	0.057	0.248	(MID1, 2.342)	(ZIC1, 1.817)	(HOXB1, 0.284)	(MFNG, 0.093)
81	gleevecPathway BioCarta	22	0.058	0.249	(BCL2, 1.767)	(MYC, 1.526)	(MAP3K1, 1.383)	(STAT5B, 0.847)	(PIK3R1, 0.538)	(AKT1, 0.537)	(PIK3CA, 0.51)	(JAK2, 0.462)	(MAPK3, 0.375)	(STAT5A, 0.264)	(HRAS, 0.24)	(RAF1, 0.196)	(MAP2K1, 0.173)	(SOS1, 0.123)	(JUN, 0.037)	(MAP2K4, 0.002)	(GRB2, 0)	(STAT1, -0.008)	(FOS, -0.009)	(MAPK8, -0.049)	(CRKL, -0.065)	(BCR, -0.114)
82	positive regulation of I-kappaB kinase/NF-kappaB cascade (GO:0043123)	57	0.059	0.257	(PPM1A, 0.891)	(RIPK2, 0.711)	(ZDHHC17, 0.685)	(CANT1, 0.651)	(ATP2C1, 0.527)	(GOLT1B, 0.514)	(TRAF5, 0.463)	(MALT1, 0.459)	(C11orf15, 0.45)	(TFG, 0.412)	(HTR2B, 0.389)	(LTBR, 0.345)	(BST2, 0.336)	(TSPAN6, 0.325)	(ECM1, 0.289)	(PDCD11, 0.287)	(EDG2, 0.273)	(RHOA, 0.256)	(FKBP1A, 0.25)	(BIRC2, 0.244)	(ZDHHC13, 0.239)	(CASP8, 0.236)	(FLNA, 0.218)	(TRAF3IP2, 0.218)	(FADD, 0.209)	(ECT2, 0.167)	(APOL3, 0.163)	(F2R, 0.148)	(SECTM1, 0.097)	(MAP3K3, 0.088)	(CFLAR, 0.059)	(TRADD, 0.052)	(HMOX1, 0.045)	(TNFSF10, 0.031)	(CD40, 0.029)	(MYD88, 0.027)	(VAPA, 0.023)	(RELA, 0)	(REL, 0)	(IKBKE, 0)	(LGALS1, 0)	(EEF1D, 0)	(PLK2, 0)	(RIPK1, 0)	(PPP5C, 0)
83	chromosome organization and biogenesis (sensu Eukaryota) (GO:0007001)	19	0.061	0.265	(CENPA, 1.159)	(PSEN2, 0.908)	(PSEN1, 0.775)	(SMC4L1, 0.761)	(ARD1A, 0.536)	(CHD1, 0.53)	(EGF, 0.479)	(SMC2L1, 0.418)	(H3F3B, 0.382)	(CSPG6, 0.36)	(ZNF238, 0.291)	(ATRX, 0.277)	(CHD4, 0.272)	(CBX4, 0.203)	(CHD3, 0.093)	(TWIST1, 0.048)	(TOP3A, -0.009)	(CHD2, -0.081)	(TOP3B, -0.096)
83	tricarboxylic acid cycle (GO:0006099)	5	0.061	0.265	(SDHD, 1.448)	(ME1, 0.875)	(SDHA, 0.798)	(PDHB, 0.738)	(SDHB, 0.464)
85	ANDROGEN GENES FROM NETAFFX na	55	0.062	0.27	(HSD17B8, 1.27)	(AR, 1.144)	(C20orf14, 0.984)	(SULT2B1, 0.825)	(SRD5A1, 0.801)	(UGT2B28, 0.7)	(AKR1D1, 0.664)	(HSD17B2, 0.653)	(ABHD2, 0.521)	(NR1I3, 0.498)	(AKR1B10, 0.478)	(HSD3B2, 0.405)	(PPAP2A, 0.403)	(HSD17B3, 0.397)	(CRSP6, 0.295)	(FKBP5, 0.276)	(RWDD1, 0.255)	(C18orf1, 0.238)	(RAN, 0.214)	(TMPRSS2, 0.209)	(PART1, 0.193)	(UGT2B17, 0.191)	(TMEPAI, 0.186)	(SULT2A1, 0.17)	(HSD11B1, 0.159)	(RDH11, 0.146)	(CYP11B1, 0.112)	(PPARBP, 0.059)	(SCGB2A1, 0.035)	(UGT2B4, 0.015)	(CYP11B2, 0.009)	(HSD11B2, 0.008)	(ARSD, 0)	(CYP19A1, 0)	(CRISP1, 0)	(GPX5, 0)	(TGFB1I1, 0)	(C6orf105, 0)	(STS, 0)	(HSD3B1, 0)	(NCOA4, 0)	(APRIN, 0)	(UGT2B15, 0)	(RNF14, 0)	(SHBG, 0)
85	mitochondriaPathway BioCarta	21	0.062	0.27	(BCL2, 1.886)	(BCL2L1, 1.006)	(BID, 0.925)	(BIK, 0.758)	(CASP6, 0.728)	(DFFB, 0.71)	(CYCS, 0.558)	(BIRC2, 0.418)	(BIRC3, 0.396)	(CASP8, 0.316)	(BAK1, 0.301)	(DFFA, 0.277)	(DIABLO, 0.162)	(APAF1, 0.15)	(CASP9, 0.149)	(BIRC4, 0.111)	(PDCD8, 0.107)	(BAX, 0.067)	(CASP7, 0.053)	(CASP3, -0.004)	(ENDOG, -0.049)
87	eif4Pathway The eIF-4F complex recognizes 5' mRNA caps, recruits RNA helicases, and maintains mRNA-ribosome bridging.	24	0.063	0.278	(GHR, 1.38)	(IRS1, 1.162)	(PABPC1, 1.082)	(EIF4EBP1, 0.92)	(PDPK1, 0.617)	(PRKCA, 0.611)	(EIF4G1, 0.519)	(PIK3R1, 0.519)	(AKT1, 0.513)	(PIK3CA, 0.481)	(MAPK3, 0.378)	(PDK2, 0.253)	(PTEN, 0.213)	(EIF4A1, 0.202)	(EIF4G3, 0.146)	(FRAP1, 0.1)	(MAPK1, 0.082)	(EIF4A2, 0.077)	(PRKCB1, 0.006)	(EIF4G2, 0)	(EIF4E, 0)	(MAPK14, -0.07)	(RPS6KB1, -0.091)	(MKNK1, -0.115)
88	positive regulation of angiogenesis (GO:0045766)	5	0.064	0.278	(RHOB, 2.464)	(SPHK1, 1.107)	(ANGPTL4, 0.802)	(BTG1, 0.499)	(ANGPTL3, -0.214)
88	monocarboxylic acid transport (GO:0015718)	5	0.064	0.278	(SLC16A6, 2.268)	(SLC16A5, 1.737)	(SLC16A2, 0.475)	(SLC16A4, 0.172)	(SLC16A3, 0.093)
90	ST Ga13 Pathway Signalling Transduction KE	36	0.066	0.283	(BCL2, 1.495)	(SRF, 1.263)	(MAP3K1, 1.135)	(PI3, 1.12)	(NFKBIB, 0.771)	(NFKBIE, 0.739)	(MAP3K5, 0.648)	(PIK3CB, 0.643)	(PLD1, 0.48)	(AKT1, 0.468)	(RDX, 0.449)	(PDK1, 0.31)	(AKT3, 0.211)	(GNA13, 0.196)	(ROCK1, 0.178)	(IKBKG, 0.147)	(NFKBIL2, 0.145)	(PLD3, 0.055)	(TBXA2R, 0.047)	(ARHGEF11, 0.033)	(NFKB2, 0.031)	(ROCK2, 0.008)	(MAP2K4, 0)	(AKT2, 0)	(CDC42, 0)	(SERPINA4, 0)	(BF, 0)	(NFKB1, 0)	(NFKBIL1, 0)	(MAPK8, 0)	(DLG4, -0.009)	(LPA, -0.01)	(NFKBIA, -0.025)	(PHKA2, -0.031)	(PTK2, -0.034)	(PLD2, -0.126)
90	sulfur metabolism (GO:0006790)	7	0.066	0.283	(CHST2, 2.094)	(CHST6, 1.254)	(CHST3, 0.974)	(CHST5, 0.317)	(CHST8, 0.307)	(CHST4, 0.277)	(CHST7, -0.147)
90	neuron differentiation (GO:0030182)	4	0.066	0.283	(IL6, 2.331)	(RTN1, 1.19)	(BTG4, 0.738)	(LMX1B, 0.036)
93	HEMO TF LIST JP Manually Curated	85	0.067	0.286	(GATA3, 1.449)	(XBP1, 1.092)	(SRF, 0.916)	(MYC, 0.855)	(MYB, 0.77)	(PBX1, 0.77)	(CEBPB, 0.733)	(PAX6, 0.666)	(TFAP2A, 0.627)	(NF1, 0.599)	(GATA2, 0.576)	(NFIC, 0.492)	(NFIB, 0.409)	(HOXC6, 0.389)	(ZNF42, 0.382)	(NOTCH1, 0.371)	(ETV6, 0.359)	(BMP4, 0.341)	(HIF1A, 0.296)	(LHX2, 0.281)	(HOXA10, 0.226)	(CREBBP, 0.218)	(NFIX, 0.17)	(HMGB3, 0.137)	(KLF3, 0.133)	(IRF1, 0.128)	(EPAS1, 0.108)	(KLF1, 0.108)	(ETS2, 0.094)	(STAT5A, 0.077)	(MEFV, 0.075)	(PHC1, 0.019)	(HOXA5, 0.001)	(E2F2, 0)	(FLI1, 0)	(HHEX, 0)	(MEIS1, 0)	(WT1, 0)	(HLX1, 0)	(FOXD3, 0)	(NFYA, 0)	(MLL, 0)	(MAFB, 0)	(EGR1, 0)	(GFI1, 0)
93	circadianPathway A heterodimer composed of Bmal1 and Clock acts as a transcription factor for proteins that regulate circadian rhythms, such as Per and Cry.	6	0.067	0.286	(CRY2, 2.174)	(PER1, 2.139)	(CLOCK, 0.881)	(CSNK1E, 0.521)	(ARNTL, -0.144)	(CRY1, -0.172)
95	SA G1 AND S PHASES SigmaAldrich	15	0.068	0.289	(CDKN2A, 2.018)	(CCND1, 1.498)	(ARF3, 1.431)	(TP53, 0.975)	(CDKN1B, 0.604)	(NXT1, 0.498)	(CFL1, 0.273)	(PRB1, 0.18)	(E2F2, 0.131)	(CDKN1A, 0.092)	(CDK2, 0.058)	(CDK4, 0.024)	(E2F1, 0.008)	(ARF1, -0.015)	(MDM2, -0.077)
96	cyclin catabolism (GO:0008054)	3	0.069	0.293	(CYB561D2, 2.476)	(UBE2C, 1.037)	(ANAPC2, 0.255)
97	regulation of progression through cell cycle (GO:0000074)	106	0.07	0.296	(TTK, 0.907)	(BCL2, 0.905)	(DKC1, 0.819)	(CCNC, 0.814)	(MPHOSPH6, 0.673)	(PCTK2, 0.558)	(MCM5, 0.557)	(TP53BP2, 0.493)	(SKP2, 0.433)	(TCF7L2, 0.381)	(ACPP, 0.349)	(MKI67, 0.337)	(MNT, 0.331)	(PIK3CB, 0.328)	(GAK, 0.327)	(IGF1R, 0.318)	(NOL1, 0.297)	(TFDP1, 0.287)	(CCT4, 0.274)	(AXL, 0.256)	(POLR3D, 0.25)	(IL2RA, 0.25)	(ATF5, 0.247)	(PPP2CA, 0.241)	(CDK6, 0.236)	(PRKCA, 0.229)	(CUL5, 0.224)	(CDC14A, 0.218)	(WEE1, 0.213)	(MCRS1, 0.21)	(PPP2R1A, 0.21)	(CSK, 0.205)	(CDK3, 0.204)	(PTMS, 0.184)	(E2F5, 0.178)	(PCTK1, 0.117)	(CDC2L2, 0.073)	(RPS6KB2, 0.055)	(PPM1D, 0.046)	(ANAPC5, 0)	(RHOG, 0)	(SLC12A4, 0)	(PRKG2, 0)	(CIZ1, 0)	(CDC42, 0)
98	MAP00710 Carbon fixation GenMAPP	16	0.071	0.303	(FBP1, 2.155)	(TPI1, 1.434)	(ME3, 0.561)	(GOT1, 0.538)	(ME1, 0.522)	(ALDOA, 0.462)	(MDH1, 0.437)	(PKM2, 0.428)	(PGK1, 0.37)	(PKLR, 0.205)	(FBP2, 0.14)	(ALDOB, 0.13)	(GOT2, 0.018)	(MDH2, 0.018)	(ALDOC, -0.077)	(GPT, -0.096)
99	CR HORMONAL FUNCTIONS PNAS 2008	12	0.072	0.309	(ESR1, 2.509)	(PGR, 1.48)	(HSD17B2, 1.216)	(BAG1, 0.852)	(THRA, 0.361)	(SSTR2, 0.235)	(THRB, 0.227)	(NKX3-1, 0.091)	(STAR, 0.011)	(ADRBK1, -0.012)	(FSHR, -0.081)	(GIP, -0.128)
99	axonogenesis (GO:0007409)	10	0.072	0.309	(APBB2, 1.796)	(S100B, 1.337)	(PAX2, 1.008)	(POU4F1, 0.766)	(PARD3, 0.429)	(APBB1, 0.25)	(PARD6B, 0.225)	(NTNG1, 0.013)	(BAI1, -0.012)	(DCC, -0.189)
101	metabolism (GO:0008152)	17	0.074	0.32	(CES1, 1.179)	(PRNP, 1.105)	(UGT2B28, 0.998)	(AQP9, 0.905)	(CYP26A1, 0.653)	(CPE, 0.538)	(INSIG1, 0.509)	(GSTA1, 0.461)	(UGT1A3, 0.298)	(UGT1A9, 0.185)	(MT, 0.133)	(UGT2B4, 0.012)	(BDH, 0.01)	(ABP1, -0.02)	(PCSK1, -0.082)	(UGT2A1, -0.109)	(FGF16, -0.135)
101	positive regulation of T cell proliferation (GO:0042102)	6	0.074	0.32	(NCK1, 2.416)	(NCK2, 1.723)	(SPP1, 0.835)	(CD3E, 0.059)	(IL21, -0.037)	(CD28, -0.18)
101	protein processing (GO:0016485)	6	0.074	0.32	(PSEN2, 1.432)	(PSEN1, 1.285)	(RNPEP, 1.212)	(PSENEN, 0.884)	(APH1A, 0.134)	(NCSTN, -0.118)
104	amino acid metabolism (GO:0006520)	24	0.075	0.323	(HMGCL, 1.355)	(SLC7A8, 1.258)	(SLC6A14, 0.894)	(GLS2, 0.878)	(SLC7A5, 0.719)	(GSS, 0.677)	(SLC7A1, 0.515)	(SLC3A1, 0.496)	(PTS, 0.404)	(QDPR, 0.379)	(NOS3, 0.124)	(SLC7A2, 0.106)	(OAT, 0.062)	(SLC6A6, 0.027)	(PEPD, 0.016)	(SLC7A4, 0)	(GGT1, 0)	(MTHFR, 0)	(GGTLA1, 0)	(MAT1A, -0.01)	(SLC7A7, -0.016)	(CTNS, -0.017)	(SLC7A9, -0.072)	(SLC25A15, -0.117)
105	wntPathway BioCarta	25	0.076	0.327	(MYC, 1.446)	(FRAT1, 1.368)	(CCND1, 1.283)	(CSNK1D, 0.982)	(TLE1, 0.605)	(CSNK1A1, 0.55)	(PPP2CA, 0.529)	(MAP3K7, 0.489)	(CTBP1, 0.404)	(APC, 0.371)	(CREBBP, 0.358)	(NLK, 0.304)	(PPARD, 0.182)	(GSK3B, 0.167)	(BTRC, 0.073)	(CTNNB1, 0.072)	(WIF1, 0.068)	(CSNK2A1, 0.065)	(WNT1, 0.056)	(HDAC1, 0.049)	(AXIN1, 0.004)	(FZD1, -0.01)	(TCF1, -0.077)	(MAP3K7IP1, -0.08)	(DVL1, -0.159)
106	mitotic spindle organization and biogenesis (GO:0007052)	8	0.077	0.333	(TTK, 2.203)	(UNC84B, 1.19)	(KIF11, 0.744)	(CSPG6, 0.575)	(RAN, 0.566)	(RCC1, 0.115)	(TUBG1, -0.034)	(SMC1L1, -0.036)
106	aifPathway BLACK	3	0.077	0.333	(BCL2L1, 2.213)	(CYCS, 1.581)	(PDCD8, 0.455)
108	fibroblast growth factor receptor signaling pathway (GO:0008543)	5	0.078	0.335	(FIBP, 1.88)	(FGFR3, 1.213)	(PIG8, 0.47)	(FGFR4, 0.466)	(FGF5, 0.204)
109	p27Pathway BioCarta	13	0.079	0.338	(CCNE1, 1.522)	(SKP1A, 1.296)	(SKP2, 1.289)	(TFDP1, 1.057)	(CDKN1B, 0.648)	(CKS1B, 0.599)	(RB1, 0.167)	(NEDD8, 0.148)	(CUL1, 0.084)	(RBX1, 0.044)	(E2F1, -0.021)	(CDK2, -0.034)	(UBE2M, -0.069)
110	carbohydrate metabolism (GO:0005975)	43	0.08	0.338	(TFF1, 1.346)	(DHRS2, 1.331)	(FUT3, 0.743)	(IDH1, 0.732)	(ST8SIA1, 0.717)	(SLC2A5, 0.692)	(B3GAT1, 0.646)	(SLC2A8, 0.602)	(FUT1, 0.596)	(FUT4, 0.561)	(DHRS4, 0.486)	(POMT1, 0.419)	(AMY1A, 0.284)	(AKR1B1, 0.265)	(GUSB, 0.213)	(TALDO1, 0.213)	(GALGT, 0.198)	(PIGQ, 0.033)	(AKR7A2, 0.009)	(ST3GAL5, 0)	(PHKA2, 0)	(ADRB3, 0)	(SLC35A1, 0)	(FUT2, 0)	(SPAM1, 0)	(SLC2A2, 0)	(CNOT7, 0)	(FUT9, 0)	(SLC2A4, 0)	(ALDH2, 0)	(NAGPA, 0)	(GALNT7, 0)	(CARKL, 0)	(INSR, 0)	(GMDS, 0)	(ALDH3A1, 0)	(FUT5, 0)	(SLC5A2, 0)	(A4GNT, 0)	(ST8SIA2, 0)	(MGAT1, 0)	(ST8SIA5, 0)	(IDH3B, -0.009)
110	apoptotic mitochondrial changes (GO:0008637)	4	0.08	0.338	(BCL2L1, 1.737)	(BID, 1.634)	(BAK1, 0.617)	(BAX, 0.023)
110	anterograde axon cargo transport (GO:0008089)	4	0.08	0.338	(KIF4A, 1.88)	(KIF3B, 1.122)	(KIF1A, 0.781)	(KIF1B, 0.36)
110	rarPathway BLACK	3	0.08	0.338	(RARA, 2.958)	(CDK7, 0.843)	(RXRA, 0.575)
110	cAMP biosynthesis (GO:0006171)	2	0.08	0.338	(ADM, 2.883)	(ADORA2A, 0.609)
115	barbed-end actin filament capping (GO:0051016)	3	0.081	0.34	(EVL, 2.705)	(CAPG, 0.91)	(GSN, 0.266)
116	NFKB INDUCED Hinata et al 2003	106	0.082	0.347	(SOD2, 0.754)	(KRT6B, 0.719)	(BCL2A1, 0.676)	(RARRES1, 0.676)	(IL6, 0.641)	(PNRC1, 0.624)	(KRT7, 0.6)	(XPC, 0.599)	(CDH3, 0.587)	(CCL20, 0.551)	(PTX3, 0.537)	(CCL2, 0.533)	(PLAT, 0.496)	(CXCL1, 0.467)	(CXCL3, 0.415)	(ESM1, 0.415)	(CXCL2, 0.389)	(IFNAR2, 0.389)	(ICAM1, 0.374)	(GBP1, 0.317)	(SEC24A, 0.281)	(ADAMTS3, 0.28)	(IL8, 0.269)	(CXCL6, 0.243)	(RABEP1, 0.236)	(AP2B1, 0.236)	(TNFAIP2, 0.233)	(IER3, 0.229)	(TNF, 0.218)	(CCNB1, 0.218)	(GABBR1, 0.198)	(SERPINB2, 0.19)	(UTX, 0.186)	(MMP9, 0.148)	(MMP1, 0.131)	(MYBL1, 0.118)	(IL1B, 0.108)	(RELB, 0.091)	(HGFAC, 0.074)	(CXCL5, 0.05)	(MAP1B, 0.038)	(SPRR1B, 0)	(WNT5A, 0)	(RELA, 0)	(ABCC1, 0)
117	fbw7Pathway Cyclin E interacts with cell cycle checkpoint kinase cdk2 to allow transcription of genes required for S phase, including transcription of additional cyclin E.	9	0.083	0.35	(CCNE1, 1.753)	(SKP1A, 1.495)	(TFDP1, 1.264)	(CDC34, 0.938)	(FBXW7, 0.263)	(RB1, 0.2)	(CUL1, 0.141)	(E2F1, 0.058)	(CDK2, -0.003)
118	tertPathway BioCarta	8	0.084	0.357	(MYC, 2.212)	(ZNF42, 1.371)	(TP53, 1.364)	(SP1, 0.709)	(HDAC1, 0.27)	(MAX, 0.211)	(SP3, -0.01)	(WT1, -0.147)
118	snRNA transcription (GO:0009301)	2	0.084	0.357	(SNAPC3, 2.141)	(SNAPC2, 0.964)
118	tetrahydrobiopterin biosynthesis (GO:0006729)	2	0.084	0.357	(SPR, 1.912)	(PTS, 1.447)
121	il7Pathway BioCarta	16	0.086	0.357	(BCL2, 1.921)	(IL7, 1.024)	(STAT5B, 0.954)	(PIK3CA, 0.719)	(PIK3R1, 0.656)	(IL2RG, 0.561)	(NMI, 0.505)	(IL7R, 0.473)	(EP300, 0.323)	(STAT5A, 0.235)	(CREBBP, 0.216)	(LCK, 0.043)	(JAK1, -0.001)	(JAK3, -0.014)	(PTK2B, -0.162)	(FYN, -0.23)
121	MAP00720 Reductive carboxylate cycle CO2 fixation GenMAPP	7	0.086	0.357	(IDH2, 1.626)	(IDH1, 1.576)	(ACO2, 0.818)	(MDH1, 0.781)	(ACO1, 0.202)	(FH, 0.171)	(MDH2, 0.016)
123	entry of virus into host cell (GO:0046718)	5	0.089	0.365	(ACE2, 2.254)	(WWP1, 1.529)	(CD81, 0.273)	(ITCH, 0.184)	(WWP2, 0.182)
124	egfr smrtePathway EGF receptor activation inhibits SMRT, a transcriptional co-repressor that interacts with transcription factor complexes and gene silencers.	10	0.09	0.367	(RARA, 2.083)	(MAP3K1, 1.89)	(EGF, 0.693)	(NCOR2, 0.568)	(THRA, 0.323)	(RXRA, 0.25)	(THRB, 0.215)	(MAP2K1, 0.181)	(EGFR, 0.021)	(MAPK14, -0.068)
125	response to oxidative stress (GO:0006979)	19	0.091	0.374	(MTL5, 1.515)	(SOD2, 1.319)	(GSS, 0.856)	(SEPP1, 0.675)	(PRDX6, 0.568)	(PDLIM1, 0.412)	(STK25, 0.331)	(CCL5, 0.237)	(ANGPTL7, 0.172)	(NUDT1, 0.141)	(ATOX1, 0.108)	(SOD1, 0.096)	(PNKP, 0.089)	(SGK2, 0.036)	(DUSP1, 0.033)	(PRDX2, 0.013)	(FOXM1, 0)	(MSRA, -0.077)	(MPO, -0.13)
125	MYC MUT BLACK	5	0.091	0.374	(GSS, 1.765)	(TIPARP, 1.616)	(RAN, 0.94)	(NNMT, 0.523)	(HEAB, 0.1)
125	germ cell migration (GO:0008354)	3	0.091	0.374	(HMGCR, 1.714)	(PPAP2A, 1.35)	(PPAP2B, 0.492)
128	MAP00252 Alanine and aspartate metabolism GenMAPP	21	0.092	0.38	(ABAT, 1.824)	(ASS, 1.133)	(ADSL, 0.707)	(ASNS, 0.692)	(DARS, 0.674)	(CAD, 0.665)	(CRAT, 0.66)	(GOT1, 0.542)	(ASPA, 0.517)	(NARS, 0.169)	(ASL, 0.146)	(DDO, 0.105)	(DDX3X, 0.105)	(GOT2, 0.03)	(PC, 0.013)	(AARS, 0.009)	(AGXT, -0.001)	(ADSS, -0.02)	(GAD1, -0.051)	(GPT, -0.145)	(GAD2, -0.192)
129	spliceosome assembly (GO:0000245)	3	0.093	0.383	(CRNKL1, 2.389)	(SIP1, 0.876)	(TXNL4A, 0.404)
129	DNA replication-dependent nucleosome assembly (GO:0006335)	2	0.093	0.383	(CHAF1B, 1.637)	(CHAF1A, 1.576)
131	ranPathway BioCarta	4	0.094	0.383	(RANBP1, 1.495)	(RANBP2, 1.495)	(RAN, 1.129)	(RANGAP1, 0.546)
132	MAP00251 Glutamate metabolism GenMAPP	20	0.095	0.383	(GMPS, 2.043)	(ABAT, 1.766)	(GSS, 0.938)	(GLUD1, 0.847)	(CAD, 0.675)	(GOT1, 0.495)	(GSR, 0.332)	(EPRS, 0.259)	(QARS, 0.208)	(ALDH5A1, 0.148)	(GCLM, 0.141)	(GCLC, 0.109)	(GFPT1, 0.061)	(CPS1, 0.047)	(GOT2, 0.005)	(GPT, -0.069)	(GLUL, -0.101)	(GAD1, -0.119)	(PPAT, -0.165)	(GAD2, -0.237)
132	arfPathway Cyclin-dependent kinase inhibitor 2A is a tumor suppressor that induces G1 arrest and can activate the p53 pathway, leading to G2/M arrest.	15	0.095	0.383	(CDKN2A, 2.018)	(MYC, 1.621)	(TP53, 0.93)	(POLR1C, 0.856)	(PIK3R1, 0.613)	(PIK3CA, 0.53)	(RAC1, 0.143)	(RB1, 0.129)	(TWIST1, 0.122)	(POLR1D, 0.088)	(POLR1B, 0.064)	(TBX2, 0.05)	(E2F1, 0.001)	(ABL1, -0.005)	(MDM2, -0.081)
134	superoxide metabolism (GO:0006801)	6	0.097	0.387	(SOD2, 2.049)	(CCS, 1.423)	(NCF2, 0.544)	(CYBA, 0.454)	(NCF1, 0.035)	(NOS2A, -0.066)
134	Golgi organization and biogenesis (GO:0007030)	4	0.097	0.387	(COG2, 2.097)	(SYNE1, 0.885)	(GOLGB1, 0.82)	(SEC23IP, 0.162)
136	DNA strand elongation (GO:0006271)	2	0.098	0.388	(RFC4, 2.199)	(RFC3, 1.028)
137	akap96Pathway BioCarta	12	0.099	0.394	(PRKAG1, 1.822)	(CNAP1, 1.388)	(PRKAR2B, 0.832)	(PPP2CA, 0.814)	(PRKACB, 0.688)	(CCNB1, 0.64)	(DDX5, 0.476)	(CDC2, 0.435)	(PPP1CA, 0.125)	(PRKAR2A, 0.048)	(AKAP8, -0.084)	(PRKACG, -0.109)
137	creatine biosynthesis (GO:0006601)	2	0.099	0.394	(GAMT, 2.448)	(GATM, 0.598)
139	MAP00650 Butanoate metabolism GenMAPP	20	0.1	0.397	(ABAT, 1.856)	(HMGCL, 1.669)	(HMGCS2, 1.226)	(ALDH1B1, 0.678)	(PDHA1, 0.592)	(HMGCS1, 0.378)	(PDHB, 0.325)	(ACAT1, 0.282)	(ALDH1A1, 0.281)	(ACADS, 0.212)	(ECHS1, 0.138)	(ALDH3A2, 0.121)	(ALDH5A1, 0.054)	(BDH, 0.037)	(PDHA2, -0.001)	(GAD1, -0.007)	(EHHADH, -0.03)	(HADHA, -0.032)	(ALDH2, -0.047)	(GAD2, -0.148)
139	DNA-dependent DNA replication (GO:0006261)	9	0.1	0.397	(CDK2AP1, 1.274)	(POLG2, 1.021)	(RFC1, 0.997)	(POLB, 0.625)	(RPA1, 0.438)	(REV3L, 0.265)	(TFAM, 0.261)	(POLG, 0.24)	(RPA2, -0.027)
141	actin filament organization (GO:0007015)	6	0.102	0.401	(EVL, 2.139)	(RND1, 1.9)	(SPTA1, 0.331)	(PLA2G1B, 0.098)	(DBN1, -0.07)	(RHOF, -0.125)
141	DNA damage checkpoint (GO:0000077)	3	0.102	0.401	(CHEK1, 2.273)	(CHEK2, 1.247)	(CHES1, -0.033)
143	angiogenesis (GO:0001525)	5	0.103	0.401	(VEGF, 1.716)	(IL8, 1.128)	(ARTS-1, 0.539)	(IL18, 0.418)	(ROBO4, 0.281)
144	KET Manually Curated	7	0.104	0.402	(HMGCL, 2.409)	(HMGCS2, 1.78)	(LYPLA2, 0.542)	(ACAT1, 0.404)	(BCKDHA, 0.119)	(BDH, 0.009)	(BCKDHB, -0.146)
144	chromosome segregation (GO:0007059)	3	0.104	0.402	(PSEN2, 1.906)	(PSEN1, 1.704)	(RIOK3, 0.083)
146	CR DEATH PNAS 2006	71	0.105	0.404	(BCL2, 1.214)	(NME3, 1.108)	(MYC, 0.952)	(BCL2A1, 0.831)	(TP53BP2, 0.693)	(DAP, 0.685)	(BNIP2, 0.576)	(BCL2L1, 0.572)	(BID, 0.49)	(PLAGL1, 0.48)	(BIK, 0.429)	(TP53, 0.413)	(CASP6, 0.383)	(PAWR, 0.378)	(DAPK1, 0.345)	(STK17B, 0.312)	(BNIP3, 0.31)	(CRADD, 0.288)	(TNF, 0.267)	(AATF, 0.247)	(TRAF3, 0.229)	(TNFRSF10D, 0.224)	(F2R, 0.218)	(CASP5, 0.213)	(FADD, 0.209)	(CASP10, 0.207)	(CASP8, 0.197)	(DPF2, 0.175)	(APAF1, 0.169)	(MAX, 0.167)	(DAXX, 0.155)	(DAP3, 0.135)	(LTA, 0.088)	(BAK1, 0.087)	(TRADD, 0.08)	(DAPK3, 0.071)	(BFAR, 0.04)	(CASP7, 0.035)	(FOSL2, 0.029)	(TNFSF10, 0.006)	(CASP1, 0)	(IL17, 0)	(CASP3, 0)	(GML, 0)	(BAG4, 0)
146	ST Jak STAT Pathway Signalling Transduction KE	9	0.105	0.404	(PIAS3, 1.968)	(CISH, 1.607)	(SOAT1, 1.553)	(JAK2, 0.571)	(REG1A, 0.211)	(JAK3, -0.014)	(PTPRU, -0.054)	(JAK1, -0.096)	(PIAS1, -0.254)
146	mitotic metaphase plate congression (GO:0007080)	2	0.105	0.404	(CDC23, 1.904)	(CENPE, 1.148)
149	p53hypoxiaPathway BioCarta	20	0.106	0.411	(NQO1, 1.429)	(CSNK1D, 1.147)	(NFKBIB, 1.056)	(TP53, 0.85)	(HIF1A, 0.695)	(CSNK1A1, 0.642)	(AKT1, 0.637)	(CPB2, 0.604)	(ATM, 0.393)	(ABCB1, 0.218)	(CDKN1A, 0.114)	(HSPA1A, 0.06)	(HIC1, 0.047)	(IGFBP3, 0.01)	(MAPK8, 0.005)	(BAX, -0.001)	(HSPCA, -0.047)	(FHL2, -0.052)	(MDM2, -0.063)	(GADD45A, -0.213)
150	positive regulation of axonogenesis (GO:0050772)	2	0.107	0.411	(SLIT2, 1.988)	(ROBO1, 1.11)
151	MAP00052 Galactose metabolism GenMAPP	23	0.108	0.413	(PFKP, 1.479)	(PGM1, 1.006)	(PFKM, 0.996)	(UGP2, 0.995)	(GALE, 0.861)	(HK3, 0.616)	(AKR1B1, 0.512)	(LCT, 0.436)	(B4GALT1, 0.36)	(GLB1, 0.344)	(GAA, 0.277)	(G6PC, 0.171)	(GCK, 0.171)	(HK1, 0.088)	(B4GALT2, 0.041)	(GALK2, 0.019)	(MGAM, 0.01)	(GALT, -0.012)	(PFKL, -0.032)	(HK2, -0.1)	(GLA, -0.115)	(LALBA, -0.13)	(GALK1, -0.138)
151	il6Pathway BioCarta	21	0.108	0.413	(IL6ST, 1.776)	(SRF, 1.488)	(IL6, 1.337)	(CEBPB, 1.292)	(IL6R, 0.403)	(MAPK3, 0.403)	(JAK2, 0.372)	(RAF1, 0.228)	(SOS1, 0.121)	(MAP2K1, 0.101)	(STAT3, 0.098)	(HRAS, 0.081)	(GRB2, 0.066)	(SHC1, 0.044)	(FOS, 0.023)	(JAK3, 0)	(JUN, -0.004)	(JAK1, -0.011)	(CSNK2A1, -0.041)	(PTPN11, -0.075)	(ELK1, -0.148)
151	response to organic substance (GO:0010033)	4	0.108	0.413	(DGKD, 1.861)	(AQP9, 1.763)	(ABCG1, 0.368)	(PPP2R1B, 0.079)
154	ST STAT3 Pathway Signalling Transduction KE	11	0.113	0.422	(PIAS3, 1.881)	(IL6, 1.703)	(CISH, 1.423)	(IL6R, 0.552)	(JAK2, 0.538)	(STAT3, 0.213)	(REG1A, 0.118)	(PTPRU, -0.021)	(JAK3, -0.036)	(SRC, -0.037)	(JAK1, -0.04)
155	humoral immune response (GO:0006959)	26	0.114	0.422	(BCL2, 1.487)	(IL6, 1.109)	(CCL2, 0.914)	(MS4A2, 0.759)	(CD24, 0.721)	(IL7, 0.689)	(TREM1, 0.543)	(BST2, 0.427)	(ST6GAL1, 0.354)	(CCR6, 0.166)	(POU2AF1, 0.115)	(HLXB9, 0.087)	(BRDG1, 0.041)	(GPI, 0)	(RFXANK, 0)	(BST1, 0)	(LY86, 0)	(POU2F2, 0)	(TREM2, 0)	(PSMB10, 0)	(PDCD1, 0)	(CD83, 0)	(EBI3, -0.008)	(CD28, -0.017)	(LTF, -0.019)	(PAX5, -0.027)
156	p53Pathway BioCarta	16	0.115	0.427	(BCL2, 1.873)	(CCND1, 1.411)	(CCNE1, 1.39)	(TP53, 0.915)	(ATM, 0.43)	(PCNA, 0.417)	(TIMP3, 0.374)	(CDK2, 0.086)	(APAF1, 0.073)	(CDKN1A, 0.042)	(E2F1, 0.037)	(RB1, 0.036)	(CDK4, 0.008)	(BAX, -0.018)	(MDM2, -0.096)	(GADD45A, -0.159)
156	aldehyde metabolism (GO:0006081)	8	0.115	0.427	(AKR7A3, 1.918)	(AKR1B10, 0.983)	(AKR1A1, 0.901)	(ALDH1A1, 0.481)	(AKR7A2, 0.27)	(ALDH9A1, 0.217)	(ALDH3A1, 0.032)	(ALDH7A1, 0.025)
156	viral genome replication (GO:0019079)	8	0.115	0.427	(DEK, 1.473)	(CCL2, 1.448)	(CCL4, 0.964)	(CTBP1, 0.813)	(CXCR6, 0.038)	(HBXIP, 0.023)	(OPRK1, -0.039)	(CTBP2, -0.085)
159	MAP00340 Histidine metabolism GenMAPP	20	0.116	0.429	(ALDH3B2, 1.298)	(HARSL, 0.883)	(ALDH1A3, 0.863)	(MAOA, 0.852)	(DDC, 0.781)	(ALDH1B1, 0.721)	(MAOB, 0.595)	(ASPA, 0.483)	(ALDH1A1, 0.394)	(AOC3, 0.371)	(HNMT, 0.271)	(ALDH3A2, 0.189)	(HARS, 0.173)	(HDC, 0.043)	(ALDH3A1, 0.037)	(HAL, -0.061)	(AOC2, -0.083)	(ABP1, -0.093)	(ALDH3B1, -0.103)	(ALDH2, -0.104)
160	amyloid precursor protein catabolism (GO:0042987)	5	0.118	0.435	(PSEN2, 1.53)	(PSEN1, 1.428)	(PSENEN, 1.053)	(APH1A, 0.138)	(NCSTN, -0.201)
161	histone phosphorylation (GO:0016572)	2	0.119	0.436	(MAP3K12, 2.423)	(RPS6KA5, 0.622)
162	mitotic checkpoint (GO:0007093)	5	0.121	0.436	(ZW10, 2.083)	(BUB1B, 0.815)	(MAD2L1, 0.813)	(KNTC1, 0.341)	(CHFR, -0.1)
163	aerobic respiration (GO:0009060)	7	0.122	0.439	(UQCRH, 1.498)	(SLC25A14, 1.076)	(SURF1, 0.866)	(UQCRB, 0.652)	(UQCRC1, 0.099)	(OXA1L, 0.071)	(UQCRC2, -0.014)
164	telomerase-dependent telomere maintenance (GO:0007004)	7	0.123	0.439	(DKC1, 2.211)	(RFC1, 1.052)	(TINF2, 0.55)	(RAD50, 0.237)	(TERF2IP, 0.218)	(TERF2, -0.029)	(MRE11A, -0.043)
164	activation of NF-kappaB-inducing kinase (GO:0007250)	4	0.123	0.439	(IRAK1, 1.597)	(TLR1, 1.175)	(CARD10, 1.164)	(TLR4, -0.266)
166	morphogenesis (GO:0009653)	94	0.124	0.439	(GATA3, 1.282)	(EN1, 0.998)	(EVA1, 0.769)	(SIAH1, 0.749)	(MID1, 0.743)	(TBX3, 0.659)	(FOXC1, 0.649)	(EZH1, 0.518)	(SOX10, 0.432)	(GCM1, 0.405)	(TBX19, 0.373)	(PTCH, 0.371)	(HOXC10, 0.36)	(KRT18, 0.326)	(FAT, 0.293)	(TPD52, 0.288)	(DEAF1, 0.229)	(SCML2, 0.224)	(IER3, 0.224)	(SOX13, 0.143)	(DKK3, 0.139)	(BICD1, 0.13)	(HOXC13, 0.061)	(CPM, 0.029)	(F2R, 0.029)	(EYA3, 0)	(MCAM, 0)	(TH, 0)	(FOXE1, 0)	(PAX8, 0)	(ERCC1, 0)	(NEDD8, 0)	(TBX6, 0)	(SIX2, 0)	(EDN3, 0)	(NR5A2, 0)	(TBX1, 0)	(MRPL40, 0)	(HOXD3, 0)	(FGF8, 0)	(EYA1, 0)	(FGF3, 0)	(HOXB5, 0)	(TWIST1, 0)	(FSCN2, 0)
166	HOXA9 DOWN Dorsam et al 2004	34	0.124	0.439	(MYC, 1.319)	(FCGRT, 1.01)	(CISH, 0.92)	(USP1, 0.909)	(S100A8, 0.886)	(GATA2, 0.863)	(LYN, 0.828)	(KRT18, 0.609)	(FPRL1, 0.481)	(NFIA, 0.359)	(SDCBP, 0.329)	(SDC4, 0.31)	(SFRS11, 0.278)	(CDC37, 0.257)	(FXR1, 0.213)	(WSB1, 0.02)	(JUNB, 0.017)	(JUN, 0.013)	(DNCLI2, 0.006)	(IGF2, 0)	(MAN2A2, 0)	(SBNO1, 0)	(SERPINB9, 0)	(ARNTL, 0)	(DCT, 0)	(HBE1, 0)	(OSBPL8, 0)	(SRP72, -0.002)	(CD36, -0.021)	(RBBP6, -0.025)	(GLRX, -0.033)	(CLCN7, -0.067)	(TPR, -0.092)	(VHL, -0.127)
166	RAR UP Manually Curated	34	0.124	0.439	(HS3ST1, 0.925)	(AGT, 0.897)	(COL4A5, 0.738)	(MARCKS, 0.736)	(OGN, 0.674)	(NR2F1, 0.603)	(ANXA6, 0.583)	(MSLN, 0.507)	(NRIP1, 0.483)	(SSR1, 0.436)	(SLC12A2, 0.391)	(LBP, 0.37)	(FDFT1, 0.337)	(CTSB, 0.327)	(DGAT1, 0.283)	(HSD11B1, 0.269)	(IVD, 0.225)	(DCN, 0.203)	(MXD4, 0.197)	(ENPP2, 0.187)	(LAMP2, 0.161)	(CP, 0.121)	(CASP1, 0.119)	(C3, 0.105)	(RB1, 0.056)	(DIO2, 0.039)	(NET1, 0.035)	(DHRS3, 0.027)	(SNX10, 0.022)	(GSTA4, 0)	(VEGFC, 0)	(ABCA1, -0.04)	(RNASE1, -0.117)	(CASP3, -0.177)
166	transcription, DNA-dependent (GO:0006351)	2	0.124	0.439	(PTGER3, 2.837)	(PPP3CB, 0.436)
170	transcription from RNA polymerase III promoter (GO:0006383)	12	0.125	0.439	(SNAPC3, 1.092)	(GTF3C1, 1.019)	(TROVE2, 0.826)	(SSB, 0.653)	(GTF3C3, 0.533)	(SNAPC2, 0.357)	(SNAPC1, 0.35)	(POLR2K, 0.28)	(GTF3C2, 0.244)	(GTF3A, 0.187)	(POLR3K, 0.073)	(GTF3C5, 0.017)
171	anti-apoptosis (GO:0006916)	63	0.126	0.443	(BCL2, 1.144)	(MTL5, 0.932)	(BCL2A1, 0.785)	(CCL2, 0.608)	(BNIP2, 0.513)	(BCL2L1, 0.502)	(NME5, 0.487)	(IGF1R, 0.459)	(PSEN1, 0.397)	(BAG1, 0.394)	(BIRC5, 0.364)	(SEMA4D, 0.315)	(AKT1, 0.307)	(SPHK1, 0.301)	(TNFRSF10D, 0.284)	(TNF, 0.236)	(BIRC3, 0.236)	(IER3, 0.229)	(MYBL2, 0.229)	(BNIP3, 0.229)	(GDNF, 0.224)	(BRAF, 0.218)	(SPP1, 0.21)	(SOCS2, 0.192)	(NOL3, 0.178)	(CBX4, 0.142)	(FAS, 0.092)	(BECN1, 0.081)	(SERPINB2, 0.068)	(ALOX12, 0.051)	(CIAPIN1, 0.027)	(RELA, 0)	(CFLAR, 0)	(HDAC1, 0)	(PRKCZ, 0)	(NOTCH2, 0)	(MCL1, 0)	(API5, 0)	(IL1A, 0)	(NFKB1, 0)	(SON, 0)	(BIRC1, 0)	(SNCA, 0)	(TIAF1, 0)	(FOXO1A, 0)
171	protein import into nucleus, translocation (GO:0000060)	5	0.126	0.443	(KPNB1, 1.368)	(ARNT, 0.945)	(GLI3, 0.614)	(TNPO1, 0.534)	(PIG8, 0.532)
171	protein homooligomerization (GO:0051260)	4	0.126	0.443	(DGKD, 2.021)	(SYT1, 1.829)	(PRKCABP, 0.055)	(RAD51, -0.198)
174	ST Fas Signaling Pathway Signalling Transduction KE	62	0.128	0.453	(MAP3K1, 0.965)	(CASP8AP2, 0.816)	(TPX2, 0.774)	(HRB, 0.751)	(HSPB1, 0.698)	(NFKBIB, 0.65)	(MAP3K5, 0.604)	(CDK2AP1, 0.589)	(NFKBIE, 0.581)	(MAPK10, 0.518)	(FAF1, 0.492)	(TP53, 0.45)	(CAD, 0.396)	(PFN2, 0.371)	(IL8, 0.333)	(CSNK1A1, 0.329)	(PTPN13, 0.325)	(SMPD1, 0.286)	(CASP8, 0.25)	(FREQ, 0.243)	(MET, 0.236)	(BAK1, 0.234)	(DAXX, 0.193)	(FADD, 0.188)	(RALBP1, 0.182)	(MCP, 0.173)	(CASP10, 0.171)	(ROCK1, 0.148)	(TUFM, 0.126)	(PFN1, 0.121)	(BFAR, 0.093)	(NFKB2, 0.088)	(DIABLO, 0.058)	(DFFA, 0.024)	(TNFRSF6B, 0.012)	(VIL2, 0)	(CASP3, 0)	(NR0B2, 0)	(MAP2K7, 0)	(EPHB2, 0)	(TRAF2, 0)	(NFKBIL2, 0)	(MAPK8IP3, 0)	(MAPK8, 0)	(EGFR, 0)
174	radiation sensitivity BioCarta	24	0.128	0.453	(BCL2, 1.719)	(CCNE1, 1.202)	(LCMT2, 1.013)	(IGF1R, 0.824)	(TP53, 0.679)	(CCNB2, 0.575)	(ERBB2, 0.565)	(CDC2, 0.398)	(ATM, 0.343)	(RAD50, 0.218)	(ATR, 0.216)	(CCND2, 0.186)	(HRAS, 0.147)	(CASP1, 0.111)	(RB1, 0.075)	(CDKN1A, 0.073)	(IGFBP3, 0.052)	(ACTB, 0.034)	(EGFR, 0.024)	(CCND3, 0.02)	(RAD51, -0.02)	(MDM2, -0.024)	(GADD45A, -0.067)	(BAX, -0.085)
174	MAP00400 Phenylalanine tyrosine and tryptophan biosynthesis GenMAPP	8	0.128	0.453	(ENO1, 2.052)	(BID, 1.51)	(GOT1, 0.785)	(ENO2, 0.64)	(TAT, 0.418)	(PAH, 0.148)	(ENO3, -0.091)	(GOT2, -0.107)
174	response to hypoxia (GO:0001666)	6	0.128	0.453	(EGLN2, 1.167)	(ARNT2, 0.914)	(HIF1A, 0.86)	(MT3, 0.468)	(EP300, 0.431)	(CREBBP, 0.325)
174	actin filament polymerization (GO:0030041)	4	0.128	0.453	(WASF1, 1.469)	(WASF3, 1.319)	(RAC1, 0.503)	(GSN, 0.355)
174	induction of positive chemotaxis (GO:0050930)	2	0.128	0.453	(IL8, 1.635)	(SPP1, 1.289)
180	nucleobase, nucleoside, nucleotide and nucleic acid metabolism (GO:0006139)	27	0.129	0.457	(MTAP, 1.524)	(OAS1, 1.279)	(PAPSS2, 1.159)	(TYMS, 0.657)	(CTPS, 0.494)	(NP, 0.494)	(SLC23A2, 0.45)	(TK2, 0.434)	(PAPSS1, 0.27)	(TK1, 0.262)	(DPYSL2, 0.168)	(OAS3, 0.167)	(ERH, 0.14)	(FPGS, 0.091)	(CDA, 0.01)	(DPYS, 0.01)	(OAS2, 0)	(SLC28A1, 0)	(SLC29A1, 0)	(DPYSL3, 0)	(TPMT, 0)	(BPNT1, 0)	(ATIC, 0)	(CRMP1, 0)	(SLC28A2, -0.012)	(NUDT2, -0.073)	(SLC29A2, -0.096)
180	cyanate catabolism (GO:0009440)	2	0.129	0.457	(MPST, 2.225)	(TST, 0.535)
180	hindbrain development (GO:0030902)	2	0.129	0.457	(PBX1, 2.833)	(PBX3, 0.157)
183	protein amino acid O-linked glycosylation (GO:0006493)	12	0.13	0.46	(GALNT6, 1.881)	(OIP106, 1.289)	(POMT1, 0.832)	(OGT, 0.486)	(GALNT2, 0.426)	(GALNT1, 0.257)	(GCNT2, 0.209)	(GALNT7, 0.124)	(A4GNT, 0.063)	(LDLR, 0.023)	(GCNT1, -0.095)	(GYPC, -0.133)
184	purine base biosynthesis (GO:0009113)	2	0.133	0.464	(GMPS, 3.43)	(PAICS, 0.023)
185	ST Dictyostelium discoideum cAMP Receptor G Protein Independent Pathways BLACK	3	0.135	0.469	(PSME1, 1.822)	(NR1I3, 1.617)	(MAPK1, 0.025)
186	ldlPathway BioCarta	6	0.136	0.469	(IL6, 2.203)	(CCL2, 1.878)	(ACAT1, 0.665)	(LDLR, 0.115)	(LPL, 0.105)	(CSF1, 0.05)
186	cptPathway BLACK	3	0.136	0.469	(SLC25A20, 2.234)	(CPT1A, 1.22)	(CPT2, 0.217)
188	MAP00272 Cysteine metabolism GenMAPP	9	0.137	0.469	(LDHB, 2.243)	(MPST, 1.194)	(GOT1, 0.921)	(CARS, 0.243)	(LDHA, 0.187)	(SDS, 0.17)	(CTH, 0.164)	(LDHC, 0.099)	(GOT2, 0.024)
189	gsk3Pathway BioCarta	25	0.138	0.469	(CCND1, 1.319)	(IRAK1, 0.837)	(TOLLIP, 0.792)	(GNAI1, 0.78)	(PPP2CA, 0.586)	(AKT1, 0.544)	(PDPK1, 0.511)	(PIK3CA, 0.498)	(PIK3R1, 0.497)	(LBP, 0.385)	(CD14, 0.337)	(LEF1, 0.301)	(APC, 0.295)	(GSK3B, 0.27)	(MYD88, 0.13)	(LY96, 0.106)	(GJA1, 0.039)	(CTNNB1, 0.037)	(AXIN1, -0.012)	(FZD1, -0.026)	(WNT1, -0.029)	(NFKB1, -0.031)	(RELA, -0.074)	(TLR4, -0.143)	(DVL1, -0.209)
190	exocytosis (GO:0006887)	10	0.139	0.471	(LIN7A, 1.364)	(CCL3, 1.04)	(STX1A, 0.766)	(CCL8, 0.736)	(ARFGEF2, 0.445)	(CCL5, 0.329)	(ARFGEF1, 0.153)	(VAPA, 0.02)	(YWHAQ, 0.014)	(SCRN1, -0.015)
190	cell growth (GO:0016049)	8	0.139	0.471	(ESR1, 2.658)	(DGKD, 1.479)	(TNN, 0.482)	(FRAP1, 0.132)	(FGF20, 0.033)	(P8, -0.061)	(NOTCH2, -0.108)	(ERBB2IP, -0.11)
190	lamellipodium biogenesis (GO:0030032)	2	0.139	0.471	(ARFIP2, 2.213)	(RAC1, 0.763)
193	defense response (GO:0006952)	37	0.14	0.472	(GATA3, 1.674)	(TFF3, 1.576)	(TFF1, 1.33)	(KCNN4, 0.837)	(CAMLG, 0.776)	(HRMT1L2, 0.527)	(IRAK1, 0.498)	(MLF2, 0.335)	(CD69, 0.284)	(TIAL1, 0.171)	(NCF4, 0.162)	(P2RY11, 0.136)	(TNIP1, 0.108)	(INHBB, 0.102)	(IL17RB, 0.065)	(TPSAB1, 0.019)	(TFF2, 0.013)	(MST1R, 0)	(CD79A, 0)	(LY6E, 0)	(PSG3, 0)	(PTPRCAP, 0)	(INHBA, 0)	(CEBPE, 0)	(MPO, 0)	(HP, 0)	(SOCS6, 0)	(APOH, 0)	(WAS, 0)	(FOXN1, 0)	(SP140, 0)	(CD48, 0)	(CSF3R, 0)	(CD83, 0)	(CYSLTR1, 0)	(RNASE6, -0.008)	(SIVA, -0.025)
194	MAP00260 Glycine serine and threonine metabolism GenMAPP	23	0.142	0.475	(GAMT, 1.084)	(LOC56901, 1.083)	(CBS, 0.917)	(PISD, 0.784)	(MAOA, 0.779)	(SHMT2, 0.672)	(GARS, 0.597)	(MAOB, 0.542)	(AOC3, 0.291)	(AMT, 0.266)	(ALAS1, 0.215)	(TARS, 0.211)	(SARS, 0.174)	(SDS, 0.084)	(AGXT, 0.063)	(GLDC, 0.049)	(HBG2, 0.033)	(BHMT, 0.008)	(DLD, -0.012)	(ABP1, -0.025)	(DAO, -0.08)	(SHMT1, -0.121)	(AOC2, -0.125)
194	SA G2 AND M PHASES SigmaAldrich	8	0.142	0.475	(CHEK1, 1.846)	(NEK1, 1.236)	(WEE1, 0.589)	(CDC2, 0.571)	(CDK7, 0.517)	(CDC25B, 0.228)	(CDC25A, 0.214)	(CDKN1A, 0.135)
194	protein deubiquitination (GO:0016579)	2	0.142	0.475	(UCHL1, 2.406)	(USP33, 0.52)
197	steroid metabolism (GO:0008202)	9	0.143	0.475	(SULT2B1, 1.492)	(SULT1E1, 1.133)	(FDX1, 1.066)	(AKR1B10, 0.838)	(UGT2B17, 0.45)	(SULT2A1, 0.01)	(NR1I2, -0.022)	(CYP3A5, -0.025)	(UGT2B15, -0.149)
198	plk3Pathway BioCarta	7	0.145	0.478	(CHEK1, 1.9)	(TP53, 1.417)	(CHEK2, 0.962)	(ATM, 0.569)	(ATR, 0.27)	(YWHAH, -0.136)	(CDC25C, -0.167)
199	MAP00220 Urea cycle and metabolism of amino groups GenMAPP	17	0.147	0.478	(ASS, 1.306)	(GAMT, 1.223)	(GLUD1, 1.001)	(ODC1, 0.795)	(ACY1, 0.706)	(VTI1B, 0.474)	(SMS, 0.379)	(ARG2, 0.349)	(ASL, 0.21)	(OAT, 0.153)	(OTC, 0.12)	(PYCR1, 0.107)	(CKM, 0.099)	(CPS1, 0.078)	(CKB, 0.036)	(ARG1, -0.11)	(CKMT2, -0.172)
199	chondroitin sulfate biosynthesis (GO:0030206)	4	0.147	0.478	(CHST3, 1.449)	(CHST11, 1.393)	(ChGn, 0.982)	(CHST7, -0.247)
201	protein kinase C activation (GO:0007205)	9	0.148	0.481	(PRKD3, 1.774)	(DGKD, 1.335)	(PPAP2A, 0.772)	(EDN2, 0.553)	(PARD3, 0.467)	(PRKCABP, 0.007)	(AZU1, -0.028)	(GNB2L1, -0.035)	(GAP43, -0.19)
201	cytokine and chemokine mediated signaling pathway (GO:0019221)	4	0.148	0.481	(CX3CL1, 2.343)	(SOCS5, 0.931)	(IRAK3, 0.595)	(PF4, -0.267)
203	regulation of epidermal growth factor receptor activity (GO:0007176)	2	0.149	0.485	(NCK2, 2.593)	(SHC1, 0.379)
204	membrane protein ectodomain proteolysis (GO:0006509)	8	0.15	0.485	(PSEN2, 1.289)	(PSEN1, 1.199)	(PSENEN, 0.836)	(BACE2, 0.591)	(ARTS-1, 0.41)	(BACE1, 0.063)	(APH1A, 0.019)	(NCSTN, -0.13)
205	mitotic chromosome condensation (GO:0007076)	4	0.151	0.487	(SMC4L1, 1.627)	(BRRN1, 1.059)	(SMC2L1, 0.83)	(PCOLN3, -0.023)
206	vitamin metabolism (GO:0006766)	2	0.152	0.489	(FDX1, 1.929)	(RXRA, 0.783)
207	glycosaminoglycan biosynthesis (GO:0006024)	5	0.154	0.492	(UGDH, 1.999)	(EXT1, 0.828)	(EXT2, 0.566)	(GCNT2, 0.409)	(HAS1, 0.003)
207	positive regulation of fatty acid oxidation (GO:0046321)	2	0.154	0.492	(PRKAA1, 2.764)	(PPARGC1A, 0.161)
209	Fatty Acid Degradation BioCarta	19	0.155	0.493	(ACADSB, 1.597)	(TPI1, 1.413)	(SLC25A20, 0.959)	(CRAT, 0.729)	(ACADM, 0.583)	(CPT1A, 0.475)	(HADHSC, 0.433)	(ACADS, 0.252)	(ACAA2, 0.193)	(CPT2, 0.186)	(CPT1B, 0.179)	(ACADL, 0.075)	(ACADVL, 0.061)	(HADHA, 0.041)	(GK, 0.035)	(LPL, 0.032)	(GPD2, 0.02)	(GK2, -0.068)	(HADHB, -0.104)
209	carm1Pathway The methyltransferase CARM1 interacts with transcription factors such as CBP/p300 and methylates histones H3 and H4.	13	0.155	0.493	(RARA, 1.949)	(NCOA3, 1.137)	(PRKAR1A, 0.796)	(PRKAR2B, 0.787)	(PRKACB, 0.664)	(CREBBP, 0.357)	(CARM1, 0.351)	(RXRA, 0.258)	(EP300, 0.257)	(PRKAR1B, 0.134)	(CREB1, 0.108)	(PRKAR2A, -0.021)	(PRKACG, -0.064)
211	nucleoside metabolism (GO:0009116)	2	0.157	0.495	(NME5, 2.468)	(NME4, 0.345)
212	thiamin metabolism (GO:0006772)	2	0.159	0.496	(THTPA, 2.042)	(TKTL1, 0.549)
213	INS Manually Curated	25	0.16	0.496	(NCK1, 1.669)	(IRS1, 1.196)	(NCK2, 1.139)	(PIK3CB, 0.806)	(PDPK1, 0.559)	(AKT1, 0.543)	(PRKAR2B, 0.522)	(IGF1, 0.3)	(PTPN1, 0.246)	(INPPL1, 0.241)	(FLOT2, 0.226)	(PIK3R3, 0.183)	(PTEN, 0.162)	(PIGF, 0.137)	(CBL, 0.095)	(FLOT1, 0.043)	(PTPN6, 0.022)	(AKT2, 0)	(SOS1, -0.008)	(SORBS1, -0.009)	(PRKCZ, -0.013)	(CRK, -0.036)	(IRS4, -0.069)	(CD4, -0.122)	(INSR, -0.147)
213	immune cell chemotaxis (GO:0030595)	4	0.16	0.496	(CX3CL1, 2.42)	(SPP1, 0.924)	(IL10, 0.047)	(PF4, -0.192)
213	mRNA stabilization (GO:0048255)	2	0.16	0.496	(PABPC1, 2.552)	(PAIP1, 0.289)
216	regulation of transcriptional preinitiation complex formation (GO:0045898)	2	0.161	0.496	(PBX1, 2.789)	(PBX3, 0.169)
217	dephosphorylation (GO:0016311)	2	0.162	0.496	(THTPA, 2.1)	(PNKP, 0.602)
218	centrosome cycle (GO:0007098)	2	0.163	0.497	(NPM1, 1.525)	(CETN3, 1.042)
219	intra-Golgi vesicle-mediated transport (GO:0006891)	12	0.166	0.5	(COG2, 1.344)	(COPZ1, 1.298)	(NAPG, 0.578)	(GOSR1, 0.491)	(ARCN1, 0.418)	(COPB2, 0.38)	(NAPA, 0.243)	(COPG, 0.22)	(STX16, 0.064)	(COPB, 0.02)	(COPE, 0.004)	(COPA, -0.037)
219	positive regulation of enzyme activity (GO:0043085)	6	0.166	0.5	(PSEN2, 1.387)	(PSEN1, 1.328)	(PSENEN, 0.971)	(BTG1, 0.323)	(APH1A, 0.116)	(NCSTN, -0.134)
219	fructose metabolism (GO:0006000)	5	0.166	0.5	(FBP1, 2.75)	(ALDOA, 0.609)	(FBP2, 0.204)	(ALDOB, 0.112)	(ALDOC, -0.057)
222	Pentose Phosphate Pathway BLACK	6	0.167	0.503	(G6PD, 1.653)	(RPIA, 1.585)	(TALDO1, 0.704)	(TKT, 0.496)	(PGD, 0.145)	(PGLS, -0.117)
223	electron transport (GO:0006118)	12	0.168	0.504	(UQCRH, 1.192)	(POR, 1.102)	(FDXR, 0.824)	(SURF1, 0.66)	(UQCRB, 0.487)	(FXN, 0.398)	(UQCRC1, 0.144)	(HCCS, 0.127)	(TXNL1, 0.086)	(OXA1L, 0.035)	(COVA1, -0.008)	(SCO2, -0.108)
224	protein stabilization (GO:0050821)	5	0.169	0.504	(APBB2, 2.192)	(MDM4, 0.74)	(APBB1, 0.368)	(PPARGC1A, 0.272)	(HPS4, 0.226)
224	MAP00760 Nicotinate and nicotinamide metabolism BLACK	4	0.169	0.504	(NP, 1.423)	(QPRT, 1.182)	(NNMT, 0.78)	(AOX1, 0.683)
224	pentosePathway BLACK	4	0.169	0.504	(G6PD, 1.921)	(RPIA, 1.874)	(PGD, 0.18)	(PGLS, -0.101)
227	nucleosome disassembly (GO:0006337)	3	0.17	0.504	(SMARCE1, 1.86)	(SET, 0.957)	(TNP1, 0.226)
228	ST ADRENERGIC Signalling Transduction KE	36	0.171	0.504	(AR, 1.333)	(PTX3, 0.913)	(GNA15, 0.883)	(MAPK10, 0.708)	(GNAI1, 0.677)	(GNA11, 0.513)	(AKT1, 0.463)	(PIK3R1, 0.455)	(ITPR1, 0.419)	(CAMP, 0.406)	(DAG1, 0.377)	(PIK3CA, 0.377)	(BRAF, 0.373)	(PTX1, 0.308)	(APC, 0.299)	(PIK3CD, 0.265)	(RAF1, 0.204)	(ITPR3, 0.15)	(ITPKB, 0.132)	(GNAQ, 0.13)	(KCNJ3, 0.122)	(ITPR2, 0.109)	(PITX2, 0.049)	(EGFR, 0.02)	(CCL16, 0.006)	(CCL13, 0)	(CCL15, 0)	(KCNJ9, 0)	(KCNJ5, 0)	(ITPKA, 0)	(SRC, 0)	(PHKA2, 0)	(MAPK14, -0.008)	(BF, -0.015)	(MAPK1, -0.016)	(ASAH1, -0.023)
228	positive regulation of translation (GO:0045946)	2	0.171	0.504	(PABPC1, 2.532)	(PAIP1, 0.299)
230	MAP00620 Pyruvate metabolism GenMAPP	31	0.173	0.507	(LDHB, 1.468)	(ME2, 0.873)	(DLAT, 0.697)	(ALDH1B1, 0.56)	(PDHA1, 0.488)	(ACACB, 0.457)	(AKR1B1, 0.44)	(ME3, 0.412)	(HAGH, 0.404)	(ME1, 0.359)	(PDHB, 0.358)	(PCK1, 0.357)	(ACYP1, 0.349)	(MDH1, 0.312)	(PKM2, 0.286)	(ALDH1A1, 0.269)	(ACAT1, 0.211)	(ACACA, 0.174)	(LDHC, 0.135)	(ALDH3A2, 0.129)	(PKLR, 0.105)	(ACYP2, 0.099)	(LDHA, 0.053)	(PDHA2, 0.015)	(MDH2, 0.003)	(GRHPR, 0)	(PC, 0)	(ADH5, -0.007)	(ALDH2, -0.023)	(GLO1, -0.036)	(DLD, -0.118)
231	regulation of cyclin dependent protein kinase activity (GO:0000079)	32	0.174	0.51	(CDKN2A, 1.405)	(CHEK1, 0.87)	(CCNA1, 0.79)	(CDK5RAP3, 0.76)	(CCNT2, 0.668)	(CKS2, 0.563)	(CDKN1B, 0.418)	(CCNA2, 0.386)	(CDC37, 0.246)	(CDKN3, 0.243)	(MNAT1, 0.225)	(HERC5, 0.158)	(CDK5R1, 0.144)	(CDK7, 0.134)	(CCNE2, 0.129)	(CDC25A, 0.1)	(CDK5R2, 0.097)	(CCNH, 0.081)	(CDKN2D, 0.065)	(PKMYT1, 0.019)	(CDC6, 0.011)	(CDKN1C, 0)	(ANAPC2, 0)	(CDKN2B, 0)	(CCNG1, 0)	(CDC25C, 0)	(GADD45A, 0)	(GTF2H1, 0)	(CDKN1A, 0)	(CCNT1, -0.009)	(CCNK, -0.011)	(DIRAS3, -0.028)
232	eye development (GO:0001654)	2	0.175	0.51	(PAX6, 2.12)	(BMPR1B, 0.531)
233	cftrPathway The cAMP-regulated chloride channel CFTR (deficient in cystic fibrosis) is regulated by the surface-localized beta-adrenergic receptor.	12	0.176	0.51	(SLC9A3R1, 2.088)	(ADCY1, 0.882)	(PRKAR1A, 0.834)	(PRKAR2B, 0.776)	(PRKACB, 0.686)	(GNAS, 0.299)	(CFTR, 0.19)	(PRKAR1B, 0.049)	(ADRB2, 0.048)	(PRKAR2A, 0.013)	(VIL2, -0.05)	(PRKACG, -0.074)
234	cell motility (GO:0006928)	99	0.181	0.51	(DNALI1, 0.996)	(SERPINB5, 0.848)	(TSPAN1, 0.688)	(TSPAN3, 0.665)	(MMP12, 0.633)	(SEMA3E, 0.483)	(ARFIP2, 0.416)	(YARS, 0.405)	(MARCKS, 0.379)	(PXN, 0.365)	(PTGS2, 0.358)	(MYLIP, 0.355)	(WASF1, 0.336)	(CCL3, 0.301)	(CCL4, 0.28)	(FPRL1, 0.248)	(IL8, 0.243)	(AKAP3, 0.243)	(ANXA1, 0.243)	(TSPAN6, 0.229)	(PAK4, 0.228)	(THBS3, 0.225)	(SPOCK, 0.209)	(PAFAH1B1, 0.197)	(FLNA, 0.169)	(CORO1A, 0.149)	(CCR6, 0.117)	(JAK2, 0.112)	(IGF1, 0.102)	(ADRA2A, 0.035)	(MST1R, 0)	(ARPC2, 0)	(ARPC1B, 0)	(ARPC5, 0)	(ARF6, 0)	(CRKL, 0)	(PYY, 0)	(VNN1, 0)	(NOS3, 0)	(TXN, 0)	(NEO1, 0)	(ITGAL, 0)	(CD97, 0)	(BLR1, 0)	(C3AR1, 0)
234	CR DNA MET AND MOD PNAS 2007	23	0.181	0.51	(OAS1, 1.557)	(DNMT2, 1.212)	(RFC4, 0.834)	(HMGA1, 0.68)	(POLB, 0.57)	(TK2, 0.557)	(DNMT1, 0.478)	(MCM4, 0.455)	(NME6, 0.433)	(RFC3, 0.289)	(S100A11, 0.187)	(LIG3, 0.147)	(MBD4, 0.076)	(MBD2, 0.071)	(LIG1, 0.065)	(TERF2IP, 0.064)	(HMGA2, 0.045)	(ADK, 0.003)	(TEP1, -0.022)	(TERT, -0.078)	(TERF1, -0.093)	(PCAF, -0.107)	(MLL, -0.121)
234	transmembrane receptor protein tyrosine kinase activation (dimerization) (GO:0007171)	2	0.181	0.51	(PRLR, 2.511)	(ADRB2, 0.204)
237	I-kappaB phosphorylation (GO:0007252)	2	0.182	0.512	(PRDX4, 2.529)	(CHUK, 0.057)
238	calcium ion homeostasis (GO:0006874)	22	0.183	0.513	(CCL2, 1.007)	(S100B, 0.981)	(ATP2C1, 0.797)	(CCL3, 0.647)	(CCL7, 0.587)	(CCL14, 0.58)	(CALR, 0.504)	(CALCB, 0.413)	(CCL23, 0.401)	(CYP27B1, 0.176)	(CXCL12, 0.158)	(CCL5, 0.155)	(CCL19, 0.091)	(TRPV5, 0.069)	(XCL1, 0.053)	(STC1, 0.015)	(CCL11, 0)	(CASR, 0)	(CCL13, 0)	(CCL15, -0.02)	(CCL1, -0.02)	(TRPV4, -0.029)
238	akapCentrosomePathway Anchoring protein AKAP350 keeps protein kinase A bound to the centrosome during interphase.	13	0.183	0.513	(PRKAG1, 1.743)	(MAP2, 1.447)	(PRKAR2B, 0.791)	(PPP2CA, 0.764)	(PRKACB, 0.635)	(CDC2, 0.435)	(AKAP9, 0.175)	(PPP1CA, 0.137)	(PRKAR2A, 0.077)	(PRKCE, -0.058)	(PCNT1, -0.068)	(PRKACG, -0.148)	(PCNT2, -0.176)
238	nucleotide-excision repair (GO:0006289)	10	0.183	0.513	(XPC, 1.467)	(DDB1, 1.203)	(TP53, 1.085)	(DDB2, 0.459)	(ERCC4, 0.414)	(POLL, 0.289)	(RAD23A, 0.133)	(ATXN3, 0.048)	(RAD23B, 0.012)	(ERCC1, -0.194)
241	il2rbPathway BioCarta	35	0.185	0.514	(BCL2, 1.529)	(MYC, 1.284)	(IRS1, 0.981)	(BCL2L1, 0.827)	(STAT5B, 0.707)	(IL2RA, 0.573)	(PIK3CA, 0.439)	(AKT1, 0.413)	(PIK3R1, 0.372)	(MAPK3, 0.346)	(NMI, 0.313)	(IL2RG, 0.296)	(STAT5A, 0.258)	(SOCS1, 0.24)	(RAF1, 0.205)	(SYK, 0.181)	(HRAS, 0.156)	(IL2RB, 0.154)	(CBL, 0.124)	(CFLAR, 0.065)	(PTPN6, 0.058)	(SHC1, 0.055)	(PPIA, 0.048)	(SOS1, 0.048)	(JAK3, 0.046)	(BAD, 0.043)	(SOCS3, 0.032)	(ZNFN1A3, 0)	(E2F1, 0)	(JAK1, -0.009)	(GRB2, -0.011)	(MAPK1, -0.019)	(CRKL, -0.041)	(FOS, -0.041)	(RPS6KB1, -0.057)
242	cell growth and or maintenance The processes pertinent to the integrated function of a cell.	61	0.186	0.516	(TFF1, 1.36)	(SEMA3C, 0.921)	(GATA2, 0.712)	(NF1, 0.704)	(CXCL1, 0.649)	(QSCN6, 0.58)	(EIF3S6, 0.573)	(RHCG, 0.43)	(STMN1, 0.42)	(CCL4, 0.408)	(GPC6, 0.406)	(HPN, 0.398)	(TACC3, 0.364)	(ERBB2, 0.362)	(PPAP2A, 0.335)	(RANBP9, 0.325)	(IER3, 0.262)	(EXT1, 0.261)	(HMG20B, 0.236)	(IL6R, 0.236)	(DDX1, 0.236)	(SKI, 0.218)	(EXT2, 0.207)	(SMO, 0.182)	(GPC3, 0.167)	(DUSP12, 0.149)	(ANGPT2, 0.143)	(DRG2, 0.114)	(LIMD1, 0.104)	(LGALS7, 0.091)	(MXD4, 0.09)	(PPAP2B, 0.086)	(PRDM1, 0.027)	(EXTL3, 0.012)	(MTM1, 0.009)	(EDF1, 0.003)	(TRPM1, 0)	(DNAJA3, 0)	(LECT1, 0)	(GEM, 0)	(CTGF, 0)	(EXTL1, 0)	(PLAU, 0)	(COL5A2, 0)	(FGF5, 0)
242	vesicle targeting (GO:0006903)	4	0.186	0.516	(AP1M2, 2.332)	(TMED10, 0.736)	(STX5A, 0.174)	(TMED2, -0.04)
244	activation of MAPK activity (GO:0000187)	16	0.187	0.516	(ADORA2B, 1.851)	(PIK3CB, 0.835)	(C5, 0.712)	(EGF, 0.527)	(TRIB3, 0.468)	(C5R1, 0.367)	(ADRA2A, 0.293)	(FGF2, 0.261)	(CD81, 0.183)	(TDGF1, 0.125)	(SHC1, 0.112)	(CHRNA7, 0.033)	(ADRA2C, 0.023)	(ADRB2, -0.028)	(FPR1, -0.116)	(EDG5, -0.206)
244	pelp1Pathway BioCarta	7	0.187	0.516	(ESR1, 2.947)	(MAPK3, 0.793)	(EP300, 0.507)	(CREBBP, 0.402)	(PELP1, 0.186)	(SRC, 0.015)	(MAPK1, -0.017)
244	DNA fragmentation during apoptosis (GO:0006309)	5	0.187	0.516	(DFFB, 1.234)	(CYCS, 1.111)	(DFFA, 0.542)	(PDCD8, 0.22)	(CIDEA, 0.163)
247	spermatogenesis (GO:0007283)	64	0.189	0.516	(PNMA1, 1.095)	(MTL5, 0.932)	(PRKAG1, 0.831)	(HIST1H1A, 0.68)	(CCNA1, 0.624)	(PTTG1, 0.587)	(CDV1, 0.555)	(SYCP1, 0.551)	(NME5, 0.527)	(OAZ3, 0.435)	(DAZAP1, 0.399)	(RPL39L, 0.305)	(RUVBL1, 0.25)	(CRISP3, 0.246)	(HOXA10, 0.236)	(GPR64, 0.224)	(SPA17, 0.224)	(ABCB9, 0.198)	(NASP, 0.153)	(FOXJ1, 0.115)	(TCFL5, 0.052)	(OR7A5, 0.032)	(PTCH2, 0.019)	(SPAG4, 0.017)	(WFDC2, 0.017)	(FSHR, 0)	(USP9Y, 0)	(YBX2, 0)	(SPAG11, 0)	(FSHPRH1, 0)	(HIST1H1T, 0)	(BRD2, 0)	(SOX30, 0)	(JAG2, 0)	(DEDD, 0)	(CDYL, 0)	(NR6A1, 0)	(RBMY1A1, 0)	(TESK1, 0)	(PRM1, 0)	(TSPY1, 0)	(CRISP1, 0)	(PRM2, 0)	(SPO11, 0)	(MEA1, 0)
247	response to pathogenic bacteria (GO:0009618)	12	0.189	0.516	(MARCO, 1.711)	(CCL2, 1.218)	(C5, 0.768)	(C8B, 0.444)	(LBP, 0.439)	(C7, 0.231)	(IFNGR1, 0.135)	(IFNGR2, 0.124)	(C6, 0.023)	(NFKB1, -0.045)	(C8A, -0.073)	(NFKBIA, -0.158)
247	acute-phase response (GO:0006953)	7	0.189	0.516	(CEBPB, 1.902)	(ORM2, 0.793)	(ORM1, 0.63)	(LBP, 0.513)	(STAT3, 0.032)	(APCS, -0.024)	(AHSG, -0.085)
250	CBF LEUKEMIA DOWNING AML Manually Curated	69	0.19	0.516	(CACNA2D2, 1.341)	(EGLN1, 0.939)	(TRIM8, 0.755)	(PMAIP1, 0.73)	(TPSB2, 0.722)	(PGM1, 0.627)	(MN1, 0.441)	(MKNK2, 0.406)	(IL15RA, 0.404)	(PURA, 0.402)	(ADCY7, 0.381)	(HIF1A, 0.379)	(GALNT14, 0.373)	(SLC25A1, 0.366)	(PGDS, 0.357)	(DUSP2, 0.337)	(POU4F1, 0.277)	(CRIP2, 0.271)	(CD34, 0.264)	(SIPA1L1, 0.25)	(ROBO1, 0.229)	(MYH11, 0.229)	(DKFZP434H132, 0.224)	(EGFL7, 0.192)	(DUSP6, 0.18)	(RASA4, 0.173)	(CYLN2, 0.165)	(PIK4CA, 0.157)	(BAIAP3, 0.157)	(CD58, 0.151)	(SYNGR1, 0.131)	(DNMT3B, 0.129)	(ATP2B4, 0.103)	(TRIO, 0.089)	(CBFB, 0.082)	(WASPIP, 0.037)	(BAALC, 0)	(MAN1A1, 0)	(NCALD, 0)	(PTGER2, 0)	(TPK1, 0)	(ABR, 0)	(SPARC, 0)	(ISG20, 0)	(WFDC1, 0)
250	alcohol metabolism (GO:0006066)	4	0.19	0.516	(ALDH3B2, 2.066)	(ALDH1A3, 1.553)	(ALDH2, -0.121)	(ALDH3B1, -0.166)
250	metal ion homeostasis (GO:0006875)	2	0.19	0.516	(MTL5, 2.962)	(CLDN16, -0.24)
250	estrogen biosynthesis (GO:0006703)	2	0.19	0.516	(HSD17B2, 2.292)	(BMPR1B, 0.468)
254	GO ROS FO	26	0.191	0.516	(MTL5, 1.522)	(SOD2, 1.35)	(CCS, 0.891)	(GSS, 0.832)	(SEPP1, 0.7)	(PDLIM1, 0.374)	(NCF2, 0.336)	(ATOX1, 0.302)	(STK25, 0.287)	(CYBA, 0.28)	(CCL5, 0.271)	(RPS6KA5, 0.227)	(AOX1, 0.225)	(SCARA3, 0.182)	(NUDT1, 0.109)	(SGK2, 0.104)	(L3MBTL, 0.096)	(NCF1, 0.088)	(SOD1, 0.066)	(DUSP1, 0.035)	(PRDX2, 0.027)	(MSRA, 0)	(FOXM1, -0.019)	(GPX3, -0.086)	(LTC4S, -0.091)	(MPO, -0.153)
254	ROS Manually Curated	7	0.191	0.516	(SOD2, 2.181)	(PRDX6, 1.06)	(GPX4, 1.007)	(PRDX3, 0.52)	(KIAA0963, 0.183)	(ZNF11B, -0.122)	(GPX1, -0.197)
254	protein repair (GO:0030091)	2	0.191	0.516	(SEPX1, 1.836)	(MSRB2, 0.483)
257	spermatid development (GO:0007286)	5	0.193	0.519	(NME5, 1.681)	(SPAG6, 0.713)	(HSPA2, 0.549)	(BTG1, 0.371)	(CSNK2A2, -0.02)
257	chondroitin sulfate proteoglycan biosynthesis, polysaccharide chain biosynthesis (GO:0050653)	2	0.193	0.519	(ChGn, 1.311)	(GALNACT-2, 1.053)
259	Notch receptor processing (GO:0007220)	6	0.194	0.519	(PSEN2, 1.452)	(PSEN1, 1.361)	(PSENEN, 0.967)	(APH1A, 0.122)	(NCSTN, -0.121)	(ADAM10, -0.159)
260	MAP00562 Inositol phosphate metabolism GenMAPP	19	0.196	0.52	(INPP4B, 2.002)	(PIP5K2B, 1.211)	(PIK3CB, 0.94)	(PLCG2, 0.568)	(PIK3CA, 0.505)	(IMPA1, 0.456)	(PIK4CA, 0.369)	(PIK3C2A, 0.362)	(ITPKB, 0.316)	(PIK3C2G, 0.277)	(INPPL1, 0.223)	(INPP1, 0.106)	(INPP4A, 0.043)	(PLCB2, -0.008)	(PLCD1, -0.036)	(PIK3CG, -0.048)	(PLCG1, -0.072)	(PIK3C2B, -0.115)	(ITPKA, -0.206)
260	caspase activation via cytochrome c (GO:0008635)	5	0.196	0.52	(TP53, 1.509)	(CYCS, 1.076)	(DIABLO, 0.301)	(APAF1, 0.255)	(CASP9, 0.147)
262	ox40Pathway BLACK	3	0.197	0.523	(TNFSF4, 1.93)	(IL2, 1.253)	(TNFRSF4, 0.079)
263	electron transport BioCarta	72	0.198	0.525	(SUOX, 1.252)	(CYP7B1, 0.937)	(CYP39A1, 0.864)	(UGDH, 0.813)	(CYP4B1, 0.718)	(CYB561, 0.651)	(CYB5, 0.635)	(UQCRH, 0.571)	(CYP2J2, 0.549)	(PGRMC1, 0.502)	(MAOA, 0.473)	(CYP4F8, 0.431)	(FDXR, 0.369)	(PGRMC2, 0.358)	(SURF1, 0.339)	(CYP1B1, 0.326)	(MAOB, 0.326)	(CYP26A1, 0.296)	(CYP51A1, 0.289)	(CYP27A1, 0.286)	(UQCRB, 0.25)	(CYP24A1, 0.243)	(CYP27B1, 0.224)	(FADS1, 0.224)	(CYP21A2, 0.064)	(SMOX, 0.049)	(FADS3, 0.041)	(CYBRD1, 0.032)	(CYP2E1, 0.016)	(CYP2C18, 0.016)	(CYP1A2, 0.007)	(CYP2F1, 0.004)	(CYP4A11, 0)	(CYP11A1, 0)	(CYP7A1, 0)	(PTGIS, 0)	(CYP2B6, 0)	(CYP19A1, 0)	(FADS2, 0)	(HCCS, 0)	(CYP2A13, 0)	(SCO2, 0)	(DHODH, 0)	(EIF2AK3, 0)	(CYP3A5, 0)
263	neutrophil chemotaxis (GO:0030593)	4	0.198	0.525	(ITGB2, 1.186)	(IL8, 1.166)	(SYK, 0.48)	(CKLF, 0.329)
265	atrbrcaPathway BRCA1 and 2 block cell cycle progression in response to DNA damage and promote double-stranded break repair; mutations induce breast cancer susceptibility.	20	0.199	0.526	(CHEK1, 1.306)	(TP53, 0.886)	(FANCF, 0.841)	(RAD17, 0.713)	(FANCG, 0.703)	(CHEK2, 0.619)	(ATM, 0.417)	(HUS1, 0.41)	(FANCA, 0.367)	(FANCE, 0.291)	(RAD50, 0.23)	(RAD1, 0.19)	(ATR, 0.17)	(BRCA2, 0.029)	(TREX1, 0.012)	(FANCC, -0.006)	(BRCA1, -0.017)	(MRE11A, -0.017)	(RAD51, -0.105)	(RAD9A, -0.195)
265	response to drug (GO:0042493)	12	0.199	0.526	(SEMA3C, 1.638)	(ABCC6, 1.023)	(CTPS, 0.831)	(MVP, 0.606)	(ABCG2, 0.43)	(ABCA3, 0.277)	(ABCB1, 0.249)	(ABCC1, 0.176)	(SCN11A, -0.056)	(ABCB4, -0.122)	(RAB6C, -0.171)	(CSAG2, -0.205)
265	cotranslational protein targeting to membrane (GO:0006613)	5	0.199	0.526	(SRP14, 1.77)	(SSR1, 0.805)	(TRAM1, 0.56)	(SRP19, 0.292)	(SSR2, 0.011)
268	skeletal development (GO:0001501)	70	0.2	0.53	(EN1, 1.123)	(IGFBP4, 0.947)	(PAPSS2, 0.785)	(TBX3, 0.76)	(GHR, 0.749)	(CHRD, 0.543)	(RPS6KA3, 0.53)	(TEAD4, 0.464)	(TRPS1, 0.413)	(NPR3, 0.392)	(CLEC3B, 0.318)	(FGFR3, 0.274)	(COMP, 0.243)	(SOX9, 0.236)	(MATN3, 0.229)	(SMA3, 0.211)	(DLX5, 0.207)	(ETS2, 0.196)	(TCOF1, 0.194)	(IGF1, 0.187)	(PAPSS1, 0.171)	(EVC, 0.168)	(COL10A1, 0.148)	(EXT1, 0.143)	(PRDX1, 0.113)	(EXT2, 0.11)	(ANXA2, 0.083)	(FBN1, 0.031)	(ALX4, 0)	(CALCA, 0)	(FGFR1, 0)	(MSX2, 0)	(TNFRSF11B, 0)	(SPP2, 0)	(MEPE, 0)	(GDF10, 0)	(CMKLR1, 0)	(SHOX, 0)	(LECT2, 0)	(COL1A1, 0)	(TWIST1, 0)	(EBP, 0)	(GDF11, 0)	(COL9A2, 0)	(COL19A1, 0)
269	CR CYTOSKELETON PNAS 2005	23	0.201	0.531	(MAPT, 1.56)	(MSN, 1.473)	(TUBA1, 1.047)	(PTCH, 0.945)	(TLN1, 0.585)	(FLNA, 0.452)	(MUC1, 0.364)	(PFN1, 0.229)	(ACTG1, 0.209)	(MAP1B, 0.201)	(SPTA1, 0.169)	(GSN, 0.124)	(TUBA2, 0.121)	(VIM, 0.092)	(KISS1, 0.091)	(TTN, 0.067)	(MCF2, 0.028)	(VCL, 0.007)	(CETN1, -0.008)	(MYL2, -0.03)	(SPTB, -0.039)	(MYL3, -0.091)	(RSN, -0.135)
269	negative regulation of S phase of mitotic cell cycle (GO:0045749)	3	0.201	0.531	(APBB2, 2.65)	(APBB1, 0.537)	(PCOLN3, -0.057)
269	regulation of smoothened signaling pathway (GO:0008589)	2	0.201	0.531	(ZIC1, 2.53)	(GLI1, -0.099)
272	N-acetylglucosamine metabolism (GO:0006044)	8	0.202	0.531	(CHST2, 2.01)	(CHST6, 1.229)	(CHST4, 0.318)	(EXTL2, 0.244)	(CHST5, 0.214)	(NAGK, 0.156)	(LARGE, 0.13)	(CHST7, -0.123)
273	igf1Pathway BioCarta	20	0.205	0.531	(SRF, 1.635)	(IRS1, 1.255)	(IGF1R, 0.912)	(RASA1, 0.865)	(PIK3R1, 0.539)	(PIK3CA, 0.502)	(MAPK3, 0.482)	(IGF1, 0.261)	(RAF1, 0.248)	(SOS1, 0.168)	(MAP2K1, 0.151)	(HRAS, 0.15)	(JUN, 0.084)	(CSNK2A1, 0.061)	(SHC1, 0.051)	(GRB2, 0.035)	(MAPK8, 0.027)	(FOS, 0.023)	(PTPN11, 0)	(ELK1, -0.019)
273	homeostasis (GO:0042592)	2	0.205	0.531	(HIF1A, 1.409)	(EP300, 0.979)
275	epidermis development (GO:0008544)	57	0.206	0.531	(KRT16, 1.265)	(PLOD1, 0.771)	(FABP5, 0.745)	(CRABP2, 0.625)	(KRT5, 0.611)	(KLK7, 0.587)	(ATP2C1, 0.451)	(KLK5, 0.448)	(UGCG, 0.442)	(KRT17, 0.388)	(SCEL, 0.38)	(BTD, 0.332)	(PTHLH, 0.276)	(KRT9, 0.252)	(GJB5, 0.236)	(FLOT2, 0.213)	(BNC1, 0.198)	(CALML5, 0.192)	(LAMA3, 0.178)	(PTCH2, 0.145)	(ALDH3A2, 0.131)	(KRTHA1, 0.098)	(S100A7, 0.089)	(POU2F3, 0.075)	(EDAR, 0.037)	(PPARD, 0.029)	(KRTHA2, 0.009)	(SPRR1A, 0)	(TGM5, 0)	(EMP1, 0)	(ATP2A2, 0)	(COL1A1, 0)	(KRTHB3, 0)	(EVPL, 0)	(LAMC2, 0)	(WAS, 0)	(KRT10, 0)	(COL7A1, 0)	(STS, 0)	(FOXN1, 0)	(FGF7, 0)	(KRT13, 0)	(KRTHB5, 0)	(COL17A1, 0)	(KRTHA4, 0)
275	dermatan sulfate proteoglycan biosynthesis, polysaccharide chain biosynthesis (GO:0050652)	2	0.206	0.531	(ChGn, 1.268)	(GALNACT-2, 1.191)
277	iron ion homeostasis (GO:0006879)	7	0.207	0.532	(MYC, 2.086)	(HPX, 0.535)	(FXN, 0.521)	(CP, 0.521)	(TFR2, 0.146)	(FTL, 0.099)	(HFE, -0.198)
277	M phase of mitotic cell cycle (GO:0000087)	2	0.207	0.532	(MPHOSPH6, 2.626)	(MPHOSPH9, 0.034)
277	regulation of glycolysis (GO:0006110)	2	0.207	0.532	(PFKM, 2.092)	(HSGT1, 0.411)
280	MAP00460 Cyanoamino acid metabolism GenMAPP	4	0.21	0.54	(LOC56901, 1.951)	(SHMT2, 1.557)	(GGT1, 0.161)	(SHMT1, -0.221)
280	tyrosine catabolism (GO:0006572)	3	0.21	0.54	(HGD, 2.123)	(HPD, 0.487)	(FAH, 0.174)
280	pyrimidine ribonucleotide biosynthesis (GO:0009220)	2	0.21	0.54	(CMPK, 1.119)	(AK5, 1.099)
283	negative regulation of I-kappaB kinase/NF-kappaB cascade (GO:0043124)	3	0.211	0.543	(TNFAIP3, 1.61)	(RHOH, 1.003)	(ZA20D1, 0.126)
284	endocytosis (GO:0006897)	17	0.214	0.548	(SNX3, 1.222)	(RAB22A, 1.212)	(SNX1, 0.498)	(LRP8, 0.484)	(ATP6V1H, 0.464)	(PSCD2, 0.459)	(AMPH, 0.415)	(TSC2, 0.328)	(NECAP2, 0.314)	(SNX2, 0.269)	(HOOK2, 0.169)	(LDLR, 0.037)	(SNX4, 0.013)	(EPN1, -0.002)	(ANKFY1, -0.016)	(RAB5A, -0.051)	(RAB7, -0.136)
284	cytochrome c oxidase complex assembly (GO:0008535)	2	0.214	0.548	(SURF1, 1.428)	(COX11, 0.782)
286	raccycdPathway BioCarta	22	0.216	0.548	(CCND1, 1.348)	(CCNE1, 1.268)	(TFDP1, 0.847)	(AKT1, 0.598)	(PIK3R1, 0.57)	(PIK3CA, 0.527)	(CDKN1B, 0.472)	(CDK6, 0.462)	(MAPK3, 0.397)	(RAC1, 0.288)	(RAF1, 0.235)	(HRAS, 0.178)	(E2F1, 0.102)	(RB1, 0.057)	(CDKN1A, 0.017)	(CDK4, -0.022)	(MAPK1, -0.03)	(CDK2, -0.041)	(RELA, -0.05)	(NFKBIA, -0.053)	(PAK1, -0.083)	(NFKB1, -0.134)
286	vesicle docking during exocytosis (GO:0006904)	6	0.216	0.548	(STX18, 1.995)	(VTI1B, 0.607)	(VDP, 0.458)	(VAMP8, 0.29)	(VAMP3, 0.153)	(CPLX2, -0.047)
286	locomotory behavior (GO:0007626)	3	0.216	0.548	(PGDS, 1.667)	(NOVA1, 1.007)	(NPY2R, 0.016)
289	il1rPathway BioCarta	32	0.217	0.551	(MAP3K1, 1.258)	(IKBKB, 1.227)	(TGFB3, 1.196)	(IL6, 1.143)	(TOLLIP, 0.784)	(IRAK1, 0.718)	(IL1RAP, 0.582)	(TNF, 0.439)	(MAP3K7, 0.435)	(IRAK3, 0.243)	(MYD88, 0.231)	(IL1B, 0.231)	(IFNB1, 0.179)	(MAP2K3, 0.165)	(MAP3K7IP1, 0.03)	(MAPK8, 0.007)	(NFKBIA, 0)	(IL1A, 0)	(RELA, 0)	(JUN, 0)	(TRAF6, 0)	(IFNA1, 0)	(TGFB1, 0)	(IL1RN, -0.018)	(MAP2K6, -0.022)	(IL1R1, -0.022)	(CHUK, -0.034)	(MAP3K14, -0.035)	(SITPEC, -0.049)	(MAPK14, -0.097)	(TGFB2, -0.107)	(NFKB1, -0.115)
290	negative regulation of cell proliferation (GO:0008285)	113	0.218	0.553	(BCL2, 0.923)	(CDKN2A, 0.909)	(RARRES1, 0.606)	(IL6, 0.561)	(CHEK1, 0.526)	(BTG2, 0.485)	(FABP7, 0.466)	(NCK2, 0.458)	(NF1, 0.455)	(CXCL1, 0.399)	(ALOX15B, 0.396)	(TOB1, 0.382)	(RARRES3, 0.295)	(MNT, 0.261)	(FABP6, 0.259)	(NME2, 0.258)	(CDKN1B, 0.25)	(IGFBP6, 0.243)	(PPAP2A, 0.24)	(LDOC1, 0.236)	(COL4A3, 0.229)	(TP53I11, 0.224)	(CDKN3, 0.218)	(NPM1, 0.213)	(MDM4, 0.212)	(ATP8A2, 0.209)	(ADAMTS1, 0.189)	(IL8, 0.134)	(CTBP1, 0.121)	(PTHLH, 0.12)	(CCL23, 0.094)	(ING1, 0.032)	(SESN1, 0.027)	(KLF11, 0.01)	(BTG4, 0.01)	(PLG, 0)	(COL18A1, 0)	(NOTCH2, 0)	(CDKN1C, 0)	(OPRM1, 0)	(POU1F1, 0)	(TNFRSF9, 0)	(CUL5, 0)	(ABI1, 0)	(IL1A, 0)
290	Glycogen Metabolism BioCarta	34	0.218	0.553	(GYG, 1.083)	(PPP2R5A, 0.967)	(UGP2, 0.87)	(PPP2R3A, 0.859)	(PGM1, 0.856)	(AGL, 0.695)	(CALM1, 0.617)	(PPP2CA, 0.51)	(PHKB, 0.479)	(PPP2R4, 0.397)	(GYS1, 0.298)	(PPP2R1A, 0.289)	(PHKA1, 0.236)	(PPP2R5E, 0.236)	(GSK3B, 0.182)	(PYGL, 0.138)	(GYG2, 0.108)	(PPP2R5D, 0.091)	(PPP2R2B, 0.061)	(GBE1, 0.05)	(GYS2, 0.046)	(PPP2R5B, 0.045)	(PHKG2, 0.009)	(PYGM, 0)	(PPP2R2A, 0)	(PHKG1, 0)	(PHKA2, -0.01)	(GSK3A, -0.013)	(PYGB, -0.017)	(PPP2R1B, -0.017)	(CALM3, -0.018)	(PPP2R5C, -0.03)	(PPP2CB, -0.089)	(CALM2, -0.11)
290	excretion (GO:0007588)	33	0.218	0.553	(ADORA2B, 1.414)	(SCNN1A, 1.23)	(ADM, 1.126)	(SLC26A3, 0.69)	(KCNK5, 0.638)	(AQP9, 0.607)	(TTC10, 0.502)	(NPHP1, 0.26)	(CLCNKA, 0.201)	(CLCN5, 0.156)	(ATP6V1B1, 0.136)	(SCTR, 0.096)	(CLCNKB, 0.048)	(AQP1, 0.041)	(UNC13B, 0.035)	(NPHS2, 0.028)	(AQP3, 0.023)	(KCNJ1, 0.022)	(AVPR2, 0)	(AQP7, 0)	(GUCA2B, 0)	(AQP4, 0)	(GRHPR, 0)	(CLDN16, 0)	(SCNN1B, 0)	(NPHS1, 0)	(AQP6, 0)	(AQP5, 0)	(TACR2, 0)	(NR3C2, 0)	(NFAT5, 0)	(AQP2, 0)	(SCNN1G, 0)
290	ureacyclePathway BioCarta	7	0.218	0.553	(ASS, 1.76)	(GLUD1, 1.515)	(GOT1, 0.931)	(ASL, 0.249)	(CPS1, -0.013)	(ARG1, -0.066)	(GLS, -0.262)
294	cell death (GO:0008219)	10	0.219	0.555	(PTGER3, 1.785)	(FAF1, 1.038)	(EMP2, 0.963)	(TNF, 0.666)	(EMP1, 0.089)	(FOSL2, 0.065)	(EMP3, -0.008)	(EIF4G2, -0.074)	(IL17, -0.081)	(PARP4, -0.085)
294	mRNA processing (GO:0006397)	9	0.219	0.555	(SPOP, 1.809)	(ELAVL4, 0.799)	(KHDRBS1, 0.683)	(HNRPA0, 0.488)	(CUGBP1, 0.223)	(PPARGC1A, 0.133)	(SNRP70, 0.121)	(HNRPA1, 0.069)	(HNRPR, -0.171)
294	glycolysisPathway BioCarta	9	0.219	0.555	(ENO1, 1.992)	(TPI1, 1.879)	(PGAM1, 0.465)	(PGK1, 0.45)	(ALDOB, 0.148)	(PKLR, 0.136)	(HK1, -0.015)	(PFKL, -0.09)	(GPI, -0.178)
297	positive regulation of cell growth (GO:0030307)	2	0.204	0.531	(SPHK1, 0.03)	(ALOX12, 0.008)
298	pmlPathway BioCarta	13	0.22	0.555	(RARA, 1.941)	(TP53, 1.05)	(PML, 0.853)	(TNF, 0.637)	(CREBBP, 0.478)	(DAXX, 0.254)	(SIRT1, 0.234)	(HRAS, 0.194)	(SP100, 0.131)	(RB1, 0.103)	(TNFRSF1B, 0.064)	(TNFRSF1A, -0.069)	(PAX3, -0.172)
299	insulin signalling BioCarta	98	0.221	0.559	(FBP1, 1.2)	(NCK1, 1.023)	(SREBF1, 0.748)	(CEBPB, 0.739)	(IRS1, 0.654)	(NCK2, 0.612)	(VEGF, 0.567)	(BCL2L1, 0.521)	(SERPINB6, 0.515)	(UCP2, 0.498)	(EIF4EBP1, 0.492)	(G6PD, 0.427)	(PIK3CB, 0.424)	(DUSP14, 0.393)	(BRD4, 0.313)	(AKT1, 0.286)	(PDPK1, 0.277)	(ACACB, 0.25)	(BRAF, 0.243)	(PIK3R1, 0.236)	(PIK3CA, 0.229)	(PIK3R2, 0.229)	(RRAS2, 0.229)	(SLC2A1, 0.224)	(PTPN1, 0.224)	(ORM1, 0.218)	(ACOX1, 0.197)	(DOK1, 0.195)	(GSK3B, 0.187)	(PKM2, 0.182)	(DF, 0.161)	(IRS2, 0.153)	(AKT3, 0.145)	(PPARG, 0.067)	(PIK3R3, 0.053)	(PRL, 0.043)	(ACACA, 0.02)	(G6PC, 0.011)	(LNPEP, 0)	(CSN2, 0)	(SLC2A4, 0)	(LEP, 0)	(HK2, 0)	(PCK2, 0)	(PRKCZ, 0)
299	krebPathway BioCarta	8	0.221	0.559	(IDH2, 1.616)	(ACO2, 0.908)	(MDH1, 0.814)	(SDHA, 0.778)	(OGDH, 0.303)	(FH, 0.188)	(CS, 0.004)	(SUCLA2, -0.078)
299	neuron recognition (GO:0008038)	4	0.221	0.559	(HNT, 1.707)	(SLIT2, 1.456)	(OPCML, 0.067)	(PCDH12, -0.085)
302	frizzled signaling pathway (GO:0007222)	6	0.222	0.561	(FZD4, 1.929)	(FZD6, 0.856)	(FZD7, 0.575)	(FZD3, 0.252)	(FZD10, -0.009)	(FZD9, -0.098)
303	leukocyte adhesion (GO:0007159)	4	0.223	0.561	(ITGB2, 1.19)	(TNF, 1.075)	(SYK, 0.621)	(ITGAE, 0.098)
303	vasculogenesis (GO:0001570)	4	0.223	0.561	(VEGF, 1.99)	(GLMN, 0.699)	(EGFL7, 0.481)	(CUL7, -0.102)
303	bile acid metabolism (GO:0008206)	3	0.223	0.561	(ACOX2, 1.699)	(ACOX3, 1.219)	(NR1H4, -0.279)
303	regulation of cytokine biosynthesis (GO:0042035)	2	0.223	0.561	(S100B, 2.423)	(IL12B, -0.053)
307	double-strand break repair (GO:0006302)	8	0.225	0.562	(HTATIP, 1.981)	(PRKDC, 0.811)	(CIB1, 0.47)	(FEN1, 0.441)	(XRCC4, 0.262)	(RAD50, 0.257)	(RAD21, -0.067)	(RAD52, -0.092)
308	MAP00360 Phenylalanine metabolism GenMAPP	16	0.226	0.563	(ALDH3B2, 1.364)	(ALDH1A3, 0.98)	(MAOA, 0.962)	(DDC, 0.836)	(MAOB, 0.608)	(GOT1, 0.548)	(AOC3, 0.537)	(HPD, 0.382)	(TAT, 0.261)	(GOT2, 0.011)	(ABP1, -0.014)	(ALDH3A1, -0.016)	(LPO, -0.058)	(ALDH3B1, -0.063)	(AOC2, -0.096)	(MPO, -0.17)
309	MAP00512 O Glycans biosynthesis GenMAPP	7	0.227	0.566	(GALNT6, 2.429)	(GALNT2, 0.781)	(GALNT1, 0.418)	(GALNT3, 0.413)	(GALNT8, 0.076)	(GALNT7, -0.041)	(GCNT1, -0.089)
309	oxidative phosphorylation (GO:0006119)	4	0.227	0.566	(UQCRH, 1.917)	(UQCRB, 0.934)	(UQCRC1, 0.289)	(UQCRC2, -0.117)
309	negative regulation of DNA replication (GO:0008156)	3	0.227	0.566	(GMNN, 1.951)	(S100A11, 0.463)	(CDC6, 0.075)
309	cytoplasmic sequestering of NF-kappaB (GO:0007253)	2	0.227	0.566	(FAF1, 2.05)	(BCL3, 0.317)
313	slrp2Pathway BLACK	4	0.228	0.568	(TGFB3, 2.613)	(TGFBR1, 0.947)	(TGFB2, -0.132)	(TGFB1, -0.165)
313	nucleotide metabolism (GO:0009117)	2	0.228	0.568	(REXO2, 2.096)	(FHIT, 0.327)
315	igf1mtorPathway BioCarta	20	0.23	0.571	(EIF4EBP1, 1.084)	(IGF1R, 0.938)	(PPP2CA, 0.639)	(PIK3R1, 0.634)	(AKT1, 0.615)	(PDPK1, 0.608)	(RPS6, 0.567)	(PIK3CA, 0.543)	(IGF1, 0.363)	(GSK3B, 0.302)	(PTEN, 0.237)	(PDK2, 0.22)	(EIF2S3, 0.216)	(INPPL1, 0.208)	(EIF2S1, 0.177)	(FRAP1, 0.14)	(EIF4E, 0.009)	(EIF2S2, -0.003)	(RPS6KB1, -0.14)	(EIF2B5, -0.143)
315	akap13Pathway A-kinase anchor protein 13 (AKAP13) localizes protein kinase A holoenzyme and is a nucleotide exchange factor for Rho/Rac.	10	0.23	0.571	(PRKAG1, 1.987)	(PRKAR2B, 0.839)	(PRKACB, 0.731)	(EDG2, 0.687)	(EDG7, 0.442)	(AKAP13, 0.243)	(EDG4, 0.163)	(PRKAR2A, 0.077)	(PRKACG, -0.155)	(GNA12, -0.236)
317	AR MOUSE PLUS TESTO FROM NETAFFX na	58	0.231	0.571	(GFRA1, 1.293)	(AGR2, 1.257)	(AR, 1.101)	(GJB3, 0.812)	(UGT2B28, 0.721)	(CYB561, 0.715)	(STMN1, 0.447)	(NUCB2, 0.353)	(SC4MOL, 0.351)	(FKBP5, 0.303)	(MYOM2, 0.302)	(KIAA0251, 0.285)	(EAF2, 0.273)	(FDFT1, 0.26)	(KCNK1, 0.252)	(UGT2B17, 0.229)	(ISYNA1, 0.229)	(GPC1, 0.229)	(RRM1, 0.224)	(INDO, 0.209)	(KLRB1, 0.204)	(ADCY8, 0.195)	(NCF2, 0.187)	(CLU, 0.151)	(EBP, 0.15)	(TCF7, 0.115)	(ENPP1, 0.093)	(ALPL, 0.081)	(FDPS, 0.02)	(CYP3A43, 0.017)	(AGPAT3, 0.014)	(GSTM1, 0.012)	(ADAM7, 0.004)	(ADRA2C, 0)	(CYP2B6, 0)	(PTPRO, 0)	(ISG20, 0)	(BTG3, 0)	(GPX5, 0)	(TPMT, 0)	(CYP2A13, 0)	(UGT2B15, 0)	(CYP3A5, 0)	(GLDC, 0)	(ACE, 0)
317	AR ORTHOS MAPPED TO U133 VIA NETAFFX na	43	0.231	0.571	(GFRA1, 1.451)	(AGR2, 1.39)	(GJB3, 0.884)	(CYB561, 0.794)	(STMN1, 0.511)	(NUCB2, 0.44)	(SC4MOL, 0.429)	(KIAA0251, 0.374)	(FKBP5, 0.371)	(MYOM2, 0.344)	(KCNK1, 0.299)	(FDFT1, 0.253)	(NCF2, 0.25)	(INDO, 0.245)	(ADCY8, 0.218)	(GPC1, 0.209)	(RRM1, 0.183)	(GSTM1, 0.138)	(ISYNA1, 0.136)	(ALPL, 0.117)	(EBP, 0.116)	(ENPP1, 0.107)	(KLRB1, 0.078)	(FDPS, 0.055)	(ADAM7, 0.046)	(AGPAT3, 0.034)	(TCF7, 0.004)	(MAN1A1, 0)	(ADRA2C, 0)	(ISG20, 0)	(BTG3, 0)	(TPMT, 0)	(GPX5, 0)	(GLUL, 0)	(PEMT, 0)	(CA4, 0)	(RAMP3, 0)	(KCNK7, 0)	(GLDC, 0)	(ACE, 0)	(CA2, 0)	(FKBP11, -0.004)	(PTPRO, -0.029)
317	hsp27Pathway BioCarta	15	0.231	0.571	(BCL2, 2.062)	(HSPB1, 1.364)	(CYCS, 0.738)	(TNF, 0.639)	(FAS, 0.352)	(MAPKAPK2, 0.313)	(DAXX, 0.292)	(APAF1, 0.178)	(CASP9, 0.117)	(FASLG, 0.008)	(HSPB2, -0.006)	(IL1A, -0.019)	(ACTA1, -0.024)	(CASP3, -0.056)	(MAPKAPK3, -0.171)
320	ADULT LIVER vs FETAL LIVER GNF2 Manually Curated	75	0.232	0.571	(DKFZP586B1621, 0.962)	(RAB26, 0.912)	(GSTZ1, 0.889)	(AZGP1, 0.783)	(CES1, 0.78)	(NRTN, 0.562)	(SIGIRR, 0.521)	(AQP9, 0.506)	(CD151, 0.46)	(SHMT2, 0.432)	(ABHD2, 0.426)	(DCPS, 0.415)	(COMT, 0.325)	(GPR30, 0.31)	(CYP27A1, 0.307)	(ACY1, 0.305)	(ADH1C, 0.279)	(C1R, 0.25)	(HLA-DQA1, 0.243)	(IGF1, 0.229)	(NKG7, 0.229)	(FLJ13798, 0.227)	(MGC10334, 0.226)	(HSD11B1, 0.213)	(HGFAC, 0.201)	(PCK1, 0.192)	(CD14, 0.186)	(HPD, 0.186)	(SLC22A1, 0.144)	(NNMT, 0.139)	(C6orf108, 0.137)	(CYP2E1, 0.121)	(IGFALS, 0.089)	(IFITM1, 0.089)	(GPD1, 0.032)	(PKLR, 0.028)	(ASL, 0.019)	(CYP4A11, 0)	(ABCC3, 0)	(HLA-DQB1, 0)	(CYP2B6, 0)	(UPB1, 0)	(C8G, 0)	(APCS, 0)	(RARRES2, 0)
320	G1/S transition of mitotic cell cycle (GO:0000082)	12	0.232	0.571	(SKP2, 1.255)	(BCAT1, 1.098)	(GSPT1, 0.69)	(CUL3, 0.465)	(CDC7, 0.453)	(CUL5, 0.351)	(CUL2, 0.141)	(RCC1, 0.133)	(PPP6C, 0.095)	(CUL1, 0.075)	(CUL4A, 0.015)	(CDK4, -0.047)
322	post-Golgi vesicle-mediated transport (GO:0006892)	7	0.233	0.572	(NBEA, 2.111)	(SCAMP1, 1.463)	(SCAMP2, 0.293)	(STX7, 0.117)	(SEC10L1, -0.121)	(AP3B2, -0.178)	(SCAMP3, -0.236)
322	cellular respiration (GO:0045333)	2	0.233	0.572	(CYCS, 1.57)	(PPARGC1A, 0.391)
324	endosome to lysosome transport (GO:0008333)	4	0.234	0.574	(RHOB, 2.715)	(LYST, 0.269)	(ADRB2, 0.046)	(M6PR, 0.01)
325	isocitrate metabolism (GO:0006102)	2	0.237	0.579	(IDH1, 2.26)	(IDH3B, 0.112)
326	cell cycle checkpoint A point in the eukaryotic cell cycle where progress through the cycle can be halted until conditions are suitable for the cell to proceed to the next stage.	24	0.238	0.581	(CHEK1, 1.176)	(LCMT2, 1.017)	(MCM6, 0.928)	(TP53, 0.794)	(RAD17, 0.618)	(MCM4, 0.508)	(CHEK2, 0.505)	(ATM, 0.41)	(HUS1, 0.403)	(MAD2L1, 0.389)	(MSH3, 0.356)	(MCM7, 0.299)	(TIMP3, 0.287)	(RPA1, 0.233)	(RAD50, 0.152)	(BRCA1, 0.083)	(MRE11A, 0.02)	(ABL1, 0.011)	(RPA2, -0.008)	(RAD51, -0.034)	(MXD3, -0.035)	(RPA3, -0.125)	(RAD9A, -0.17)	(GADD45A, -0.199)
326	muscarinic acetylcholine receptor, phospholipase C activating pathway (GO:0007207)	2	0.238	0.581	(GNA15, 2.479)	(CHRM2, -0.142)
326	second-messenger-mediated signaling (GO:0019932)	2	0.238	0.581	(DGKD, 2.439)	(PPP2R1B, 0.01)
329	rac1Pathway BioCarta	22	0.239	0.582	(MAP3K1, 1.457)	(ARFIP2, 0.944)	(WASF1, 0.842)	(PLD1, 0.755)	(CDK5, 0.701)	(PIK3R1, 0.629)	(PIK3CA, 0.506)	(RALBP1, 0.316)	(NCF2, 0.302)	(CFL1, 0.219)	(CDK5R1, 0.218)	(RAC1, 0.197)	(TRIO, 0.166)	(PDGFRA, 0.011)	(VAV1, 0.002)	(PPP1R12B, -0.018)	(LIMK1, -0.035)	(RPS6KB1, -0.066)	(PAK1, -0.073)	(MYL2, -0.105)	(MYLK, -0.136)	(CHN1, -0.206)
329	DNA metabolism (GO:0006259)	9	0.239	0.582	(IGFBP4, 1.973)	(TFDP2, 0.738)	(RAN, 0.618)	(DNASE2, 0.301)	(KPNA2, 0.225)	(ADRA1D, 0.135)	(NT5E, 0.078)	(ENDOG, -0.03)	(DTYMK, -0.261)
329	mitotic sister chromatid segregation (GO:0000070)	3	0.239	0.582	(ZW10, 2.518)	(ESPL1, 0.245)	(KIF25, 0.058)
329	protein deglycosylation (GO:0006517)	2	0.239	0.582	(AGA, 1.591)	(MAN2B1, 0.504)
333	cell death Activation or halting of cellular processes so that vital functions markedly cease, culminating in cell death.	13	0.24	0.582	(PTGER3, 1.807)	(EMP2, 1.007)	(OPTN, 0.689)	(RRAGA, 0.627)	(APP, 0.576)	(CLU, 0.45)	(CLUL1, 0.339)	(FOSL2, 0.219)	(EVI1, 0.064)	(EMP1, 0.012)	(EIF4G2, -0.041)	(EMP3, -0.045)	(IL17, -0.15)
333	endosome transport (GO:0016197)	3	0.24	0.582	(TOM1, 1.457)	(ZFYVE16, 0.816)	(TINAGL1, 0.15)
333	amine metabolism (GO:0009308)	3	0.24	0.582	(SULT1A1, 1.348)	(AOC3, 0.908)	(SULT1C1, 0.374)
336	sarsPathway BioCarta	10	0.241	0.582	(LDHB, 2.125)	(FBL, 1.985)	(NCL, 0.644)	(CKM, 0.219)	(LDHC, 0.163)	(LDHA, 0.162)	(EIF4E, -0.045)	(ANPEP, -0.113)	(GPT, -0.118)	(MAPK14, -0.122)
337	protein amino acid farnesylation (GO:0018347)	2	0.231	0.571	(FNTB, 0.045)	(FNTA, -0.001)
338	lipid metabolism (GO:0006629)	66	0.243	0.589	(SREBF1, 0.781)	(ALDH3B2, 0.709)	(FABP5, 0.704)	(PMVK, 0.629)	(ACOT9, 0.493)	(ALOX15B, 0.462)	(ALDH1A3, 0.461)	(APOD, 0.453)	(CDS1, 0.448)	(MGST3, 0.41)	(CPNE1, 0.39)	(ACAT2, 0.364)	(MGLL, 0.347)	(ANXA1, 0.317)	(PLTP, 0.29)	(ACAD8, 0.284)	(PAFAH1B1, 0.283)	(AGPS, 0.209)	(ACOT8, 0.172)	(CPNE3, 0.16)	(ATP8B1, 0.149)	(APOL2, 0.12)	(STARD3, 0.111)	(TTPA, 0.103)	(SC5DL, 0.094)	(NR2F2, 0.085)	(PPARD, 0.034)	(LIPT1, 0.015)	(TPP1, 0)	(AKR1C2, 0)	(APOF, 0)	(ACOX1, 0)	(LRP2, 0)	(ZNF202, 0)	(APOC1, 0)	(CHKA, 0)	(LDLR, 0)	(LRP1, 0)	(ACOT7, 0)	(AKR1C3, 0)	(UCP3, 0)	(CPNE6, 0)	(SREBF2, 0)	(AOAH, 0)	(OCRL, 0)
339	cell cycle arrest Any process by which progression through the cell cycle is halted during one of the normal phases (G1, S, G2, M).	32	0.244	0.59	(CDKN2A, 1.593)	(MYC, 1.326)	(GMNN, 0.777)	(PLAGL1, 0.767)	(C10orf7, 0.677)	(CDKN1B, 0.477)	(KHDRBS1, 0.391)	(CDKN3, 0.366)	(SESN1, 0.332)	(CDKN2C, 0.304)	(CUL3, 0.268)	(CUL5, 0.262)	(CUL2, 0.186)	(CDKN2D, 0.183)	(AIF1, 0.131)	(PPM1G, 0.094)	(CDKN1C, 0.092)	(CUL1, 0.032)	(MLLT7, 0.028)	(CDKN1A, 0.009)	(GAS7, 0)	(CUL4A, 0)	(IFNW1, 0)	(PPP1R15A, 0)	(CDKN2B, 0)	(GAS1, -0.017)	(MAPK12, -0.02)	(EIF4G2, -0.031)	(RPP14, -0.052)	(MAP2K6, -0.056)	(PCAF, -0.107)	(GADD45A, -0.203)
339	MAPK Cascade GO	21	0.244	0.59	(MAP3K1, 1.507)	(MAP2, 1.218)	(NRAS, 1.077)	(MAPK10, 0.795)	(BRAF, 0.521)	(MAPK3, 0.429)	(MBP, 0.337)	(MAP3K3, 0.285)	(RAF1, 0.243)	(MAP2K3, 0.19)	(MAP2K1, 0.165)	(MAP2K7, 0.114)	(JUN, 0.096)	(PLCB3, 0.076)	(MAP3K2, 0.05)	(RRAS, 0.016)	(MAPK1, 0.015)	(MAP2K6, -0.008)	(ELK1, -0.022)	(MAP2K4, -0.023)	(MAPK14, -0.093)
339	regulation of G-protein coupled receptor protein signaling pathway (GO:0008277)	20	0.244	0.59	(RGS12, 1.04)	(RGS20, 1.009)	(RGS5, 0.913)	(GRK4, 0.637)	(RAMP1, 0.466)	(RGS4, 0.4)	(GRK6, 0.271)	(RGS2, 0.255)	(GRK5, 0.246)	(RGS3, 0.208)	(RGS11, 0.081)	(RGS14, 0.054)	(RGS16, 0.036)	(GNG7, 0.026)	(RGS9, 0)	(ECE2, 0)	(GNG4, -0.017)	(GRK1, -0.04)	(GIT1, -0.076)	(GIT2, -0.088)
339	ectoderm development (GO:0007398)	9	0.244	0.59	(KRT6B, 1.669)	(TFAP2A, 1.447)	(KRT6A, 1.079)	(EPIM, 0.095)	(SMURF1, 0.047)	(FOXE1, -0.01)	(EDA, -0.024)	(ZBTB7B, -0.055)	(VAX2, -0.107)
339	establishment of tissue polarity (GO:0007164)	3	0.244	0.59	(FZD6, 1.362)	(FZD2, 0.649)	(FZD5, 0.401)
339	glycolipid metabolism (GO:0006664)	2	0.244	0.59	(ST3GAL6, 1.781)	(ST6GALNAC4, 0.364)
345	central nervous system development (GO:0007417)	60	0.245	0.593	(PNMA1, 1.066)	(RNF103, 1.022)	(JRKL, 0.92)	(GSTP1, 0.866)	(CELSR1, 0.831)	(PAX6, 0.658)	(UGT8, 0.598)	(RPS6KA3, 0.582)	(S100B, 0.572)	(ARNT2, 0.374)	(BTD, 0.333)	(PTS, 0.304)	(SLIT3, 0.277)	(PCP4, 0.224)	(MBP, 0.21)	(ATOH1, 0.152)	(ALDH3A2, 0.102)	(ADAM22, 0.089)	(PTPRZ1, 0.083)	(DCAMKL1, 0.001)	(SH3GL3, 0)	(JARID2, 0)	(POU3F3, 0)	(SNCA, 0)	(MOG, 0)	(RPS6KA6, 0)	(TAGLN3, 0)	(SHC3, 0)	(NPAS1, 0)	(ADARB1, 0)	(C7orf16, 0)	(DCX, 0)	(IL1RAPL2, 0)	(GRIK1, 0)	(HPCAL4, 0)	(MAL, 0)	(PROP1, 0)	(NPAS2, 0)	(PARK2, 0)	(NHLH2, 0)	(PSPN, 0)	(NPTX1, 0)	(DSCR1, 0)	(DRP2, 0)	(ATN1, 0)
345	SA B CELL RECEPTOR COMPLEXES SigmaAldrich	24	0.245	0.593	(MAP3K1, 1.413)	(VAV3, 1.14)	(RPS6KA3, 1.087)	(LYN, 0.921)	(BLNK, 0.689)	(ATF2, 0.676)	(MAPK3, 0.365)	(PAPPA, 0.295)	(SYK, 0.292)	(RAC1, 0.227)	(HRAS, 0.167)	(SOS1, 0.166)	(MAP2K1, 0.133)	(GRB2, 0.128)	(MAPK8IP3, 0.041)	(FOS, 0.033)	(SHC1, 0.032)	(JUN, 0.015)	(VAV1, -0.007)	(RPS6KA1, -0.012)	(MAPK1, -0.015)	(ELK1, -0.072)	(VAV2, -0.113)	(BCR, -0.181)
345	actin polymerization and/or depolymerization (GO:0008154)	4	0.245	0.593	(EVL, 2.567)	(WASL, 0.243)	(WASPIP, 0.108)	(WAS, -0.176)
348	ghPathway BioCarta	27	0.246	0.595	(SRF, 1.451)	(GHR, 1.351)	(IRS1, 1.153)	(STAT5B, 0.777)	(PRKCA, 0.572)	(PIK3R1, 0.47)	(PIK3CA, 0.4)	(MAPK3, 0.36)	(JAK2, 0.289)	(RAF1, 0.244)	(SOCS1, 0.203)	(SOS1, 0.157)	(STAT5A, 0.156)	(HRAS, 0.143)	(MAP2K1, 0.109)	(SHC1, 0.073)	(GH1, 0.062)	(MAPK1, 0.039)	(GRB2, 0.027)	(SLC2A4, 0)	(PRKCB1, 0)	(RPS6KA1, -0.011)	(PLCG1, -0.017)	(INSR, -0.019)	(TCF1, -0.041)	(PTPN6, -0.047)	(INS, -0.131)
348	FA Manually Curated	20	0.246	0.595	(ACADSB, 1.623)	(AMACR, 1.411)	(CRAT, 0.679)	(ACADM, 0.66)	(CPT1A, 0.464)	(HADHSC, 0.447)	(DCI, 0.361)	(ACAT1, 0.334)	(ACADS, 0.213)	(CPT1B, 0.193)	(CPT2, 0.176)	(ACAA2, 0.164)	(DECR1, 0.16)	(ECHS1, 0.156)	(BC002942, 0.139)	(HADHA, 0.133)	(ACADL, 0.102)	(ACADVL, -0.02)	(HADH2, -0.061)	(HADHB, -0.08)
348	tRNA Synthetases BioCarta	18	0.246	0.595	(YARS, 1.05)	(HARSL, 0.948)	(DARS, 0.822)	(GARS, 0.734)	(KARS, 0.587)	(MARS, 0.395)	(EPRS, 0.356)	(QARS, 0.259)	(WARS, 0.223)	(TARS, 0.217)	(HARS, 0.212)	(NARS, 0.203)	(SARS, 0.171)	(AARS, 0.081)	(CARS, 0.034)	(IARS, 0.03)	(LARS, -0.083)	(RARS, -0.11)
348	cytoskeletal anchoring (GO:0007016)	5	0.246	0.595	(RDX, 1.202)	(FLNB, 1.059)	(PLEC1, 0.48)	(SPTBN4, 0.255)	(VIL2, -0.022)
352	acyl-CoA metabolism (GO:0006637)	2	0.247	0.595	(CRAT, 1.601)	(MLYCD, 0.392)
353	microtubule-based process (GO:0007017)	2	0.248	0.597	(PAFAH1B1, 1.193)	(KIFAP3, 0.959)
354	cell-cell adhesion (GO:0016337)	5	0.25	0.599	(ANXA9, 2.59)	(CRISP3, 0.841)	(CD2, 0.137)	(EGFR, 0.012)	(C1QR1, -0.25)
355	ptc1Pathway BioCarta	11	0.251	0.6	(PTCH, 1.394)	(XPO1, 0.757)	(CCNB1, 0.704)	(CDC2, 0.539)	(CDK7, 0.493)	(MNAT1, 0.49)	(CCNH, 0.291)	(CDC25A, 0.222)	(CDC25B, 0.158)	(SHH, -0.036)	(CDC25C, -0.166)
356	MAP00533 Keratan sulfate biosynthesis GenMAPP	6	0.252	0.602	(FUT8, 2.694)	(B4GALT1, 0.62)	(PPOX, 0.377)	(B4GALT5, 0.018)	(B4GALT3, -0.095)	(B4GALT2, -0.179)
357	NLS-bearing substrate import into nucleus (GO:0006607)	12	0.254	0.605	(KPNA4, 1.085)	(KPNB1, 0.974)	(RANBP5, 0.666)	(TRPS1, 0.658)	(KPNA5, 0.545)	(CBLB, 0.309)	(KPNA2, 0.237)	(KPNA1, 0.147)	(NCKIPSD, 0.082)	(FYB, 0.073)	(KPNA3, -0.07)	(KPNA6, -0.129)
357	platelet activation (GO:0030168)	5	0.254	0.605	(EVL, 2.367)	(GP1BA, 0.441)	(F2, 0.37)	(CD40LG, -0.022)	(PF4, -0.152)
359	gluconeogenesis (GO:0006094)	3	0.255	0.607	(COQ7, 2.034)	(ATF4, 0.498)	(SLC25A10, 0.133)
360	nucleocytoplasmic transport (GO:0006913)	4	0.256	0.608	(NUP205, 2.038)	(NPM1, 1.101)	(NUP98, -0.08)	(ADAM10, -0.161)
360	negative regulation of growth (GO:0045926)	3	0.256	0.608	(ALOX15B, 1.724)	(BBC3, 0.705)	(ING4, 0.071)
360	regulation of exocytosis (GO:0017157)	2	0.256	0.608	(SYT1, 2.293)	(SEPT5, -0.103)
363	mspPathway BioCarta	6	0.257	0.61	(CCL2, 1.887)	(TNF, 1.025)	(IL1B, 0.781)	(MST1, 0.328)	(CSF1, 0.027)	(MST1R, -0.253)
363	appPathway BLACK	3	0.257	0.61	(PSEN1, 1.876)	(APP, 1.079)	(ADAM10, -0.257)
365	regulation of endocytosis (GO:0030100)	2	0.258	0.611	(ZFYVE16, 1.143)	(AP2S1, 1.051)
366	regulation of transcription from RNA polymerase II promoter (GO:0006357)	148	0.259	0.612	(MYC, 0.632)	(SRF, 0.621)	(SOD2, 0.576)	(TBX3, 0.572)	(SREBF1, 0.526)	(TFAP2B, 0.504)	(TFAP2A, 0.435)	(TARBP2, 0.433)	(DEK, 0.42)	(OIP106, 0.41)	(SMARCE1, 0.379)	(SMARCD3, 0.362)	(TCF7L2, 0.359)	(MYOD1, 0.338)	(STAT5B, 0.336)	(TBX19, 0.333)	(SOX10, 0.328)	(TEAD4, 0.317)	(SAP18, 0.316)	(ZNF161, 0.294)	(SPIB, 0.283)	(TFDP1, 0.277)	(SMARCC2, 0.243)	(JUND, 0.229)	(CITED1, 0.229)	(ATF5, 0.224)	(TCEB3, 0.218)	(HOXC5, 0.218)	(TFDP2, 0.213)	(RNF4, 0.213)	(ZFPM2, 0.213)	(HOXC6, 0.204)	(C19orf2, 0.201)	(POU4F1, 0.182)	(CLOCK, 0.108)	(CHD1, 0.099)	(GABPB2, 0.019)	(SP2, 0.017)	(CRSP2, 0)	(HMGB2, 0)	(KLF7, 0)	(TCF4, 0)	(SMARCA2, 0)	(ZNF143, 0)	(STAT6, 0)
366	induction of apoptosis via death domain receptors (GO:0008625)	7	0.259	0.612	(BID, 1.479)	(CRADD, 0.761)	(FADD, 0.474)	(DAXX, 0.396)	(IL18, 0.23)	(DIABLO, 0.216)	(DEDD, -0.143)
368	AR MOUSE na	43	0.26	0.613	(GFRA1, 1.433)	(AGR2, 1.415)	(GJB3, 0.872)	(CYB561, 0.801)	(STMN1, 0.507)	(NUCB2, 0.427)	(KIAA0251, 0.39)	(FKBP5, 0.367)	(MYOM2, 0.366)	(SC4MOL, 0.34)	(FDFT1, 0.336)	(GPC1, 0.314)	(KCNK1, 0.31)	(INDO, 0.248)	(NCF2, 0.243)	(ADCY8, 0.229)	(RRM1, 0.218)	(ISYNA1, 0.2)	(GSTM1, 0.122)	(ALPL, 0.114)	(FDPS, 0.094)	(KLRB1, 0.093)	(ADAM7, 0.073)	(GLDC, 0.053)	(EBP, 0.025)	(ENPP1, 0.019)	(TCF7, 0.018)	(AGPAT3, 0.007)	(MAN1A1, 0)	(ADRA2C, 0)	(PTPRO, 0)	(ISG20, 0)	(FKBP11, 0)	(BTG3, 0)	(GPX5, 0)	(GLUL, 0)	(PEMT, 0)	(CA4, 0)	(RAMP3, 0)	(KCNK7, 0)	(ACE, 0)	(CA2, 0)	(TPMT, -0.035)
368	phagocytosis (GO:0006909)	4	0.26	0.613	(CORO1C, 2.064)	(CD14, 0.711)	(ADORA2A, 0.249)	(ADORA1, -0.238)
368	synaptic vesicle endocytosis (GO:0048488)	2	0.26	0.613	(ITSN1, 2.4)	(SYNJ1, -0.132)
368	negative regulation of protein biosynthesis (GO:0017148)	2	0.26	0.613	(PRKAA1, 2.783)	(NDUFA13, -0.187)
372	feederPathway Sugars such as mannose, galactose, and fructose are enzymatically converted to glucose via "feeder" pathways that lead to glycolysis.	9	0.262	0.618	(TPI1, 1.942)	(PGM1, 1.524)	(LCT, 0.774)	(PYGL, 0.317)	(KHK, 0.185)	(HK1, 0.002)	(PYGM, -0.051)	(MPI, -0.067)	(TREH, -0.133)
373	sensory perception of smell (GO:0007608)	4	0.263	0.621	(SLIT2, 1.549)	(OMP, 1.036)	(OR1D2, 0.112)	(OR52A1, 0.087)
374	s1pPathway BioCarta	8	0.265	0.621	(SREBF1, 1.98)	(EPLIN, 1.945)	(HMGCS1, 0.629)	(LDLR, 0.053)	(MBTPS1, -0.015)	(SREBF2, -0.156)	(MBTPS2, -0.177)	(SCAP, -0.203)
374	phosphorylation (GO:0016310)	3	0.265	0.621	(TOLLIP, 1.55)	(PGK1, 0.526)	(FRAP1, 0.346)
376	peroxisome organization and biogenesis (GO:0007031)	8	0.266	0.621	(PEX16, 1.364)	(ABCD3, 0.766)	(PEX1, 0.379)	(VPS4B, 0.357)	(PEX3, 0.298)	(PXMP3, 0.16)	(PEX6, 0.15)	(PEX10, 0.105)
376	GPI anchor biosynthesis (GO:0006506)	4	0.266	0.621	(PIGH, 1.407)	(PIGO, 1.382)	(PIGF, 0.313)	(PIGC, -0.257)
378	acetaminophenPathway Acetaminophen selectively inhibits Cox-3, which is localized to the brain, and yields the toxic metabolite NAPQI when processed by CAR in the liver.	5	0.268	0.621	(PTGS2, 1.966)	(NR1I3, 1.291)	(CYP2E1, 0.236)	(CYP1A2, 0.043)	(PTGS1, -0.048)
378	gonad development (GO:0008406)	2	0.268	0.621	(HMGCR, 1.901)	(MKKS, 0.333)
378	glycoprotein biosynthesis (GO:0009101)	2	0.268	0.621	(TNIP1, 1.09)	(MAN2A1, 0.886)
381	EMT UP Jechlinger et al 2003	55	0.269	0.621	(PHGDH, 1.21)	(MMP12, 0.953)	(MTHFD2, 0.746)	(S100A8, 0.721)	(UPP1, 0.717)	(SLPI, 0.713)	(CXCL1, 0.699)	(VLDLR, 0.586)	(PPIC, 0.491)	(ASNS, 0.451)	(HIF1A, 0.404)	(SRM, 0.387)	(CYP1B1, 0.356)	(CMKOR1, 0.313)	(PLA2G7, 0.301)	(PDGFRB, 0.274)	(CXCL5, 0.208)	(IRF7, 0.19)	(IFIT1, 0.183)	(SNAI1, 0.155)	(DCN, 0.144)	(IFITM3, 0.102)	(SLC3A2, 0.088)	(CTSZ, 0.05)	(ADA, 0.017)	(CD68, 0.016)	(G1P2, 0.013)	(BCL3, 0.01)	(SPARC, 0.005)	(ADSS, 0)	(PDGFRA, 0)	(DDR2, 0)	(PROCR, 0)	(PTGS1, 0)	(MMP2, 0)	(GALK1, 0)	(TNC, 0)	(COL6A2, 0)	(CDH15, 0)	(RRAS, 0)	(B2M, 0)	(MMP13, 0)	(VIM, 0)	(RNASET2, 0)	(CDH2, 0)
381	mtorPathway BioCarta	23	0.269	0.621	(EIF4EBP1, 0.989)	(PDPK1, 0.627)	(AKT1, 0.617)	(PIK3R1, 0.598)	(PPP2CA, 0.575)	(PIK3CA, 0.497)	(RPS6, 0.49)	(EIF4G1, 0.483)	(EIF4B, 0.441)	(FKBP1A, 0.361)	(EIF3S10, 0.307)	(TSC2, 0.263)	(PDK2, 0.245)	(TSC1, 0.241)	(PTEN, 0.232)	(EIF4A1, 0.197)	(EIF4G3, 0.161)	(FRAP1, 0.14)	(EIF4A2, 0.045)	(EIF4G2, 0.007)	(RPS6KB1, -0.067)	(EIF4E, -0.127)	(MKNK1, -0.127)
381	fertilization (sensu Metazoa) (GO:0007338)	14	0.269	0.621	(DNALI1, 1.966)	(CLGN, 1.008)	(UBXD6, 0.631)	(CLU, 0.448)	(SPA17, 0.292)	(GNPDA1, 0.281)	(BPY2, 0.268)	(OR10J1, 0.181)	(SPAG1, 0.078)	(ADAM20, -0.008)	(DAZ1, -0.046)	(ADAM21, -0.047)	(XKRY, -0.113)	(MST1R, -0.225)
381	androgen receptor signaling pathway (GO:0030521)	12	0.269	0.621	(THRAP1, 1.372)	(PPAP2A, 0.777)	(THRAP5, 0.618)	(CRSP6, 0.48)	(THRAP3, 0.269)	(CRSP2, 0.237)	(ARID1A, 0.203)	(DAXX, 0.185)	(MED12, 0.173)	(PPARBP, 0.17)	(THRAP4, 0.049)	(MED4, -0.009)
385	response to pest, pathogen or parasite (GO:0009613)	9	0.271	0.621	(ACTL6A, 1.567)	(PABPC4, 0.751)	(CAPG, 0.483)	(GSR, 0.449)	(SLC11A1, 0.311)	(IL1F9, 0.258)	(SLC13A4, 0.068)	(DEFB4, 0.042)	(CHIT1, -0.076)
386	MAP00350 Tyrosine metabolism GenMAPP	29	0.272	0.621	(ALDH3B2, 1.124)	(HGD, 1)	(ALDH1A3, 0.781)	(DDC, 0.72)	(MAOA, 0.696)	(MAOB, 0.473)	(COMT, 0.446)	(GOT1, 0.423)	(ADH1A, 0.358)	(AOC3, 0.358)	(ADH1C, 0.355)	(ADH1B, 0.343)	(AOX1, 0.26)	(TAT, 0.238)	(PNMT, 0.232)	(HPD, 0.15)	(TYR, 0.068)	(DBH, 0.021)	(GOT2, 0.004)	(ARVCF, 0)	(ALDH3A1, 0)	(ABP1, 0)	(TH, -0.019)	(FAH, -0.021)	(ADH7, -0.038)	(ADH6, -0.057)	(ADH5, -0.061)	(ALDH3B1, -0.064)	(AOC2, -0.065)
386	ST MONOCYTE AD PATHWAY Signalling Transduction KE	26	0.272	0.621	(HTATIP, 1.459)	(PTX3, 1.072)	(RYR1, 0.779)	(GNAI1, 0.753)	(AKT1, 0.558)	(ITPR1, 0.512)	(CAMP, 0.508)	(PTX1, 0.458)	(APC, 0.42)	(DAG1, 0.375)	(RAC1, 0.213)	(GNAQ, 0.168)	(KCNJ3, 0.166)	(ITPR2, 0.158)	(PITX2, 0.122)	(ITPR3, 0.111)	(ADRB1, 0.084)	(KCNJ9, 0.064)	(CAV3, 0.003)	(DLG4, 0)	(MAPK1, 0)	(ASAH1, -0.023)	(KCNJ5, -0.065)	(BF, -0.079)	(EPHB2, -0.084)	(RHO, -0.2)
388	lairPathway BioCarta	16	0.273	0.621	(IL6, 1.526)	(ICAM1, 0.992)	(ITGB2, 0.816)	(C5, 0.804)	(IL8, 0.714)	(TNF, 0.6)	(C7, 0.282)	(ITGAL, 0.166)	(C6, 0.103)	(VCAM1, 0.094)	(IL1A, 0.064)	(ITGA4, -0.012)	(C3, -0.023)	(ITGB1, -0.054)	(SELP, -0.064)	(SELPLG, -0.133)
388	mrpPathway BioCarta	6	0.273	0.621	(GSTP1, 2.496)	(ABCB11, 0.733)	(ABCB1, 0.416)	(ABCC1, 0.313)	(ABCC3, -0.012)	(ABCB4, -0.19)
390	hivnefPathway BioCarta	54	0.274	0.623	(BCL2, 1.3)	(MAP3K1, 1.034)	(MAP3K5, 0.629)	(PSEN2, 0.61)	(BID, 0.609)	(PSEN1, 0.565)	(RASA1, 0.55)	(DFFB, 0.473)	(NUMA1, 0.451)	(CASP6, 0.445)	(CYCS, 0.441)	(CRADD, 0.346)	(PRKDC, 0.343)	(TNF, 0.327)	(BIRC2, 0.294)	(BIRC3, 0.276)	(PRKCD, 0.274)	(DAXX, 0.236)	(ACTG1, 0.229)	(CASP8, 0.224)	(FADD, 0.194)	(CDC2L2, 0.192)	(RIPK1, 0.171)	(CFLAR, 0.121)	(DFFA, 0.121)	(TRADD, 0.111)	(MAPK8, 0.094)	(LMNA, 0.071)	(BIRC4, 0.056)	(PAK2, 0.022)	(CDC2L1, 0.019)	(TNFRSF1B, 0.007)	(RELA, 0)	(CASP3, 0)	(BAG4, 0)	(MAP2K7, 0)	(TRAF2, 0)	(PTK2, 0)	(SPTAN1, 0)	(MAP3K14, 0)	(LMNB1, 0)	(MDM2, 0)	(CASP9, 0)	(NFKBIA, 0)	(TNFRSF1A, 0)
390	urea cycle (GO:0000050)	2	0.274	0.623	(ASS, 2.471)	(SLC25A15, -0.158)
392	response to heat (GO:0009408)	2	0.275	0.623	(AKT1, 1.614)	(DNAJB4, 0.329)
393	digestion (GO:0007586)	34	0.276	0.625	(TFF3, 1.667)	(CYP39A1, 1.055)	(AKR1D1, 0.727)	(SLC15A1, 0.575)	(CAPN9, 0.548)	(AKR1B10, 0.498)	(ACSL1, 0.486)	(AMY1A, 0.329)	(CCKBR, 0.302)	(NMU, 0.294)	(SSTR2, 0.218)	(VIPR1, 0.18)	(CSN1S1, 0.153)	(PGC, 0.065)	(HTR3A, 0.048)	(ATP8B1, 0.008)	(CTSE, 0.006)	(PPARGC1A, 0.004)	(CCKAR, 0)	(AKR1C2, 0)	(MLNR, 0)	(PRSS3, 0)	(GALR2, 0)	(MEP1B, 0)	(PPYR1, 0)	(PPY, 0)	(ELA3A, 0)	(GALR1, 0)	(FABP2, 0)	(TFF2, 0)	(SSTR1, 0)	(MEP1A, 0)	(PYY, -0.03)	(SCTR, -0.059)
393	tgfbPathway BioCarta	14	0.276	0.625	(TGFB3, 1.675)	(CDH1, 0.709)	(MAP3K7, 0.677)	(MAPK3, 0.524)	(TGFBR1, 0.492)	(APC, 0.456)	(CREBBP, 0.4)	(EP300, 0.342)	(MAP2K1, 0.239)	(TGFBR2, 0.149)	(SKIL, 0)	(TGFB2, -0.027)	(MAP3K7IP1, -0.037)	(TGFB1, -0.118)
395	N-glycan processing (GO:0006491)	5	0.278	0.63	(FUT8, 2.474)	(MAN1A2, 0.379)	(ST8SIA2, 0.264)	(ST8SIA3, 0.2)	(ST8SIA4, -0.175)
396	fasPathway Binding of the Fas ligand to the Fas receptor induces caspase activation and consequent apoptosis in the Fas-expressing cell.	26	0.279	0.631	(MAP3K1, 1.352)	(RIPK2, 1.145)	(FAF1, 0.763)	(DFFB, 0.637)	(CASP6, 0.634)	(PRKDC, 0.529)	(MAP3K7, 0.498)	(PTPN13, 0.436)	(CASP8, 0.36)	(CASP10, 0.351)	(FADD, 0.291)	(LMNA, 0.239)	(DAXX, 0.234)	(DFFA, 0.203)	(SPTAN1, 0.116)	(PAK2, 0.109)	(JUN, 0.105)	(CFLAR, 0.102)	(RB1, 0.096)	(CASP7, 0.075)	(LMNB1, 0.019)	(MAP2K4, 0.007)	(MAPK8, 0)	(PAK1, -0.042)	(CASP3, -0.092)	(ARHGDIB, -0.136)
397	MAP00020 Citrate cycle TCA cycle GenMAPP	17	0.283	0.635	(IDH2, 1.271)	(IDH1, 1.195)	(ACO2, 0.691)	(SDHA, 0.571)	(PCK1, 0.512)	(MDH1, 0.453)	(SDHB, 0.318)	(IDH3G, 0.242)	(ACLY, 0.222)	(OGDH, 0.187)	(ACO1, 0.185)	(FH, 0.13)	(MDH2, -0.002)	(CS, -0.003)	(PC, -0.029)	(DLD, -0.081)	(IDH3A, -0.095)
398	vipPathway BioCarta	26	0.284	0.635	(MYC, 1.462)	(MAP3K1, 1.389)	(SYT1, 0.922)	(CALM1, 0.693)	(EGR3, 0.671)	(PRKAR1A, 0.577)	(PRKAR2B, 0.53)	(PRKACB, 0.431)	(EGR2, 0.241)	(PPP3CA, 0.194)	(VIPR2, 0.149)	(PPP3CB, 0.139)	(GNAQ, 0.093)	(PRKAR1B, 0.087)	(VIP, 0)	(NFKB1, -0.02)	(PRKAR2A, -0.029)	(PLCG1, -0.046)	(CALM2, -0.052)	(PPP3CC, -0.056)	(NFATC1, -0.058)	(CHUK, -0.062)	(RELA, -0.071)	(NFKBIA, -0.093)	(PRKACG, -0.138)	(CALM3, -0.191)
398	mRNA export from nucleus (GO:0006406)	9	0.284	0.635	(HRB, 1.486)	(NUP160, 0.811)	(DDX39, 0.492)	(NUP107, 0.459)	(BAT1, 0.337)	(NUP133, 0.137)	(DDX19B, 0.117)	(NXF3, 0.09)	(RAE1, -0.067)
400	SIG IL4RECEPTOR IN B LYPHOCYTES SignallingAlliance	27	0.286	0.637	(BCL2, 1.661)	(IRS1, 1.132)	(PPP1R13B, 0.652)	(PIK3R1, 0.485)	(PIK3CA, 0.468)	(MAPK3, 0.44)	(AKT1, 0.439)	(PIK3CD, 0.366)	(PDK1, 0.347)	(IRS2, 0.313)	(AKT3, 0.267)	(GSK3B, 0.255)	(SOCS1, 0.253)	(RAF1, 0.228)	(GRB2, 0.152)	(SOS1, 0.127)	(STAT6, 0.115)	(BAD, 0.044)	(SHC1, 0.038)	(JAK3, 0.016)	(MAPK1, 0.001)	(AKT2, -0.008)	(MAP4K1, -0.008)	(JAK1, -0.01)	(GSK3A, -0.02)	(IL4R, -0.027)	(SOS2, -0.117)
400	nitric oxide mediated signal transduction (GO:0007263)	5	0.286	0.637	(DDAH2, 1.679)	(GUCY1A3, 0.609)	(GUCY1B3, 0.532)	(DDAH1, 0.08)	(FPR1, -0.014)
402	LEU UP Peng at al 2002	113	0.288	0.639	(TFF3, 1.261)	(CIRBP, 0.961)	(PHGDH, 0.909)	(CEBPB, 0.68)	(BTG2, 0.616)	(IDH2, 0.588)	(MGST2, 0.545)	(ASS, 0.498)	(MTHFD2, 0.487)	(VPS39, 0.478)	(KIF2C, 0.477)	(ANKRD15, 0.458)	(AIM1, 0.381)	(YARS, 0.378)	(ATF5, 0.311)	(GCHFR, 0.307)	(ASNS, 0.271)	(MGC2650, 0.255)	(KHSRP, 0.25)	(XPOT, 0.25)	(HMGA1, 0.25)	(SLC1A4, 0.25)	(SWAP70, 0.236)	(SURF1, 0.236)	(TNNT1, 0.224)	(TXNIP, 0.224)	(SLC1A5, 0.219)	(UNC119, 0.218)	(SLC43A1, 0.214)	(PDCD4, 0.213)	(CLIC4, 0.2)	(PSPH, 0.177)	(HIST1H2BE, 0.159)	(CD22, 0.155)	(MAP1LC3B, 0.108)	(PCK2, 0.105)	(APBB3, 0.086)	(POU2F3, 0.056)	(NCOR1, 0.032)	(LAPTM5, 0.029)	(MTX1, 0.019)	(ATF4, 0)	(CLCN6, 0)	(ISG20, 0)	(APS, 0)
403	CR REPAIR PNAS 2011	37	0.29	0.639	(XPC, 0.966)	(DDB1, 0.883)	(XPA, 0.828)	(EXO1, 0.74)	(POLD1, 0.648)	(RAD54L, 0.621)	(MSH2, 0.549)	(RAD17, 0.526)	(CHEK2, 0.434)	(MSH6, 0.379)	(ERCC4, 0.353)	(MLH1, 0.327)	(MSH3, 0.318)	(DDB2, 0.306)	(PMS2, 0.243)	(FEN1, 0.238)	(RAD1, 0.236)	(PCNA, 0.225)	(XRCC5, 0.216)	(RAD50, 0.159)	(BRCA2, 0.131)	(FRAP1, 0.116)	(RAD51L1, 0.073)	(ERCC3, 0.034)	(BRCA1, 0.028)	(RAD23A, 0.018)	(XRCC3, 0.01)	(PMS1, 0.008)	(OGG1, 0.002)	(ERCC5, 0)	(RAD51, 0)	(RAD9A, -0.013)	(APEX1, -0.016)	(ALKBH, -0.021)	(RAD23B, -0.023)	(ERCC1, -0.109)	(RAD52, -0.135)
403	MAP00120 Bile acid biosynthesis GenMAPP	22	0.29	0.639	(SRD5A1, 1.261)	(SOAT1, 1.193)	(AKR1D1, 0.962)	(ALDH1B1, 0.751)	(CYP27A1, 0.586)	(ADH1C, 0.473)	(ADH1B, 0.442)	(ADH1A, 0.373)	(ALDH1A1, 0.32)	(LIPA, 0.194)	(ACAA2, 0.192)	(ALDH3A2, 0.182)	(SRD5A2, 0.106)	(ACAA1, 0.102)	(ADH6, 0)	(ADH5, -0.023)	(CEL, -0.031)	(BAAT, -0.034)	(ADH7, -0.053)	(CYP7A1, -0.057)	(ALDH2, -0.074)	(HADHB, -0.177)
403	citrate metabolism (GO:0006101)	2	0.29	0.639	(ACO2, 1.344)	(ACLY, 0.708)
406	protein targeting to mitochondrion (GO:0006626)	7	0.292	0.642	(TIMM44, 1.479)	(BZRP, 0.862)	(TIMM23, 0.696)	(TOMM22, 0.456)	(TIMM17B, 0.088)	(TIMM17A, 0.043)	(TOMM34, -0.135)
407	carm-erPathway Methyltransferase CARM1 methylates CBP and co-activates estrogen receptors via Grip1.	25	0.294	0.642	(ESR1, 2.123)	(HDAC2, 1.342)	(CCND1, 1.205)	(NRIP1, 0.478)	(NCOR2, 0.358)	(CREBBP, 0.336)	(POLR2A, 0.225)	(CARM1, 0.199)	(PELP1, 0.19)	(PPARBP, 0.19)	(HDAC4, 0.184)	(HDAC1, 0.181)	(EP300, 0.161)	(HDAC5, 0.156)	(GTF2A1, 0.083)	(BRCA1, 0.04)	(ERCC3, 0.035)	(NR0B1, 0)	(TBP, -0.01)	(GTF2E1, -0.036)	(GTF2F1, -0.052)	(HDAC6, -0.085)	(GRIP1, -0.093)	(HDAC3, -0.138)	(MEF2C, -0.158)
407	regulation of protein secretion (GO:0050708)	2	0.294	0.642	(DNAJC1, 2.311)	(INS, -0.264)
409	mitosis (GO:0007067)	17	0.296	0.642	(TPX2, 1.184)	(KIF2C, 1.015)	(KATNA1, 0.65)	(PLK1, 0.424)	(NOLC1, 0.415)	(MAD2L1, 0.409)	(BUB1B, 0.331)	(DCTN2, 0.243)	(PPP5C, 0.144)	(BUB3, 0.097)	(CDC25B, 0.077)	(CETN1, 0.012)	(SSSCA1, 0.01)	(AKAP8, 0)	(TARDBP, -0.034)	(STK6, -0.052)	(KIF22, -0.222)
410	gata3Pathway BioCarta	15	0.297	0.642	(GATA3, 2.458)	(PRKAR1A, 0.807)	(PRKACB, 0.72)	(PRKAR2B, 0.666)	(IL4, 0.298)	(MAP2K3, 0.26)	(IL13, 0.175)	(JUNB, 0.111)	(PRKAR2A, 0.082)	(IL5, 0.053)	(NFATC1, 0.003)	(MAPK14, -0.019)	(PRKAR1B, -0.039)	(MAF, -0.064)	(PRKACG, -0.125)
410	regulation of protein catabolism (GO:0042176)	2	0.297	0.642	(FAF1, 2.124)	(MDM2, -0.279)
412	argininecPathway Related catabolic pathways process arginine, histidine, glutamine, and proline through glutamate to alpha-ketoglutamate, which feeds into the citric acid cycle.	6	0.299	0.647	(ALDH4A1, 1.675)	(GLUD1, 1.607)	(OAT, 0.323)	(PRODH, 0.133)	(ARG1, -0.159)	(GLS, -0.311)
412	regulation of viral genome replication (GO:0045069)	2	0.299	0.647	(CCL3, 2.073)	(PPIA, 0.187)
414	intracellular protein transport (GO:0006886)	30	0.3	0.647	(APPBP2, 0.99)	(COG2, 0.88)	(RPGR, 0.683)	(NPC1, 0.584)	(C12orf8, 0.5)	(NPM1, 0.426)	(AP3D1, 0.319)	(TMED10, 0.296)	(KDELR2, 0.27)	(AP3B1, 0.255)	(KDELR1, 0.224)	(TRPC4AP, 0.219)	(PPGB, 0.178)	(KLHL2, 0.146)	(ARCN1, 0.116)	(PACSIN2, 0.108)	(CD74, 0.098)	(TAP2, 0.074)	(LGTN, 0.068)	(AP1S1, 0.047)	(SEC23IP, 0.029)	(BRDG1, 0.022)	(AP1G1, 0.02)	(A2M, 0.015)	(GGA1, 0)	(VPS45A, 0)	(APBA1, 0)	(SGNE1, 0)	(TMED2, -0.045)	(TLK1, -0.094)
415	ST JNK MAPK Pathway Signalling Transduction KE	40	0.301	0.648	(MAP3K1, 1.165)	(DUSP4, 0.878)	(MAP3K12, 0.798)	(MAP3K5, 0.76)	(MAPK10, 0.623)	(TP53, 0.606)	(DUSP10, 0.527)	(ATF2, 0.475)	(AKT1, 0.428)	(MAP3K7, 0.42)	(MAP3K13, 0.408)	(MAP3K7IP2, 0.377)	(PAPPA, 0.258)	(MAP2K5, 0.248)	(MAP3K3, 0.229)	(MYEF2, 0.222)	(ZAK, 0.139)	(MAP3K9, 0.111)	(GCK, 0.106)	(DUSP8, 0.091)	(MAP3K2, 0.045)	(JUN, 0.038)	(MAPK8, 0.037)	(MAP2K7, 0.012)	(MAP3K7IP1, 0.011)	(MAP3K10, 0)	(GAB1, 0)	(NFATC3, 0)	(TRAF6, 0)	(MAP2K4, 0)	(CDC42, 0)	(MAPK7, 0)	(MAPK9, 0)	(MAP3K4, 0)	(IL1R1, 0)	(NR2C2, -0.008)	(MAP3K11, -0.013)	(SHC1, -0.014)	(DLD, -0.021)	(GADD45A, -0.187)
415	MAP00310 Lysine degradation GenMAPP	15	0.301	0.648	(BBOX1, 1.42)	(LOC56901, 1.331)	(ALDH1B1, 0.952)	(SHMT2, 0.911)	(ALDH1A1, 0.453)	(ACAT1, 0.377)	(ALDH3A2, 0.3)	(ECHS1, 0.246)	(OGDH, 0.204)	(AASS, 0.113)	(HADHA, 0.012)	(GCDH, -0.001)	(SHMT1, -0.092)	(EHHADH, -0.109)	(ALDH2, -0.146)
415	keratinocyte differentiation (GO:0030216)	2	0.301	0.648	(PTGS2, 2.224)	(PTGS1, -0.111)
418	classicPathway The classic complement pathway is initiated by antibodies and promotes phagocytosis and lysis of foreign cells as well as activating the inflammatory response.	13	0.302	0.648	(C4B, 1.351)	(C4A, 1.328)	(C5, 0.943)	(C1R, 0.717)	(C7, 0.35)	(C1QB, 0.282)	(C1QA, 0.256)	(C1S, 0.236)	(C6, 0.109)	(C2, 0.036)	(C3, 0.003)	(C8A, -0.09)	(C9, -0.11)
419	muscle cell differentiation (GO:0042692)	2	0.296	0.642	(SYNE1, 0.019)	(GLMN, 0.007)
420	(GO:0000067)	8	0.304	0.654	(POLS, 0.947)	(TOPBP1, 0.749)	(SMC2L1, 0.643)	(CENPE, 0.464)	(DNMT3B, 0.442)	(SUV39H1, 0.148)	(CENPF, 0.016)	(TEP1, -0.028)
421	cell cycle arrest (GO:0007050)	41	0.305	0.658	(CDKN2A, 1.27)	(MYC, 1.057)	(APBB2, 1.021)	(PLAGL1, 0.616)	(TP53, 0.515)	(CDKN1B, 0.387)	(KHDRBS1, 0.353)	(IL8, 0.323)	(BTG4, 0.271)	(SESN1, 0.27)	(CDKN3, 0.251)	(CDKN2C, 0.25)	(CUL5, 0.243)	(CDKN2D, 0.211)	(CUL3, 0.196)	(RASSF1, 0.18)	(CUL2, 0.075)	(AIF1, 0.041)	(PPM1G, 0.013)	(CUL1, 0.01)	(APBB1, 0.006)	(NOTCH2, 0)	(CDKN1C, 0)	(ING4, 0)	(INHBA, 0)	(CDKN2B, 0)	(GAS7, 0)	(GADD45A, 0)	(MAP2K6, 0)	(GAS1, 0)	(PA2G4, 0)	(IFNW1, 0)	(PPP2R3B, 0)	(INHA, 0)	(PCAF, 0)	(CDKN1A, 0)	(CUL4A, -0.01)	(MLLT7, -0.011)	(ERN1, -0.017)	(MAPK12, -0.022)	(EIF4G2, -0.03)
422	igf1rPathway BioCarta	15	0.306	0.658	(IRS1, 1.404)	(IGF1R, 1.009)	(AKT1, 0.7)	(PIK3R1, 0.659)	(PIK3CA, 0.594)	(MAPK3, 0.567)	(RAF1, 0.312)	(HRAS, 0.235)	(MAP2K1, 0.212)	(SOS1, 0.168)	(BAD, 0.151)	(GRB2, 0.129)	(SHC1, 0.077)	(MAPK1, 0.016)	(YWHAH, -0.092)
423	positive regulation of transcription from RNA polymerase II promoter (GO:0045944)	6	0.307	0.658	(MKL2, 2.282)	(ATF4, 0.348)	(NCOA6, 0.18)	(RUNX1, 0.148)	(GLIS1, 0.061)	(FOXD3, -0.119)
424	regulation of neurotransmitter secretion (GO:0046928)	2	0.308	0.658	(ICA1, 2.061)	(KCNMB4, -0.107)
424	regulation of actin polymerization and/or depolymerization (GO:0008064)	2	0.308	0.658	(TMSB4Y, 0.93)	(CXCL12, 0.861)
426	SA CASPASE CASCADE SigmaAldrich	16	0.309	0.658	(SREBF1, 1.581)	(DFFB, 0.855)	(PRF1, 0.728)	(CASP10, 0.49)	(BIRC2, 0.478)	(CASP8, 0.441)	(BIRC3, 0.411)	(GZMB, 0.311)	(DFFA, 0.226)	(CASP9, 0.151)	(APAF1, 0.144)	(BIRC4, 0.142)	(CASP7, 0.092)	(CASP3, -0.091)	(SREBF2, -0.133)	(SCAP, -0.156)
426	ruffle organization and biogenesis (GO:0031529)	3	0.309	0.658	(ARFIP2, 1.908)	(RAC1, 0.607)	(ARF6, -0.208)
426	T cell differentiation (GO:0030217)	2	0.309	0.658	(WWP1, 2.309)	(JAG2, -0.208)
429	UPREG BY HOXA9 Manually Curated	33	0.31	0.661	(RNF103, 1.458)	(ARL3, 1.262)	(MYB, 1.101)	(ARHGAP11A, 0.535)	(PIM1, 0.425)	(ETS2, 0.342)	(SFRS11, 0.32)	(DHX8, 0.309)	(ALDH1A1, 0.297)	(NLK, 0.246)	(CUGBP1, 0.242)	(YES1, 0.219)	(CDK7, 0.217)	(INPPL1, 0.143)	(CTH, 0.124)	(ARPC5, 0.092)	(OSBPL9, 0.085)	(VIM, 0.082)	(PHOX2A, 0.071)	(RPL27A, 0.065)	(PKNOX1, 0.058)	(HMGN2, 0.039)	(HNRPU, 0.033)	(RAP1B, 0.029)	(CALB1, 0.027)	(PCMT1, 0.027)	(MAFG, 0.01)	(GTPBP1, 0)	(MAN2A2, 0)	(RAB31, -0.037)	(ADD3, -0.087)	(ST13, -0.138)	(TDE2, -0.151)
430	autophagy (GO:0006914)	4	0.311	0.661	(ATG4A, 1.122)	(ATG12, 0.87)	(ATG3, 0.542)	(ATG4B, 0.042)
431	glucose metabolism (GO:0006006)	12	0.312	0.662	(PFKM, 1.234)	(AKR1A1, 0.776)	(PDK3, 0.658)	(IRS2, 0.479)	(PDK1, 0.469)	(PDHB, 0.379)	(G6PC, 0.293)	(PDK2, 0.246)	(INS, 0.017)	(BRS3, -0.004)	(PDK4, -0.078)	(APOA2, -0.152)
432	inactivation of MAPK activity (GO:0000188)	10	0.314	0.662	(SPRED2, 1.793)	(DUSP2, 0.638)	(RGS4, 0.552)	(GPS2, 0.338)	(RGS3, 0.205)	(DUSP6, 0.133)	(DUSP8, 0.097)	(GPS1, 0.018)	(DUSP9, -0.034)	(PPP2R1B, -0.05)
432	physiological process (GO:0007582)	5	0.314	0.662	(PTGS2, 1.644)	(OR7A5, 0.615)	(PRR4, 0.354)	(MC4R, 0.194)	(PTGS1, -0.026)
434	protein amino acid methylation (GO:0006479)	3	0.315	0.662	(HRMT1L2, 1.905)	(PCMT1, 0.085)	(HRMT1L1, -0.074)
434	acetyl-CoA metabolism (GO:0006084)	2	0.315	0.662	(PDHA1, 1.653)	(MLYCD, 0.297)
436	ion transport (GO:0006811)	5	0.316	0.662	(LASP1, 2.062)	(AKAP7, 0.848)	(GALR1, -0.003)	(PLP2, -0.021)	(WNK1, -0.089)
437	SA FAS SIGNALLING SigmaAldrich	7	0.317	0.663	(BCL2, 2.489)	(CASP8, 0.667)	(CFL1, 0.437)	(CFLAR, 0.1)	(PDE6D, -0.009)	(P11, -0.101)	(CASP3, -0.171)
438	glutamate catabolism (GO:0006538)	2	0.32	0.664	(GLUD1, 2.213)	(GLUD2, -0.289)
439	regulation of peptidyl-tyrosine phosphorylation (GO:0050730)	2	0.321	0.664	(ITGB2, 1.722)	(EGFR, 0.105)
440	ck1Pathway Caseine kinase 1 (CK1) and cdk5 phosphorylate DARPP32 in the dopamine signaling pathway.	16	0.322	0.666	(CSNK1D, 1.331)	(CDK5, 0.836)	(PPP2CA, 0.793)	(PRKAR1A, 0.733)	(PRKACB, 0.667)	(PRKAR2B, 0.636)	(PPP3CA, 0.344)	(CDK5R1, 0.276)	(PPP1CA, 0.206)	(DRD2, 0.137)	(PRKAR1B, 0.023)	(GRM1, -0.001)	(PRKAR2A, -0.026)	(PRKACG, -0.074)	(PLCB1, -0.106)	(DRD1, -0.122)
440	regulation of Cdc42 GTPase activity (GO:0043088)	3	0.322	0.666	(FGD6, 1.253)	(FGD1, 0.752)	(FGD2, 0.061)
440	glycine catabolism (GO:0006546)	3	0.322	0.666	(GCSH, 1.29)	(AMT, 0.688)	(GLDC, 0.152)
443	MAP00190 Oxidative phosphorylation GenMAPP	43	0.323	0.668	(ATP7B, 0.905)	(ATP6AP1, 0.817)	(ATP6V1D, 0.661)	(COX6C, 0.608)	(COX7B, 0.49)	(SDHA, 0.477)	(ATP6V1G1, 0.446)	(ATP7A, 0.434)	(COX5A, 0.429)	(COX5B, 0.374)	(COX7A2, 0.34)	(ATP6V0D1, 0.33)	(MPP5, 0.299)	(UQCRB, 0.279)	(COX7A1, 0.269)	(ATP6V1G2, 0.263)	(UQCRFS1, 0.236)	(COX7C, 0.229)	(ATP6V0C, 0.189)	(SDHB, 0.182)	(ATP12A, 0.128)	(ATP6V0B, 0.108)	(NFKBIL2, 0.098)	(ATP6V1B1, 0.068)	(ATP6V1C1, 0.027)	(NDUFS1, 0.02)	(COX6A2, 0.008)	(ATP4A, 0)	(ATP6V0A4, 0)	(COX4I1, 0)	(ATP6V1F, 0)	(NDUFV2, 0)	(UQCRC1, 0)	(ATP6V1E1, 0)	(ATP6V1B2, -0.002)	(NDUFA5, -0.007)	(ATP6V0E, -0.009)	(UQCRC2, -0.009)	(ATP6V1A, -0.01)	(ATP5E, -0.011)	(COX6A1, -0.022)	(ATP4B, -0.024)	(ATP6V0A1, -0.105)
444	p38mapkPathway BioCarta	39	0.324	0.668	(MYC, 1.213)	(MAP3K1, 1.162)	(TGFB3, 1.084)	(HSPB1, 0.91)	(MAP3K5, 0.756)	(PLA2G4A, 0.742)	(ATF2, 0.541)	(MAP3K7, 0.417)	(RPS6KA5, 0.302)	(MEF2A, 0.29)	(TGFBR1, 0.226)	(DAXX, 0.17)	(TRADD, 0.16)	(RAC1, 0.14)	(MAP3K9, 0.138)	(MAPKAPK2, 0.136)	(HRAS, 0.133)	(MAPKAPK5, 0.132)	(MAX, 0.104)	(CREB1, 0.051)	(TGFB2, 0)	(HSPB2, 0)	(MEF2D, 0)	(RIPK1, 0)	(SHC1, 0)	(MEF2B, 0)	(MAP2K4, 0)	(GRB2, 0)	(STAT1, 0)	(DDIT3, 0)	(TGFB1, 0)	(MAPK14, -0.01)	(ELK1, -0.011)	(MKNK1, -0.02)	(MAP2K6, -0.024)	(CDC42, -0.049)	(MEF2C, -0.104)	(HMGN1, -0.109)	(TRAF2, -0.224)
444	gsPathway BioCarta	6	0.324	0.668	(ADCY1, 1.312)	(PRKAR1A, 1.232)	(PRKACA, 0.446)	(GNAS, 0.392)	(GNGT1, 0.065)	(GNB1, 0.018)
446	cell adhesion molecule activity OBSOLETE. Mediates the adhesion of the cell to other cells or to the extracellular matrix.	104	0.325	0.67	(EVA1, 0.91)	(PKP1, 0.68)	(DSC3, 0.666)	(CDH3, 0.618)	(CORO1C, 0.617)	(ALCAM, 0.614)	(DSC2, 0.589)	(LU, 0.511)	(BYSL, 0.482)	(THBS4, 0.475)	(CD151, 0.439)	(MFGE8, 0.422)	(ICAM1, 0.413)	(CPNE1, 0.349)	(DSG3, 0.339)	(CCL3, 0.335)	(ZYX, 0.314)	(DSG1, 0.308)	(FAT, 0.306)	(PCDHB3, 0.281)	(CDH1, 0.275)	(TYRO3, 0.243)	(SERF2, 0.236)	(CSPG4, 0.229)	(ICAM2, 0.229)	(PCDH1, 0.229)	(CIB1, 0.224)	(CNTN1, 0.218)	(THBS2, 0.213)	(PCDHB6, 0.196)	(CD22, 0.195)	(ENTPD1, 0.185)	(PCDHA3, 0.153)	(PCDHB11, 0.137)	(DSC1, 0.135)	(CPNE3, 0.13)	(PCDH11X, 0.123)	(CD99, 0.121)	(IL1B, 0.108)	(PNN, 0.108)	(CD58, 0.032)	(L1CAM, 0.003)	(MPZ, 0)	(CD36, 0)	(FGA, 0)
446	aspartate catabolism (GO:0006533)	4	0.325	0.67	(ASPA, 1.198)	(GOT1, 1.108)	(DDO, 0.158)	(GOT2, -0.036)
448	CR CAM PNAS 2002	92	0.326	0.673	(ITGB5, 0.992)	(SERPINB5, 0.959)	(PKP1, 0.722)	(DSC3, 0.693)	(CDH3, 0.65)	(ALCAM, 0.606)	(ARHGAP1, 0.507)	(BYSL, 0.465)	(ICAM1, 0.464)	(ITGB8, 0.464)	(FAT, 0.366)	(ARHGAP6, 0.361)	(NCAM2, 0.342)	(ZYX, 0.332)	(CDH1, 0.324)	(IL8, 0.321)	(DSG1, 0.31)	(ITGB2, 0.291)	(SEMA4D, 0.247)	(CNTN1, 0.246)	(PCDH1, 0.236)	(ITGA2, 0.229)	(ITGB7, 0.224)	(ICAM2, 0.215)	(MMP9, 0.193)	(ROCK1, 0.177)	(TIMP3, 0.174)	(CD58, 0.173)	(CD99, 0.16)	(F2R, 0.135)	(MMP1, 0.079)	(MMP11, 0.046)	(CDH12, 0.036)	(ITGAE, 0.004)	(HMMR, 0)	(SELP, 0)	(ICAM3, 0)	(FN1, 0)	(ITGB1, 0)	(GPA33, 0)	(ITGA4, 0)	(CDH13, 0)	(NCAM1, 0)	(TIMP1, 0)	(ITGA5, 0)
448	cd40Pathway The CD40 receptor is a TNF-type receptor that regulates immunoglobulin expression in B cells and moderates T cell activation via T-cell expression of its ligand.	13	0.326	0.673	(MAP3K1, 1.776)	(IKBKB, 1.722)	(TNFAIP3, 0.889)	(TRAF3, 0.364)	(IKBKG, 0.184)	(DUSP1, 0.082)	(NFKBIA, 0.017)	(NFKB1, 0.016)	(IKBKAP, 0.007)	(RELA, -0.004)	(CHUK, -0.063)	(MAP3K14, -0.142)	(TRAF6, -0.211)
448	protein ubiquitination (GO:0016567)	9	0.326	0.673	(WWP1, 1.266)	(MYLIP, 1.111)	(CAND1, 0.742)	(ATG3, 0.404)	(SAE1, 0.242)	(CBL, 0.204)	(UBA52, 0.059)	(MDM2, -0.08)	(VHL, -0.166)
451	negative regulation of transcription (GO:0016481)	19	0.327	0.675	(ZNF24, 1.557)	(PER1, 1.284)	(WWP1, 0.922)	(KHDRBS1, 0.423)	(YAF2, 0.411)	(NKRF, 0.34)	(PIAS4, 0.249)	(SNW1, 0.118)	(ZFHX1B, 0.04)	(SUMO1, 0.026)	(RFX3, 0)	(ZF, 0)	(DEDD, -0.016)	(TIMELESS, -0.019)	(GRLF1, -0.031)	(SIRT2, -0.056)	(RBM9, -0.058)	(ERN2, -0.094)	(PHB, -0.109)
451	regulation of mRNA processing (GO:0050684)	2	0.327	0.675	(CDC2L2, 1.389)	(CDC2L1, 0.462)
453	protein amino acid glycosylation (GO:0006486)	22	0.328	0.678	(COG2, 1.034)	(FUT4, 0.841)	(FUT1, 0.811)	(B3GAT1, 0.807)	(TSTA3, 0.623)	(B3GALT4, 0.392)	(SDF2, 0.384)	(TSPAN8, 0.33)	(FUT6, 0.151)	(FUT7, 0.114)	(B3GALT3, 0.067)	(LRP2, 0.014)	(FUT9, 0)	(ALG5, 0)	(IL17, 0)	(LARGE, -0.007)	(DPM2, -0.007)	(DPM1, -0.013)	(FUT5, -0.016)	(B3GALT5, -0.059)	(FUT2, -0.079)	(B3GALT2, -0.155)
453	glucose transport (GO:0015758)	10	0.328	0.678	(SLC2A5, 1.462)	(SLC2A8, 1.147)	(EDNRA, 0.578)	(SLC2A1, 0.412)	(PPBP, 0.277)	(SLC2A3, 0.267)	(SORBS1, 0.025)	(SLC2A2, -0.01)	(INS, -0.135)	(SLC2A4, -0.138)
453	B cell differentiation (GO:0030183)	6	0.328	0.678	(IL6, 1.995)	(HDAC4, 0.386)	(IL4, 0.289)	(HDAC5, 0.286)	(HDAC7A, -0.042)	(HDAC9, -0.129)
456	MAP00330 Arginine and proline metabolism GenMAPP	38	0.329	0.68	(AMD1, 1.057)	(ASS, 0.896)	(GAMT, 0.882)	(GLUD1, 0.682)	(MAOA, 0.581)	(ODC1, 0.532)	(ALDH1B1, 0.52)	(GOT1, 0.457)	(P4HA1, 0.41)	(MAOB, 0.404)	(SMS, 0.284)	(AOC3, 0.274)	(VTI1B, 0.257)	(ALDH1A1, 0.255)	(ARG2, 0.231)	(EPRS, 0.209)	(P4HB, 0.207)	(NOS3, 0.193)	(ALDH3A2, 0.159)	(ASL, 0.158)	(NOS1, 0.115)	(OAT, 0.101)	(OTC, 0.1)	(CKM, 0.067)	(GOT2, 0.027)	(CKB, 0.025)	(SAT, 0.019)	(PYCR1, 0.019)	(CKMT2, 0)	(ARG1, 0)	(ABP1, 0)	(AGMAT, 0)	(DAO, 0)	(NOS2A, -0.029)	(ALDH2, -0.032)	(CPS1, -0.032)	(RARS, -0.038)	(AOC2, -0.175)
457	peptidyl-serine phosphorylation (GO:0018105)	3	0.33	0.683	(MAP3K12, 2.106)	(TDGF1, 0.261)	(MAP4K1, -0.085)
458	activation of NF-kappaB transcription factor (GO:0051092)	4	0.331	0.683	(NPM1, 1.128)	(PRDX3, 0.706)	(EDA2R, 0.569)	(EDA, -0.034)
458	phagocytosis, engulfment (GO:0006911)	3	0.331	0.683	(DOCK1, 1.873)	(FCGR1A, 0.346)	(ELMO1, -0.106)
460	cell motility Any process involved in the controlled movement of a cell.	105	0.333	0.688	(DNALI1, 1.106)	(SERPINB5, 0.923)	(TPBG, 0.846)	(MSN, 0.841)	(MMP12, 0.747)	(SEMA3E, 0.543)	(ARFIP2, 0.508)	(THBS4, 0.464)	(PTGS2, 0.442)	(YARS, 0.423)	(MARCKS, 0.415)	(WASF1, 0.332)	(CCL4, 0.324)	(PAFAH1B1, 0.314)	(ANXA1, 0.299)	(IL8, 0.298)	(CCL3, 0.294)	(HGF, 0.289)	(THBS3, 0.264)	(AKAP3, 0.258)	(FPRL1, 0.245)	(CSPG4, 0.243)	(FLNA, 0.234)	(PAK4, 0.229)	(SPOCK, 0.227)	(F2R, 0.224)	(HGFAC, 0.224)	(PALM, 0.218)	(HRAS, 0.208)	(ENPP2, 0.194)	(JAK2, 0.125)	(IGF1, 0.12)	(HMMR, 0.114)	(LSP1, 0.113)	(ADRA2A, 0.087)	(GNA13, 0.055)	(CORO1A, 0.045)	(IL13, 0)	(KPTN, 0)	(NTF3, 0)	(MST1R, 0)	(ARPC5, 0)	(IFNG, 0)	(KAL1, 0)	(PAFAH1B2, 0)
460	detection of abiotic stimulus (GO:0009582)	2	0.333	0.688	(TAC1, 1.593)	(TACR1, 0.131)
462	regulation of cell adhesion (GO:0030155)	3	0.334	0.691	(IL8, 1.431)	(IL18, 0.564)	(PPP2R1B, 0.011)
462	protein export from nucleus (GO:0006611)	2	0.334	0.691	(CALR, 1.576)	(XPO7, 0.269)
464	steroid biosynthesis (GO:0006694)	4	0.335	0.693	(SCP2, 1.461)	(FDXR, 1.305)	(NR0B1, -0.087)	(CYP19A1, -0.118)
464	nuclear organization and biogenesis (GO:0006997)	2	0.335	0.693	(NUMA1, 1.835)	(ATXN7, 0.064)
466	KRAS TOP100 CONTROL Cordero et al 2005	60	0.336	0.696	(LBR, 1.081)	(SPRED2, 1.022)	(UPP1, 0.708)	(DUSP4, 0.698)	(BYSL, 0.609)	(CEACAM6, 0.54)	(ODC1, 0.418)	(CALU, 0.407)	(PHLDA1, 0.36)	(LRP8, 0.308)	(DKK1, 0.268)	(H3F3B, 0.261)	(TNFRSF10D, 0.246)	(ARL7, 0.236)	(EIF5, 0.234)	(APP, 0.231)	(SSRP1, 0.224)	(PARD6A, 0.218)	(EPHB3, 0.198)	(IRS2, 0.195)	(F2RL1, 0.182)	(CXCL5, 0.155)	(FOSL1, 0.143)	(SLC9A3R2, 0.141)	(RAB40C, 0.131)	(EBNA1BP2, 0.122)	(WNT2, 0.111)	(H2AFY, 0.101)	(INHBB, 0.101)	(RGS2, 0.083)	(RNF6, 0.081)	(PARD6B, 0.077)	(PDE4C, 0.055)	(MRPS12, 0.053)	(PTMA, 0.021)	(GPD1, 0.015)	(UTY, 0.013)	(CTSL, 0.008)	(TPSD1, 0)	(CRISP1, 0)	(HMGA2, 0)	(PPP1R3A, 0)	(CHIT1, 0)	(RRM2, 0)	(ETV5, 0)
467	MAP00601 Blood group glycolipid biosynthesis lact series GenMAPP	6	0.337	0.696	(FUT3, 1.705)	(FUT1, 1.309)	(FUT6, 0.322)	(ABO, 0.062)	(FUT5, -0.066)	(FUT2, -0.145)
468	DNA replication (GO:0006260)	30	0.338	0.696	(POLD4, 1.31)	(MCM5, 0.98)	(POLD1, 0.616)	(RBMS1, 0.409)	(EGF, 0.393)	(MCM2, 0.391)	(ORC3L, 0.344)	(PTMS, 0.309)	(SET, 0.301)	(IGF1, 0.257)	(POLE3, 0.225)	(IGHMBP2, 0.203)	(MCM7, 0.162)	(UBE1, 0.149)	(ECGF1, 0.135)	(HMGB2, 0.096)	(NT5M, 0.073)	(NAP1L1, 0.034)	(RPA3, 0)	(TREX1, 0)	(ACHE, 0)	(REV1L, 0)	(SPHAR, 0)	(POLE2, 0)	(RNASEH2A, 0)	(POLD2, -0.003)	(POLE, -0.048)	(DUT, -0.062)	(NUP98, -0.141)	(MCM3AP, -0.153)
468	erythPathway Erythropoietin selectively stimulates erythrocyte differentiation from CFU-GEMM cells in bone marrow.	15	0.338	0.696	(TGFB3, 1.573)	(IL6, 1.513)	(CCL3, 0.909)	(FLT3, 0.838)	(IGF1, 0.448)	(KITLG, 0.255)	(EPO, 0.089)	(IL1A, 0.057)	(IL9, 0.013)	(IL3, -0.024)	(CSF3, -0.041)	(CSF2, -0.067)	(TGFB2, -0.091)	(TGFB1, -0.111)	(IL11, -0.112)
468	phosphatidylinositol biosynthesis (GO:0006661)	4	0.338	0.696	(IMPA1, 0.847)	(PIK4CA, 0.726)	(PIK4CB, 0.661)	(CD81, 0.21)
468	fosbPathway BLACK	4	0.338	0.696	(JUND, 1.697)	(CDK5, 1.378)	(FOSB, 0.023)	(GRIA2, -0.035)
472	JNK cascade (GO:0007254)	17	0.339	0.697	(ADORA2B, 1.796)	(MAP3K12, 0.977)	(MAPK10, 0.825)	(DUSP10, 0.63)	(TNIK, 0.259)	(GPS2, 0.152)	(GPS1, 0.144)	(MAP4K3, 0.08)	(MAPK9, 0.056)	(MAP3K4, 0.049)	(DUSP9, 0.025)	(MAPK8, 0.013)	(MAP2K4, 0)	(MINK1, -0.037)	(PAK1, -0.07)	(CRKL, -0.095)	(MAP4K2, -0.115)
472	neuron adhesion (GO:0007158)	2	0.339	0.697	(NCAM2, 1.859)	(NINJ2, -0.064)
474	protein targeting to vacuole (GO:0006623)	2	0.327	0.675	(ATG4A, 0.021)	(ATG4B, 0.002)
475	ATP hydrolysis coupled proton transport (GO:0015991)	3	0.341	0.699	(ATP1A2, 0.954)	(ATP1A1, 0.857)	(ATP1A3, 0.165)
476	copper ion homeostasis (GO:0006878)	4	0.342	0.699	(APP, 0.949)	(CP, 0.716)	(ATOX1, 0.509)	(MT2A, 0.175)
477	MAP00150 Androgen and estrogen metabolism GenMAPP	17	0.343	0.701	(SRD5A1, 1.381)	(HSD17B2, 1.172)	(AKR1D1, 1.08)	(HSD3B2, 0.648)	(HSD17B3, 0.596)	(HSD11B1, 0.355)	(CYP11B1, 0.142)	(SRD5A2, 0.09)	(CYP11B2, 0.08)	(UGT2B4, 0.069)	(HSD3B1, 0.059)	(HSD11B2, 0.023)	(STS, 0.01)	(ARSD, 0.004)	(ARSE, -0.019)	(UGT2B15, -0.047)	(ADH6, -0.095)
477	malatexPathway BioCarta	8	0.343	0.701	(PDHA1, 0.985)	(SLC25A1, 0.938)	(ME1, 0.854)	(MDH1, 0.717)	(ACLY, 0.369)	(SLC25A11, 0.149)	(CS, 0.074)	(PC, -0.007)
479	UDP-N-acetylgalactosamine metabolism (GO:0019276)	2	0.331	0.683	(ChGn, 0.018)	(EXTL2, 0.003)
480	MAP00410 beta Alanine metabolism GenMAPP	17	0.344	0.703	(ABAT, 2.012)	(ALDH1B1, 0.846)	(ACADM, 0.73)	(DPYD, 0.55)	(AOC3, 0.446)	(ALDH1A1, 0.349)	(SMS, 0.343)	(ALDH3A2, 0.251)	(ECHS1, 0.146)	(DPYS, 0.018)	(HADHA, -0.024)	(GAD1, -0.058)	(ALDH2, -0.072)	(GAD2, -0.074)	(ABP1, -0.096)	(EHHADH, -0.137)	(AOC2, -0.173)
480	pathogenesis (GO:0009405)	5	0.344	0.703	(PRF1, 1.184)	(HD, 0.963)	(TNIP1, 0.611)	(HLA-DRB4, 0.055)	(CLDN4, -0.026)
482	DOWNREG BY HOXA9 Manually Curated	30	0.345	0.704	(MYC, 1.365)	(FCGRT, 1.098)	(CISH, 0.967)	(GATA2, 0.955)	(LYN, 0.82)	(KRT18, 0.692)	(SDC4, 0.362)	(FXR1, 0.299)	(CDC37, 0.293)	(SDCBP, 0.287)	(SFRS11, 0.248)	(JUNB, 0.077)	(HBE1, 0.04)	(MAN2A2, 0.022)	(GLRX, 0.018)	(SBNO1, 0.002)	(IGF2, 0)	(WSB1, 0)	(SERPINB9, 0)	(TPR, 0)	(DCT, 0)	(ARNTL, -0.005)	(SRP72, -0.025)	(JUN, -0.029)	(CD36, -0.045)	(VHL, -0.077)	(DNCLI2, -0.101)	(RBBP6, -0.107)	(CLCN7, -0.11)	(OSBPL8, -0.121)
482	T cell activation (GO:0042110)	6	0.345	0.704	(NCK1, 2.417)	(CD80, 0.322)	(CD86, 0.146)	(CD2, 0.075)	(CD3D, -0.053)	(CD7, -0.144)
482	cholesterol biosynthesis (GO:0006695)	3	0.345	0.704	(NSDHL, 1.139)	(FDPS, 0.449)	(DHCR7, 0.349)
485	reelinPathway BioCarta	7	0.35	0.707	(VLDLR, 1.366)	(CDK5, 1.084)	(LRP8, 0.982)	(CDK5R1, 0.362)	(RELN, -0.06)	(DAB1, -0.149)	(FYN, -0.241)
485	L-cystine transport (GO:0015811)	2	0.35	0.707	(SLC3A1, 1.75)	(CTNS, 0.013)
485	tRNA modification (GO:0006400)	2	0.35	0.707	(SSB, 1.762)	(METTL1, -0.032)
488	eponfkbPathway The cytokine erythropoietin (Epo) prevents stress-induced neuronal apoptosis by stimulating anti-apoptotic pathways through JAK2 kinase and NF-kB.	11	0.351	0.709	(SOD2, 2.004)	(ARNT, 0.851)	(HIF1A, 0.798)	(EPOR, 0.695)	(JAK2, 0.563)	(EPO, 0.115)	(CDKN1A, 0.067)	(GRIN1, 0.025)	(NFKBIA, -0.057)	(NFKB1, -0.063)	(RELA, -0.111)
488	Notch signaling pathway (GO:0007219)	5	0.351	0.709	(NOTCH1, 1.468)	(POFUT1, 0.704)	(DLL3, 0.267)	(NOTCH4, 0.173)	(NOTCH2, 0.029)
490	transport (GO:0006810)	64	0.352	0.709	(AR, 0.949)	(SLC7A8, 0.912)	(ATP1B3, 0.885)	(ABCC5, 0.758)	(ABCC2, 0.645)	(ABCC6, 0.526)	(SLC7A5, 0.465)	(GJB1, 0.384)	(SLC25A14, 0.374)	(SCARB1, 0.341)	(STX8, 0.293)	(ABCB11, 0.267)	(XK, 0.236)	(CORO1A, 0.213)	(ABCG2, 0.213)	(SRI, 0.198)	(ASNA1, 0.133)	(SLC16A2, 0.128)	(SLC25A5, 0.104)	(SLC11A1, 0.103)	(SLC25A3, 0.081)	(ABCD4, 0.046)	(AKAP9, 0.035)	(CLNS1A, 0.035)	(ENSA, 0.019)	(TTPA, 0.019)	(ABCA3, 0.011)	(SLN, 0)	(ABCD2, 0)	(SLC25A4, 0)	(ABCA1, 0)	(AKR1C2, 0)	(SLC25A17, 0)	(SLC25A11, 0)	(ABCB1, 0)	(ALB, 0)	(SLC7A9, 0)	(ATP1B2, 0)	(ZNF238, 0)	(ABCA4, 0)	(SLC7A4, 0)	(ATP1A3, 0)	(ABCB7, 0)	(SLC7A2, 0)	(AQP4, 0)
490	protein tetramerization (GO:0051262)	3	0.352	0.709	(TP53, 1.844)	(TRPV5, 0.186)	(AASS, 0.159)
492	EGF receptor signaling pathway BioCarta	12	0.353	0.709	(NCK2, 1.565)	(EPS8, 0.978)	(REPS2, 0.754)	(EGF, 0.706)	(EPS15, 0.304)	(GRB7, 0.21)	(SHC1, 0.174)	(EREG, 0.112)	(GRB2, 0.053)	(EGFR, 0.015)	(GAB1, -0.025)	(SHC3, -0.064)
493	ST B Cell Antigen Receptor Signalling Transduction KE	39	0.354	0.709	(PI3, 1.177)	(NFKBIB, 0.831)	(LYN, 0.788)	(NFKBIE, 0.758)	(PPP1R13B, 0.571)	(BLNK, 0.536)	(AKT1, 0.455)	(PIK3R1, 0.43)	(PIK3CA, 0.424)	(PLCG2, 0.38)	(DAG1, 0.373)	(CSK, 0.312)	(SYK, 0.274)	(ITPKB, 0.234)	(AKT3, 0.185)	(RAF1, 0.176)	(SOS1, 0.172)	(PIK3CD, 0.149)	(NFKB2, 0.117)	(NFKBIL2, 0.107)	(CD19, 0.103)	(MAP2K1, 0.1)	(SHC1, 0.089)	(AKT2, 0.079)	(MAP2K2, 0.064)	(GRB2, 0.023)	(VAV1, 0.022)	(SOS2, 0)	(NFAT5, 0)	(BCR, 0)	(EPHB2, 0)	(SERPINA4, 0)	(ITPKA, 0)	(NFKB1, 0)	(MAPK1, -0.018)	(BAD, -0.029)	(NFKBIA, -0.056)	(BTK, -0.059)	(NFKBIL1, -0.089)
493	ST Wnt beta catenin Pathway Signalling Transduction KE	28	0.354	0.709	(FRAT1, 1.325)	(SFRP1, 0.883)	(PSEN1, 0.748)	(DKK2, 0.598)	(CSNK1A1, 0.549)	(AKT1, 0.53)	(MVP, 0.471)	(DKK3, 0.465)	(DKK1, 0.404)	(APC, 0.4)	(AKT3, 0.292)	(GSK3B, 0.254)	(DACT1, 0.187)	(ANKRD6, 0.154)	(DKK4, 0.103)	(AKT2, 0.099)	(AXIN1, 0.078)	(SENP2, 0.045)	(CTNNB1, 0.044)	(GSK3A, 0)	(FSTL1, 0)	(TSHB, -0.008)	(LRP1, -0.008)	(WIF1, -0.01)	(CER1, -0.041)	(PTPRA, -0.105)	(PIN1, -0.145)	(DVL1, -0.159)
493	regulation of cell shape (GO:0008360)	3	0.354	0.709	(FGD6, 1.306)	(FGD1, 0.773)	(FGD2, 0.102)
496	transforming growth factor beta receptor complex assembly (GO:0007181)	3	0.355	0.709	(FMOD, 1.111)	(TGFBR1, 0.96)	(ZFYVE9, -0.009)
496	determination of left/right symmetry (GO:0007368)	3	0.355	0.709	(KIF3B, 1.559)	(PITX2, 0.395)	(ZIC3, 0.01)
498	tumor supressor BioCarta	22	0.356	0.709	(LCMT2, 1.096)	(TP53, 0.883)	(MSH2, 0.762)	(CDKN1B, 0.548)	(APC, 0.413)	(TGFBR1, 0.384)	(CREBBP, 0.296)	(TSC2, 0.289)	(EP300, 0.233)	(CFL1, 0.204)	(CDKN2D, 0.203)	(PTEN, 0.201)	(IRF1, 0.2)	(BRCA2, 0.134)	(TGFBR2, 0.102)	(BRCA1, 0.052)	(RB1, 0.019)	(CDKN1C, -0.052)	(ACTB, -0.058)	(NF2, -0.101)	(WT1, -0.104)	(VHL, -0.13)
498	glial cell migration (GO:0008347)	2	0.356	0.709	(SLIT2, 1.948)	(AZU1, -0.272)
500	plcPathway BioCarta	8	0.357	0.711	(PRKCA, 0.985)	(AKT1, 0.956)	(PIK3R1, 0.913)	(PIK3CA, 0.846)	(PRKCB1, 0.078)	(PLCG1, 0.024)	(VAV1, -0.003)	(PLCB1, -0.048)
500	'de novo' GDP-L-fucose biosynthesis (GO:0042351)	2	0.357	0.711	(TSTA3, 1.565)	(GMDS, 0.163)
502	pparaPathway BioCarta	54	0.358	0.713	(HSD17B4, 1.166)	(MYC, 1.137)	(PTGS2, 0.64)	(STAT5B, 0.587)	(NR2F1, 0.517)	(FAT, 0.482)	(PRKAR2B, 0.437)	(NRIP1, 0.382)	(PRKCA, 0.362)	(PRKACB, 0.353)	(PIK3R1, 0.345)	(PIK3CA, 0.341)	(PRKAR1A, 0.337)	(TNF, 0.302)	(MAPK3, 0.268)	(ME1, 0.259)	(SP1, 0.25)	(CREBBP, 0.229)	(NCOR2, 0.222)	(EP300, 0.179)	(STAT5A, 0.166)	(ACOX1, 0.166)	(PPARBP, 0.133)	(CPT1B, 0.11)	(RXRA, 0.098)	(NCOR1, 0.093)	(CITED2, 0.086)	(NR1H3, 0.07)	(MRPL11, 0.047)	(HSPCA, 0.017)	(DUSP1, 0.013)	(PDGFA, 0.013)	(APOA1, 0.009)	(PPARA, 0)	(CD36, 0)	(NOS2A, 0)	(FABP1, 0)	(RELA, 0)	(PRKACG, 0)	(NR0B2, 0)	(PRKAR1B, 0)	(PRKAR2A, 0)	(DUT, 0)	(NFKBIA, 0)	(PRKCB1, 0)
502	ST ERK1 ERK2 MAPK Pathway Signalling Transduction KE	29	0.358	0.713	(HTATIP, 1.415)	(RPS6KA3, 1.038)	(DUSP4, 1.003)	(MKNK2, 0.56)	(MAP3K8, 0.523)	(ATF1, 0.486)	(BRAF, 0.481)	(RAP1A, 0.417)	(MAPK3, 0.318)	(TRAF3, 0.306)	(CREB5, 0.236)	(DUSP6, 0.144)	(RPS6KA2, 0.132)	(GRB2, 0.11)	(BAD, 0.081)	(CREB1, 0.066)	(RPS6KA1, 0.058)	(SOS1, 0.053)	(MAP2K2, 0.043)	(SHC1, 0.04)	(MAP2K1, 0.037)	(MAPK1, 0.034)	(DUSP9, 0)	(EIF4E, -0.005)	(NFKB1, -0.011)	(CREB3, -0.052)	(SOS2, -0.059)	(MKNK1, -0.059)	(MOS, -0.093)
502	axon guidance (GO:0007411)	17	0.358	0.713	(EVL, 1.506)	(SIAH1, 1.47)	(SEMA3B, 0.703)	(NRXN3, 0.433)	(NRP2, 0.158)	(KAL1, 0.153)	(GNAO1, 0.09)	(OPHN1, 0.079)	(SLIT1, 0.061)	(NRP1, 0.035)	(UBA52, 0.031)	(SPON2, 0.007)	(NRXN1, -0.007)	(UNC5C, -0.048)	(SEMA4F, -0.055)	(FEZ2, -0.102)	(FEZ1, -0.104)
502	filopodium formation (GO:0046847)	3	0.358	0.713	(FGD6, 1.288)	(FGD1, 0.736)	(FGD2, 0.032)
502	amino sugar metabolism (GO:0006040)	2	0.358	0.713	(ST3GAL6, 1.776)	(ST3GAL2, -0.08)
507	setPathway BioCarta	11	0.36	0.717	(DFFB, 0.958)	(PRF1, 0.912)	(SET, 0.574)	(GZMB, 0.491)	(DFFA, 0.392)	(CREBBP, 0.341)	(ANP32A, 0.279)	(HMGB2, 0.254)	(NME1, 0.2)	(GZMA, 0.146)	(APEX1, -0.034)
508	apoptosis (GO:0006915)	68	0.361	0.718	(ATG5, 1.081)	(MAPT, 0.95)	(SIAH1, 0.876)	(CTNNAL1, 0.673)	(YARS, 0.529)	(DOCK1, 0.442)	(TP53, 0.407)	(IL2RA, 0.351)	(TRIB3, 0.338)	(SCARB1, 0.327)	(CYCS, 0.325)	(TNF, 0.25)	(IER3, 0.231)	(CD14, 0.229)	(PDCD11, 0.226)	(F2R, 0.218)	(DAXX, 0.218)	(MDM4, 0.211)	(IL1B, 0.175)	(PDCD2, 0.165)	(HD, 0.155)	(ESPL1, 0.115)	(CROP, 0.111)	(MRPS30, 0.093)	(FXR1, 0.09)	(ATG12, 0.036)	(LGALS1, 0)	(TNFSF7, 0)	(PPARD, 0)	(TP73L, 0)	(IL1A, 0)	(E2F1, 0)	(ING4, 0)	(ADRA1A, 0)	(RIPK1, 0)	(SGPL1, 0)	(TNFSF9, 0)	(PAX3, 0)	(IAPP, 0)	(PDE1B, 0)	(LY86, 0)	(CSE1L, 0)	(DDX41, 0)	(GADD45B, 0)	(AGTR2, 0)
508	insulinPathway BioCarta	21	0.361	0.718	(SRF, 1.619)	(IRS1, 1.244)	(RASA1, 0.868)	(PIK3R1, 0.519)	(PIK3CA, 0.504)	(MAPK3, 0.412)	(RAF1, 0.246)	(HRAS, 0.153)	(SOS1, 0.114)	(MAP2K1, 0.082)	(CSNK2A1, 0.071)	(GRB2, 0.067)	(SHC1, 0.057)	(JUN, 0.027)	(MAPK8, 0.007)	(PTPN11, -0.032)	(INSR, -0.037)	(FOS, -0.044)	(SLC2A4, -0.077)	(INS, -0.079)	(ELK1, -0.086)
510	cAMP metabolism (GO:0046058)	2	0.348	0.707	(PTHLH, 0.024)	(PTH, 0)
511	translational initiation (GO:0006413)	4	0.362	0.718	(EIF1AX, 1.84)	(EIF2AK3, 0.332)	(PAIP1, 0.319)	(EIF2B3, -0.13)
512	arginine catabolism (GO:0006527)	4	0.364	0.721	(DDAH2, 1.854)	(ASL, 0.461)	(DDAH1, 0.026)	(ARG1, -0.142)
513	cremPathway The transcription factor CREM activates a post-meiotic transcriptional cascade culminating in spermatogenesis.	7	0.365	0.723	(ADCY1, 1.349)	(XPO1, 0.96)	(GNAS, 0.509)	(CREM, 0.383)	(FHL5, 0.239)	(FSHB, -0.103)	(FSHR, -0.11)
513	anion transport (GO:0006820)	6	0.365	0.723	(SLC26A3, 1.596)	(VDAC2, 0.921)	(SLC4A2, 0.167)	(SLC4A1, 0.103)	(VDAC1, 0.011)	(SLC17A5, -0.1)
515	autophagic vacuole formation (GO:0000045)	2	0.35	0.707	(ATG4A, 0.021)	(ATG4B, 0.002)
516	induction of apoptosis by hormones (GO:0008628)	3	0.366	0.725	(TP53, 1.983)	(PTH, 0.036)	(SSTR3, -0.065)
517	SIG PIP3 signaling in B lymphocytes SignallingAlliance	34	0.369	0.728	(CDKN2A, 1.588)	(RPS6KA3, 0.919)	(LYN, 0.784)	(PPP1R13B, 0.612)	(AKT1, 0.436)	(DAPP1, 0.432)	(PIK3CA, 0.415)	(ITPR1, 0.41)	(PLCG2, 0.404)	(PDK1, 0.26)	(AKT3, 0.239)	(PTEN, 0.236)	(PHF11, 0.225)	(FLOT2, 0.221)	(SYK, 0.21)	(RPS6KA2, 0.19)	(FOXO3A, 0.187)	(ITPR2, 0.111)	(ITPR3, 0.106)	(PITX2, 0.103)	(PTPRC, 0.057)	(TEC, 0.05)	(AKT2, 0.032)	(NR0B2, 0.009)	(RPS6KA1, 0.008)	(FLOT1, 0.007)	(CD19, 0)	(VAV1, 0)	(SAG, 0)	(PSCD3, -0.008)	(BCR, -0.03)	(GAB1, -0.035)	(RPS6KB1, -0.076)	(BTK, -0.091)
517	ST Dictyostelium discoideum cAMP Chemotaxis Pathway Signalling Transduction KE	31	0.369	0.728	(PI3, 1.333)	(ETFA, 0.642)	(NR1I3, 0.593)	(PSME1, 0.579)	(PIK3R1, 0.533)	(AKT1, 0.517)	(PIK3CA, 0.439)	(ITPR1, 0.425)	(DAG1, 0.369)	(MAPK3, 0.357)	(PIK3CD, 0.307)	(ITPKB, 0.269)	(PIK3C2G, 0.237)	(ITPR2, 0.192)	(SGCB, 0.169)	(GCA, 0.167)	(ITGA9, 0.167)	(RPS4X, 0.163)	(ITPR3, 0.131)	(ACTR3, 0.112)	(PDE3B, 0.057)	(MAP2K1, 0.057)	(ANGPTL2, -0.01)	(PAK1, -0.015)	(ITPKA, -0.02)	(PDE3A, -0.025)	(MAPK1, -0.03)	(ACTR2, -0.075)	(DGKA, -0.082)	(BF, -0.112)	(VASP, -0.147)
519	41bbPathway TNF-type receptor 4-1BB is bound by TRAF1 to activate the MAP kinase pathway in activated T cells.	18	0.37	0.73	(MAP3K1, 1.57)	(IKBKB, 1.506)	(MAP3K5, 0.951)	(IL2, 0.669)	(ATF2, 0.665)	(IL4, 0.276)	(IFNG, 0.27)	(JUN, 0.156)	(TNFRSF9, 0.121)	(CHUK, 0.066)	(MAPK8, 0.033)	(RELA, -0.029)	(NFKB1, -0.047)	(MAP4K5, -0.115)	(NFKBIA, -0.119)	(MAPK14, -0.125)	(TNFSF9, -0.161)	(TRAF2, -0.191)
519	heme biosynthesis (GO:0006783)	8	0.37	0.73	(FECH, 0.917)	(CPOX, 0.687)	(ALAD, 0.563)	(NFE2L1, 0.35)	(COX10, 0.275)	(ALAS1, 0.254)	(PPOX, 0.246)	(ALAS2, -0.036)
521	ST G Protein Independent 7 Transmembrane BLACK	4	0.371	0.731	(SOAT1, 2.335)	(MAPK1, 0.189)	(CXADR, 0.15)	(EPHB2, -0.154)
522	KRAS TOP100 KNOCKDOWN Cordero et al 2005	81	0.372	0.731	(INPP4B, 1.219)	(SLC22A5, 1.002)	(EVL, 0.924)	(HGD, 0.702)	(NCK2, 0.65)	(CCL2, 0.617)	(HSPB1, 0.612)	(ACVR1B, 0.508)	(TGFBI, 0.384)	(COL4A2, 0.383)	(DNAJB2, 0.356)	(CHST3, 0.326)	(SERPINE2, 0.321)	(MAP3K8, 0.32)	(PDXK, 0.311)	(BHLHB2, 0.293)	(ADCY7, 0.284)	(CGI-116, 0.262)	(ULK1, 0.262)	(DKK3, 0.243)	(SPOCK, 0.243)	(NCF2, 0.236)	(COL4A1, 0.231)	(CMKOR1, 0.218)	(SNAI1, 0.172)	(ATP2B4, 0.137)	(TIMP3, 0.122)	(SGK, 0.117)	(TMEPAI, 0.113)	(C1S, 0.093)	(GLIPR1, 0.015)	(ST5, 0.01)	(TGFB2, 0)	(MUC3B, 0)	(C8orf4, 0)	(SOX4, 0)	(SPARC, 0)	(DICER1, 0)	(GPR56, 0)	(TUFT1, 0)	(IGFBP7, 0)	(MYL9, 0)	(SERPINE1, 0)	(MGEA5, 0)	(EPHB2, 0)
523	mitotic anaphase (GO:0000090)	3	0.373	0.733	(NUMA1, 1.463)	(ANAPC10, 0.554)	(ANAPC5, -0.113)
524	spryPathway BioCarta	16	0.374	0.733	(SPRY4, 1.261)	(RASA1, 1.076)	(EGF, 0.659)	(MAPK3, 0.571)	(PTPRB, 0.423)	(RAF1, 0.364)	(HRAS, 0.209)	(MAP2K1, 0.19)	(SOS1, 0.12)	(CBL, 0.114)	(GRB2, 0.095)	(SPRY2, 0.084)	(SHC1, 0.053)	(EGFR, 0)	(MAPK1, -0.009)	(SRC, -0.014)
525	actin cytoskeleton organization and biogenesis (GO:0030036)	31	0.375	0.733	(CXCL1, 0.835)	(ARFIP2, 0.709)	(FSCN1, 0.675)	(FGD6, 0.394)	(PDPK1, 0.391)	(RHOA, 0.366)	(FLNB, 0.365)	(PRKG1, 0.338)	(FLNA, 0.329)	(MRAS, 0.306)	(PSCD2, 0.302)	(KLHL5, 0.247)	(AVIL, 0.213)	(CFL1, 0.193)	(ADRA2A, 0.179)	(ROCK1, 0.179)	(FGD1, 0.14)	(ARPC5, 0.122)	(DOCK2, 0.081)	(LIMK1, 0.06)	(TESK2, 0.032)	(MTSS1, 0)	(KLHL4, 0)	(ELMO1, 0)	(CRK, 0)	(ARHGDIB, 0)	(WASF2, 0)	(FGD2, 0)	(PACSIN2, -0.018)	(DST, -0.022)	(PLEK2, -0.096)
526	glycogen catabolism (GO:0005980)	4	0.376	0.733	(PHKB, 1.024)	(PHKA1, 0.634)	(GAA, 0.542)	(PYGB, 0.001)
527	SIG BCR Signaling Pathway SignallingAlliance	45	0.377	0.733	(BCL2, 1.473)	(LYN, 0.759)	(PPP1R13B, 0.529)	(BLNK, 0.495)	(PIK3R1, 0.462)	(ITPR1, 0.405)	(PLCG2, 0.398)	(AKT1, 0.397)	(PIK3CA, 0.379)	(CSK, 0.305)	(DAG1, 0.294)	(MAPK3, 0.264)	(PIK3CD, 0.221)	(PDK1, 0.217)	(ITPR2, 0.213)	(SYK, 0.207)	(AKT3, 0.2)	(GSK3B, 0.174)	(CD22, 0.16)	(FLOT2, 0.149)	(RAF1, 0.144)	(PTPRC, 0.141)	(PPP3CB, 0.123)	(GRB2, 0.106)	(SOS1, 0.103)	(ITPR3, 0.097)	(PPP3CA, 0.096)	(CR2, 0.091)	(CD81, 0.041)	(SHC1, 0.039)	(BAD, 0.038)	(CD19, 0)	(INPP5D, 0)	(VAV1, 0)	(PPP3CC, 0)	(SOS2, 0)	(FLOT1, 0)	(GSK3A, 0)	(NR0B2, 0)	(AKT2, 0)	(MAPK1, 0)	(BTK, -0.028)	(NFATC1, -0.032)	(MAP4K1, -0.093)	(BCR, -0.105)
527	cardiacegfPathway Cardiac hypertrophy, a response to high blood pressure, is stimulated by GPCR ligands such as angiotensin II that activate the EGF pathway.	17	0.377	0.733	(MYC, 1.675)	(AGT, 1.238)	(PRKCA, 0.602)	(EGF, 0.595)	(EDNRA, 0.582)	(HRAS, 0.21)	(EDN1, 0.174)	(ADAM12, 0.09)	(EGFR, 0.039)	(PLCG1, 0.03)	(JUN, 0.024)	(PRKCB1, 0.016)	(RELA, -0.015)	(FOS, -0.035)	(EDNRB, -0.053)	(AGTR2, -0.115)	(NFKB1, -0.117)
527	substrate-bound cell migration, cell extension (GO:0006930)	3	0.377	0.733	(THBS4, 2.174)	(OPHN1, -0.075)	(CD2AP, -0.211)
530	pyrimidine nucleotide metabolism (GO:0006220)	3	0.378	0.733	(DCTD, 1.266)	(DCK, 0.239)	(ECGF1, 0.206)
531	P53 UP Kannan et al 2001	37	0.38	0.735	(ADFP, 1.108)	(SCGB2A2, 1.065)	(BTG2, 0.972)	(PMAIP1, 0.966)	(SURF1, 0.52)	(IGFBP6, 0.519)	(SMTN, 0.39)	(ATF3, 0.305)	(DDB2, 0.266)	(EXT2, 0.258)	(NDN, 0.245)	(BAK1, 0.243)	(ABCA3, 0.212)	(PCNA, 0.212)	(CTDSP2, 0.212)	(BBC3, 0.161)	(MAN2B1, 0.12)	(ENG, 0.11)	(PLK3, 0.096)	(BCL6, 0.088)	(CES2, 0.056)	(CSPG2, 0.043)	(CDKN1A, 0.037)	(POMZP3, 0.037)	(APLP1, 0)	(BAX, 0)	(FEZ1, 0)	(FHL2, 0)	(KIAA0247, 0)	(LCAT, 0)	(NHLH2, 0)	(SCRIB, 0)	(DGKA, -0.01)	(NINJ1, -0.026)	(GADD45A, -0.027)	(MDM2, -0.051)	(ZNF7, -0.063)
531	protein amino acid autophosphorylation (GO:0046777)	8	0.38	0.735	(MAP3K12, 1.491)	(EIF2AK1, 0.95)	(TNK1, 0.471)	(CAMKK2, 0.33)	(MAP3K9, 0.225)	(MAP3K10, -0.055)	(TAF1, -0.094)	(CRK7, -0.115)
533	ER to Golgi vesicle-mediated transport (GO:0006888)	7	0.381	0.737	(STX18, 1.94)	(LMAN2L, 0.542)	(GOSR2, 0.319)	(LMAN1, 0.211)	(BET1, 0.116)	(SEC22L1, -0.105)	(TXNDC, -0.16)
534	CR TRANSCRIPTION FACTORS PNAS 2013	66	0.382	0.738	(SRF, 1.053)	(MYC, 1.049)	(MYB, 0.902)	(PBX1, 0.899)	(TCF7L2, 0.615)	(STAT5B, 0.521)	(MYOD1, 0.496)	(EGR3, 0.472)	(CBFA2T3, 0.457)	(ETV1, 0.427)	(ETV6, 0.41)	(PML, 0.41)	(JUND, 0.37)	(ATF1, 0.353)	(ETS2, 0.293)	(MYBL2, 0.266)	(RELB, 0.224)	(AATF, 0.204)	(FOSL1, 0.192)	(MYBL1, 0.184)	(CBFB, 0.155)	(DPF2, 0.136)	(TLX1, 0.128)	(BCL6, 0.093)	(NFKB2, 0.071)	(STAT5A, 0.055)	(FOXF1, 0.048)	(FOS, 0.017)	(NME1, 0.015)	(PPARA, 0)	(HKR3, 0)	(FLI1, 0)	(RELA, 0)	(WT1, 0)	(PAX7, 0)	(IRF4, 0)	(EGR1, 0)	(FOXD2, 0)	(AHR, 0)	(ZNFN1A1, 0)	(ETS1, 0)	(STAT6, 0)	(CHES1, 0)	(MLLT7, 0)	(SMARCA4, 0)
535	activation of JNK activity (GO:0007257)	8	0.383	0.741	(PKN1, 1.531)	(MAP3K5, 1.152)	(DAXX, 0.32)	(MAP3K9, 0.275)	(MAP3K2, 0.023)	(MAP3K10, -0.011)	(MAP4K5, -0.125)	(MAP4K1, -0.163)
536	GNF FEMALE GENES na	84	0.384	0.741	(IGFBP4, 1.008)	(CEBPB, 0.79)	(GATA6, 0.543)	(HRB2, 0.487)	(EIF3S6, 0.482)	(RPS17, 0.46)	(MFGE8, 0.451)	(HTR2B, 0.413)	(TCTE1L, 0.329)	(PRG1, 0.323)	(CLIC4, 0.302)	(CREB3L2, 0.292)	(RBMS1, 0.288)	(XIST, 0.285)	(RPS27A, 0.284)	(TXNIP, 0.277)	(IFITM2, 0.268)	(SLC24A3, 0.258)	(RPL24, 0.258)	(OGT, 0.257)	(ITPR1, 0.254)	(EEF1B2, 0.252)	(RPS6, 0.25)	(RPL15, 0.243)	(NNMT, 0.236)	(RPL36A, 0.229)	(RPL21, 0.224)	(COL6A3, 0.224)	(TGFBR3, 0.218)	(ADAMTS1, 0.214)	(TGM2, 0.213)	(CYR61, 0.213)	(RPL5, 0.204)	(IFI16, 0.187)	(AEBP1, 0.181)	(HNRPDL, 0.176)	(GAB2, 0.175)	(GBP2, 0.165)	(TMOD1, 0.133)	(RPL7, 0.126)	(EFEMP1, 0.115)	(RPS24, 0.044)	(SFRP4, 0.044)	(LAPTM5, 0.039)	(RPS3, 0.014)
537	Krebs-TCA Cycle BioCarta	27	0.385	0.741	(IDH2, 1.068)	(SDHD, 0.757)	(DLAT, 0.754)	(ACO2, 0.594)	(PDHA1, 0.543)	(PDK3, 0.517)	(SDHA, 0.46)	(PDHB, 0.347)	(MDH1, 0.335)	(PPM2C, 0.316)	(PDK1, 0.281)	(FH, 0.166)	(PDK2, 0.165)	(IDH3G, 0.152)	(SDHB, 0.146)	(OGDH, 0.074)	(IDH3B, 0.027)	(CS, 0.006)	(DLD, 0.001)	(PDHA2, 0)	(SDHC, -0.002)	(MDH2, -0.018)	(PC, -0.02)	(SUCLG1, -0.043)	(PDHX, -0.072)	(IDH3A, -0.086)	(PDK4, -0.132)
538	BRCA UP Welcsh et al 2002	40	0.389	0.75	(HTATIP, 1.231)	(IDH1, 0.894)	(ADD1, 0.889)	(CCNG2, 0.795)	(SEPP1, 0.603)	(LIMS1, 0.52)	(RDX, 0.495)	(KCNK1, 0.309)	(ID4, 0.304)	(APP, 0.253)	(IL16, 0.236)	(ENPP2, 0.226)	(MGAT2, 0.218)	(LAMA3, 0.204)	(SERPINB1, 0.204)	(TSNAX, 0.196)	(GALNT3, 0.128)	(SEC23A, 0.12)	(EXTL2, 0.105)	(MAP2K1, 0.092)	(CLTB, 0.09)	(STC1, 0.084)	(CITED2, 0.059)	(LIPA, 0.058)	(RRM2, 0.056)	(VAMP3, 0.041)	(TFPI2, 0.029)	(H1F0, 0.029)	(WRB, 0.017)	(TITF1, 0)	(PPP1R1A, 0)	(FSTL1, 0)	(KIF2, 0)	(PBP, 0)	(CALD1, 0)	(P2RX1, 0)	(JAK1, 0)	(STAT1, 0)	(ZNF148, -0.034)	(NFYC, -0.127)
538	N-terminal protein amino acid acetylation (GO:0006474)	3	0.389	0.75	(ARD1A, 1.33)	(NARG1, 0.461)	(NARG1L, -0.044)
538	acrosome reaction (GO:0007340)	3	0.389	0.75	(AKAP3, 1.433)	(PKDREJ, 0.617)	(ACR, -0.13)
541	protein amino acid dephosphorylation (GO:0006470)	55	0.39	0.75	(PTPN2, 0.758)	(PPP2R3A, 0.647)	(DUSP4, 0.645)	(PTPN14, 0.621)	(PTPN18, 0.515)	(SBF1, 0.5)	(DUSP3, 0.484)	(MTMR1, 0.445)	(DUSP5, 0.426)	(DUSP10, 0.394)	(DUSP2, 0.332)	(PPP2CA, 0.292)	(KIT, 0.283)	(PTPN13, 0.251)	(PTPRT, 0.236)	(PTPN22, 0.236)	(PPM1D, 0.23)	(PPEF1, 0.207)	(PPP2R1A, 0.204)	(PTPN9, 0.166)	(PTPRB, 0.138)	(PPP3CB, 0.125)	(PTPRE, 0.111)	(PPM1B, 0.079)	(MTMR3, 0.021)	(PTPN21, 0.012)	(PTPRJ, 0)	(PTPN12, 0)	(PTPRN2, 0)	(PPP2R1B, 0)	(PTPRO, 0)	(PPP6C, 0)	(MTMR7, 0)	(PTPRD, 0)	(PPP5C, 0)	(PPEF2, 0)	(PTPRR, 0)	(CTDP1, 0)	(PTPRM, 0)	(PPP2CB, 0)	(PTPN4, 0)	(PTPN6, 0)	(PPM1G, 0)	(DUSP13, 0)	(PPP2R2A, 0)
542	JAK-STAT cascade (GO:0007259)	19	0.391	0.75	(CCL2, 1.034)	(STAT5B, 0.765)	(IFNAR2, 0.75)	(FGFR3, 0.597)	(SOCS5, 0.588)	(NMI, 0.405)	(JAK2, 0.29)	(SOCS1, 0.249)	(SOCS2, 0.243)	(STAT5A, 0.106)	(STAT3, 0.039)	(SOCS3, 0.028)	(STAT4, 0)	(IFNAR1, -0.037)	(SOCS6, -0.051)	(CLCF1, -0.066)	(CCR2, -0.116)	(PIAS1, -0.131)	(STAT2, -0.178)
542	succinyl-CoA metabolism (GO:0006104)	2	0.391	0.75	(OXCT1, 1.544)	(SUCLA2, -0.026)
544	embryo implantation (GO:0007566)	5	0.393	0.753	(PRLR, 1.908)	(PPARD, 0.331)	(RPL29, 0.061)	(SCGB1A1, 0.028)	(TRO, -0.068)
544	hydrogen ion homeostasis (GO:0030641)	3	0.393	0.753	(ATP1A2, 0.944)	(ATP1A1, 0.837)	(ATP1A3, 0.206)
544	tRNA transcription (GO:0009304)	2	0.393	0.753	(GTF3C1, 1.974)	(BRF1, -0.361)
547	MAP00590 Prostaglandin and leukotriene metabolism GenMAPP	19	0.394	0.753	(PLA2G4A, 1.019)	(PTGS2, 1.017)	(PGDS, 0.837)	(CBR3, 0.746)	(CBR1, 0.689)	(LTA4H, 0.482)	(ALOX5, 0.348)	(ALOX12, 0.305)	(PLA2G5, 0.232)	(ALOX15, 0.186)	(PLA2G1B, 0.088)	(GGT1, 0.047)	(PTGDS, 0.021)	(PTGS1, 0.001)	(CYP4F2, 0)	(CYP4F3, -0.029)	(PTGIS, -0.055)	(PLA2G2A, -0.087)	(TBXAS1, -0.161)
547	ptenPathway BioCarta	16	0.394	0.753	(AKT1, 0.762)	(PDPK1, 0.728)	(PIK3R1, 0.69)	(CDKN1B, 0.596)	(ILK, 0.585)	(PIK3CA, 0.583)	(MAPK3, 0.562)	(FOXO3A, 0.467)	(PTEN, 0.236)	(PDK2, 0.232)	(SHC1, 0.125)	(SOS1, 0.124)	(GRB2, 0.081)	(MAPK1, 0.017)	(ITGB1, -0.066)	(PTK2, -0.116)
549	ceramidePathway Ceramide is a lipid signaling molecule that can activate proliferative or apoptotic pathways, depending on signaling context, localization, and cell type.	22	0.395	0.753	(BCL2, 1.804)	(MAP3K1, 1.442)	(CYCS, 0.582)	(SMPD1, 0.463)	(MAPK3, 0.439)	(CASP8, 0.415)	(FADD, 0.32)	(RAF1, 0.254)	(TRADD, 0.238)	(MAP2K1, 0.14)	(RIPK1, 0.076)	(MAPK8, 0.05)	(BAD, 0.032)	(PDCD8, 0.02)	(NFKB1, 0.012)	(NSMAF, 0.011)	(MAP2K4, -0.008)	(MAPK1, -0.023)	(BAX, -0.023)	(TNFRSF1A, -0.029)	(RELA, -0.049)	(TRAF2, -0.139)
549	regulation of cell redox homeostasis (GO:0030503)	2	0.395	0.753	(EGLN2, 1.946)	(TXNDC4, -0.269)
551	egfPathway The epidermal growth factor (EGF) peptide stimulates the EGF receptor to promote cell proliferation via the MAP kinase and Ras pathways.	27	0.396	0.755	(SRF, 1.439)	(MAP3K1, 1.328)	(RASA1, 0.758)	(PRKCA, 0.494)	(PIK3R1, 0.493)	(PIK3CA, 0.471)	(EGF, 0.466)	(MAPK3, 0.365)	(RAF1, 0.238)	(MAP2K1, 0.159)	(STAT5A, 0.138)	(HRAS, 0.137)	(SOS1, 0.102)	(SHC1, 0.083)	(CSNK2A1, 0.079)	(PRKCB1, 0.065)	(STAT3, 0.033)	(JUN, 0.033)	(MAP2K4, 0.009)	(GRB2, 0.003)	(JAK1, 0)	(MAPK8, 0)	(EGFR, -0.034)	(PLCG1, -0.042)	(FOS, -0.045)	(STAT1, -0.05)	(ELK1, -0.08)
552	tidPathway BioCarta	18	0.397	0.755	(IKBKB, 1.589)	(LIN7A, 1.236)	(TP53, 0.971)	(TNF, 0.601)	(JAK2, 0.474)	(TNFRSF1B, 0.155)	(RB1, 0.154)	(IFNG, 0.142)	(IFNGR1, 0.124)	(IFNGR2, 0.075)	(HSPA1A, 0.066)	(DNAJA3, 0)	(USH1C, -0.003)	(TNFRSF1A, -0.003)	(NFKBIA, -0.024)	(WT1, -0.047)	(NFKB1, -0.058)	(RELA, -0.094)
553	cdc25Pathway The protein phosphatase Cdc25 is phosphorylated by Chk1 and activates Cdc2 to stimulate eukaryotic cells into M phase.	9	0.398	0.755	(CHEK1, 1.808)	(CDC2, 0.61)	(ATM, 0.524)	(WEE1, 0.516)	(CDC25A, 0.267)	(MYT1, 0.253)	(CDC25B, 0.193)	(CDC25C, -0.138)	(YWHAH, -0.17)
554	internal protein amino acid acetylation (GO:0006475)	2	0.399	0.755	(ARD1A, 1.704)	(HAT1, -0.22)
555	MAP00240 Pyrimidine metabolism GenMAPP	42	0.402	0.755	(POLR2F, 0.87)	(DOK4, 0.718)	(POLD1, 0.664)	(TYMS, 0.657)	(CTPS, 0.524)	(CAD, 0.485)	(NP, 0.473)	(NME2, 0.471)	(DPYD, 0.402)	(POLB, 0.368)	(POLR2E, 0.32)	(DCTD, 0.299)	(TK1, 0.277)	(POLA, 0.237)	(POLR2C, 0.208)	(POLR2K, 0.202)	(RRM1, 0.196)	(POLR2L, 0.188)	(POLR2H, 0.164)	(POLR2A, 0.124)	(RRM2, 0.083)	(DCK, 0.081)	(NME1, 0.078)	(ECGF1, 0.049)	(UBTF, 0.045)	(POLR2D, 0.026)	(IGFBP7, 0.017)	(POLG, 0.007)	(POLR2J2, 0)	(DUT, 0)	(POLD2, 0)	(POLR1B, 0)	(DHODH, 0)	(POLR2I, 0)	(POLRMT, 0)	(DPYS, 0)	(UMPS, -0.01)	(POLE, -0.012)	(POLR2G, -0.019)	(CDA, -0.029)	(POLR2B, -0.031)	(POLR2J, -0.134)
555	rbPathway BioCarta	13	0.402	0.755	(CHEK1, 1.538)	(TP53, 1.183)	(ATM, 0.483)	(CDC2, 0.471)	(WEE1, 0.349)	(RB1, 0.252)	(MYT1, 0.217)	(CDC25A, 0.186)	(CDC25B, 0.134)	(CDK4, 0.027)	(CDK2, 0.023)	(CDC25C, -0.166)	(YWHAH, -0.209)
557	cell adhesion (GO:0007155)	121	0.403	0.755	(RHOB, 0.805)	(CELSR1, 0.631)	(TSPAN1, 0.625)	(AZGP1, 0.569)	(DSC3, 0.497)	(ALCAM, 0.492)	(PCDHA5, 0.491)	(DSC2, 0.476)	(CCL2, 0.466)	(CDH3, 0.459)	(LU, 0.418)	(LY6D, 0.417)	(SEMA5A, 0.367)	(BYSL, 0.362)	(CLDN1, 0.351)	(IL32, 0.316)	(MFGE8, 0.315)	(CCL4, 0.243)	(FAT, 0.243)	(PCDHA6, 0.237)	(PCDHB3, 0.236)	(SEMA4D, 0.236)	(TYRO3, 0.228)	(FPRL1, 0.224)	(ZYX, 0.224)	(SPOCK, 0.224)	(CCR1, 0.213)	(PCDHB11, 0.132)	(MLLT4, 0)	(MCAM, 0)	(SCAM-1, 0)	(TNC, 0)	(ERBB2IP, 0)	(ARF6, 0)	(CCL11, 0)	(DGCR6, 0)	(TSC1, 0)	(EFNB1, 0)	(SSPN, 0)	(MAGI1, 0)	(MADCAM1, 0)	(EDG1, 0)	(CD164, 0)	(CASK, 0)	(LRRN5, 0)
557	response to DNA damage stimulus (GO:0006974)	6	0.403	0.755	(CHEK2, 1.062)	(SESN1, 0.762)	(CIB1, 0.534)	(IRF7, 0.381)	(EDD1, 0.082)	(DDIT3, -0.056)
557	CR TRANSPORT PNAS 2014	6	0.403	0.755	(KPNB1, 1.485)	(ABCC4, 1.266)	(SLC14A1, 0.261)	(NUP98, 0.052)	(TPR, 0.032)	(NUP214, -0.071)
557	insemination (GO:0007320)	2	0.403	0.755	(TAC1, 1.672)	(SEMG1, -0.107)
561	establishment and/or maintenance of cell polarity (GO:0007163)	10	0.404	0.755	(CAP2, 1.407)	(CCL4, 0.962)	(CRB1, 0.461)	(PARD3, 0.362)	(PARD6B, 0.319)	(WNT1, 0.014)	(SPN, -0.006)	(CD3G, -0.019)	(CAP1, -0.133)	(CDC42, -0.153)
562	cleavage of lamin (GO:0006922)	2	0.407	0.761	(GZMB, 1.177)	(GZMA, 0.324)
563	ps1Pathway BioCarta	13	0.408	0.761	(NOTCH1, 1.151)	(PSEN1, 1.111)	(ADAM17, 0.727)	(APC, 0.613)	(RBPSUH, 0.411)	(GSK3B, 0.274)	(BTRC, 0.134)	(CTNNB1, 0.13)	(FZD1, 0.017)	(WNT1, -0.039)	(TCF1, -0.053)	(AXIN1, -0.07)	(DVL1, -0.205)
563	DNA methylation (GO:0006306)	6	0.408	0.761	(DNMT1, 1.111)	(GATAD2A, 0.504)	(DNMT3B, 0.452)	(ATRX, 0.395)	(DNMT3A, 0.06)	(FOS, -0.055)
565	mammary gland development (GO:0030879)	3	0.409	0.761	(ERBB2, 1.315)	(NOTCH4, 0.276)	(TDGF1, 0.249)
565	gene silencing (GO:0016458)	2	0.409	0.761	(SCMH1, 0.984)	(PCOLN3, 0.347)
567	pdgfPathway BioCarta	27	0.41	0.761	(SRF, 1.443)	(MAP3K1, 1.33)	(RASA1, 0.798)	(PRKCA, 0.511)	(PIK3R1, 0.499)	(PIK3CA, 0.489)	(MAPK3, 0.351)	(RAF1, 0.185)	(HRAS, 0.162)	(SOS1, 0.162)	(MAP2K1, 0.134)	(GRB2, 0.113)	(STAT5A, 0.1)	(STAT3, 0.082)	(CSNK2A1, 0.08)	(JUN, 0.06)	(SHC1, 0.057)	(PRKCB1, 0.054)	(PDGFA, 0.04)	(FOS, 0.01)	(STAT1, 0.007)	(MAP2K4, 0.001)	(PDGFRA, 0)	(MAPK8, -0.011)	(JAK1, -0.041)	(PLCG1, -0.082)	(ELK1, -0.203)
567	vifPathway BLACK	3	0.41	0.761	(HCK, 1.297)	(CXCR4, 0.903)	(CD4, -0.424)
569	pepiPathway BioCarta	7	0.411	0.764	(SLPI, 1.715)	(IL8, 1.06)	(ELA3B, 0.293)	(ELA1, 0.204)	(ELA2, 0.202)	(GRN, -0.063)	(ELA2B, -0.092)
569	prostaglandin metabolism (GO:0006693)	3	0.411	0.764	(CYP4F8, 1.031)	(PTGES, 0.912)	(AKR1C3, -0.139)
571	MAP00970 Aminoacyl tRNA biosynthesis GenMAPP	18	0.412	0.764	(HARSL, 0.975)	(DARS, 0.857)	(GARS, 0.792)	(KARS, 0.597)	(MARS, 0.427)	(EPRS, 0.344)	(WARS, 0.242)	(TARS, 0.242)	(SARS, 0.239)	(NARS, 0.172)	(QARS, 0.16)	(HBG2, 0.134)	(HARS, 0.117)	(CARS, 0.111)	(AARS, 0.069)	(IARS, 0.054)	(WARS2, -0.046)	(RARS, -0.093)
572	hcmvPathway BioCarta	16	0.414	0.767	(MAP3K1, 1.639)	(PIK3R1, 0.668)	(AKT1, 0.656)	(PIK3CA, 0.609)	(MAPK3, 0.522)	(SP1, 0.443)	(MAP2K3, 0.275)	(MAP2K1, 0.252)	(RB1, 0.155)	(MAP2K2, 0.083)	(CREB1, 0.061)	(MAP2K6, -0.041)	(RELA, -0.046)	(MAPK1, -0.068)	(MAPK14, -0.085)	(NFKB1, -0.109)
572	plcePathway BioCarta	12	0.414	0.767	(ADCY1, 0.981)	(PRKAR1A, 0.951)	(PRKAR2B, 0.736)	(PRKACB, 0.679)	(RAP2B, 0.472)	(GNAS, 0.334)	(PLCE1, 0.136)	(PRKAR2A, 0.055)	(PRKAR1B, 0.041)	(ADRB2, 0.036)	(PTGER1, -0.044)	(PRKACG, -0.102)
574	CR TRANSPORT OF VESICLES PNAS 2015	23	0.415	0.769	(RAB26, 1.441)	(RAB5B, 0.967)	(RAB27A, 0.881)	(RAB11A, 0.737)	(RAB27B, 0.466)	(AP3D1, 0.448)	(RAB3A, 0.344)	(RAB7L1, 0.284)	(RAB3B, 0.241)	(GOLGA4, 0.167)	(ACTR1A, 0.127)	(PIK3C3, 0.074)	(RAB13, 0.038)	(RAB1A, 0.032)	(RAB33A, -0.01)	(RAB31, -0.017)	(RAB5C, -0.019)	(AP2M1, -0.037)	(RAB5A, -0.101)	(RAB7, -0.102)	(RAB6A, -0.121)	(RAB2, -0.135)	(RAB4A, -0.15)
574	actin filament bundle formation (GO:0051017)	5	0.415	0.769	(FSCN1, 1.589)	(ACTN4, 0.451)	(VIL1, 0.228)	(FSCN2, 0.124)	(EPB49, -0.099)
574	nerve ensheathment (GO:0008366)	3	0.415	0.769	(MBP, 0.701)	(POU3F1, 0.551)	(PPARD, 0.515)
577	blymphocytePathway B cells express the major histocompatibility complex (class II MHC), immunoglobulins, adhesion proteins, and other factors on their cell surface.	10	0.416	0.77	(ICAM1, 1.327)	(ITGB2, 1.006)	(FCGR2B, 0.816)	(CR2, 0.349)	(CD80, 0.236)	(PTPRC, 0.163)	(ITGAL, 0.156)	(HLA-DRB1, 0.069)	(HLA-DRA, -0.056)	(CR1, -0.142)
578	RNA splicing (GO:0008380)	43	0.418	0.772	(U2AF1, 1.084)	(SYNCRIP, 1.002)	(SNRPA1, 0.637)	(CDC40, 0.629)	(PRPF18, 0.542)	(SMNDC1, 0.365)	(SNRPG, 0.36)	(KHSRP, 0.333)	(DHX8, 0.303)	(NOVA1, 0.273)	(SFRS11, 0.258)	(SIP1, 0.25)	(PRPF4B, 0.246)	(U2AF1L2, 0.243)	(NOL3, 0.237)	(SFPQ, 0.236)	(SF3A3, 0.154)	(HNRPH3, 0.126)	(SF3B2, 0.107)	(SF3B3, 0.093)	(SFRS7, 0.01)	(NONO, 0.007)	(PPIG, 0)	(PRPF3, 0)	(HNRPC, 0)	(PPAN, 0)	(SFRS2, 0)	(LSM4, 0)	(PPP2R1B, 0)	(SNRPB, 0)	(SF3A2, 0)	(SNRPC, 0)	(ASCC3L1, 0)	(PPARGC1A, 0)	(SNRP70, 0)	(SF3A1, 0)	(SNRPB2, 0)	(SF3B4, 0)	(DHX16, 0)	(LSM1, -0.008)	(PTBP1, -0.11)	(SFRS4, -0.136)	(NCBP1, -0.146)
578	heparan sulfate proteoglycan biosynthesis (GO:0015012)	3	0.418	0.772	(EXT1, 1.129)	(NDST1, 0.453)	(GLCE, 0.353)
578	rRNA transcription (GO:0009303)	3	0.418	0.772	(GTF3C1, 1.818)	(GTF3A, 0.21)	(BRF1, -0.269)
581	no1Pathway BioCarta	29	0.419	0.774	(VEGF, 1.039)	(SYT1, 0.934)	(CALM1, 0.693)	(PRKAR1A, 0.559)	(SLC7A1, 0.543)	(CHRNA1, 0.534)	(PRKAR2B, 0.514)	(AKT1, 0.507)	(PRKACB, 0.478)	(PDE2A, 0.433)	(PRKG1, 0.342)	(NOS3, 0.14)	(PDE3B, 0.064)	(HSPCA, 0.051)	(PRKAR2A, 0.028)	(PRKAR1B, 0.001)	(FLT1, 0)	(RYR2, 0)	(PRKG2, 0)	(KDR, 0)	(BDKRB2, -0.009)	(FLT4, -0.034)	(TNNI1, -0.044)	(CALM2, -0.061)	(CAV1, -0.067)	(PDE3A, -0.084)	(PRKACG, -0.088)	(ACTA1, -0.09)	(CALM3, -0.16)
581	vegfPathway BioCarta	26	0.419	0.774	(VEGF, 1.087)	(PXN, 0.888)	(EIF2B2, 0.885)	(HIF1A, 0.592)	(ARNT, 0.575)	(PRKCA, 0.52)	(PIK3CA, 0.501)	(PIK3R1, 0.485)	(EIF2S3, 0.218)	(HRAS, 0.182)	(EIF2S1, 0.17)	(NOS3, 0.132)	(PRKCB1, 0.083)	(EIF2B1, 0.063)	(EIF2B4, 0.041)	(SHC1, 0.031)	(ELAVL1, 0.009)	(EIF2B3, 0.007)	(FLT1, 0)	(EIF2S2, -0.003)	(FLT4, -0.035)	(KDR, -0.036)	(PTK2, -0.064)	(PLCG1, -0.079)	(EIF2B5, -0.101)	(VHL, -0.113)
581	MAP00271 Methionine metabolism GenMAPP	8	0.419	0.774	(CBS, 1.579)	(DNMT1, 1.043)	(MARS, 0.512)	(CTH, 0.22)	(AHCY, 0.093)	(MTR, 0.035)	(MAT1A, -0.03)	(BHMT, -0.063)
584	edg1Pathway The lipid S1P is an EDG1 ligand promoting chemotaxis via Rac1 and cell survival and proliferation via ERK activation.	25	0.42	0.774	(GNAI1, 0.822)	(SPHK1, 0.713)	(ADCY1, 0.652)	(PRKCA, 0.574)	(SMPD2, 0.561)	(PIK3R1, 0.552)	(AKT1, 0.551)	(PIK3CA, 0.477)	(SKIP, 0.399)	(MAPK3, 0.387)	(SMPD1, 0.331)	(RAC1, 0.172)	(ITGB3, 0.168)	(PRKCB1, 0.096)	(PDGFA, 0.072)	(GNB1, 0.04)	(PDGFRA, 0.008)	(GNGT1, 0)	(SRC, 0)	(MAPK1, -0.023)	(PLCB1, -0.028)	(ITGAV, -0.051)	(EDG1, -0.066)	(ASAH1, -0.092)	(PTK2, -0.115)
584	tnfr2Pathway BioCarta	18	0.42	0.774	(MAP3K1, 1.566)	(IKBKB, 1.545)	(TANK, 0.784)	(TNFAIP3, 0.744)	(TRAF3, 0.347)	(TNFRSF1B, 0.167)	(DUSP1, 0.165)	(IKBKG, 0.144)	(LTA, 0.14)	(CHUK, 0.076)	(RIPK1, 0.068)	(NFKB1, -0.017)	(NFKBIA, -0.032)	(TRAF1, -0.041)	(IKBKAP, -0.085)	(RELA, -0.127)	(MAP3K14, -0.135)	(TRAF2, -0.165)
586	ST G Protein Independent 7 Transmembrane Receptor Signaling BLACK	4	0.421	0.774	(SOAT1, 2.354)	(MAPK1, 0.253)	(CXADR, 0.177)	(EPHB2, -0.241)
587	DNA replication checkpoint (GO:0000076)	3	0.423	0.777	(CDC45L, 1.083)	(CDT1, 0.519)	(CDC6, 0.082)
588	anti-inflammatory response (GO:0030236)	2	0.424	0.778	(PROC, 1.487)	(AMBP, -0.164)
589	cobalamin transport (GO:0015889)	2	0.416	0.77	(TCN2, 0.017)	(TCN1, 0.003)
590	regulation of insulin secretion (GO:0050796)	3	0.425	0.778	(STX1A, 1.264)	(PPARD, 0.416)	(SNAP25, 0.051)
590	negative regulation of blood coagulation (GO:0030195)	2	0.425	0.778	(PROC, 1.55)	(KNG1, -0.067)
592	etcPathway Energy is extracted from carbohydrates via oxidation and transferred to the mitochondrial electron transport chain, which couples ATP synthesis to the reduction of oxygen to water.	9	0.426	0.779	(SDHD, 1.271)	(CYCS, 0.892)	(SDHA, 0.717)	(SDHB, 0.338)	(UQCRC1, 0.205)	(ATP5A1, 0.168)	(GPD2, -0.01)	(SDHC, -0.12)	(NDUFA1, -0.144)
593	proteolysis (GO:0006508)	85	0.427	0.78	(CPA3, 0.834)	(SIAH1, 0.793)	(MMP12, 0.708)	(PLAT, 0.496)	(SPCS1, 0.493)	(PREP, 0.488)	(CTSF, 0.468)	(FBXO5, 0.467)	(ST14, 0.442)	(RNPEP, 0.327)	(FBXO3, 0.317)	(CASP6, 0.289)	(ATG4A, 0.283)	(DPP3, 0.278)	(CTSO, 0.27)	(SHFM1, 0.243)	(FBXL2, 0.236)	(BLMH, 0.224)	(CASP5, 0.218)	(CTSS, 0.188)	(MMP20, 0.164)	(HGFAC, 0.133)	(CTSB, 0.111)	(DF, 0.106)	(PSMC2, 0.01)	(PMPCA, 0.01)	(CASP8, 0.009)	(IDE, 0)	(TPP1, 0)	(USP25, 0)	(PCSK6, 0)	(UBE3A, 0)	(NEDD8, 0)	(TMPRSS11E, 0)	(FBXL18, 0)	(UBE1C, 0)	(CASP2, 0)	(MBTPS1, 0)	(TPP2, 0)	(HTRA2, 0)	(WFDC2, 0)	(PCSK5, 0)	(MME, 0)	(TMPRSS6, 0)	(LNPEP, 0)
594	ccr5Pathway CCR5 is a G-protein coupled receptor expressed in macrophages that recognizes chemokine ligands and is targeted by the HIV envelope protein GP120.	18	0.43	0.783	(CCL2, 1.23)	(SYT1, 1.076)	(CALM1, 0.837)	(CCL4, 0.834)	(PRKCA, 0.614)	(CXCR4, 0.354)	(CXCL12, 0.264)	(GNAQ, 0.235)	(CCR5, 0.229)	(JUN, 0.05)	(PRKCB1, 0.031)	(MAPK14, 0.028)	(MAPK8, 0.019)	(CALM2, -0.065)	(PLCG1, -0.081)	(FOS, -0.092)	(CALM3, -0.161)	(PTK2B, -0.173)
594	regulation of DNA recombination (GO:0000018)	3	0.43	0.783	(IL7R, 1.012)	(KPNA1, 0.436)	(KPNA2, 0.33)
596	translational elongation (GO:0006414)	2	0.431	0.783	(TUFM, 0.833)	(TSFM, 0.121)
597	MAP00790 Folate biosynthesis GenMAPP	12	0.432	0.786	(TYMS, 1.205)	(GGH, 0.891)	(PTS, 0.791)	(QDPR, 0.718)	(ALPL, 0.256)	(DHFR, 0.073)	(MTHFD1, 0.065)	(FPGS, 0.056)	(ALPI, -0.049)	(ALPP, -0.056)	(GCH1, -0.094)	(ALPPL2, -0.11)
597	energy derivation by oxidation of organic compounds (GO:0015980)	3	0.432	0.786	(CRAT, 1.309)	(ACADVL, 0.309)	(BCS1L, -0.102)
599	regulation of cell migration (GO:0030334)	2	0.434	0.786	(PARD6B, 0.812)	(EGFL7, 0.399)
600	MAP00195 Photosynthesis GenMAPP	19	0.435	0.786	(ATP6AP1, 1.216)	(ATP6V1D, 1.025)	(FDXR, 0.771)	(ATP6V1G1, 0.624)	(ATP6V0D1, 0.605)	(MPP5, 0.542)	(ATP6V1G2, 0.381)	(ATP6V0C, 0.216)	(ATP6V1B1, 0.135)	(ATP6V0B, 0.113)	(ATP6V1E1, 0.037)	(ATP6V1C1, 0.029)	(ATP6V0A4, 0.004)	(ATP6V1B2, -0.02)	(ATP6V0E, -0.024)	(ATP6V1F, -0.06)	(ATP6V0A1, -0.093)	(ATP5E, -0.122)	(ATP6V1A, -0.134)
600	negative regulation of anti-apoptosis (GO:0019987)	2	0.435	0.786	(PIK3R2, 0.808)	(RTN4, 0.588)
602	caspasePathway Caspases are cysteine proteases active in apoptosis; caspase-8 and 9 cleave and activate other caspases, while 3, 6, and 7 cleave cellular targets.	21	0.437	0.786	(CASP6, 0.794)	(DFFB, 0.746)	(PRF1, 0.69)	(CYCS, 0.643)	(BIRC2, 0.438)	(BIRC3, 0.397)	(CASP10, 0.379)	(CASP8, 0.35)	(GZMB, 0.299)	(DFFA, 0.289)	(LMNA, 0.162)	(CASP1, 0.125)	(APAF1, 0.096)	(BIRC4, 0.086)	(CASP7, 0.066)	(CASP9, 0.038)	(CASP2, -0.052)	(CASP4, -0.061)	(LMNB1, -0.066)	(ARHGDIB, -0.071)	(CASP3, -0.098)
602	MAP00630 Glyoxylate and dicarboxylate metabolism GenMAPP	10	0.437	0.786	(MTHFD2, 1.718)	(ACO2, 1.045)	(MDH1, 0.559)	(ACO1, 0.271)	(HAO1, 0.256)	(MDH2, 0.096)	(HAO2, 0.055)	(CS, 0.009)	(GRHPR, -0.005)	(MTHFD1, -0.066)
602	neutral amino acid transport (GO:0015804)	4	0.437	0.786	(SLC1A4, 0.722)	(SLC1A5, 0.657)	(SLC43A1, 0.595)	(SLC7A10, -0.213)
605	regulation of blood coagulation (GO:0030193)	2	0.438	0.786	(GP1BA, 0.851)	(F2, 0.499)
606	protein targeting to membrane (GO:0006612)	5	0.439	0.786	(ATG4A, 1.055)	(SEC63, 0.837)	(PRKCI, 0.157)	(ICMT, 0.087)	(ATG4B, 0.077)
607	positive regulation of tumor necrosis factor-alpha biosynthesis (GO:0042535)	2	0.44	0.786	(TLR1, 1.683)	(AZU1, -0.252)
608	SIG PIP3SIGINCARDIACMYOCTES SignallingAlliance	64	0.441	0.789	(ERBB4, 1.262)	(CDKN2A, 1.205)	(MYC, 0.983)	(IRS1, 0.773)	(RPS6KA3, 0.63)	(BCL2L1, 0.611)	(CDKN1B, 0.387)	(PPP1R13B, 0.366)	(AKT1, 0.364)	(PIK3CA, 0.329)	(PAK4, 0.277)	(NOLC1, 0.248)	(PARD6A, 0.243)	(IRS2, 0.243)	(SFN, 0.241)	(PDK1, 0.229)	(CREB5, 0.224)	(PARD3, 0.212)	(PIK3CD, 0.208)	(PTPN1, 0.207)	(AKT3, 0.175)	(MET, 0.175)	(IGF1, 0.172)	(GSK3B, 0.171)	(FOXO3A, 0.122)	(TSC1, 0.113)	(PTEN, 0.108)	(TSC2, 0.097)	(INPPL1, 0.088)	(RPS6KA1, 0.052)	(PAK3, 0.027)	(CREB1, 0.025)	(RPS6KA2, 0.012)	(PAK2, 0.008)	(YWHAZ, 0)	(SLC2A4, 0)	(PSCD3, 0)	(CREB3, 0)	(PAK6, 0)	(YWHAH, 0)	(IFI27, 0)	(RPS6KB1, 0)	(AKT2, 0)	(CDC42, 0)	(IGFBP1, 0)
608	apoptotic program (GO:0008632)	9	0.441	0.789	(PSEN2, 1.273)	(BIK, 1.1)	(CASP8, 0.479)	(BAD, 0.123)	(CASP9, 0.067)	(CASP7, 0.011)	(VDAC1, 0.007)	(CASP2, -0.007)	(MCL1, -0.08)
608	PYR Manually Curated	8	0.441	0.789	(PDHA1, 1.009)	(PDK3, 0.947)	(PDK1, 0.715)	(PPM2C, 0.601)	(PDHB, 0.516)	(PDHA2, 0.034)	(PDK4, -0.052)	(PDHX, -0.182)
611	circadian rhythm (GO:0007623)	9	0.442	0.791	(PER2, 1.025)	(EGR3, 0.958)	(CLOCK, 0.756)	(HTR7, 0.179)	(MTNR1A, 0.14)	(TIMELESS, 0.024)	(AANAT, -0.05)	(NPY2R, -0.083)	(ARNTL, -0.1)
611	response to external stimulus (GO:0009605)	5	0.442	0.791	(EIF2AK1, 1.205)	(RPS6KA5, 0.55)	(INHBB, 0.247)	(INHBA, 0.222)	(INHA, -0.036)
613	intracellular sequestering of iron ion (GO:0006880)	2	0.443	0.792	(SRI, 1.058)	(FTH1, 0.179)
614	synaptic vesicle targeting (GO:0016080)	3	0.445	0.793	(PCLO, 1.814)	(SEPT5, -0.036)	(NLGN1, -0.187)
615	protein-lipoylation (GO:0009249)	4	0.446	0.793	(ST3GAL6, 1.353)	(NMT1, 0.31)	(NMT2, 0.208)	(NNAT, -0.028)
616	mef2dPathway BioCarta	19	0.447	0.794	(HDAC2, 1.535)	(SYT1, 1.084)	(CALM1, 0.815)	(CAPNS1, 0.744)	(PRKCA, 0.562)	(EP300, 0.245)	(PPP3CA, 0.225)	(PPP3CB, 0.171)	(HDAC1, 0.086)	(TRB@, 0.038)	(MEF2D, 0.032)	(PRKCB1, 0.028)	(CAPN2, 0.014)	(CALM2, 0.005)	(TRA@, -0.02)	(NFATC1, -0.052)	(PPP3CC, -0.101)	(CALM3, -0.106)	(CABIN1, -0.235)
616	base-excision repair (GO:0006284)	7	0.447	0.794	(TP53, 1.287)	(UNG2, 0.64)	(MPG, 0.506)	(UNG, 0.248)	(OGG1, 0.046)	(TDG, -0.019)	(APEX1, -0.033)
618	MAP00230 Purine metabolism GenMAPP	82	0.448	0.794	(GMPS, 1.308)	(GART, 0.674)	(POLR2F, 0.61)	(AMPD2, 0.588)	(ADCY9, 0.545)	(POLD1, 0.497)	(DOK4, 0.485)	(NME2, 0.408)	(ADCY3, 0.406)	(PFAS, 0.406)	(ADCY2, 0.388)	(ADSL, 0.353)	(ADCY1, 0.345)	(PDE4B, 0.323)	(NP, 0.311)	(IMPDH2, 0.31)	(ADCY7, 0.31)	(POLB, 0.291)	(POLR2E, 0.256)	(AK2, 0.229)	(GUCY1A3, 0.224)	(POLA, 0.218)	(PKM2, 0.213)	(GUCY1A2, 0.208)	(PDE1A, 0.203)	(POLR2C, 0.19)	(POLR2L, 0.183)	(PRPS2, 0.172)	(POLR2H, 0.166)	(ADCY8, 0.123)	(PRPS1, 0.109)	(DCK, 0.093)	(POLR2A, 0.084)	(RRM1, 0.056)	(PDE4C, 0.048)	(GUCY2D, 0.041)	(ADSS, 0)	(POLE, 0)	(POLR2J2, 0)	(ECGF1, 0)	(NPR2, 0)	(NME1, 0)	(ATP5J, 0)	(ADCY6, 0)	(ADA, 0)
618	negative regulation of cell growth (GO:0030308)	10	0.448	0.794	(APBB2, 1.805)	(TP53, 1.004)	(DCBLD2, 0.275)	(MT3, 0.272)	(APBB1, 0.271)	(DLC1, 0.202)	(PPP2R1B, 0.06)	(OKL38, -0.103)	(NDUFA13, -0.14)	(PCLKC, -0.161)
620	g2Pathway BioCarta	23	0.449	0.797	(CHEK1, 1.225)	(TP53, 0.852)	(CDC34, 0.632)	(CHEK2, 0.542)	(PRKDC, 0.51)	(CCNB1, 0.443)	(ATM, 0.364)	(CDC2, 0.337)	(WEE1, 0.314)	(EP300, 0.287)	(ATR, 0.24)	(CDKN2D, 0.181)	(CDC25A, 0.15)	(MYT1, 0.145)	(CDKN1A, 0.085)	(BRCA1, 0.082)	(RPS6KA1, 0.081)	(CDC25B, 0.07)	(YWHAQ, 0.006)	(CDC25C, -0.091)	(GADD45A, -0.142)	(MDM2, -0.155)	(YWHAH, -0.16)
620	chromatin remodeling (GO:0006338)	13	0.449	0.797	(ACTL6A, 1.349)	(SMARCD3, 1.012)	(SMARCC2, 0.752)	(HDAC5, 0.216)	(SUV39H2, 0.194)	(SMARCD2, 0.162)	(SMARCA1, 0.138)	(GCN5L2, 0.137)	(TNP1, 0.114)	(SMARCC1, -0.015)	(SMARCA5, -0.083)	(TAF6L, -0.104)	(HBXAP, -0.135)
620	iron ion transport (GO:0006826)	4	0.449	0.797	(TFRC, 1.592)	(CYB5R3, 0.641)	(SLC11A2, -0.117)	(HFE, -0.121)
620	neurotransmitter metabolism (GO:0042133)	4	0.449	0.797	(TDO2, 1.35)	(GCHFR, 0.811)	(PHOX2A, 0.11)	(GCH1, -0.28)
620	botulinPathway BLACK	4	0.449	0.797	(STX1A, 1.152)	(CHRNA1, 0.99)	(SNAP25, -0.038)	(VAMP2, -0.262)
625	gcrPathway BioCarta	18	0.45	0.798	(SYT1, 1.185)	(CALM1, 0.846)	(ANXA1, 0.771)	(AKT1, 0.651)	(PIK3CA, 0.578)	(PIK3R1, 0.572)	(NOS3, 0.262)	(GNAS, 0.227)	(RELA, 0.099)	(GNB1, 0.076)	(NR3C1, 0.053)	(ADRB2, 0.032)	(NPPA, 0.004)	(HSPCA, -0.012)	(NFKB1, -0.046)	(GNGT1, -0.05)	(CALM3, -0.093)	(CALM2, -0.144)
625	calcium-mediated signaling (GO:0019722)	6	0.45	0.798	(SPHK1, 1.149)	(IL8, 1.075)	(CAMKK2, 0.398)	(PIP5K3, 0.039)	(LAT, 0.007)	(BTK, -0.271)
625	endoderm development (GO:0007492)	2	0.45	0.798	(HOXC11, 1.231)	(LAMC1, 0.028)
625	isoprenoid biosynthesis (GO:0008299)	2	0.45	0.798	(MVK, 0.838)	(IDI1, 0.478)
629	regulation of smooth muscle contraction (GO:0006940)	5	0.451	0.8	(PRKG1, 0.897)	(NMU, 0.83)	(CNN1, 0.26)	(MRCL3, 0.228)	(KCNB2, 0.024)
629	regulation of cell growth (GO:0001558)	4	0.451	0.8	(CDC2L2, 0.924)	(TU3A, 0.768)	(CDC2L1, 0.231)	(PAPPA2, -0.046)
631	DNA replication, synthesis of RNA primer (GO:0006269)	3	0.452	0.8	(PRIM2A, 1.897)	(POLRMT, 0.062)	(PRIM1, -0.233)
631	hemolysis of host red blood cells (GO:0019836)	2	0.452	0.8	(PRF1, 1.764)	(C9, -0.239)
633	regulation of transcription (GO:0045449)	7	0.453	0.803	(APBB2, 2.104)	(APBB1, 0.304)	(BRCA2, 0.127)	(PPIE, 0.096)	(HCFC1, 0.091)	(PPP2R1B, 0.055)	(FUSIP1, -0.154)
633	caspase activity BioCarta	7	0.453	0.803	(CASP6, 1.17)	(CASP5, 1)	(CASP10, 0.662)	(CASP1, 0.366)	(CASP7, 0.079)	(CASP3, -0.039)	(CASP4, -0.102)
635	ca nf at signalling GEArray	91	0.455	0.806	(GATA3, 1.471)	(BCL2, 1.07)	(CEBPB, 0.779)	(IL6, 0.75)	(NCK2, 0.652)	(VAV3, 0.6)	(VEGF, 0.586)	(NFKBIB, 0.526)	(NFKBIE, 0.507)	(EGR3, 0.391)	(CALM1, 0.365)	(IL2RA, 0.358)	(IL2, 0.315)	(IL8, 0.288)	(SP1, 0.236)	(TNF, 0.229)	(IL1B, 0.218)	(KPNA5, 0.214)	(CREBBP, 0.213)	(CD69, 0.213)	(MEF2A, 0.184)	(SFN, 0.166)	(GSK3B, 0.145)	(FOSL1, 0.142)	(IFNB1, 0.142)	(IL4, 0.13)	(NFATC4, 0.105)	(PPP3R1, 0.037)	(IL13, 0)	(CD3Z, 0)	(RELA, 0)	(PTPRC, 0)	(GRLF1, 0)	(SLA, 0)	(ITK, 0)	(MAP2K7, 0)	(CALM3, 0)	(MEF2B, 0)	(EP300, 0)	(NFATC1, 0)	(TRAF2, 0)	(IFNG, 0)	(HRAS, 0)	(CNR1, 0)	(PIN1, 0)
635	fibrinolysisPathway Thrombin cleavage of fibrinogen results in rapid formation of fibrin threads that form a mesh to capture platelets and other blood cells into a clot.	12	0.455	0.806	(PLAT, 1.511)	(CPB2, 0.808)	(SERPINB2, 0.573)	(F2R, 0.553)	(F2, 0.303)	(F13A1, 0.22)	(FGB, 0.204)	(PLAU, 0.122)	(FGG, 0.118)	(SERPINE1, 0.067)	(FGA, -0.034)	(PLG, -0.037)
635	opsonization (GO:0008228)	2	0.455	0.806	(FCN2, 1.094)	(FCN1, 0.309)
638	aktPathway Second messenger PIP3 promotes cell survival by activating the anti-apoptotic kinase AKT.	18	0.457	0.811	(GHR, 1.56)	(PPP2CA, 0.697)	(AKT1, 0.66)	(PDPK1, 0.66)	(PIK3R1, 0.631)	(PIK3CA, 0.587)	(FOXO3A, 0.311)	(CASP9, 0.147)	(MLLT7, 0.114)	(GH1, 0.108)	(BAD, 0.063)	(HSPCA, -0.004)	(CHUK, -0.015)	(RELA, -0.051)	(NFKBIA, -0.065)	(FOXO1A, -0.077)	(NFKB1, -0.124)	(YWHAH, -0.183)
638	SA DAG1 SigmaAldrich	10	0.457	0.811	(ESR1, 2.821)	(PDE1A, 0.537)	(PRL, 0.348)	(ESR2, 0.121)	(TRH, 0.072)	(PDE1B, 0.029)	(VIP, -0.031)	(PLCB2, -0.046)	(PLCB1, -0.128)	(ITPKA, -0.217)
640	cell surface receptor linked signal transduction (GO:0007166)	98	0.458	0.814	(IL6ST, 0.918)	(MARCO, 0.758)	(IL6, 0.639)	(AGT, 0.472)	(PIP5K2B, 0.434)	(HRMT1L2, 0.369)	(IFNAR2, 0.338)	(ISGF3G, 0.331)	(IL2RA, 0.312)	(IL12RB2, 0.302)	(MKNK2, 0.302)	(CTF1, 0.278)	(BAG1, 0.271)	(ANXA1, 0.267)	(IL13RA1, 0.241)	(BSG, 0.236)	(DOK1, 0.236)	(PLCG2, 0.231)	(GLRB, 0.229)	(LILRB3, 0.229)	(PRKCA, 0.224)	(KHDRBS1, 0.218)	(LILRB2, 0.213)	(CD69, 0.209)	(IL6R, 0.206)	(MERTK, 0.194)	(CD14, 0.162)	(GOLGA5, 0.161)	(FLNA, 0.148)	(BIRC2, 0.132)	(IFNB1, 0.024)	(STC2, 0.022)	(BIRC3, 0.016)	(CLEC4A, 0.01)	(IL7R, 0.009)	(STC1, 0)	(PDGFA, 0)	(MPL, 0)	(CD79A, 0)	(LY6E, 0)	(MAGI1, 0)	(GLRA1, 0)	(TNFRSF13B, 0)	(RPSA, 0)	(ECGF1, 0)
640	negative regulation of survival gene product activity (GO:0008634)	4	0.458	0.814	(BCL2L1, 1.866)	(BNIP3L, 0.151)	(BAX, 0.099)	(HRK, -0.181)
640	DNA dealkylation (GO:0006307)	2	0.458	0.814	(MPG, 0.929)	(ALKBH, 0.321)
643	freePathway Neutrophils release superoxide to induce lysis in invading bacteria; in neighboring endothelial cells, superoxide dismutase scavenges radicals but produces pro-apoptotic peroxides.	10	0.459	0.814	(GSS, 1.306)	(IL8, 1.013)	(TNF, 0.808)	(GSR, 0.525)	(SOD1, 0.202)	(NOX1, 0.101)	(XDH, 0.087)	(NFKB1, -0.025)	(RELA, -0.125)	(GPX1, -0.177)
643	actin filament severing (GO:0051014)	2	0.459	0.814	(GSN, 0.733)	(VIL1, 0.558)
645	hifPathway BioCarta	15	0.46	0.814	(VEGF, 1.384)	(ARNT, 0.686)	(HIF1A, 0.674)	(ASPH, 0.544)	(EP300, 0.378)	(EDN1, 0.241)	(P4HB, 0.224)	(NOS3, 0.153)	(LDHA, 0.115)	(HSPCA, 0.113)	(JUN, 0.087)	(CREB1, -0.016)	(EPO, -0.042)	(VHL, -0.042)	(COPS5, -0.082)
645	negative regulation of caspase activity (GO:0001719)	4	0.46	0.814	(AVEN, 1.383)	(BIRC7, 0.503)	(TNFSF14, -0.019)	(TNFRSF7, -0.097)
647	TCA Manually Curated	15	0.461	0.815	(IDH2, 1.275)	(SDHD, 1.074)	(ACO2, 0.674)	(SDHA, 0.607)	(SDHB, 0.314)	(IDH3G, 0.282)	(FH, 0.131)	(OGDH, 0.126)	(CS, 0.114)	(MDH2, 0.003)	(SUCLG1, -0.013)	(IDH3B, -0.035)	(SUCLA2, -0.06)	(SDHC, -0.1)	(IDH3A, -0.123)
648	MAP00500 Starch and sucrose metabolism GenMAPP	22	0.462	0.816	(UGP2, 1.102)	(PGM1, 1.077)	(AGL, 0.91)	(HK3, 0.662)	(GYS1, 0.474)	(AMY1A, 0.457)	(GAA, 0.324)	(G6PC, 0.24)	(GUSB, 0.228)	(PYGL, 0.194)	(GCK, 0.111)	(GYS2, 0.071)	(UGT2B4, 0.051)	(MGAM, 0.049)	(GBE1, 0.006)	(HK1, 0)	(PYGB, -0.006)	(PYGM, -0.018)	(UGT2B15, -0.061)	(GPI, -0.122)	(HK2, -0.123)	(ADH6, -0.133)
648	mismatch repair (GO:0006298)	11	0.462	0.816	(MSH2, 0.862)	(MSH6, 0.666)	(MLH1, 0.601)	(MSH3, 0.55)	(PMS2, 0.334)	(MUTYH, 0.244)	(MSH5, 0.063)	(TREX1, -0.003)	(TP73, -0.011)	(PMS1, -0.058)	(ABL1, -0.127)
648	rabPathway BioCarta	11	0.462	0.816	(RAB9A, 1.737)	(RAB27A, 1.175)	(RAB11A, 1.037)	(RAB3A, 0.466)	(RAB1A, 0.158)	(ACTA1, 0.004)	(RAB5A, -0.065)	(RAB6A, -0.08)	(RAB2, -0.08)	(RAB4A, -0.082)	(RAB7, -0.189)
648	malatePathway BLACK	4	0.462	0.816	(GOT1, 1.15)	(MDH1, 1.147)	(SLC25A11, 0.147)	(SLC1A3, -0.25)
648	cell-cell recognition (GO:0009988)	2	0.462	0.816	(CD209, 0.963)	(CLEC4M, 0.018)
653	response to UV (GO:0009411)	4	0.463	0.817	(POLD1, 1.736)	(SERPINB13, 0.21)	(GTF2H2, 0.087)	(REV1L, -0.126)
654	meiosis (GO:0007126)	11	0.464	0.82	(ZW10, 1.576)	(RAD54L, 1.017)	(CSPG6, 0.6)	(XRCC2, 0.324)	(MSH5, 0.115)	(DMC1, 0.067)	(DUSP13, 0.021)	(SMC1L1, 0.005)	(RAD51, -0.086)	(TOP3A, -0.112)	(REC8L1, -0.13)
655	MAP00910 Nitrogen metabolism GenMAPP	21	0.468	0.823	(CA12, 1.891)	(CA9, 1.104)	(GLUD1, 0.932)	(ASNS, 0.743)	(AMT, 0.264)	(CTH, 0.164)	(CA8, 0.151)	(DDX3X, 0.139)	(CA1, 0.125)	(CA14, 0.06)	(CA5B, 0.051)	(CPS1, 0.041)	(CA3, 0.033)	(CA2, -0.001)	(CA5A, -0.006)	(CA4, -0.013)	(HAL, -0.027)	(CA7, -0.04)	(ANKRD1, -0.048)	(GLUL, -0.067)	(CA6, -0.112)
655	cysteine metabolism (GO:0006534)	2	0.468	0.823	(GCLM, 0.993)	(GCLC, 0.288)
657	il10Pathway BioCarta	13	0.47	0.825	(IL6, 1.683)	(BLVRB, 1.164)	(TNF, 0.663)	(STAT5A, 0.261)	(HMOX1, 0.231)	(IL1A, 0.018)	(STAT3, 0.005)	(JAK1, -0.01)	(IL10RB, -0.028)	(STAT1, -0.055)	(IL10, -0.071)	(IL10RA, -0.099)	(BLVRA, -0.17)
658	ionPathway BioCarta	5	0.471	0.828	(P2RY2, 1.177)	(PRKCA, 1.168)	(PRKCB1, 0.16)	(PLCG1, -0.009)	(PTK2B, -0.158)
659	embryonic development (GO:0009790)	8	0.473	0.83	(PBX1, 1.868)	(KIF1B, 0.271)	(NOTCH4, 0.241)	(TDGF1, 0.181)	(BMP10, 0.143)	(PBX3, 0.047)	(ECE2, -0.005)	(MDFI, -0.099)
660	nfkbPathway BioCarta	23	0.474	0.83	(MAP3K1, 1.447)	(IKBKB, 1.417)	(IRAK1, 0.842)	(TNFAIP3, 0.687)	(TNF, 0.538)	(MAP3K7, 0.478)	(FADD, 0.258)	(IKBKG, 0.191)	(MYD88, 0.149)	(TRADD, 0.123)	(TNFRSF1B, 0.111)	(RIPK1, 0.069)	(MAP3K7IP1, 0.061)	(IL1A, 0.031)	(CHUK, -0.02)	(RELA, -0.04)	(NFKBIA, -0.074)	(TRAF6, -0.083)	(TNFRSF1A, -0.088)	(MAP3K14, -0.091)	(IL1R1, -0.095)	(NFKB1, -0.149)	(TLR4, -0.193)
660	betaoxidationPathway BLACK	6	0.474	0.83	(ACADM, 1.171)	(ACAT1, 0.69)	(ACADS, 0.474)	(ECHS1, 0.308)	(ACADL, 0.098)	(HADHA, 0.072)
662	response to xenobiotic stimulus (GO:0009410)	2	0.475	0.833	(ARNT2, 1.476)	(AHR, -0.318)
663	mitotic recombination (GO:0006312)	3	0.476	0.834	(RAD54B, 1.869)	(RAD51, -0.165)	(RAD52, -0.195)
664	G2/M transition of mitotic cell cycle (GO:0000086)	6	0.478	0.837	(BIRC5, 1.289)	(KHDRBS1, 0.713)	(ANAPC10, 0.316)	(LATS1, 0.033)	(CDK2, -0.037)	(ANAPC5, -0.121)
665	ptdinsPathway BioCarta	20	0.479	0.837	(PFKP, 1.596)	(PFKM, 1.167)	(LYN, 1.09)	(AKT1, 0.69)	(PDPK1, 0.65)	(RAC1, 0.285)	(GSK3B, 0.256)	(EEA1, 0.226)	(PFKL, -0.005)	(PRKCE, -0.014)	(GSK3A, -0.016)	(ARF1, -0.019)	(BAD, -0.025)	(PRKCZ, -0.036)	(PLCG1, -0.05)	(VAV2, -0.054)	(RAB5A, -0.061)	(BTK, -0.104)	(AP2M1, -0.168)	(RPS6KB1, -0.184)
666	synaptic transmission, cholinergic (GO:0007271)	7	0.48	0.838	(NQO1, 1.907)	(CHRNE, 0.386)	(CHRNB4, 0.276)	(APOE, 0.024)	(CHRNA10, -0.004)	(CHRNB3, -0.128)	(CHRNB1, -0.196)
666	MAP00450 Selenoamino acid metabolism GenMAPP	6	0.48	0.838	(CBS, 1.8)	(MARS, 0.653)	(CTH, 0.285)	(GGT1, 0.096)	(AHCY, 0.08)	(MAT1A, -0.045)
668	positive regulation of phagocytosis (GO:0050766)	4	0.481	0.838	(GATA2, 2.129)	(AHSG, -0.114)	(SFTPD, -0.138)	(AZU1, -0.152)
668	oligosaccharide metabolism (GO:0009311)	4	0.481	0.838	(MAN1B1, 1.046)	(ST6GAL1, 0.849)	(ST8SIA3, 0.084)	(ST8SIA4, -0.263)
668	g1pPathway BLACK	3	0.481	0.838	(GALE, 1.866)	(GALT, 0.086)	(GALK1, -0.281)
671	protein secretion (GO:0009306)	10	0.483	0.839	(LTBP2, 0.942)	(ARFGAP3, 0.904)	(APBA2BP, 0.883)	(BACE2, 0.51)	(PIGR, 0.134)	(PDIA4, 0.057)	(PPY, -0.052)	(ARF4L, -0.074)	(SCG2, -0.119)	(CANX, -0.149)
672	ndkDynaminPathway BioCarta	18	0.487	0.849	(SYT1, 1.132)	(CALM1, 0.898)	(BIN1, 0.727)	(NME2, 0.698)	(SYNJ2, 0.637)	(AMPH, 0.409)	(PPP3CB, 0.277)	(PPP3CA, 0.264)	(EPS15, 0.24)	(NME1, 0.152)	(PICALM, 0.034)	(DNM1, -0.029)	(EPN1, -0.05)	(CALM2, -0.056)	(SYNJ1, -0.073)	(PPP3CC, -0.087)	(AP2M1, -0.11)	(CALM3, -0.127)
673	MAP03070 Type III secretion system GenMAPP	18	0.488	0.85	(ATP6AP1, 1.311)	(ATP6V1D, 1.085)	(ATP6V1G1, 0.627)	(ATP6V0D1, 0.585)	(MPP5, 0.515)	(ATP6V1G2, 0.365)	(ATP6V1B1, 0.276)	(ATP6V0C, 0.226)	(ATP6V0B, 0.169)	(ATP6V1C1, 0.053)	(ATP6V1E1, 0.03)	(ATP6V0A4, 0.003)	(ATP6V0E, -0.007)	(ATP6V1B2, -0.05)	(ATP6V0A1, -0.059)	(ATP5E, -0.073)	(ATP6V1F, -0.099)	(ATP6V1A, -0.214)
673	rarrxrPathway BioCarta	15	0.488	0.85	(RARA, 1.855)	(NCOA3, 1.058)	(NCOR2, 0.47)	(POLR2A, 0.374)	(RXRA, 0.273)	(NCOA1, 0.124)	(ERCC3, 0.1)	(GTF2B, 0.054)	(GTF2A1, 0.016)	(TBP, -0.02)	(HDAC3, -0.066)	(GTF2F1, -0.083)	(NCOA2, -0.104)	(GTF2E1, -0.115)	(PCAF, -0.201)
673	phospholipase C activation (GO:0007202)	14	0.488	0.85	(GNA15, 1.189)	(EDNRA, 0.579)	(EDG2, 0.461)	(CCKBR, 0.411)	(C5R1, 0.4)	(CALCA, 0.182)	(GNAQ, 0.178)	(CALCR, 0.133)	(EDG4, 0.102)	(AVPR1A, 0.072)	(EDG6, 0.038)	(EGFR, 0.016)	(AVPR1B, -0.059)	(PLCB2, -0.08)
676	intracellular signaling cascade (GO:0007242)	35	0.489	0.852	(CXCL1, 0.749)	(TREM1, 0.552)	(EFS, 0.462)	(SPHK1, 0.461)	(DFFB, 0.436)	(PRKAR1A, 0.425)	(STMN1, 0.406)	(IL8, 0.394)	(PRKAR2B, 0.385)	(STYXL1, 0.318)	(AKAP7, 0.272)	(KALRN, 0.267)	(JAK2, 0.243)	(CORO2A, 0.204)	(TLK2, 0.181)	(DFFA, 0.168)	(ANP32A, 0.08)	(TESK2, 0.08)	(FER, 0.062)	(PIP5K3, 0.017)	(FKBP8, 0.013)	(LAT, 0)	(CRKL, 0)	(PRKAR2A, 0)	(LCK, 0)	(JAK1, 0)	(SIRPB2, 0)	(BTK, 0)	(HCLS1, 0)	(APS, 0)	(TYROBP, 0)	(DGKA, 0)	(GMIP, 0)	(CARHSP1, -0.019)	(TLK1, -0.181)
676	mRNA polyadenylylation (GO:0006378)	5	0.489	0.852	(PABPC1, 1.91)	(GRSF1, 0.096)	(CPSF1, 0.088)	(CSTF2, -0.137)	(CSTF1, -0.205)
678	tnf and fas network BioCarta	19	0.49	0.853	(TRAF5, 0.924)	(BIRC5, 0.894)	(TANK, 0.832)	(TNFAIP3, 0.705)	(TNF, 0.613)	(BIRC2, 0.414)	(TRAF3, 0.334)	(DAXX, 0.206)	(TNFSF10, 0.192)	(SMN1, 0.143)	(BIRC4, 0.104)	(TRAF1, 0.063)	(TNFRSF1B, 0.042)	(ACTB, 0.012)	(TRIP, -0.006)	(BIRC1, -0.089)	(TNFRSF1A, -0.102)	(TRAF2, -0.109)	(TRAF6, -0.138)
678	positive regulation of transcription (GO:0045941)	6	0.49	0.853	(ARNT2, 0.931)	(YAF2, 0.618)	(CAMKK2, 0.37)	(UBA52, 0.198)	(IRF4, 0.089)	(JARID1A, 0.058)
680	keratinocytePathway BioCarta	44	0.491	0.853	(BCL2, 1.425)	(MAP3K1, 1.094)	(IKBKB, 1.064)	(MAP3K5, 0.688)	(PPP2CA, 0.458)	(EGF, 0.45)	(PRKCA, 0.424)	(PRKCH, 0.383)	(TNF, 0.358)	(ETS2, 0.329)	(MAPK3, 0.278)	(SP1, 0.262)	(PRKCD, 0.247)	(MAP2K3, 0.211)	(RAF1, 0.172)	(DAXX, 0.156)	(MAP2K1, 0.132)	(HRAS, 0.112)	(TNFRSF1B, 0.109)	(RIPK1, 0.083)	(FOS, 0.034)	(PRKCQ, 0.029)	(HOXA7, 0.022)	(PRKCB1, 0.011)	(EGFR, 0)	(NFKBIA, 0)	(MAPK14, 0)	(MAP2K6, 0)	(RELA, 0)	(CEBPA, 0)	(PRKCE, 0)	(MAP2K7, 0)	(ETS1, 0)	(MAP2K4, 0)	(CHUK, 0)	(MAP3K14, 0)	(NFKB1, 0)	(MAPK1, 0)	(MAPK8, 0)	(PRKCG, -0.007)	(TNFRSF1A, -0.008)	(TRAF2, -0.019)	(JUN, -0.021)	(MAPK13, -0.09)
680	adenylate cyclase activation (GO:0007190)	17	0.491	0.853	(ADORA2B, 1.812)	(CAP2, 1.108)	(EDNRA, 0.51)	(CALCA, 0.236)	(P2RY11, 0.206)	(CALCR, 0.143)	(ADORA2A, 0.122)	(GIPR, 0.085)	(ADRB1, 0.024)	(ADRB2, -0.015)	(CRHR1, -0.021)	(GLP1R, -0.022)	(AVPR2, -0.064)	(GHRHR, -0.07)	(ADORA3, -0.076)	(CAP1, -0.1)	(ADCYAP1, -0.111)
680	lechtinPathway BioCarta	12	0.491	0.853	(C4A, 1.41)	(C4B, 1.38)	(C5, 1.013)	(C7, 0.287)	(C3, 0.079)	(C2, 0.029)	(MASP2, 0.019)	(C6, -0.02)	(MASP1, -0.028)	(C9, -0.09)	(MBL2, -0.108)	(C8A, -0.141)
680	cell migration (GO:0016477)	4	0.491	0.853	(TNN, 0.933)	(ABI2, 0.496)	(NRD1, 0.334)	(WNT1, -0.004)
684	RNA processing (GO:0006396)	19	0.492	0.853	(RBM6, 0.87)	(DDX17, 0.717)	(RBM5, 0.684)	(RBMS1, 0.514)	(PABPC4, 0.481)	(BICD1, 0.273)	(HNRPU, 0.136)	(HNRPD, 0.131)	(RBMY1A1, 0.095)	(DUSP11, 0.078)	(HNRPH1, 0.043)	(RBPMS, 0.018)	(DDX41, 0.018)	(HNRPF, 0.004)	(RBMS2, -0.009)	(HNRPA2B1, -0.02)	(RENT1, -0.024)	(DDX54, -0.025)	(RBM3, -0.082)
685	HTERT DOWN Smith et al 2003	65	0.493	0.853	(SRD5A1, 0.793)	(GAMT, 0.702)	(KYNU, 0.696)	(UGP2, 0.627)	(DHCR24, 0.607)	(ANKRD15, 0.594)	(PON2, 0.463)	(RAB11A, 0.441)	(SORD, 0.438)	(PML, 0.388)	(CALML3, 0.376)	(VSNL1, 0.354)	(CBR1, 0.345)	(AKT1, 0.332)	(RRAGA, 0.298)	(UNC119, 0.257)	(RIG, 0.236)	(GSTO1, 0.224)	(APEG1, 0.17)	(PCNA, 0.166)	(PAM, 0.159)	(TNFSF10, 0.152)	(ALDH3A2, 0.131)	(PIK3R3, 0.099)	(CCNG1, 0.088)	(RAB40B, 0.059)	(XRCC5, 0.039)	(NME4, 0.032)	(DNA2L, 0.029)	(DUSP6, 0.014)	(TUBB4, 0.01)	(TRADD, 0.009)	(ACLY, 0.008)	(ALDH7A1, 0)	(IDI1, 0)	(HEAB, 0)	(GM2A, 0)	(ABR, 0)	(PTPNS1, 0)	(PCOLN3, 0)	(FAH, 0)	(STAT4, 0)	(POU5F1, 0)	(TST, 0)	(SAA1, 0)
686	DNA replication initiation (GO:0006270)	10	0.494	0.854	(PURA, 0.916)	(ORC1L, 0.823)	(MCM3, 0.516)	(CDC45L, 0.514)	(CDC7, 0.497)	(PPP2R3B, -0.001)	(RPA4, -0.027)	(ORC4L, -0.029)	(ORC5L, -0.067)	(ORC2L, -0.129)
686	insulin receptor signaling pathway (GO:0008286)	9	0.494	0.854	(IGF1R, 1.147)	(PDPK1, 0.796)	(PIK3R2, 0.434)	(PIK3R3, 0.244)	(GRB10, 0.23)	(AP3S1, 0.148)	(SORBS1, 0.031)	(GAB1, 0.024)	(IGF2, -0.126)
686	MAP00603 Globoside metabolism GenMAPP	9	0.494	0.854	(FUT3, 1.544)	(FUT1, 1.253)	(NAGA, 0.458)	(FUT6, 0.289)	(HEXB, 0.016)	(FUT5, -0.079)	(FUT2, -0.126)	(HEXA, -0.141)	(GLA, -0.156)
686	response to temperature stimulus (GO:0009266)	2	0.494	0.854	(ACOT11, 1.53)	(FGF16, -0.463)
690	negative regulation of apoptosis (GO:0043066)	9	0.495	0.856	(VEGF, 1.421)	(PROC, 0.698)	(ANGPTL4, 0.633)	(CD74, 0.258)	(TDGF1, 0.182)	(BARD1, -0.13)	(CLCF1, -0.147)	(YWHAH, -0.151)	(MIF, -0.158)
690	mRNA binding activity BioCarta	9	0.495	0.856	(SSB, 0.914)	(FMR1, 0.87)	(KHDRBS1, 0.71)	(SLBP, 0.567)	(EIF4A1, 0.217)	(RPL35, 0.146)	(GRSF1, 0.12)	(ELAVL1, 0.061)	(HNRPAB, 0.011)
692	protein amino acid ADP-ribosylation (GO:0006471)	10	0.496	0.856	(ART3, 1.582)	(PARP1, 0.69)	(SIRT3, 0.467)	(SIRT6, 0.241)	(SIRT1, 0.111)	(SIRT4, 0.06)	(ART1, 0.025)	(SIRT5, -0.042)	(PARP3, -0.05)	(PARP2, -0.196)
693	gpcrPathway BioCarta	34	0.497	0.858	(RPS6KA3, 1.003)	(SYT1, 0.88)	(GNAI1, 0.727)	(CALM1, 0.68)	(ADCY1, 0.552)	(PRKCA, 0.528)	(PRKAR1A, 0.528)	(PRKAR2B, 0.472)	(PRKACB, 0.47)	(MAPK3, 0.368)	(RAF1, 0.228)	(NFATC4, 0.206)	(GNAS, 0.205)	(PPP3CA, 0.195)	(PPP3CB, 0.192)	(GNAQ, 0.128)	(MAP2K1, 0.074)	(PRKAR2A, 0.039)	(PRKAR1B, 0.022)	(HRAS, 0.021)	(PRKCB1, 0.011)	(CREB1, 0.01)	(GNGT1, 0.008)	(NFATC3, 0)	(ELK1, -0.009)	(FOS, -0.009)	(NFATC1, -0.01)	(PPP3CC, -0.019)	(GNB1, -0.022)	(PLCG1, -0.05)	(JUN, -0.056)	(PRKACG, -0.064)	(CALM3, -0.089)	(CALM2, -0.122)
693	deathPathway Death receptors such as Fas and DR3, 4, and 5 transduce pro-apoptotic signaling by oligomerizing to activate the caspase cascade.	32	0.497	0.858	(BCL2, 1.596)	(BID, 0.811)	(CASP6, 0.604)	(DFFB, 0.569)	(CYCS, 0.507)	(BIRC2, 0.358)	(CASP8, 0.329)	(BIRC3, 0.3)	(CASP10, 0.291)	(FADD, 0.234)	(DFFA, 0.225)	(TRADD, 0.205)	(TNFSF10, 0.2)	(LMNA, 0.18)	(RIPK1, 0.166)	(TNFSF12, 0.158)	(BIRC4, 0.105)	(CFLAR, 0.093)	(APAF1, 0.047)	(TNFRSF10B, 0.037)	(CASP9, 0)	(NFKBIA, 0)	(RELA, 0)	(TNFRSF25, 0)	(CHUK, -0.009)	(CASP3, -0.024)	(NFKB1, -0.038)	(CASP7, -0.049)	(SPTAN1, -0.073)	(TRAF2, -0.085)	(GAS2, -0.116)	(MAP3K14, -0.128)
693	retrograde vesicle-mediated transport, Golgi to ER (GO:0006890)	10	0.497	0.858	(COPZ1, 1.421)	(RER1, 0.443)	(COPB2, 0.408)	(ARCN1, 0.376)	(COPG, 0.246)	(GBF1, 0.079)	(COPB, 0.076)	(COPA, 0)	(COPE, -0.038)	(KIF1C, -0.106)
696	protein modification (GO:0006464)	33	0.498	0.858	(PLAT, 0.815)	(PLOD2, 0.648)	(LCMT1, 0.585)	(PIGH, 0.511)	(CHRM3, 0.429)	(PRKDC, 0.415)	(PLOD3, 0.312)	(MCRS1, 0.286)	(SEPHS1, 0.286)	(LOXL1, 0.278)	(QPCT, 0.26)	(PAM, 0.254)	(BACE2, 0.23)	(MAN2B1, 0.213)	(PHEX, 0.149)	(MMP15, 0.133)	(LIPT1, 0.105)	(METAP2, 0.089)	(ICMT, 0.049)	(LOXL2, 0.02)	(RPN2, 0.016)	(SLC35A1, 0.012)	(GPAA1, 0.007)	(LOX, 0)	(ADPRH, 0)	(PADI4, 0)	(UBL4, 0)	(NAGPA, 0)	(B4GALT7, 0)	(RABGGTA, 0)	(MSRA, -0.008)	(GGCX, -0.04)	(PHKA2, -0.073)
696	positive regulation of peptidyl-tyrosine phosphorylation (GO:0050731)	3	0.498	0.858	(CD80, 0.569)	(CD81, 0.407)	(TDGF1, 0.375)
698	chloride transport (GO:0006821)	3	0.499	0.859	(FXYD3, 1.021)	(FXYD1, 0.182)	(GLRA3, 0.087)
699	GLUCOSE DOWN Peng at al 2002	140	0.5	0.859	(BCL2, 0.968)	(TEGT, 0.933)	(PTGER3, 0.689)	(POGZ, 0.565)	(RAB9A, 0.563)	(DEK, 0.485)	(ASF1A, 0.484)	(PPP2R5A, 0.478)	(HTR1B, 0.458)	(UCHL1, 0.411)	(TRAF5, 0.359)	(AGL, 0.339)	(CCT4, 0.332)	(FUBP1, 0.329)	(SMC4L1, 0.327)	(MKI67, 0.324)	(RANBP2, 0.309)	(CALM1, 0.307)	(HIP1R, 0.258)	(MSH2, 0.25)	(COMT, 0.236)	(MICB, 0.229)	(DVL3, 0.229)	(PAPSS1, 0.229)	(KIF11, 0.229)	(MAD2L1, 0.224)	(GABARAP, 0.224)	(RAP1A, 0.218)	(IFI16, 0.218)	(SFN, 0.213)	(ITGB7, 0.19)	(NFYB, 0.177)	(ARHGEF6, 0.168)	(PDCD4, 0.157)	(NMU, 0.148)	(GJB5, 0.121)	(WEE1, 0.105)	(TXNIP, 0.099)	(MYEF2, 0.045)	(CDC2, 0.029)	(TNNT1, 0.022)	(DKK4, 0)	(HEAB, 0)	(FZR1, 0)	(EIF2B4, 0)
700	MAP00193 ATP synthesis GenMAPP	18	0.501	0.859	(ATP6AP1, 1.261)	(ATP6V1D, 1.095)	(ATP6V0D1, 0.649)	(ATP6V1G1, 0.591)	(MPP5, 0.525)	(ATP6V1G2, 0.388)	(ATP6V0C, 0.248)	(ATP6V1B1, 0.222)	(ATP6V0B, 0.18)	(ATP6V1C1, 0.077)	(ATP6V1E1, 0.025)	(ATP6V0A4, 0.013)	(ATP6V0A1, -0.021)	(ATP6V1B2, -0.022)	(ATP5E, -0.075)	(ATP6V1F, -0.089)	(ATP6V0E, -0.124)	(ATP6V1A, -0.169)
700	thyroid hormone generation (GO:0006590)	3	0.501	0.859	(DIO1, 1.648)	(DIO2, -0.075)	(TPO, -0.142)
702	MAP00532 Chondroitin Heparan sulfate biosynthesis GenMAPP	7	0.502	0.859	(HS3ST1, 1.899)	(XYLT2, 1.152)	(HS3ST3A1, 0.028)	(HS3ST2, -0.011)	(B3GAT3, -0.118)	(HS3ST3B1, -0.158)	(B4GALT7, -0.248)
702	virion attachment to host cell surface receptor (GO:0019062)	2	0.502	0.859	(CD209, 0.942)	(CLEC4M, 0.092)
702	enhancement of virulence (GO:0046800)	2	0.502	0.859	(CD209, 0.952)	(CLEC4M, 0.048)
705	binding of sperm to zona pellucida (GO:0007339)	2	0.499	0.859	(ZP2, 0.011)	(SPAM1, 0.001)
706	DNA DAMAGE SIGNALLING GO	89	0.503	0.861	(BTG2, 0.701)	(CHEK1, 0.689)	(GTSE1, 0.683)	(XPC, 0.661)	(DDB1, 0.575)	(XPA, 0.54)	(CDS1, 0.49)	(TP53, 0.413)	(TNFSF4, 0.412)	(PURA, 0.334)	(RAD17, 0.33)	(MSH2, 0.322)	(BIRC3, 0.282)	(ERCC4, 0.25)	(PRKDC, 0.247)	(BNIP3, 0.242)	(MSH6, 0.236)	(BIRC2, 0.236)	(ATM, 0.236)	(MPG, 0.236)	(TNF, 0.229)	(MLH1, 0.229)	(SESN1, 0.224)	(CHEK2, 0.22)	(BAK1, 0.205)	(ATRX, 0.189)	(PPM1D, 0.187)	(MSH3, 0.174)	(DDB2, 0.171)	(WEE1, 0.167)	(PMS2, 0.166)	(RAD1, 0.16)	(XRCC4, 0.159)	(XRCC2, 0.158)	(PCNA, 0.148)	(HUS1, 0.128)	(REV3L, 0.125)	(FOXO3A, 0.076)	(XRCC5, 0.048)	(LIG4, 0.032)	(BBC3, 0.02)	(ATR, 0.018)	(CDKN2D, 0.017)	(LGMN, 0.005)	(UNG, 0.001)
706	crebPathway CREB is a transcription factor that binds to cAMP-responsive elements (CREs) to activate transcription in response to extracellular signaling.	27	0.503	0.861	(ADCY1, 0.609)	(PRKAR1A, 0.607)	(PRKCA, 0.546)	(PRKAR2B, 0.545)	(AKT1, 0.544)	(PIK3R1, 0.515)	(PRKACB, 0.47)	(PIK3CA, 0.468)	(MAPK3, 0.394)	(GNAS, 0.296)	(RPS6KA5, 0.272)	(CAMK2B, 0.229)	(RAC1, 0.162)	(CAMK2D, 0.115)	(CAMK2G, 0.111)	(HRAS, 0.107)	(CAMK2A, 0.085)	(PRKAR1B, 0.077)	(SOS1, 0.074)	(MAPK1, 0.063)	(CREB1, 0.062)	(PRKCB1, 0.011)	(RPS6KA1, 0.01)	(GRB2, 0.009)	(PRKAR2A, -0.001)	(MAPK14, -0.104)	(PRKACG, -0.167)
708	ubiquitin-dependent protein catabolism (GO:0006511)	25	0.504	0.861	(CYB561D2, 1.082)	(CDC23, 0.652)	(UBE2A, 0.645)	(FBXL4, 0.566)	(UBE2E1, 0.483)	(SIAH2, 0.448)	(UBE2C, 0.371)	(UBE4A, 0.182)	(USP33, 0.134)	(ANAPC10, 0.133)	(NEDD8, 0.124)	(PSMD14, 0.105)	(UBE2L3, 0.088)	(CDC20, 0.041)	(FBXO7, 0.035)	(BTRC, 0.025)	(ARIH1, 0.02)	(PARK2, -0.004)	(UBE3A, -0.012)	(EDD1, -0.042)	(ANAPC2, -0.049)	(FZR1, -0.061)	(UBE2D1, -0.087)	(SMURF2, -0.115)	(ANAPC5, -0.134)
708	nthiPathway BioCarta	22	0.504	0.861	(IKBKB, 1.473)	(TLR2, 0.739)	(IL8, 0.643)	(MAP3K7, 0.591)	(TNF, 0.574)	(IL1B, 0.462)	(TGFBR1, 0.392)	(CREBBP, 0.32)	(MYD88, 0.267)	(EP300, 0.238)	(MAP2K3, 0.195)	(DUSP1, 0.141)	(TGFBR2, 0.088)	(NFKB1, 0.003)	(NR3C1, 0.003)	(CHUK, -0.003)	(RELA, -0.03)	(NFKBIA, -0.064)	(MAPK11, -0.089)	(MAP2K6, -0.093)	(MAPK14, -0.105)	(MAP3K14, -0.129)
708	caspase activation (GO:0006919)	6	0.504	0.861	(COL4A3, 0.878)	(F2R, 0.676)	(BBC3, 0.452)	(F2, 0.361)	(BCL2L10, -0.018)	(STAT1, -0.096)
711	inflamPathway BioCarta	29	0.505	0.862	(TGFB3, 1.266)	(IL6, 1.25)	(IL7, 0.862)	(IL8, 0.556)	(TNF, 0.515)	(IL2, 0.471)	(IL4, 0.211)	(IFNB1, 0.207)	(IL12A, 0.179)	(IFNG, 0.171)	(LTA, 0.16)	(HLA-DRB1, 0.11)	(IL13, 0.101)	(PDGFA, 0.064)	(CSF1, 0.035)	(IL15, 0)	(CSF2, 0)	(CSF3, 0)	(IL10, -0.007)	(IL12B, -0.008)	(IL3, -0.01)	(IL5, -0.014)	(IL1A, -0.015)	(IFNA1, -0.025)	(TGFB1, -0.045)	(IL11, -0.059)	(TGFB2, -0.079)	(HLA-DRA, -0.08)	(CD4, -0.185)
712	positive regulation of cell proliferation (GO:0008284)	93	0.507	0.865	(TTK, 0.982)	(IL6, 0.657)	(VEGF, 0.529)	(PBEF1, 0.463)	(VEGFB, 0.426)	(TSPAN31, 0.388)	(IGF1R, 0.364)	(IL7, 0.362)	(TNFSF4, 0.36)	(HOXC10, 0.343)	(NOL1, 0.325)	(IL12RB2, 0.313)	(CAPNS1, 0.292)	(FLT3, 0.243)	(CTF1, 0.243)	(EGF, 0.239)	(PTHLH, 0.236)	(UBE2C, 0.236)	(TSHR, 0.229)	(SSR1, 0.229)	(CCL14, 0.229)	(CUL3, 0.182)	(IGF1, 0.166)	(CAPN1, 0.142)	(TNFSF13, 0.137)	(IRS2, 0.109)	(VIPR1, 0.034)	(BNC1, 0.009)	(MST1R, 0)	(TIMP1, 0)	(IL5, 0)	(RHOG, 0)	(FGA, 0)	(GRN, 0)	(STIM1, 0)	(DHPS, 0)	(NAP1L1, 0)	(GLP2R, 0)	(EDN1, 0)	(TCIRG1, 0)	(TGFBR2, 0)	(IL11, 0)	(PTN, 0)	(SLAMF1, 0)	(CDC2L5, 0)
712	proteoglycan metabolism (GO:0006029)	3	0.507	0.865	(SGSH, 1.581)	(LECT1, 0.136)	(B4GALT7, -0.237)
714	small GTPase mediated signal transduction (GO:0007264)	17	0.509	0.869	(VAV3, 1.156)	(ARFIP2, 0.927)	(DOCK1, 0.898)	(SIAH2, 0.544)	(PDK1, 0.311)	(RRP22, 0.291)	(ABR, 0.084)	(DIRAS3, 0.02)	(CHP, -0.013)	(RGS19, -0.018)	(RAB6C, -0.023)	(PLD2, -0.035)	(RASGRP3, -0.04)	(RAPGEF2, -0.051)	(KRIT1, -0.056)	(RRAD, -0.078)	(TNK2, -0.115)
715	compPathway Both the classic and alternative immune complement pathways promote inflammation, foreign cell lysis, and phagocytosis.	18	0.51	0.871	(C4A, 1.185)	(C4B, 1.118)	(C5, 0.829)	(C1R, 0.605)	(DF, 0.405)	(C7, 0.237)	(C1QA, 0.195)	(C1QB, 0.189)	(C1S, 0.149)	(MASP2, 0.104)	(C6, 0.061)	(C2, 0.06)	(BF, 0.02)	(C3, 0.009)	(C9, -0.018)	(MASP1, -0.045)	(C8A, -0.088)	(MBL2, -0.175)
716	shhPathway BioCarta	14	0.512	0.871	(PTCH, 1.3)	(PRKAR1A, 0.843)	(PRKACB, 0.672)	(PRKAR2B, 0.658)	(GLI3, 0.388)	(SMO, 0.318)	(GSK3B, 0.3)	(PRKAR1B, 0.055)	(SHH, 0.037)	(DYRK1A, 0.031)	(PRKAR2A, 0.015)	(GLI2, -0.087)	(DYRK1B, -0.097)	(PRKACG, -0.105)
717	etsPathway The Ets transcription factors are activated by Ras and promote macrophage differentiation.	16	0.513	0.871	(HDAC2, 1.638)	(RBL1, 0.696)	(ETS2, 0.546)	(NCOR2, 0.409)	(CSF1R, 0.188)	(HDAC5, 0.169)	(HRAS, 0.143)	(ETS1, 0.109)	(E2F4, 0.096)	(ETV3, 0.076)	(E2F1, 0.057)	(CSF1, 0.034)	(JUN, 0.021)	(RBL2, 0.019)	(FOS, 0.013)	(SIN3B, -0.099)
718	DNA recombination (GO:0006310)	15	0.514	0.871	(TP53, 0.953)	(RAD54L, 0.895)	(BLM, 0.485)	(RPA1, 0.304)	(XRCC4, 0.292)	(IGHMBP2, 0.289)	(ATRX, 0.281)	(XRCC5, 0.264)	(RAD51C, 0.135)	(RAG1, 0.052)	(XRCC3, 0.04)	(RUVBL2, 0.022)	(TREX1, -0.027)	(TSN, -0.03)	(HMGB1, -0.033)
718	il4Pathway BioCarta	11	0.514	0.871	(IRS1, 1.634)	(AKT1, 0.799)	(IL2RG, 0.758)	(IL4, 0.411)	(GRB2, 0.127)	(STAT6, 0.122)	(SHC1, 0.119)	(JAK1, -0.011)	(JAK3, -0.054)	(IL4R, -0.093)	(RPS6KB1, -0.189)
718	regulation of transcription from RNA polymerase I promoter (GO:0006356)	3	0.514	0.871	(TFAM, 0.618)	(POLR2K, 0.552)	(UBTF, 0.181)
721	metabotropic glutamate receptor signaling pathway (GO:0007216)	3	0.515	0.872	(HOMER3, 1.573)	(GRM6, -0.054)	(HOMER2, -0.286)
721	glycosphingolipid metabolism (GO:0006687)	2	0.515	0.872	(GALGT, 1.362)	(PSAP, -0.21)
723	shh lisa Manually Curated	17	0.516	0.875	(PTCH, 1.155)	(PRKAR2B, 0.609)	(XPO1, 0.608)	(CCNB1, 0.577)	(PRKACB, 0.515)	(CDK8, 0.46)	(GSK3B, 0.3)	(DYRK2, 0.278)	(BMP2, 0.236)	(GLIPR1, 0.202)	(CDK2, 0.072)	(DYRK1A, 0.062)	(FGF4, 0.021)	(GLI2, 0.01)	(PRKAR2A, 0.005)	(RASGRF1, -0.083)	(PRKACG, -0.099)
723	stemPathway BioCarta	15	0.516	0.875	(IL6, 1.608)	(IL7, 1.129)	(IL8, 0.771)	(IL2, 0.67)	(IL4, 0.256)	(IL5, 0.076)	(CSF1, 0.058)	(IL9, 0.037)	(EPO, 0.035)	(CSF3, 0.006)	(IL3, -0.001)	(CD8A, -0.039)	(CSF2, -0.059)	(IL11, -0.068)	(CD4, -0.129)
723	d4gdiPathway D4-GDI inhibits the pro-apoptotic Rho GTPases and is cleaved by caspase-3.	12	0.516	0.875	(PRF1, 0.982)	(CYCS, 0.908)	(CASP10, 0.527)	(CASP8, 0.486)	(GZMB, 0.466)	(ARHGAP5, 0.253)	(APAF1, 0.226)	(CASP1, 0.178)	(CASP9, 0.077)	(JUN, 0.056)	(CASP3, -0.072)	(ARHGDIB, -0.083)
726	vesicle-mediated transport (GO:0016192)	26	0.518	0.878	(KIF20A, 0.79)	(CPNE1, 0.661)	(SYTL2, 0.614)	(SEC23B, 0.501)	(M6PRBP1, 0.394)	(LRPAP1, 0.341)	(VTI1B, 0.329)	(CPNE3, 0.308)	(FXN, 0.289)	(KALRN, 0.273)	(SEC23A, 0.243)	(SPTBN4, 0.226)	(GOLGA4, 0.136)	(PRKCI, 0.091)	(RAB13, 0.027)	(MAPK8IP1, 0.024)	(VPS4A, 0.01)	(CPNE6, 0)	(MAPK8IP3, 0)	(TRAPPC4, 0)	(SEC24B, 0)	(PSCD3, 0)	(SPTBN2, -0.014)	(PCOLN3, -0.037)	(PSCD1, -0.047)	(ARF6, -0.051)
726	positive regulation of interleukin-2 biosynthesis (GO:0045086)	2	0.518	0.878	(GLMN, 0.751)	(IRF4, 0.165)
728	MAP00740 Riboflavin metabolism BLACK	5	0.519	0.88	(ACPP, 1.348)	(ACP2, 0.675)	(TYR, 0.256)	(ACP1, 0.1)	(ACP5, -0.144)
729	MAP00380 Tryptophan metabolism GenMAPP	45	0.521	0.88	(CYP4B1, 0.869)	(KYNU, 0.794)	(CYP2J2, 0.704)	(MAOA, 0.607)	(DDC, 0.567)	(CYP4F8, 0.545)	(TDO2, 0.519)	(ALDH1B1, 0.497)	(HAAO, 0.444)	(CYP51A1, 0.411)	(MAOB, 0.398)	(ALDH1A1, 0.277)	(INDO, 0.271)	(ACAT1, 0.252)	(AOC3, 0.232)	(WARS, 0.19)	(ALDH3A2, 0.181)	(ECHS1, 0.166)	(CYP2E1, 0.164)	(AOX1, 0.141)	(CYP2C8, 0.107)	(OGDH, 0.1)	(CYP2A6, 0.048)	(CYP2B6, 0)	(HADHA, 0)	(CYP2C18, 0)	(CYP3A4, 0)	(GCDH, 0)	(CYP19A1, 0)	(CYP1A2, 0)	(CYP1A1, 0)	(CAT, 0)	(ALDH2, 0)	(AANAT, 0)	(AOC2, 0)	(CYP2F1, 0)	(ABP1, 0)	(CYP2D6, 0)	(WARS2, 0)	(ASMT, 0)	(CYP3A7, 0)	(CYP2A7, -0.005)	(EHHADH, -0.009)	(CYP2C9, -0.009)	(CYP3A5, -0.012)
729	cdmacPathway Cadmium 2+ promotes cell proliferation in cultured macrophages by entering the cell via calcium channels and activating the MAP kinase pathway.	16	0.521	0.88	(MYC, 1.763)	(PRKCA, 0.641)	(TNF, 0.626)	(MAPK3, 0.522)	(RAF1, 0.248)	(HRAS, 0.195)	(CUZD1, 0.142)	(MAP2K1, 0.141)	(JUN, 0.092)	(PRKCB1, 0.078)	(MAPK1, -0.013)	(RELA, -0.023)	(NFKB1, -0.035)	(NFKBIA, -0.072)	(FOS, -0.081)	(PLCB1, -0.14)
731	intracellular virion transport (GO:0046795)	2	0.522	0.881	(CD209, 0.878)	(CLEC4M, -0.028)
732	Inflammatory Response Pathway BioCarta	26	0.524	0.883	(LAMB2, 1.334)	(IL2RA, 0.724)	(THBS3, 0.597)	(IL2, 0.543)	(LAMA5, 0.523)	(IL2RG, 0.48)	(MUC1, 0.375)	(IL2RB, 0.236)	(LAMC2, 0.224)	(IL4, 0.192)	(COL1A2, 0.162)	(CD80, 0.156)	(CD86, 0.13)	(IFNG, 0.13)	(COL3A1, 0.103)	(LAMC1, 0.084)	(COL1A1, 0.081)	(FN1, 0.071)	(LAMB1, 0.027)	(LCK, 0.019)	(IL5RA, -0.03)	(IL5, -0.056)	(CD28, -0.065)	(IL4R, -0.08)	(VTN, -0.087)	(ZAP70, -0.126)
732	CR ANGIOG PNAS 2001	10	0.524	0.883	(VEGF, 1.58)	(VEGFB, 1.357)	(ENG, 0.198)	(THBS1, 0.135)	(FLT1, 0.084)	(ANGPTL2, -0.022)	(KDR, -0.03)	(PECAM1, -0.056)	(FLT4, -0.058)	(BAI1, -0.089)
734	positive regulation of lipid metabolism (GO:0045834)	2	0.525	0.884	(ANGPTL4, 1.343)	(ANGPTL3, -0.292)
735	induction of apoptosis (GO:0006917)	70	0.526	0.887	(NME3, 0.998)	(UTP11L, 0.847)	(S100B, 0.558)	(ALOX15B, 0.498)	(PDCD5, 0.479)	(PLAGL1, 0.475)	(BIK, 0.329)	(TLR2, 0.328)	(CASP6, 0.305)	(SMNDC1, 0.276)	(COL4A3, 0.264)	(PPP2CA, 0.243)	(STK17B, 0.242)	(HD, 0.236)	(CASP10, 0.225)	(DAPK3, 0.218)	(PPP2R1A, 0.218)	(EI24, 0.166)	(TIAL1, 0.162)	(CIDEC, 0.161)	(TRAF3, 0.147)	(TNFSF12, 0.078)	(BNIP3L, 0.073)	(FAS, 0.056)	(TRADD, 0.015)	(PYCARD, 0.008)	(TNFSF10, 0)	(DAPK2, 0)	(TNFSF14, 0)	(NOTCH2, 0)	(HRK, 0)	(BCL2L11, 0)	(MAP3K10, 0)	(FOXO3A, 0)	(MAPK1, 0)	(TNFRSF9, 0)	(TP73L, 0)	(LTA, 0)	(PPP2R1B, 0)	(CD2, 0)	(ERCC2, 0)	(IKBKG, 0)	(DEDD, 0)	(INHBA, 0)	(APOE, 0)
735	tob1Pathway BioCarta	19	0.526	0.887	(TGFB3, 1.498)	(TOB1, 1.173)	(IL2RA, 0.876)	(IL2, 0.662)	(TGFBR1, 0.454)	(TGFBR3, 0.268)	(IFNG, 0.238)	(IL4, 0.208)	(TGFBR2, 0.201)	(TRB@, 0.118)	(CD3E, 0.075)	(TRA@, 0.045)	(CD3G, 0.009)	(CD3D, -0.021)	(CD28, -0.042)	(TOB2, -0.077)	(TGFB2, -0.103)	(TGFB1, -0.11)	(CD3Z, -0.13)
735	il3Pathway BioCarta	15	0.526	0.887	(STAT5B, 0.971)	(CSF2RB, 0.739)	(MAPK3, 0.577)	(JAK2, 0.538)	(RAF1, 0.388)	(STAT5A, 0.183)	(HRAS, 0.182)	(SOS1, 0.162)	(MAP2K1, 0.141)	(SHC1, 0.123)	(GRB2, 0.09)	(IL3RA, 0.021)	(IL3, -0.03)	(PTPN6, -0.048)	(FOS, -0.05)
735	protein ubiquitination during ubiquitin-dependent protein catabolism (GO:0042787)	2	0.526	0.887	(RNF11, 0.725)	(SMURF1, 0.031)
739	fibrinolysis (GO:0042730)	3	0.527	0.889	(GP1BA, 0.728)	(F2, 0.465)	(TMPRSS6, -0.056)
740	biopeptidesPathway Extracellular signaling peptides exert biological effects via G-protein coupled receptors (GPCRs), which activate intracellular GTPases.	38	0.528	0.891	(MAPT, 1.355)	(AGT, 0.9)	(SYT1, 0.806)	(GNAI1, 0.676)	(CALM1, 0.592)	(CDK5, 0.54)	(GNA11, 0.482)	(PRKCA, 0.433)	(JAK2, 0.373)	(MAPK3, 0.341)	(F2, 0.204)	(RAF1, 0.197)	(CAMK2B, 0.181)	(CAMK2D, 0.136)	(HRAS, 0.134)	(STAT5A, 0.075)	(CAMK2G, 0.064)	(SOS1, 0.056)	(PRKCB1, 0.053)	(SHC1, 0.048)	(GRB2, 0.024)	(GNB1, 0.024)	(MAP2K1, 0.017)	(MAP2K2, 0.008)	(GNGT1, 0)	(MAPK14, 0)	(STAT3, 0)	(CAMK2A, 0)	(MAPK8, 0)	(MAPK1, -0.009)	(MYLK, -0.01)	(STAT1, -0.017)	(AGTR2, -0.019)	(CALM3, -0.021)	(PLCG1, -0.069)	(CALM2, -0.091)	(PTK2B, -0.111)	(FYN, -0.174)
741	eye pigment biosynthesis (GO:0006726)	4	0.53	0.891	(OCA2, 0.901)	(AP3D1, 0.819)	(TYR, 0.284)	(GPR143, -0.262)
742	ubiquitin cycle (GO:0006512)	4	0.533	0.891	(TSG101, 1.389)	(UBQLN3, 0.184)	(SMURF1, 0.109)	(VCPIP1, -0.118)
742	huntingtonPathway BLACK	4	0.533	0.891	(HD, 1.358)	(CREBBP, 0.544)	(HDAC1, 0.176)	(CREB1, -0.004)
744	chromatin modification (GO:0016568)	7	0.534	0.892	(HDAC2, 2)	(HDAC4, 0.265)	(HDAC7A, 0.003)	(HDAC1, -0.018)	(HDAC11, -0.03)	(HDAC3, -0.031)	(EHMT1, -0.145)
745	neutrophilPathway BioCarta	8	0.535	0.893	(ICAM1, 1.517)	(ITGB2, 1.129)	(ITGAL, 0.236)	(CD44, 0.212)	(SELE, 0.063)	(PECAM1, -0.076)	(SELL, -0.094)	(ITGAM, -0.131)
746	induction of apoptosis by extracellular signals (GO:0008624)	16	0.536	0.893	(DAP, 1.122)	(MAP3K5, 0.857)	(DAPK1, 0.784)	(PRKCA, 0.581)	(DAP3, 0.215)	(DPF2, 0.176)	(CD38, 0.133)	(PDCD6, 0.124)	(CFLAR, 0.082)	(BAX, -0.018)	(FASTK, -0.06)	(ADORA1, -0.068)	(TNFRSF25, -0.068)	(NDUFA13, -0.081)	(SIVA, -0.083)	(BTK, -0.133)
747	protein folding (GO:0006457)	40	0.537	0.896	(PDIA5, 0.768)	(BAG2, 0.627)	(CCT4, 0.566)	(CLN3, 0.466)	(C12orf8, 0.439)	(DNAJB2, 0.424)	(PPIH, 0.387)	(HSPA4L, 0.327)	(FKBP5, 0.303)	(BAG5, 0.277)	(LRPAP1, 0.258)	(CCT6A, 0.236)	(TSC2, 0.204)	(MKKS, 0.164)	(LMAN1, 0.15)	(DNAJA1, 0.132)	(PDIA6, 0.126)	(CLPX, 0.126)	(DNAJA3, 0.122)	(TTC1, 0.105)	(CCT7, 0.037)	(RUVBL2, 0)	(PPIA, 0)	(ATF6, 0)	(ST13, 0)	(PIN4, 0)	(AHSA1, 0)	(TOR1A, 0)	(DNAJC7, 0)	(APCS, 0)	(CCT3, 0)	(FKBP9, 0)	(CCT6B, 0)	(BAG4, 0)	(PDIA2, 0)	(ERO1LB, 0)	(FKBP6, -0.02)	(FKBP4, -0.022)	(NFYC, -0.101)	(TXNDC4, -0.108)
748	methioninePathway BLACK	5	0.538	0.898	(CBS, 1.952)	(CTH, 0.287)	(BCKDK, 0.209)	(MUT, 0.113)	(BCKDHB, -0.154)
749	sex determination (GO:0007530)	3	0.539	0.899	(DMRT1, 1.139)	(AMH, 0.31)	(NR0B1, -0.067)
750	microtubule-based movement (GO:0007018)	5	0.54	0.899	(KIF13B, 1.486)	(KIF1B, 0.393)	(KTN1, 0.3)	(KIF5A, -0.059)	(KIF5B, -0.211)
751	regulation of transcription, DNA-dependent (GO:0006355)	76	0.541	0.901	(TSC22D3, 1.076)	(HDAC2, 0.755)	(ZNF263, 0.586)	(CRABP2, 0.542)	(GATA6, 0.478)	(ZNF42, 0.375)	(TP53, 0.372)	(HMGA1, 0.362)	(NME2, 0.308)	(PDCD11, 0.291)	(ZNHIT3, 0.274)	(CALR, 0.25)	(SLC2A4RG, 0.241)	(RORB, 0.236)	(TNF, 0.234)	(CTNNBIP1, 0.218)	(NFYB, 0.157)	(ZNF146, 0.1)	(ATRX, 0.075)	(RPS6KA5, 0.073)	(CREBBP, 0.071)	(TCFL5, 0.063)	(CARM1, 0.058)	(SCAND1, 0.046)	(VPS4B, 0.027)	(MEN1, 0)	(NOTCH2, 0)	(ING2, 0)	(SP100, 0)	(RPS6KA4, 0)	(SMAD5, 0)	(ZNF278, 0)	(EZH2, 0)	(HIC1, 0)	(ABL1, 0)	(HDAC4, 0)	(PFDN5, 0)	(ELAVL2, 0)	(NFKB2, 0)	(ESR2, 0)	(ZNF74, 0)	(NFYA, 0)	(HOXD13, 0)	(LIMD1, 0)	(PRDM16, 0)
752	ST Tumor Necrosis Factor Pathway Signalling Transduction KE	29	0.542	0.904	(HRB, 1.114)	(NFKBIB, 0.976)	(NFKBIE, 0.834)	(TNFAIP3, 0.562)	(TNF, 0.466)	(MAP3K7, 0.428)	(BIRC3, 0.332)	(CASP8, 0.309)	(BIRC2, 0.287)	(MAP3K3, 0.274)	(FADD, 0.239)	(RALBP1, 0.203)	(NFKBIL2, 0.185)	(CFLAR, 0.121)	(TRADD, 0.111)	(IKBKG, 0.095)	(NFKB2, 0.093)	(TNFRSF1B, 0.081)	(NR2C2, 0.022)	(RIPK1, 0.006)	(CASP3, -0.012)	(BAG4, -0.015)	(NFKBIL1, -0.029)	(TNFRSF1A, -0.044)	(MAP2K4, -0.057)	(NFKBIA, -0.061)	(JUN, -0.093)	(NFKB1, -0.101)	(TRAF2, -0.119)
752	calcineurinPathway Increased intracellular calcium activates the phosphatase calcineurin in differentiating keratinocytes.	18	0.542	0.904	(SYT1, 1.119)	(MARCKS, 1.011)	(CALM1, 0.894)	(PRKCA, 0.632)	(SP1, 0.492)	(NFATC4, 0.295)	(PPP3CA, 0.28)	(PPP3CB, 0.215)	(GNAQ, 0.189)	(CDKN1A, 0.076)	(PRKCB1, 0.044)	(SP3, -0.029)	(NFATC3, -0.048)	(NFATC1, -0.085)	(PPP3CC, -0.091)	(PLCG1, -0.095)	(CALM2, -0.125)	(CALM3, -0.161)
752	anthraxPathway BLACK	2	0.542	0.904	(MAP2K1, 0.644)	(MAP2K2, 0.386)
755	virus-host interaction (GO:0019048)	2	0.543	0.904	(CD209, 0.871)	(CLEC4M, 0.017)
756	fatty acid beta-oxidation (GO:0006635)	9	0.544	0.904	(ACADM, 0.782)	(CPT1A, 0.656)	(ACADS, 0.294)	(ECH1, 0.235)	(ECHS1, 0.235)	(PPARD, 0.226)	(CPT1B, 0.121)	(ACADVL, 0.066)	(HADHB, -0.168)
757	ST Gaq Pathway Signalling Transduction KE	28	0.545	0.904	(NFKBIB, 1.001)	(NFKBIE, 0.905)	(PIK3CB, 0.84)	(PLD1, 0.653)	(AKT1, 0.578)	(ITPR1, 0.465)	(DAG1, 0.381)	(ITPR2, 0.253)	(PDK1, 0.252)	(AKT3, 0.233)	(ITPKB, 0.196)	(PITX2, 0.196)	(NFKB2, 0.181)	(IKBKG, 0.161)	(ITPR3, 0.15)	(NFKBIL2, 0.141)	(PLD3, 0.13)	(GNAQ, 0.088)	(ITPKA, -0.011)	(NFKBIA, -0.017)	(NFKB1, -0.018)	(AKT2, -0.031)	(BF, -0.055)	(NFKBIL1, -0.094)	(PLD2, -0.099)	(VN1R1, -0.149)	(ADRBK1, -0.151)	(PHKA2, -0.156)
757	intrinsicPathway BioCarta	22	0.545	0.904	(COL4A5, 0.963)	(COL4A2, 0.772)	(COL4A6, 0.637)	(COL4A3, 0.565)	(PROC, 0.537)	(COL4A1, 0.512)	(F9, 0.454)	(F2R, 0.423)	(PROS1, 0.136)	(F10, 0.126)	(F2, 0.111)	(FGG, 0.098)	(FGB, 0.065)	(COL4A4, 0.02)	(KLKB1, 0.009)	(FGA, 0)	(SERPINC1, -0.007)	(F12, -0.01)	(SERPING1, -0.035)	(F8, -0.046)	(F11, -0.066)	(F5, -0.117)
757	cblPathway Activated EGF receptors undergo endocytosis into clathrin-coated vesicles, where they are recycled to the membrane or ubiquitinated by Cbl.	12	0.545	0.904	(PRKCA, 0.856)	(EGF, 0.738)	(SH3GLB2, 0.632)	(SH3GLB1, 0.56)	(MET, 0.547)	(CSF1R, 0.172)	(CBL, 0.124)	(GRB2, 0.081)	(PRKCB1, 0.054)	(PDGFRA, 0)	(EGFR, -0.009)	(SRC, -0.034)
757	STAT protein nuclear translocation (GO:0007262)	3	0.545	0.904	(F2R, 1.07)	(F2, 0.455)	(STAT1, -0.046)
761	tyrosine phosphorylation of STAT protein (GO:0007260)	3	0.546	0.906	(F2R, 0.999)	(F2, 0.471)	(STAT1, -0.078)
762	mRNA splicing BioCarta	49	0.548	0.909	(U2AF1, 1.186)	(SNRPA1, 0.715)	(DDX23, 0.703)	(CDC40, 0.694)	(SNRPD1, 0.596)	(PRPF18, 0.582)	(LSM6, 0.54)	(SNRPG, 0.448)	(KHSRP, 0.423)	(MPHOSPH10, 0.421)	(SMNDC1, 0.386)	(SFRS11, 0.253)	(SFPQ, 0.243)	(NOL3, 0.224)	(SFRS10, 0.213)	(U2AF1L2, 0.19)	(IVNS1ABP, 0.144)	(SF3B3, 0.143)	(NONO, 0.099)	(SFRS2IP, 0.095)	(SRP19, 0.086)	(SF3A3, 0.047)	(SNRPD2, 0.045)	(SF3A1, 0.019)	(PPAN, 0.011)	(SFRS7, 0.007)	(PPIG, 0.001)	(SF3B4, 0)	(SNRPC, 0)	(SNRPB, 0)	(SNRPD3, 0)	(LSM4, 0)	(PRPF8, 0)	(PRPF3, 0)	(SNRPN, 0)	(SNRPB2, 0)	(PRPF4, 0)	(HNRPC, 0)	(SRRM1, 0)	(FNBP3, 0)	(PTBP1, 0)	(LSM1, 0)	(NCBP1, -0.008)	(SNRP70, -0.01)	(SNRPF, -0.019)
763	positive regulation of cell migration (GO:0030335)	4	0.55	0.911	(SPHK1, 1.416)	(TDGF1, 0.278)	(EGFR, 0.005)	(ANGPTL3, -0.219)
764	ST Interleukin 4 Pathway Signalling Transduction KE	26	0.552	0.911	(PI3, 1.373)	(CISH, 1.033)	(PPP1R13B, 0.667)	(PIK3CA, 0.541)	(IL13RA1, 0.539)	(AKT1, 0.512)	(IL2RG, 0.457)	(JAK2, 0.362)	(AKT3, 0.266)	(IL4, 0.185)	(STAT6, 0.141)	(AKT2, 0.115)	(SRC, 0.105)	(SOS1, 0.099)	(SHC1, 0.084)	(JAK3, 0.021)	(GRB2, 0.017)	(NR0B2, 0.013)	(SERPINA4, 0)	(TYK2, 0)	(IARS, -0.035)	(INPP5D, -0.047)	(IL4R, -0.062)	(JAK1, -0.066)	(SOS2, -0.08)	(RPS6KB1, -0.097)
764	fatty acid alpha-oxidation (GO:0001561)	2	0.552	0.911	(HAO1, 0.777)	(HAO2, 0.157)
764	positive regulation of phosphorylation (GO:0042327)	2	0.552	0.911	(GLMN, 0.805)	(EGFR, 0.137)
767	at1rPathway Binding of angiotensin II to AT1-R activates Ca2+ signaling and the JNK pathway.	34	0.554	0.911	(MAP3K1, 1.271)	(AGT, 0.893)	(SYT1, 0.781)	(AGTR1, 0.677)	(CALM1, 0.594)	(ATF2, 0.575)	(PRKCA, 0.43)	(MAPK3, 0.319)	(MEF2A, 0.245)	(RAF1, 0.212)	(RAC1, 0.156)	(GRB2, 0.143)	(MAPK1, 0.143)	(HRAS, 0.128)	(GNAQ, 0.116)	(PRKCB1, 0.103)	(EGFR, 0.099)	(MAP2K1, 0.097)	(SOS1, 0.084)	(MAP2K2, 0.04)	(MAP2K4, 0.018)	(SHC1, 0.013)	(PAK1, 0)	(SRC, 0)	(ELK1, -0.012)	(PTK2B, -0.019)	(PTK2, -0.019)	(MAPK8, -0.023)	(CALM2, -0.031)	(JUN, -0.043)	(MEF2D, -0.061)	(MEF2B, -0.063)	(MEF2C, -0.065)	(CALM3, -0.097)
767	agpcrPathway G-protein coupled receptors (GPCRs) transduce extracellular signals across the plasma membrane; attenuation occurs by signal molecule degradation or receptor-mediated endocytosis.	12	0.554	0.911	(PRKAR1A, 0.924)	(PRKCA, 0.878)	(PRKAR2B, 0.811)	(PRKACB, 0.708)	(GNAS, 0.365)	(PRKCB1, 0.07)	(PRKAR1B, 0.035)	(GNGT1, 0.034)	(GNB1, 0.029)	(PRKAR2A, 0.009)	(ARRB1, -0.02)	(PRKACG, -0.146)
767	cell ion homeostasis (GO:0006873)	4	0.554	0.911	(P2RY2, 1.296)	(SLC4A1, 0.371)	(SLC12A4, 0.171)	(SLC12A6, -0.125)
767	male meiosis (GO:0007140)	2	0.554	0.911	(HSPA2, 0.727)	(PIM2, 0.204)
771	glycolysis (GO:0006096)	4	0.556	0.916	(PGK1, 0.629)	(ALDOA, 0.627)	(ALDOB, 0.131)	(HK1, -0.038)
771	UV protection (GO:0009650)	2	0.556	0.916	(FEN1, 1.022)	(MC1R, -0.046)
773	VOXPHOS BioCarta	81	0.557	0.918	(LOC56901, 0.669)	(CYB5, 0.609)	(NDUFC2, 0.58)	(BCL2L1, 0.566)	(UQCRH, 0.553)	(NDUFS5, 0.547)	(ATP5G3, 0.498)	(NDUFA9, 0.463)	(COX6C, 0.438)	(SDHD, 0.429)	(SURF1, 0.335)	(COX7B, 0.333)	(CYCS, 0.327)	(SDHA, 0.324)	(QP-C, 0.31)	(COX7A2, 0.289)	(COX5A, 0.277)	(NDUFC1, 0.243)	(ATP5B, 0.242)	(COX5B, 0.24)	(UQCRB, 0.229)	(COX7A1, 0.229)	(ATP5J2, 0.224)	(PET112L, 0.224)	(NDUFA10, 0.22)	(CKAP1, 0.193)	(COX7C, 0.19)	(NDUFA3, 0.187)	(NDUFS2, 0.162)	(NDUFB3, 0.125)	(SDHB, 0.11)	(UQCRFS1, 0.083)	(ATP5C1, 0.08)	(NDUFB6, 0.045)	(NFKBIL2, 0.023)	(NDUFS7, 0.012)	(NDUFB8, 0)	(ATP5J, 0)	(NDUFA2, 0)	(MBD3, 0)	(UQCRC2, 0)	(UQCR, 0)	(NDUFAB1, 0)	(NDUFB7, 0)	(COX15, 0)
774	MAP00680 Methane metabolism GenMAPP	7	0.558	0.921	(LOC56901, 1.73)	(SHMT2, 1.255)	(CAT, 0.055)	(ADH5, -0.025)	(LPO, -0.119)	(SHMT1, -0.168)	(MPO, -0.221)
775	energy reserve metabolism (GO:0006112)	6	0.559	0.922	(S100B, 1.671)	(GFPT2, 0.141)	(LEPR, 0.128)	(GFPT1, 0.021)	(LEP, -0.046)	(ADRB3, -0.082)
776	negative regulation of T cell proliferation (GO:0042130)	2	0.56	0.924	(GLMN, 0.922)	(SFTPD, -0.165)
777	Ras protein signal transduction (GO:0007265)	18	0.561	0.924	(NF1, 1.016)	(PLD1, 0.736)	(MRAS, 0.472)	(ADRA2A, 0.372)	(IGF1, 0.319)	(FGF2, 0.314)	(G3BP, 0.243)	(PARK7, 0.239)	(SOS1, 0.16)	(RASSF1, 0.152)	(GRAP, 0.089)	(GRB2, 0.024)	(LCK, 0.014)	(LAT, 0.006)	(RRAS, -0.032)	(RREB1, -0.041)	(CRKL, -0.064)	(GRAP2, -0.121)
777	P53 DOWN Kannan et al 2001	17	0.561	0.924	(CCNE1, 1.468)	(PURA, 0.839)	(APBA2, 0.601)	(BIRC3, 0.443)	(CPM, 0.389)	(INA, 0.338)	(EIF4A1, 0.248)	(PMP22, 0.166)	(CDC6, 0.131)	(FOSL2, 0.096)	(ARL5, 0.087)	(BRCA1, 0.065)	(MAC30, 0.046)	(CXADR, 0.03)	(C4orf9, -0.039)	(PPAT, -0.134)	(COL18A1, -0.151)
777	neurotransmitter secretion (GO:0007269)	7	0.561	0.924	(SYT1, 1.543)	(RAB3A, 0.467)	(BAIAP3, 0.265)	(NOS1AP, 0.014)	(SYN3, -0.045)	(KCNMA1, -0.047)	(HRH3, -0.065)
780	chemotaxis (GO:0006935)	73	0.562	0.925	(CCL2, 0.581)	(CCL20, 0.55)	(CXCL1, 0.546)	(CCL18, 0.483)	(PIK3CB, 0.46)	(PLAUR, 0.421)	(CXCL2, 0.412)	(RALA, 0.323)	(CCL3, 0.322)	(CCL7, 0.321)	(PLD1, 0.31)	(CXCL6, 0.309)	(FPRL1, 0.301)	(RNASE2, 0.298)	(C5, 0.295)	(CCL8, 0.23)	(IL8, 0.229)	(RALBP1, 0.224)	(HRAS, 0.224)	(CCBP2, 0.218)	(CCL23, 0.194)	(FGF2, 0.161)	(CXCL5, 0.145)	(FOSL1, 0.142)	(CCR6, 0.12)	(CCL27, 0.115)	(CXCL12, 0.112)	(CXCL14, 0.104)	(IL4, 0.034)	(C5R1, 0.017)	(CCL11, 0)	(MAPK1, 0)	(IL1A, 0)	(CCL19, 0)	(CMKLR1, 0)	(CXCL11, 0)	(LECT2, 0)	(MAPK14, 0)	(MAP2K1, 0)	(CXCR3, 0)	(SPN, 0)	(CXCL13, 0)	(CXCL10, 0)	(SCYE1, 0)	(CCL24, 0)
780	integrin-mediated signaling pathway (GO:0007229)	8	0.562	0.925	(DOCK1, 1.204)	(ADAMTS1, 0.761)	(ILK, 0.621)	(ADAM11, 0.013)	(CD47, 0.013)	(LAT, -0.038)	(ERBB2IP, -0.061)	(PTK2, -0.219)
782	cytokinePathway Intercellular signaling in the immune system occurs via secretion of cytokines, which promote antigen-dependent B and T cell response.	21	0.563	0.926	(IL6, 1.434)	(IL8, 0.662)	(IL2, 0.583)	(TNF, 0.578)	(IL16, 0.44)	(IFNB1, 0.248)	(IL12A, 0.244)	(IL4, 0.239)	(LTA, 0.175)	(IL18, 0.17)	(IFNG, 0.162)	(IL12B, 0.093)	(IL13, 0.086)	(IL1A, 0.079)	(IL3, 0.011)	(IL9, 0)	(IL10, 0)	(IL5, -0.013)	(IL15, -0.016)	(IFNA1, -0.041)	(IL17, -0.112)
782	positive regulation of transcription, DNA-dependent (GO:0045893)	19	0.563	0.926	(ILF2, 0.943)	(SMARCD3, 0.822)	(SMARCC2, 0.665)	(ESRRG, 0.646)	(CREB5, 0.276)	(MAP2K3, 0.226)	(ILF3, 0.157)	(NOTCH4, 0.122)	(XRCC6, 0.086)	(NARG1, 0.074)	(GATA4, 0.044)	(TBX5, 0.011)	(TP73L, 0)	(CTCF, 0)	(ARHGEF11, -0.003)	(NARG1L, -0.031)	(DYRK1B, -0.049)	(NSD1, -0.056)	(SMARCC1, -0.071)
784	Complement Activation Classical Processes involved in the classical complement cascade, which promotes microbial lysis, disposal of immune complexes, and regulation of other immune processes.	14	0.564	0.926	(C4A, 1.359)	(C5, 0.936)	(C8B, 0.482)	(C7, 0.292)	(C1QA, 0.239)	(C1QB, 0.214)	(C1S, 0.199)	(MASP1, 0.109)	(C6, 0.049)	(C2, 0.047)	(DAF, 0.034)	(C3, -0.014)	(C9, -0.081)	(C8A, -0.149)
784	slrpPathway BioCarta	6	0.564	0.926	(FMOD, 0.872)	(DCN, 0.628)	(BGN, 0.5)	(KERA, 0.434)	(DSPG3, 0.302)	(LUM, -0.021)
786	nfatPathway BioCarta	51	0.565	0.927	(AGT, 0.773)	(SYT1, 0.681)	(CALM1, 0.527)	(CSNK1A1, 0.447)	(CTF1, 0.436)	(PRKAR1A, 0.42)	(CALR, 0.403)	(PRKAR2B, 0.401)	(PRKACB, 0.388)	(PIK3R1, 0.374)	(AKT1, 0.372)	(PIK3CA, 0.337)	(MAPK3, 0.277)	(FKBP1A, 0.232)	(MYH2, 0.229)	(GSK3B, 0.216)	(NFATC4, 0.194)	(IGF1, 0.191)	(PPP3CB, 0.187)	(CREBBP, 0.184)	(PPP3CA, 0.18)	(RAF1, 0.179)	(FGF2, 0.171)	(NKX2-5, 0.161)	(HRAS, 0.141)	(F2, 0.119)	(CAMK1G, 0.118)	(PRKAR1B, 0.073)	(MAP2K1, 0.05)	(HAND1, 0.037)	(EDN1, 0.01)	(LIF, 0.008)	(MAPK14, 0)	(NFATC3, 0)	(NFATC1, 0)	(ACTA1, 0)	(MAPK8, 0)	(PRKAR2A, 0)	(PPP3CC, 0)	(CALM2, 0)	(NPPA, 0)	(CAMK1, 0)	(CAMK4, 0)	(GATA4, 0)	(MAPK1, 0)
786	eea1Pathway The FYVE-finger proteins EEA1 and HRS are localized to endosome membranes and regulate sorting and ubiquitination in the vesicle transport system.	7	0.565	0.927	(TFRC, 1.325)	(EGF, 0.781)	(EEA1, 0.343)	(EGFR, 0.027)	(RAB5A, -0.009)	(HGS, -0.097)	(TF, -0.223)
786	negative regulation of protein catabolism (GO:0042177)	2	0.565	0.927	(MDM4, 1.084)	(INS, -0.184)
789	xenobiotic metabolism (GO:0006805)	13	0.566	0.93	(NQO1, 1.495)	(UGT2B28, 1.12)	(UGT1A9, 0.287)	(S100A12, 0.263)	(UGT1A6, 0.253)	(UGT2B4, 0.046)	(AKR1C1, 0.002)	(CYP3A43, -0.014)	(CYP3A7, -0.018)	(UGT2B15, -0.031)	(NR1I2, -0.041)	(CYP3A4, -0.128)	(CYP3A5, -0.199)
789	chromatin assembly or disassembly (GO:0006333)	3	0.566	0.93	(HIRIP3, 0.693)	(SUV39H2, 0.577)	(MTA2, -0.096)
789	glucocorticoid biosynthesis (GO:0006704)	2	0.566	0.93	(CYP11B2, 0.355)	(HSD11B2, 0.197)
792	protein complex assembly (GO:0006461)	77	0.567	0.93	(SLC9A3R1, 0.964)	(SLC7A8, 0.805)	(LIN7A, 0.527)	(VAMP4, 0.368)	(IL1RAP, 0.344)	(WASF3, 0.325)	(REPS2, 0.321)	(DARS, 0.314)	(PPIH, 0.307)	(NFS1, 0.293)	(SLC7A11, 0.291)	(CHAF1A, 0.287)	(KIFAP3, 0.274)	(VAPB, 0.258)	(CHAF1B, 0.249)	(STK16, 0.229)	(MNAT1, 0.229)	(PPP2R1A, 0.224)	(MDM4, 0.218)	(APC, 0.213)	(DAG1, 0.208)	(CREBBP, 0.19)	(SYK, 0.172)	(IL2RG, 0.159)	(PARD3, 0.098)	(FAS, 0.089)	(TAPBP, 0.043)	(EPRS, 0)	(WASPIP, 0)	(HFE, 0)	(TRAF1, 0)	(SLC7A9, 0)	(OXA1L, 0)	(SLC9A3R2, 0)	(TUBGCP2, 0)	(CD40, 0)	(CLDN14, 0)	(PPP2R1B, 0)	(FANCA, 0)	(MDM2, 0)	(CD3D, 0)	(VAMP3, 0)	(KPNA3, 0)	(MLL, 0)	(PICALM, 0)
792	MAP00100 Sterol biosynthesis GenMAPP	10	0.567	0.93	(HMGCR, 1.253)	(MVK, 0.559)	(FDPS, 0.449)	(FDFT1, 0.449)	(SC5DL, 0.297)	(NQO2, 0.221)	(IDI1, 0.182)	(LSS, 0.015)	(MVD, -0.104)	(SQLE, -0.149)
792	MAP00140 C21 Steroid hormone metabolism GenMAPP	10	0.567	0.93	(AKR1D1, 1.317)	(HSD3B2, 0.791)	(HSD11B1, 0.486)	(CYP21A2, 0.473)	(CYP11B1, 0.203)	(CYP11B2, 0.155)	(HSD3B1, 0.104)	(HSD11B2, 0.05)	(CYP17A1, -0.05)	(CYP11A1, -0.156)
792	unfolded protein response (GO:0030968)	2	0.567	0.93	(DERL1, 0.393)	(VCP, 0.349)
796	protein targeting to lysosome (GO:0006622)	2	0.571	0.933	(ZFYVE16, 0.014)	(NAGPA, -0.002)
797	male genitalia morphogenesis (GO:0030539)	2	0.568	0.93	(HSD17B3, 1.085)	(LHCGR, -0.374)
798	innate immune response (GO:0045087)	2	0.569	0.93	(DEFB1, 1.08)	(SFTPD, -0.126)
799	il18Pathway BioCarta	6	0.572	0.934	(IL2, 1.04)	(IL12A, 0.528)	(IL18, 0.465)	(IFNG, 0.391)	(CASP1, 0.287)	(IL12B, 0.079)
799	fatty acid oxidation (GO:0019395)	3	0.572	0.934	(ALOX12, 0.541)	(ADIPOR2, 0.498)	(ADIPOR1, 0.03)
801	Eicosanoid Synthesis BioCarta	15	0.574	0.937	(PTGS2, 1.221)	(ALOX15B, 1.122)	(ALOX5AP, 0.754)	(LTA4H, 0.492)	(PLA2G6, 0.357)	(ALOX12, 0.305)	(ALOX5, 0.298)	(ALOX15, 0.271)	(PTGS1, 0.072)	(PTGDS, -0.01)	(LTC4S, -0.084)	(PTGIS, -0.099)	(TBXAS1, -0.154)	(PLA2G2A, -0.159)	(DPEP1, -0.224)
802	lymphocytePathway BioCarta	9	0.575	0.937	(ICAM1, 1.417)	(ITGB2, 1.122)	(CD44, 0.249)	(ITGAL, 0.164)	(SELE, 0.124)	(PECAM1, 0.05)	(ITGA4, -0.045)	(SELL, -0.058)	(ITGB1, -0.093)
802	ribosome biogenesis (GO:0007046)	2	0.575	0.937	(NOL6, 0.882)	(DDX54, 0.007)
804	plcdPathway BioCarta	5	0.576	0.937	(PRKCA, 1.201)	(TGM2, 1.025)	(PRKCB1, 0.164)	(PLCD1, -0.199)	(ADRA1B, -0.257)
805	DNA damage response, signal transduction resulting in induction of apoptosis (GO:0008630)	6	0.577	0.939	(TP53, 1.415)	(PDCD8, 0.195)	(CIDEB, 0.157)	(CIDEA, 0.129)	(ABL1, 0.044)	(TP73, -0.024)
806	synaptogenesis (GO:0007416)	8	0.578	0.939	(POU4F1, 1.025)	(PCDHB3, 0.795)	(PCDHB11, 0.456)	(PCDHB6, 0.37)	(PCDHB13, 0.059)	(NRCAM, -0.102)	(NLGN1, -0.11)	(ACHE, -0.146)
806	oocyte axis determination (GO:0007309)	2	0.578	0.939	(LEFTY2, 0.81)	(AXIN1, 0.059)
808	MAP00531 Glycosaminoglycan degradation GenMAPP	10	0.579	0.939	(IDS, 1.325)	(GLB1, 0.495)	(GUSB, 0.43)	(GALNS, 0.276)	(NAGLU, 0.244)	(ARSB, 0.17)	(IDUA, 0.042)	(HEXB, 0.011)	(GNS, -0.02)	(HEXA, -0.143)
809	FETAL LIVER HS ENRICHED TF JP Manually Curated	78	0.58	0.94	(SRF, 0.982)	(MYC, 0.942)	(HTATIP, 0.921)	(SPOP, 0.884)	(GATA2, 0.651)	(NCOA3, 0.573)	(ILF2, 0.54)	(SPIB, 0.502)	(EGR3, 0.467)	(BRD4, 0.41)	(RNF4, 0.386)	(ZNF435, 0.308)	(IFI35, 0.243)	(SOX13, 0.236)	(ID4, 0.229)	(MEF2A, 0.229)	(ELK4, 0.219)	(GTF2IRD1, 0.218)	(NRF1, 0.2)	(DNMT3B, 0.192)	(PQBP1, 0.163)	(NMI, 0.161)	(NR1H3, 0.115)	(STAT5A, 0.106)	(ZNF238, 0.069)	(TGIF, 0.025)	(TCERG1, 0.017)	(RUNX1, 0.01)	(HKR3, 0)	(RBX1, 0)	(HHEX, 0)	(MLL, 0)	(EGR1, 0)	(SMARCD1, 0)	(TFE3, 0)	(GFI1, 0)	(UBTF, 0)	(ETS1, 0)	(DBP, 0)	(HLF, 0)	(SMC1L1, 0)	(HMGB1, 0)	(PHC2, 0)	(RNF14, 0)	(ELF1, 0)
810	fcer1Pathway In mast cells, Fc epsilon receptor 1 activates BTK, PKC, and the MAP kinase pathway to promote degranulation and arachnidonic acid release.	37	0.581	0.94	(MAP3K1, 1.211)	(SYT1, 0.842)	(LYN, 0.806)	(PLA2G4A, 0.779)	(CALM1, 0.573)	(PIK3R1, 0.429)	(FCER1G, 0.387)	(PIK3CA, 0.379)	(MAPK3, 0.37)	(NFATC4, 0.287)	(SYK, 0.277)	(PPP3CB, 0.229)	(RAF1, 0.222)	(HRAS, 0.151)	(JUN, 0.114)	(PPP3CA, 0.103)	(SHC1, 0.102)	(SOS1, 0.081)	(MAP2K1, 0.066)	(GRB2, 0.049)	(PAK2, 0.029)	(MAP2K7, 0.029)	(MAPK1, 0.01)	(VAV1, 0)	(NFATC3, 0)	(CALM3, 0)	(MAP2K4, 0)	(FCER1A, 0)	(MAPK8, -0.015)	(PPP3CC, -0.027)	(NFATC1, -0.041)	(FOS, -0.045)	(PLCG1, -0.052)	(PRKCB1, -0.088)	(ELK1, -0.109)	(CALM2, -0.118)	(BTK, -0.143)
810	pregnancy (GO:0007565)	32	0.581	0.94	(ADM, 1.122)	(FCGRT, 0.922)	(AGT, 0.804)	(BYSL, 0.707)	(RLN2, 0.397)	(PTHLH, 0.325)	(INDO, 0.277)	(PSG4, 0.224)	(DSPG3, 0.102)	(PSG9, 0.102)	(PSG5, 0.094)	(TEAD3, 0.093)	(CLIC5, 0.049)	(FLT1, 0.048)	(PSG6, 0.015)	(OVGP1, 0)	(PSG3, 0)	(PZP, 0)	(CRH, 0)	(CSH2, 0)	(LNPEP, 0)	(OXTR, 0)	(CRHBP, 0)	(PSG11, 0)	(COL16A1, 0)	(FSHB, 0)	(INSL4, 0)	(PSG7, 0)	(TAC3, 0)	(ADCYAP1, -0.012)	(PSG1, -0.014)	(CEACAM1, -0.073)
810	retrograde protein transport, ER to cytosol (GO:0030970)	2	0.581	0.94	(VCP, 0.386)	(DERL1, 0.337)
810	mitochondrial transport (GO:0006839)	2	0.581	0.94	(STARD3, 0.856)	(MTX2, -0.067)
814	mRNA processing BioCarta	42	0.582	0.94	(U2AF1, 1.214)	(SPOP, 1.104)	(PRPF18, 0.735)	(KHSRP, 0.495)	(ELAVL4, 0.415)	(SMNDC1, 0.408)	(SFRS5, 0.399)	(HNRPA0, 0.33)	(KHDRBS1, 0.329)	(SFRS10, 0.245)	(SFPQ, 0.239)	(SFRS11, 0.237)	(SIP1, 0.218)	(SLBP, 0.204)	(CPSF6, 0.177)	(CUGBP1, 0.159)	(SF3B3, 0.135)	(SF3A3, 0.125)	(SFRS9, 0.119)	(HNRPA1, 0.116)	(SF3A1, 0.082)	(DHX15, 0.076)	(NONO, 0.074)	(SNRP70, 0.063)	(SFRS7, 0)	(SFRS2IP, 0)	(PRPF8, 0)	(SFRS8, 0)	(HNRPR, 0)	(LSM3, 0)	(PTBP1, 0)	(SFRS2, 0)	(FUSIP1, 0)	(SF3B4, -0.008)	(USP39, -0.019)	(LSM1, -0.022)	(PRPF3, -0.022)	(SFRS1, -0.063)	(LSM5, -0.073)	(SFRS4, -0.082)	(SNRPB2, -0.09)	(U2AF2, -0.123)
814	phosphatidic acid biosynthesis (GO:0006654)	2	0.582	0.94	(AGPAT2, 0.742)	(AGPAT1, -0.01)
816	tollPathway BioCarta	32	0.583	0.94	(MAP3K1, 1.27)	(IKBKB, 1.242)	(TOLLIP, 0.781)	(IRAK1, 0.704)	(TLR2, 0.581)	(MAP3K7IP2, 0.423)	(MAP3K7, 0.396)	(CD14, 0.381)	(MYD88, 0.166)	(MAP2K3, 0.161)	(IKBKG, 0.138)	(TLR3, 0.111)	(LY96, 0.065)	(JUN, 0.045)	(FOS, 0.017)	(RELA, 0.013)	(CHUK, 0.012)	(MAP3K7IP1, 0)	(MAPK8, 0)	(ELK1, -0.012)	(MAP2K4, -0.015)	(MAP2K6, -0.019)	(MAPK14, -0.023)	(NFKBIA, -0.025)	(TLR6, -0.035)	(PPARA, -0.043)	(MAP3K14, -0.075)	(SITPEC, -0.1)	(TLR7, -0.117)	(NFKB1, -0.119)	(TLR4, -0.132)	(TRAF6, -0.17)
817	antimicrobial humoral response (sensu Vertebrata) (GO:0019735)	73	0.584	0.94	(CRIP1, 0.922)	(ALCAM, 0.614)	(MGST2, 0.592)	(CCL20, 0.578)	(CCL18, 0.475)	(MGST3, 0.37)	(UBD, 0.363)	(CCL3, 0.343)	(ITGB2, 0.313)	(CCL7, 0.306)	(FCN2, 0.243)	(PTGES, 0.229)	(BLM, 0.225)	(CSF2RB, 0.224)	(ACOT8, 0.224)	(CLEC4A, 0.224)	(IL7R, 0.218)	(CLEC4E, 0.218)	(LILRB2, 0.194)	(KLRC4, 0.166)	(CD2BP2, 0.165)	(CCR6, 0.115)	(DEFA6, 0.111)	(BATF, 0.087)	(IL1B, 0.076)	(DEFA5, 0.049)	(ENTPD1, 0.02)	(CYBB, 0.012)	(ADAR, 0.009)	(MAPK11, 0)	(CD40, 0)	(CD22, 0)	(CLC, 0)	(MAPK14, 0)	(SLAMF1, 0)	(CD58, 0)	(CXCR3, 0)	(ADA, 0)	(TNFRSF17, 0)	(CSF1R, 0)	(CD226, 0)	(IL12B, 0)	(YY1, 0)	(NR4A2, 0)	(PTAFR, 0)
818	GPCRs Class A Rhodopsin-like 2 GO	9	0.586	0.943	(GPR161, 1.774)	(P2RX4, 1.577)	(GPR39, 0.235)	(GPR18, -0.083)	(GPR68, -0.092)	(CYSLTR2, -0.123)	(GPR75, -0.221)	(GPR45, -0.241)	(CYSLTR1, -0.244)
819	MAP00860 Porphyrin and chlorophyll metabolism GenMAPP	17	0.587	0.946	(BLVRB, 1.05)	(FDXR, 0.827)	(FECH, 0.781)	(ALAD, 0.392)	(EPRS, 0.355)	(CP, 0.336)	(GUSB, 0.238)	(HMOX1, 0.161)	(UROS, 0.132)	(HMOX2, 0.11)	(HCCS, 0.078)	(UGT2B4, 0.057)	(HMBS, -0.074)	(UROD, -0.074)	(BLVRA, -0.083)	(UGT2B15, -0.098)	(ADH6, -0.125)
819	embryonic limb morphogenesis (GO:0030326)	4	0.587	0.946	(SHFM1, 1.287)	(LMX1B, 0.137)	(MBNL1, 0.132)	(JAG2, -0.168)
821	neuromuscular synaptic transmission (GO:0007274)	2	0.591	0.95	(KIF1B, 0.008)	(DTNA, 0.001)
822	Electron Transport Chain BioCarta	82	0.588	0.948	(NDUFC2, 0.61)	(UQCRH, 0.555)	(UCP2, 0.542)	(ATP5G3, 0.537)	(NDUFS5, 0.521)	(NDUFA9, 0.471)	(COX6C, 0.458)	(SDHD, 0.445)	(SLC25A14, 0.368)	(COX7B, 0.356)	(CYCS, 0.329)	(SDHA, 0.321)	(SURF1, 0.306)	(COX5A, 0.292)	(COX5B, 0.266)	(COX7A2, 0.265)	(NDUFA10, 0.262)	(POPDC2, 0.257)	(QP-C, 0.239)	(AFG3L2, 0.226)	(NDUFC1, 0.224)	(SDHB, 0.218)	(COX7A1, 0.211)	(UQCRB, 0.208)	(ATP5B, 0.2)	(ATP5J2, 0.187)	(NDUFS2, 0.139)	(NDUFA3, 0.116)	(SLC25A5, 0.115)	(ATP5A1, 0.108)	(UQCRFS1, 0.088)	(NDUFB5, 0.072)	(COX7C, 0.039)	(NDUFA2, 0.035)	(UQCR, 0.032)	(ATP5C1, 0.027)	(ATP5D, 0.027)	(NDUFB3, 0.006)	(ATPIF1, 0)	(NDUFB8, 0)	(ATP5J, 0)	(UQCRC2, 0)	(NDUFB6, 0)	(NDUFAB1, 0)	(COX15, 0)
823	gabaPathway BioCarta	11	0.59	0.95	(NSF, 1.111)	(GABRA5, 0.9)	(GABARAP, 0.654)	(GABRA1, 0.289)	(GPHN, 0.221)	(GABRA2, 0.183)	(GABRA4, 0.051)	(GABRA3, -0.019)	(GABRA6, -0.022)	(SRC, -0.035)	(DNM1, -0.079)
823	cytoplasmic sequestering of transcription factor (GO:0042994)	4	0.59	0.95	(NFKBIE, 1.798)	(MXI1, -0.078)	(NFKBIL1, -0.156)	(MDFI, -0.185)
823	negative regulation of receptor mediated endocytosis (GO:0048261)	2	0.59	0.95	(RAC1, 0.927)	(ARF6, -0.209)
823	cholesterol homeostasis (GO:0042632)	2	0.59	0.95	(ABCG1, 0.573)	(APOE, 0.119)
827	brain development (GO:0007420)	22	0.591	0.95	(PHGDH, 1.5)	(ZIC1, 0.971)	(FOXG1B, 0.345)	(NKX2-2, 0.287)	(SIX3, 0.248)	(EGR2, 0.236)	(CART1, 0.187)	(ALK, 0.16)	(NCOA6, 0.119)	(DLX2, 0.1)	(SLIT1, 0.063)	(AFF2, 0)	(GPR56, 0)	(NNAT, 0)	(ECE2, 0)	(POU6F1, -0.001)	(TBR1, -0.008)	(FOXG1A, -0.009)	(UNC5C, -0.034)	(HESX1, -0.046)	(UBE3A, -0.052)	(LHX6, -0.055)
828	actinYPathway The Arp 2/3 complex localizes to the Y-junction of polymerizing actin fibers that enable lamellipod extension and consequent cell motility.	18	0.592	0.953	(NCK1, 1.918)	(WASF1, 0.9)	(WASF3, 0.859)	(PIR, 0.32)	(RAC1, 0.284)	(ACTR3, 0.162)	(ARPC4, 0.117)	(WASL, 0.093)	(ARPC1A, 0.065)	(ACTA1, 0.049)	(PSMA7, 0.037)	(ARPC3, 0.024)	(WASF2, 0.014)	(NTRK1, 0.014)	(ARPC1B, -0.014)	(NCKAP1, -0.019)	(ARPC2, -0.027)	(ACTR2, -0.081)
829	proline biosynthesis (GO:0006561)	2	0.597	0.957	(PYCR1, 0.004)	(ALDH18A1, 0.003)
830	MAP00602 Blood group glycolipid biosynthesis neolact series GenMAPP	13	0.593	0.953	(FUT3, 1.383)	(FUT1, 1.071)	(B4GALT1, 0.491)	(GCNT2, 0.294)	(FUT6, 0.224)	(PPOX, 0.168)	(ABO, 0.057)	(B3GNT1, 0.006)	(B4GALT3, -0.007)	(FUT5, -0.044)	(B4GALT5, -0.053)	(FUT2, -0.073)	(B4GALT2, -0.093)
830	intercellular junction assembly (GO:0007043)	5	0.593	0.953	(GJA7, 0.679)	(TJP1, 0.52)	(PARD6B, 0.42)	(GJA4, 0.139)	(GJA5, -0.025)
830	positive regulation of anti-apoptosis (GO:0045768)	2	0.593	0.953	(OPA1, 0.889)	(CD28, -0.096)
833	focal adhesion formation (GO:0048041)	2	0.599	0.96	(TESK2, 0.006)	(SORBS1, 0.002)
834	negative regulation of Wnt receptor signaling pathway (GO:0030178)	3	0.596	0.956	(NLK, 0.948)	(FRZB, 0.349)	(PGEA1, -0.22)
835	galactose metabolism (GO:0006012)	4	0.597	0.957	(CHST1, 0.901)	(SLC35A2, 0.813)	(GALT, -0.058)	(GALK1, -0.269)
836	Wnt Signaling BioCarta	53	0.598	0.957	(MYC, 1.103)	(FRAT1, 1.033)	(CCND1, 0.967)	(MAPK10, 0.568)	(DVL3, 0.403)	(FBXW2, 0.36)	(PRKCA, 0.357)	(PAFAH1B1, 0.344)	(FZD6, 0.335)	(WNT4, 0.314)	(PRKCH, 0.275)	(APC, 0.258)	(PRKCD, 0.206)	(DVL2, 0.199)	(GSK3B, 0.196)	(SFRP4, 0.191)	(PRKCI, 0.174)	(FZD2, 0.159)	(RAC1, 0.138)	(PPP2R5E, 0.135)	(CCND2, 0.131)	(FZD3, 0.111)	(WNT2, 0.104)	(PRKCQ, 0.099)	(FZD5, 0.089)	(CSNK1E, 0.084)	(WNT7B, 0.083)	(CTNNB1, 0.075)	(TCF7, 0.035)	(FZD8, 0)	(WNT5A, 0)	(WNT10B, 0)	(PRKCE, 0)	(FZD10, 0)	(FZD9, 0)	(PLAU, 0)	(AXIN1, 0)	(WNT2B, 0)	(WNT5B, 0)	(JUN, 0)	(WNT7A, 0)	(WNT11, 0)	(DIPA, 0)	(PRKCG, 0)	(MAPK9, 0)
837	G1 phase of mitotic cell cycle (GO:0000080)	7	0.599	0.96	(CDC23, 1.211)	(CDK6, 0.631)	(CDKN1C, 0.107)	(E2F1, 0.1)	(ANAPC2, 0.024)	(TAF1, -0.084)	(DNAJA2, -0.088)
838	tpoPathway BioCarta	23	0.6	0.961	(RASA1, 0.896)	(STAT5B, 0.8)	(PIK3R1, 0.563)	(PRKCA, 0.552)	(PIK3CA, 0.536)	(MAPK3, 0.435)	(JAK2, 0.386)	(RAF1, 0.285)	(MAP2K1, 0.225)	(HRAS, 0.215)	(SOS1, 0.167)	(STAT5A, 0.16)	(MPL, 0.121)	(SHC1, 0.103)	(STAT3, 0.095)	(PRKCB1, 0.082)	(GRB2, 0.079)	(CSNK2A1, 0.065)	(JUN, 0.062)	(FOS, 0.024)	(PLCG1, -0.036)	(STAT1, -0.115)	(THPO, -0.134)
839	calcium-independent cell-cell adhesion (GO:0016338)	15	0.602	0.962	(CLDN1, 0.907)	(CLDN5, 0.792)	(CLDN8, 0.784)	(CLDN14, 0.209)	(CLDN7, 0.195)	(CLDN11, 0.19)	(CLDN10, 0.179)	(CLDN3, 0.09)	(CLDN18, 0.09)	(CLDN15, -0.008)	(CLDN4, -0.01)	(CLDN6, -0.013)	(CLDN9, -0.024)	(CLDN17, -0.118)	(CLDN16, -0.121)
839	negative regulation of protein kinase activity (GO:0006469)	5	0.602	0.962	(SFN, 0.762)	(TRIB3, 0.595)	(RB1, 0.253)	(PAK2, 0.194)	(YWHAH, -0.228)
839	synaptonemal complex formation (GO:0007130)	2	0.602	0.962	(SC65, 0.813)	(STAG3, -0.11)
842	stressPathway BioCarta	25	0.603	0.964	(MAP3K1, 1.429)	(IKBKB, 1.396)	(TANK, 0.635)	(TNF, 0.555)	(CRADD, 0.472)	(ATF1, 0.422)	(LTA, 0.213)	(MAP2K3, 0.204)	(TRADD, 0.182)	(IKBKG, 0.117)	(MAPK8, 0.047)	(RIPK1, 0.019)	(MAP2K4, 0.011)	(TNFRSF1A, 0.008)	(NFKBIA, -0.002)	(JUN, -0.009)	(MAP2K6, -0.01)	(RELA, -0.011)	(MAPK14, -0.016)	(CASP2, -0.058)	(CHUK, -0.061)	(MAP4K2, -0.083)	(NFKB1, -0.094)	(TRAF2, -0.143)	(MAP3K14, -0.153)
842	dnafragmentPathway DNA fragmentation during apoptosis is effected by DFF, a caspase-activated DNAse, and by endonuclease G.	10	0.603	0.964	(DFFB, 0.997)	(TOP2A, 0.911)	(GZMB, 0.47)	(DFFA, 0.368)	(HMGB2, 0.246)	(CASP7, 0.089)	(TOP2B, 0.074)	(ENDOG, 0.008)	(HMGB1, -0.095)	(CASP3, -0.12)
844	mprPathway BioCarta	23	0.606	0.968	(GNAI1, 0.898)	(PRKAR1A, 0.705)	(ADCY1, 0.679)	(PRKAR2B, 0.51)	(CCNB1, 0.509)	(PRKACB, 0.45)	(MAPK3, 0.41)	(CDC2, 0.397)	(GNAS, 0.304)	(MYT1, 0.192)	(HRAS, 0.168)	(RPS6KA1, 0.067)	(ACTA1, 0.045)	(PRKAR1B, 0.026)	(MAPK1, 0.025)	(PRKACG, 0.014)	(GNGT1, 0.006)	(PRKAR2A, -0.003)	(PIN1, -0.008)	(SRC, -0.018)	(GNB1, -0.062)	(CAP1, -0.083)	(CDC25C, -0.11)
844	aging (GO:0007568)	3	0.606	0.968	(WRN, 1.148)	(LOXL2, 0.22)	(MORF4, -0.334)
844	heterophilic cell adhesion (GO:0007157)	2	0.606	0.968	(LGALS7, 0.885)	(REG3A, -0.109)
847	mapkPathway BioCarta	85	0.607	0.97	(MYC, 0.922)	(IKBKB, 0.886)	(MAP3K1, 0.86)	(TGFB3, 0.803)	(RPS6KA3, 0.625)	(MAP3K12, 0.588)	(MAPK10, 0.509)	(MAP3K5, 0.491)	(MKNK2, 0.372)	(ATF2, 0.344)	(MAP3K13, 0.325)	(MAP3K7, 0.318)	(BRAF, 0.277)	(MAP3K8, 0.267)	(SP1, 0.236)	(MAP2K5, 0.218)	(TGFBR1, 0.217)	(MAPK3, 0.196)	(MAP4K4, 0.174)	(RPS6KB2, 0.169)	(MEF2A, 0.158)	(RPS6KA5, 0.153)	(MAPKAPK2, 0.148)	(DAXX, 0.108)	(TRADD, 0.089)	(HRAS, 0.079)	(MAP3K3, 0.052)	(PAK2, 0.032)	(MAP2K3, 0.008)	(MAPK6, 0)	(MAP3K10, 0)	(TGFB2, 0)	(MAPK14, 0)	(MAP2K6, 0)	(RELA, 0)	(RPS6KA4, 0)	(MEF2D, 0)	(MAPK11, 0)	(MAP4K1, 0)	(RPS6KA2, 0)	(MAP3K11, 0)	(MAP2K7, 0)	(RPS6KB1, 0)	(MAPK13, 0)	(MEF2B, 0)
847	DNA repair (GO:0006281)	48	0.607	0.97	(BTG2, 0.769)	(POLI, 0.675)	(CSNK1D, 0.674)	(POLD1, 0.506)	(RAD54L, 0.479)	(FANCG, 0.425)	(POLB, 0.325)	(POLQ, 0.29)	(PARP1, 0.269)	(ATM, 0.243)	(BLM, 0.226)	(ERCC8, 0.224)	(MNAT1, 0.181)	(HMGB2, 0.172)	(FANCA, 0.156)	(ATRX, 0.154)	(RPA1, 0.153)	(IGHMBP2, 0.141)	(ERCC6, 0.125)	(XRCC2, 0.118)	(LIG3, 0.081)	(ATR, 0.042)	(CSNK1E, 0.019)	(CCNH, 0.018)	(RUVBL2, 0)	(RAD51, 0)	(MBD4, 0)	(RPA3, 0)	(PARP2, 0)	(TREX2, 0)	(RECQL, 0)	(SMC1L1, 0)	(HMGB1, 0)	(RECQL5, 0)	(LIG1, 0)	(GADD45G, 0)	(PNKP, 0)	(GADD45A, 0)	(RECQL4, 0)	(PARP3, 0)	(POLE2, 0)	(RAD51L1, 0)	(FANCC, 0)	(RAD51C, 0)	(XRCC3, 0)
847	fxrPathway The nuclear receptor transcription factors FXR and LXR are activated by cholesterol metabolites and regulate cholesterol homeostasis.	6	0.607	0.97	(FABP6, 1.096)	(RXRA, 0.511)	(NR1H3, 0.432)	(LDLR, 0.193)	(NR0B2, 0.006)	(NR1H4, -0.183)
850	meiotic recombination (GO:0007131)	17	0.608	0.973	(CHEK1, 1.21)	(RAD54B, 0.902)	(SYCP1, 0.901)	(ATM, 0.388)	(RAD50, 0.201)	(MSH5, 0.15)	(RAD51L1, 0.123)	(LIG3, 0.106)	(RAD21, 0)	(DMC1, 0)	(SPO11, -0.016)	(RAD51L3, -0.029)	(RAD51, -0.055)	(MRE11A, -0.058)	(MSH4, -0.067)	(REC8L1, -0.079)	(RAD52, -0.104)
850	tRNA processing (GO:0008033)	4	0.608	0.973	(FARS2, 0.85)	(POP4, 0.259)	(SARS, 0.216)	(AARS, 0.031)
852	regulation of cell differentiation (GO:0045595)	3	0.609	0.975	(TCFL5, 0.853)	(SNF1LK, 0.107)	(PPP2R1B, 0.013)
853	MAP03020 RNA polymerase GenMAPP	17	0.61	0.977	(POLR2F, 1.288)	(DOK4, 1.026)	(POLR2E, 0.526)	(POLR2L, 0.331)	(POLR2A, 0.319)	(POLR2H, 0.272)	(POLR2C, 0.231)	(POLR2K, 0.204)	(POLR2D, 0.167)	(POLR1B, 0.071)	(IGFBP7, 0.03)	(POLRMT, -0.037)	(POLR2J2, -0.067)	(POLR2I, -0.069)	(POLR2G, -0.087)	(POLR2B, -0.116)	(POLR2J, -0.162)
854	SIG CD40PATHWAYMAP SignallingAlliance	33	0.611	0.978	(NFKBIB, 0.881)	(SYT1, 0.871)	(NFKBIE, 0.839)	(MAPK10, 0.705)	(TRAF5, 0.633)	(PIK3R1, 0.509)	(PIK3CA, 0.426)	(MAPK3, 0.35)	(GORASP1, 0.292)	(TRAF3, 0.276)	(PIK3CD, 0.25)	(NFKB2, 0.2)	(NFKBIL2, 0.139)	(MAPK9, 0.128)	(MAPKAPK5, 0.119)	(DUSP1, 0.088)	(MAP2K7, 0.074)	(IKBKG, 0.066)	(MAPK8IP1, 0.06)	(MAPK8, 0.014)	(MAP2K4, 0.007)	(MAPK8IP3, 0)	(MAPK1, 0)	(NFKBIL1, 0)	(MAPK14, -0.009)	(MAPK8IP2, -0.011)	(MAPK13, -0.023)	(NFKB1, -0.032)	(MAPK11, -0.061)	(MAPK12, -0.105)	(TRAF2, -0.116)	(TRAF6, -0.131)	(NFKBIA, -0.141)
855	trkaPathway BioCarta	14	0.613	0.981	(PRKCA, 0.794)	(AKT1, 0.761)	(PIK3R1, 0.73)	(PIK3CA, 0.629)	(HRAS, 0.251)	(SOS1, 0.236)	(GRB2, 0.191)	(DPM2, 0.124)	(SHC1, 0.121)	(PRKCB1, 0.02)	(NTRK1, -0.008)	(PLCG1, -0.012)	(NGFB, -0.043)	(KLK2, -0.069)
856	negative regulation of cell adhesion (GO:0007162)	8	0.616	0.983	(RND1, 1.688)	(TGFBI, 1.077)	(ARHGDIG, -0.071)	(ARHGDIA, -0.097)	(ARHGDIB, -0.129)	(SPN, -0.155)	(ADAM10, -0.164)	(KNG1, -0.178)
857	rasPathway BioCarta	22	0.617	0.983	(BCL2L1, 1.078)	(RALA, 0.655)	(PIK3R1, 0.594)	(RHOA, 0.56)	(AKT1, 0.556)	(PIK3CA, 0.509)	(MAPK3, 0.429)	(RALBP1, 0.241)	(HRAS, 0.227)	(RAF1, 0.207)	(RAC1, 0.198)	(MAP2K1, 0.161)	(CASP9, 0.045)	(BAD, 0.039)	(MLLT7, 0.037)	(RELA, -0.013)	(H2AFX, -0.029)	(CHUK, -0.065)	(NFKB1, -0.067)	(RALGDS, -0.084)	(ELK1, -0.101)	(CDC42, -0.21)
857	detection of calcium ion (GO:0005513)	5	0.617	0.983	(SYT1, 1.726)	(KCNMB2, 0.074)	(KCNMB4, -0.065)	(CASR, -0.118)	(KCNMB3, -0.218)
859	par1Pathway BioCarta	20	0.618	0.983	(GNAI1, 0.973)	(ADCY1, 0.742)	(PRKCA, 0.614)	(PIK3R1, 0.609)	(PIK3CA, 0.594)	(MAP3K7, 0.574)	(F2R, 0.385)	(F2, 0.231)	(GNA13, 0.195)	(ROCK1, 0.187)	(GNAQ, 0.173)	(GNB1, 0.062)	(PLCB1, 0.052)	(GNGT1, 0.046)	(PPP1R12B, 0.042)	(ARHGEF1, 0.03)	(PRKCB1, 0.028)	(F2RL3, -0.088)	(PTK2B, -0.12)	(GNA12, -0.202)
859	oxygen and reactive oxygen species metabolism (GO:0006800)	2	0.618	0.983	(AOX1, 0.77)	(SFTPD, -0.17)
861	ctlPathway Cytotoxic T lymphocytes induce apoptosis in infected cells presenting antigen-MHC-I complexes via the perforin and Fas/Fas ligand pathways.	13	0.619	0.984	(ICAM1, 1.13)	(ITGB2, 0.892)	(PRF1, 0.859)	(GZMB, 0.458)	(ITGAL, 0.143)	(CD3E, 0.12)	(TRB@, 0.064)	(CD3D, -0.016)	(HLA-A, -0.042)	(B2M, -0.058)	(CD3Z, -0.061)	(TRA@, -0.073)	(CD3G, -0.107)
862	ST p38 MAPK Pathway Signalling Transduction KE	36	0.62	0.985	(SRF, 1.333)	(HSPB1, 0.94)	(MAP3K5, 0.775)	(DUSP10, 0.533)	(MKNK2, 0.511)	(AKT1, 0.477)	(MAP3K7IP2, 0.466)	(ATF1, 0.445)	(MAP3K7, 0.414)	(CREB5, 0.262)	(MYEF2, 0.218)	(DUSP1, 0.19)	(MAPKAPK2, 0.179)	(MAP2K3, 0.161)	(CREB1, 0.082)	(CREB3, 0.058)	(MAPKAPK5, 0.052)	(MAP3K10, 0)	(EIF4E, 0)	(NR2C2, 0)	(MAP2K4, 0)	(CDC42, 0)	(MAP3K4, 0)	(NFKB1, -0.004)	(TRAF6, -0.011)	(MAPK1, -0.013)	(ELK1, -0.021)	(MAP3K7IP1, -0.024)	(MAPK14, -0.061)	(IL1R1, -0.066)	(MKNK1, -0.073)	(MAP2K6, -0.081)	(MAPK11, -0.09)	(GADD45A, -0.09)	(MAPK12, -0.093)	(MAPK13, -0.133)
862	proton transport (GO:0015992)	12	0.62	0.985	(ATP6AP1, 1.329)	(UCP2, 0.963)	(ATP6V0C, 0.247)	(ATP6V0B, 0.168)	(NOX1, 0.118)	(UCP1, 0.117)	(ATP6V1C1, 0.026)	(ATP6V1E1, 0.022)	(UCP3, 0.007)	(TCIRG1, -0.074)	(ATP6V0E, -0.126)	(ATP6V1F, -0.159)
862	regulation of pH (GO:0006885)	2	0.62	0.985	(SLC9A1, 0.406)	(SLC9A7, 0.206)
865	cxcr4Pathway CXCR4 is a G-protein coupled receptor that responds to the ligand SDF-1 by activating Ras and PI3 kinase to promote lymphocyte chemotaxis.	23	0.621	0.988	(PXN, 0.897)	(GNAI1, 0.865)	(PRKCA, 0.62)	(PIK3R1, 0.552)	(PIK3CA, 0.474)	(MAPK3, 0.442)	(CXCR4, 0.387)	(RAF1, 0.277)	(PIK3C2G, 0.276)	(CXCL12, 0.258)	(HRAS, 0.184)	(MAP2K1, 0.183)	(GNAQ, 0.124)	(PRKCB1, 0.121)	(MAPK1, 0.027)	(RELA, 0.013)	(GNB1, 0.011)	(GNGT1, -0.009)	(PLCG1, -0.021)	(CRK, -0.029)	(NFKB1, -0.042)	(PTK2B, -0.059)	(PTK2, -0.127)
866	G-protein signaling, adenylate cyclase inhibiting pathway (GO:0007193)	7	0.623	0.992	(NPY1R, 1.329)	(RGS1, 0.682)	(OPRL1, 0.132)	(OPRK1, -0.037)	(CORT, -0.062)	(NPY2R, -0.074)	(GPR24, -0.128)
866	methionine metabolism (GO:0006555)	2	0.623	0.992	(SMS, 0.733)	(MSRA, -0.13)
866	negative regulation of translation (GO:0016478)	2	0.623	0.992	(ACO1, 0.594)	(IREB2, -0.014)
869	CR PROTEIN MOD PNAS 2010	144	0.624	0.992	(PRKAG1, 0.705)	(PTPN2, 0.579)	(PPP2R3A, 0.529)	(PPP2R5A, 0.506)	(RYK, 0.504)	(CSNK1D, 0.458)	(DUSP7, 0.449)	(DUSP4, 0.429)	(ACPP, 0.412)	(PTPN18, 0.397)	(LYN, 0.394)	(DUSP5, 0.323)	(HPN, 0.321)	(DUSP3, 0.32)	(UBE2I, 0.309)	(PTP4A2, 0.306)	(PRKAR2B, 0.285)	(PDPK1, 0.25)	(PRKACB, 0.243)	(CSNK1A1, 0.239)	(PRKAR1A, 0.236)	(PRKCA, 0.236)	(UCHL3, 0.236)	(KIT, 0.236)	(PIM1, 0.229)	(PPP2R4, 0.229)	(PTPN13, 0.229)	(PIK3CA, 0.224)	(LIMK2, 0.224)	(PRKG1, 0.218)	(USP5, 0.218)	(PPP2CA, 0.218)	(PPEF1, 0.188)	(PRKDC, 0.188)	(ABL2, 0.178)	(PTPRK, 0.168)	(CTSB, 0.162)	(FGR, 0.151)	(TMPRSS2, 0.134)	(PTPN1, 0.119)	(PPM1D, 0.101)	(RAGE, 0.093)	(HCK, 0.081)	(PPP1CC, 0.043)	(PTPN9, 0.039)
870	CR IMMUNE FUNCTION PNAS 2009	53	0.625	0.993	(MAGED2, 1.379)	(IL6ST, 1.339)	(CD63, 1.105)	(CD24, 0.687)	(IFNAR2, 0.542)	(FCGR2B, 0.327)	(CD34, 0.274)	(CD69, 0.258)	(IL1B, 0.238)	(CD14, 0.225)	(CD22, 0.216)	(IL16, 0.209)	(CD58, 0.202)	(IFNB1, 0.18)	(CD72, 0.142)	(LAG3, 0.13)	(IL4, 0.124)	(IFNG, 0.117)	(CD1D, 0.113)	(IL2RB, 0.101)	(IFNGR1, 0.037)	(IL13, 0.029)	(BAGE, 0.029)	(HLA-C, 0.027)	(CD68, 0.02)	(CD9, 0.02)	(CD36, 0)	(CD33, 0)	(MICA, 0)	(IL17, 0)	(TFE3, 0)	(CD2, 0)	(CD48, 0)	(CD37, 0)	(CD8A, 0)	(GAGE4, 0)	(IL10, 0)	(IFNA1, 0)	(IL18R1, 0)	(SLAMF1, 0)	(CD19, 0)	(CD53, 0)	(NKTR, 0)	(IL15, 0)	(CD47, 0)
870	signal complex formation (GO:0007172)	5	0.625	0.993	(PXN, 1.593)	(CD3E, 0.167)	(SRC, -0.04)	(MAPK8IP2, -0.068)	(PTK2B, -0.206)
870	vitamin A metabolism (GO:0006776)	4	0.625	0.993	(ALDH1A2, 1.375)	(RLBP1, 0.12)	(RBP1, 0.044)	(RPE65, -0.29)
873	tnfr1Pathway BioCarta	27	0.626	0.993	(MAP3K1, 1.399)	(DFFB, 0.604)	(MADD, 0.597)	(PRKDC, 0.538)	(TNF, 0.487)	(CRADD, 0.448)	(MAP3K7, 0.424)	(CASP8, 0.378)	(FADD, 0.283)	(DFFA, 0.243)	(LMNA, 0.185)	(TRADD, 0.158)	(PAK2, 0.103)	(RIPK1, 0.071)	(RB1, 0.037)	(CASP2, 0.029)	(SPTAN1, 0.021)	(JUN, 0.01)	(LMNB1, 0.009)	(TNFRSF1A, 0)	(PAK1, 0)	(MAPK8, 0)	(MAP2K4, -0.008)	(CASP3, -0.027)	(BAG4, -0.056)	(TRAF2, -0.057)	(ARHGDIB, -0.119)
873	cartilage condensation (GO:0001502)	7	0.626	0.993	(SOX9, 0.873)	(SNAI1, 0.733)	(CART1, 0.272)	(COL11A1, 0.149)	(MATN1, 0.041)	(MGP, -0.035)	(BMP1, -0.108)
875	ucalpainPathway BioCarta	16	0.627	0.995	(PXN, 1.063)	(TLN1, 0.891)	(CAPNS1, 0.823)	(CAPN1, 0.421)	(RAC1, 0.297)	(ITGB3, 0.109)	(SPTAN1, 0.092)	(ACTN2, 0.059)	(SRC, 0.044)	(ACTN1, 0.022)	(ACTN3, 0.005)	(ITGA1, -0.008)	(VIL2, -0.036)	(ITGB1, -0.06)	(ACTA1, -0.074)	(PTK2, -0.097)
875	cell2cellPathway Epithelial cell adhesion proteins such as cadherins transduce signals into the cell via catenins, which alter cell shape and motility.	12	0.627	0.995	(PXN, 1.271)	(CTNNA1, 0.777)	(CSK, 0.729)	(CTNNA2, 0.394)	(CTNNB1, 0.175)	(ACTN2, 0.053)	(ACTN3, 0.029)	(VCL, 0.021)	(ACTN1, -0.013)	(SRC, -0.033)	(PECAM1, -0.077)	(PTK2, -0.106)
877	SIG InsulinReceptorPathwayInCardiacMyocytes SignallingAlliance	50	0.629	0.997	(CDKN2A, 1.403)	(IRS1, 0.889)	(SERPINB6, 0.836)	(RPS6KA3, 0.76)	(BRD4, 0.491)	(AKT1, 0.412)	(PIK3R1, 0.376)	(PIK3CA, 0.338)	(IRS2, 0.297)	(PARD3, 0.257)	(PDK1, 0.236)	(PIK3CD, 0.236)	(MAPK3, 0.231)	(SFN, 0.222)	(PARD6A, 0.211)	(PTPN1, 0.209)	(AKT3, 0.209)	(FLOT2, 0.174)	(INPPL1, 0.159)	(GSK3B, 0.148)	(RPS6KA2, 0.105)	(RAF1, 0.078)	(PTEN, 0.065)	(FLOT1, 0.032)	(GRB2, 0.027)	(SOS1, 0.016)	(CBL, 0.011)	(RPS6KA1, 0.007)	(LNPEP, 0)	(PSCD3, 0)	(PPYR1, 0)	(YWHAH, 0)	(RPS6KB1, 0)	(AKT2, 0)	(CDC42, 0)	(SORBS1, 0)	(YWHAQ, 0)	(YWHAE, 0)	(GSK3A, 0)	(SHC1, 0)	(FOXO1A, 0)	(F2RL2, 0)	(YWHAB, 0)	(MAPK1, 0)	(IGFBP1, -0.008)
877	T-helper 2 type immune response (GO:0042092)	3	0.629	0.997	(IL4, 0.592)	(IL18, 0.479)	(IL10, -0.051)
877	polysaccharide metabolism (GO:0005976)	2	0.629	0.997	(CHST1, 1.061)	(CHST7, -0.296)
880	interferon-gamma biosynthesis (GO:0042095)	2	0.63	0.997	(IL18, 0.598)	(IL12B, 0.063)
881	vobesityPathway BioCarta	7	0.631	0.997	(TNF, 1.065)	(HSD11B1, 0.608)	(RXRA, 0.495)	(PPARG, 0.299)	(LPL, 0.171)	(NR3C1, 0.057)	(RETN, -0.124)
881	negative regulation of cyclin dependent protein kinase activity (GO:0045736)	2	0.631	0.997	(CDK5RAP1, 0.532)	(LATS1, -0.005)
883	MAP00510 N Glycans biosynthesis GenMAPP	16	0.632	0.997	(FUT8, 1.935)	(DDOST, 0.488)	(GCS1, 0.475)	(B4GALT1, 0.418)	(MAN2A1, 0.303)	(PPOX, 0.231)	(DPAGT1, 0.14)	(MGAT2, 0.118)	(DPM1, 0.065)	(MGAT3, 0.039)	(MGAT1, 0.024)	(ALG5, 0.01)	(B4GALT3, -0.022)	(B4GALT5, -0.044)	(B4GALT2, -0.069)	(FLJ21924, -0.103)
883	epidermal growth factor receptor signaling pathway (GO:0007173)	13	0.632	0.997	(EPS8, 0.784)	(REPS2, 0.678)	(EGF, 0.517)	(RPS6KA5, 0.367)	(EPS15, 0.204)	(GRB7, 0.173)	(CBL, 0.155)	(GRB2, 0.09)	(EREG, 0.086)	(GAB1, -0.008)	(ERBB2IP, -0.011)	(EGFR, -0.016)	(SHC3, -0.043)
885	transmembrane receptor protein serine/threonine kinase signaling pathway (GO:0007178)	5	0.634	0.997	(ACVR1B, 1.736)	(ACVR2A, 0.044)	(ACVR1, -0.038)	(BMPR2, -0.114)	(ACVR2B, -0.225)
886	single strand break repair (GO:0000012)	3	0.636	0.998	(APTX, 0.434)	(LIG4, 0.321)	(TNP1, 0.234)
887	MAP00561 Glycerolipid metabolism GenMAPP	46	0.637	1	(TPI1, 1.014)	(PAFAH2, 0.692)	(PLA2G4A, 0.676)	(PISD, 0.636)	(ALDH1B1, 0.512)	(PAFAH1B1, 0.339)	(AKR1B1, 0.327)	(ADH1C, 0.316)	(GLB1, 0.316)	(ADH1A, 0.307)	(PLA2G5, 0.298)	(CPT1A, 0.297)	(ADH1B, 0.271)	(DGAT1, 0.26)	(AGPS, 0.253)	(SERPINB1, 0.224)	(ALDH1A1, 0.173)	(PNLIP, 0.164)	(ALDH3A2, 0.161)	(CPT2, 0.12)	(ALPL, 0.099)	(GPD1, 0.091)	(DGKE, 0.079)	(CHAT, 0.034)	(DGKQ, 0.033)	(LPL, 0.008)	(PNLIPRP1, 0)	(ACHE, 0)	(PNLIPRP2, 0)	(GLA, 0)	(ADH6, 0)	(PLA2G2A, 0)	(ALPPL2, 0)	(ADH7, 0)	(ALPI, 0)	(PCYT1A, 0)	(GPD2, 0)	(ADH5, 0)	(DGKA, 0)	(LIPC, 0)	(GK, 0)	(DGKG, -0.001)	(ALDH2, -0.01)	(ALPP, -0.01)	(CEL, -0.019)
887	G2 phase of mitotic cell cycle (GO:0000085)	2	0.637	1	(KPNA2, 0.551)	(CHES1, 0.07)
889	DNA ligation (GO:0006266)	2	0.642	1	(XRCC6, 0.006)	(MGMT, 0.001)
890	soddPathway BioCarta	10	0.64	1	(TNF, 0.853)	(BIRC3, 0.691)	(FADD, 0.489)	(CASP8, 0.485)	(TRADD, 0.31)	(TNFRSF1B, 0.084)	(RIPK1, 0.074)	(BAG4, -0.04)	(TNFRSF1A, -0.096)	(TRAF2, -0.159)
890	homophilic cell adhesion (GO:0007156)	8	0.64	1	(EVA1, 2.098)	(ROBO1, 0.354)	(PKD1, 0.062)	(ITGA7, -0.046)	(ITGB1, -0.112)	(CDH5, -0.129)	(MPZ, -0.136)	(TRO, -0.19)
890	long-term strengthening of neuromuscular junction (GO:0042062)	2	0.64	1	(UBA52, 0.403)	(COL4A4, 0.154)
890	polyamine metabolism (GO:0006595)	2	0.64	1	(SMS, 0.751)	(OAZ2, 0.017)
894	transcription initiation from RNA polymerase II promoter (GO:0006367)	26	0.642	1	(THRAP1, 0.977)	(E2F3, 0.9)	(THRAP5, 0.417)	(CRSP6, 0.347)	(CDK7, 0.278)	(GTF2F2, 0.247)	(THRAP3, 0.228)	(GTF2E2, 0.201)	(PPARGC1A, 0.155)	(CRSP3, 0.143)	(GTF2I, 0.134)	(PPARBP, 0.129)	(CRSP2, 0.115)	(NCOA6, 0.113)	(CDK9, 0.109)	(IRF7, 0.107)	(MED12, 0.104)	(E2F2, 0.03)	(MED4, 0.022)	(THRAP4, 0.006)	(CRSP9, 0)	(CRSP7, 0)	(GTF2E1, 0)	(MAZ, -0.029)	(TBP, -0.083)	(GTF2F1, -0.134)
895	il2Pathway BioCarta	22	0.643	1	(STAT5B, 0.85)	(IL2RA, 0.811)	(IL2, 0.601)	(IL2RG, 0.474)	(MAPK3, 0.422)	(RAF1, 0.317)	(SYK, 0.312)	(IL2RB, 0.201)	(MAP2K1, 0.173)	(STAT5A, 0.172)	(SOS1, 0.152)	(HRAS, 0.114)	(GRB2, 0.07)	(SHC1, 0.05)	(JAK3, 0.039)	(LCK, 0.018)	(CSNK2A1, 0.012)	(JUN, -0.022)	(ELK1, -0.029)	(JAK1, -0.033)	(MAPK8, -0.044)	(FOS, -0.103)
895	pparPathway BLACK	4	0.643	1	(RXRA, 0.634)	(PPARD, 0.394)	(PPARG, 0.353)	(PPARA, -0.021)
897	response to virus (GO:0009615)	30	0.645	1	(OAS1, 1.283)	(IFNAR2, 0.62)	(CCL4, 0.533)	(C19orf2, 0.409)	(CCL8, 0.394)	(TNF, 0.382)	(FGR, 0.235)	(FOSL1, 0.233)	(CXCL12, 0.214)	(LILRB1, 0.176)	(CCL5, 0.173)	(IRF7, 0.149)	(IFNGR1, 0.14)	(TRIM22, 0.125)	(IFNGR2, 0.108)	(ISG20, 0.04)	(HBXIP, 0.034)	(CCL19, 0.01)	(BANF1, 0.01)	(CCL11, 0)	(MGC10471, 0)	(ZF, 0)	(IFNAR1, 0)	(IFNA10, 0)	(EIF2B3, 0)	(IFNW1, 0)	(IFNA17, 0)	(IFNA7, -0.096)	(CCL22, -0.115)	(IFNA4, -0.119)
898	mitochondrial electron transport, NADH to ubiquinone (GO:0006120)	15	0.646	1	(NDUFS5, 1.065)	(NDUFC1, 0.554)	(NDUFS2, 0.425)	(NDUFB6, 0.308)	(NDUFB3, 0.164)	(NDUFB5, 0.157)	(NDUFB2, 0.115)	(NDUFS1, 0.103)	(NDUFS3, 0.088)	(NDUFS4, 0.075)	(NDUFS8, 0.068)	(NDUFB4, 0.02)	(NDUFS6, 0)	(NDUFV2, 0)	(NDUFB8, -0.052)
899	dreamPathway The transcription factor DREAM blocks expression of the prodynorphin gene, which encodes the ligand of an opioid receptor that blocks pain signaling.	13	0.649	1	(PRKAR1A, 0.882)	(PRKACB, 0.695)	(PRKAR2B, 0.685)	(MAPK3, 0.612)	(POLR2A, 0.295)	(CREM, 0.186)	(JUN, 0.089)	(PRKAR1B, 0.067)	(CREB1, -0.001)	(OPRK1, -0.045)	(PRKACG, -0.051)	(PRKAR2A, -0.054)	(FOS, -0.069)
900	lipid raft polarization (GO:0001766)	2	0.65	1	(MAL, 0.322)	(CD2, 0.215)
901	nos1Pathway BioCarta	22	0.652	1	(SYT1, 1.05)	(CALM1, 0.799)	(PRKAR1A, 0.647)	(PRKAR2B, 0.613)	(PRKCA, 0.583)	(PRKACB, 0.559)	(PPP3CA, 0.291)	(PPP3CB, 0.21)	(NOS1, 0.141)	(GRIN2D, 0.121)	(GRIN2A, 0.102)	(PRKCB1, 0.056)	(PRKAR2A, 0.027)	(PRKAR1B, 0.019)	(GRIN1, -0.013)	(CALM2, -0.028)	(DLG4, -0.037)	(GRIN2B, -0.057)	(PRKACG, -0.102)	(PPP3CC, -0.104)	(CALM3, -0.168)	(GRIN2C, -0.186)
902	vesicle fusion (GO:0006906)	2	0.653	1	(EEA1, 0.427)	(STX6, 0.121)
903	positive regulation of cytokine secretion (GO:0050715)	2	0.652	1	(GLMN, 0.009)	(INS, -0.001)
904	cacamPathway Calcium functions as a second messenger activating the calcium/calmodulin-dependent kinases, which phosphorylate targets such as CREB.	13	0.655	1	(SYT1, 1.332)	(CALM1, 1.077)	(CAMKK2, 0.381)	(CAMK2B, 0.374)	(CAMK1G, 0.175)	(CAMK2A, 0.127)	(CAMK2G, 0.118)	(CAMK2D, 0.084)	(CREB1, -0.029)	(CAMK4, -0.09)	(CAMK1, -0.095)	(CALM3, -0.099)	(CALM2, -0.127)
904	GPCRs Class C Metabotropic glutamate pheromone GO	13	0.655	1	(GPRC5C, 1.243)	(GPRC5B, 1.154)	(GABBR1, 0.573)	(GRM2, 0.436)	(CASR, 0.017)	(GPR51, 0)	(GRM5, -0.001)	(GRM1, -0.03)	(GPRC5D, -0.037)	(GRM3, -0.044)	(GRM7, -0.046)	(GRM8, -0.073)	(GRM4, -0.138)
904	ST Interferon gamma Pathway Signalling Transduction KE	9	0.655	1	(CISH, 1.719)	(JAK2, 0.674)	(IFNGR1, 0.253)	(IFNG, 0.234)	(REG1A, 0.215)	(STAT1, -0.016)	(JAK1, -0.058)	(PTPRU, -0.074)	(PLA2G2A, -0.175)
904	DNA unwinding during replication (GO:0006268)	2	0.655	1	(HMGB2, 0.612)	(RAD51, -0.161)
908	ST PAC1 RECEPTOR PATHWAY Signalling Transduction KE	7	0.656	1	(CAMP, 0.976)	(DAG1, 0.686)	(ITPKB, 0.497)	(GNAQ, 0.363)	(ASAH1, -0.149)	(ITPKA, -0.219)	(PACAP, -0.235)
908	posttranslational protein folding (GO:0051084)	2	0.656	1	(SEP15, 0.799)	(UGCGL2, -0.21)
910	generation of precursor metabolites and energy (GO:0006091)	60	0.657	1	(WFS1, 1.121)	(HMGCL, 1.018)	(CROT, 0.642)	(ATP5G3, 0.503)	(ACO2, 0.408)	(PHKB, 0.372)	(FECH, 0.364)	(QPRT, 0.354)	(ADIPOQ, 0.262)	(NDUFA10, 0.236)	(PHKA1, 0.209)	(ATP5B, 0.194)	(GAA, 0.194)	(GNPDA1, 0.189)	(PPARG, 0.124)	(NRF1, 0.061)	(ENPP1, 0.04)	(NDUFB2, 0.008)	(SLC25A3, 0)	(SLC25A4, 0)	(GLP1R, 0)	(AQP7, 0)	(AVPR1A, 0)	(NDUFA2, 0)	(PPARD, 0)	(POMC, 0)	(GCGR, 0)	(RUNX1T1, 0)	(PHKA2, 0)	(UCP3, 0)	(ATP5C1, 0)	(PPP1R2, 0)	(ASIP, 0)	(GPR24, 0)	(ADRB3, 0)	(ECHS1, 0)	(EHHADH, 0)	(GIPR, 0)	(IPF1, 0)	(CKMT2, 0)	(ATP5J, 0)	(INS, 0)	(AVP, 0)	(PHKG1, 0)	(LIPE, 0)
911	cholesterol metabolism (GO:0008203)	16	0.658	1	(SOAT1, 1.13)	(SCARB1, 0.677)	(APOL2, 0.403)	(HDLBP, 0.294)	(STARD3, 0.201)	(IL4, 0.185)	(PPARD, 0.178)	(CETP, 0.083)	(APOA1, 0.048)	(ELA3B, 0.042)	(NR0B2, 0.034)	(APOF, 0.019)	(ELA3A, 0)	(SOAT2, -0.008)	(MBTPS2, -0.032)	(NR1H4, -0.142)
911	positive regulation of interleukin-6 biosynthesis (GO:0045410)	3	0.658	1	(TLR1, 1.494)	(TLR6, -0.241)	(TLR4, -0.44)
913	striated muscle development (GO:0007519)	7	0.659	1	(MYOD1, 1.254)	(MYL6, 0.497)	(SVIL, 0.17)	(MYOG, 0.107)	(MYF6, -0.064)	(MYF5, -0.148)	(CSRP3, -0.196)
913	positive regulation of activated T cell proliferation (GO:0042104)	3	0.659	1	(IL18, 0.539)	(ICOSLG, 0.41)	(IL12B, 0.065)
915	cell adhesion receptor activity OBSOLETE. Combining with cell adhesion molecules to initiate a change in cell activity.	33	0.662	1	(ITGB5, 1.479)	(ITGB8, 0.8)	(ITGBL1, 0.579)	(ITGB2, 0.5)	(FLRT3, 0.424)	(DAG1, 0.398)	(ITGA6, 0.327)	(ITGA2, 0.302)	(ITGB7, 0.301)	(ITGB3, 0.232)	(TNFAIP6, 0.184)	(CDA08, 0.151)	(ITGAL, 0.12)	(ITGA3, 0.079)	(ITGA8, 0.055)	(ITGA5, 0.055)	(ITGAE, 0.048)	(ITGA9, 0.046)	(ITGB1, 0)	(ITGB6, 0)	(ITGAM, 0)	(ITGA4, -0.012)	(CRTAC1, -0.015)	(TNC, -0.019)	(ITGA7, -0.022)	(MADCAM1, -0.024)	(ITGAV, -0.027)	(MDS028, -0.037)	(ITGB4, -0.045)	(ITGA10, -0.073)	(ITGA2B, -0.099)	(ITGAX, -0.131)	(SELP, -0.132)
915	regulation of chromatin assembly or disassembly (GO:0001672)	2	0.662	1	(TLK2, 0.814)	(TLK1, -0.142)
917	hemopoiesis (GO:0030097)	4	0.663	1	(MLF1, 0.705)	(NOTCH4, 0.335)	(IL10, 0.015)	(NOTCH2, -0.045)
918	pitx2Pathway BioCarta	16	0.664	1	(HTATIP, 1.747)	(APC, 0.537)	(EP300, 0.312)	(CREBBP, 0.302)	(LEF1, 0.292)	(GSK3B, 0.227)	(PITX2, 0.168)	(PPARBP, 0.137)	(CTNNB1, 0.105)	(WNT1, 0.076)	(LDB1, 0.042)	(AXIN1, -0.003)	(HDAC1, -0.015)	(FZD1, -0.029)	(TRRAP, -0.189)	(DVL1, -0.204)
919	alkPathway Activin receptor-like kinase 3 (ALK3) is required during gestation for cardiac muscle development.	32	0.665	1	(TGFB3, 1.194)	(CHRD, 0.871)	(RFC1, 0.663)	(BMP4, 0.621)	(ATF2, 0.54)	(MAP3K7, 0.436)	(APC, 0.371)	(TGFBR1, 0.299)	(GSK3B, 0.232)	(NKX2-5, 0.211)	(BMP2, 0.166)	(TGFBR3, 0.14)	(TGFBR2, 0.14)	(BMP10, 0.111)	(CTNNB1, 0.063)	(BMPR1A, 0.03)	(GATA4, 0.024)	(TCF1, 0.006)	(AXIN1, 0.004)	(WNT1, 0.003)	(BMP5, 0)	(NPPA, 0)	(ACVR1, 0)	(TGFB1, 0)	(NPPB, -0.008)	(TGFB2, -0.045)	(FZD1, -0.049)	(MYL2, -0.073)	(MEF2C, -0.103)	(BMP7, -0.112)	(BMPR2, -0.125)	(DVL1, -0.133)
919	il5Pathway BioCarta	10	0.665	1	(IL6, 1.901)	(IL1B, 0.587)	(IL4, 0.397)	(HLA-DRB1, 0.159)	(IL5, 0.024)	(IL5RA, -0.045)	(CCL11, -0.08)	(HLA-DRA, -0.1)	(CD4, -0.149)	(CCR3, -0.164)
919	ifnaPathway BioCarta	9	0.665	1	(IFNAR2, 1.41)	(ISGF3G, 1.067)	(IFNB1, 0.43)	(STAT1, -0.018)	(IFNA1, -0.058)	(TYK2, -0.091)	(JAK1, -0.129)	(STAT2, -0.142)	(IFNAR1, -0.163)
922	XINACT MERGED na	21	0.666	1	(PRKX, 1.357)	(EIF1AX, 1.125)	(PCTK1, 0.355)	(PIR, 0.347)	(UTX, 0.314)	(GRPR, 0.252)	(UBE1, 0.196)	(DDX3X, 0.142)	(TBL1X, 0.139)	(EIF2S3, 0.138)	(OFD1, 0.118)	(RPS4X, 0.098)	(CA5B, 0.043)	(ARSD, 0)	(STS, -0.018)	(SMCX, -0.019)	(TMSB4X, -0.024)	(USP9X, -0.053)	(ATP6AP2, -0.061)	(INE1, -0.102)	(ZFX, -0.141)
923	urea transport (GO:0015840)	2	0.667	1	(SLC14A1, 0.454)	(SLC14A2, 0.035)
924	protein transport (GO:0015031)	3	0.668	1	(LMAN2L, 0.807)	(LRP1B, 0.166)	(CD3G, -0.083)
925	defense response to Gram-positive bacteria (GO:0050830)	2	0.672	1	(PGLYRP4, 0.411)	(PGLYRP1, 0.215)
925	phosphatidylcholine biosynthesis (GO:0006656)	2	0.672	1	(PCYT1B, 0.248)	(PEMT, 0.104)
927	immune response (GO:0006955)	119	0.674	1	(XBP1, 0.879)	(IL6ST, 0.81)	(CX3CL1, 0.653)	(SEMA3C, 0.635)	(IL1R2, 0.622)	(DGKD, 0.463)	(AQP9, 0.351)	(IL32, 0.32)	(CTSC, 0.286)	(IL2RA, 0.25)	(IFITM2, 0.243)	(FCGR2A, 0.236)	(SP2, 0.229)	(C8B, 0.229)	(TCF8, 0.224)	(IK, 0.218)	(CNIH, 0.213)	(FCGR2B, 0.213)	(SEMA4D, 0.206)	(SECTM1, 0.16)	(C1R, 0.151)	(CCBP2, 0.112)	(IL6R, 0.08)	(FCGR3B, 0.057)	(C15orf31, 0.041)	(MBP, 0.008)	(CNR2, 0)	(PTGER4, 0)	(LAT, 0)	(G1P3, 0)	(DPP4, 0)	(FCAR, 0)	(IL16, 0)	(TNFRSF9, 0)	(MADCAM1, 0)	(CIITA, 0)	(EDG6, 0)	(CD164, 0)	(IL4R, 0)	(CD59, 0)	(CMKLR1, 0)	(RGS1, 0)	(IL18, 0)	(MS4A1, 0)	(IKBKG, 0)
927	ST Phosphoinositide 3 Kinase Pathway Signalling Transduction KE	34	0.674	1	(CDKN2A, 1.602)	(RPS6KA3, 0.917)	(PPP1R13B, 0.583)	(DAPP1, 0.447)	(AKT1, 0.431)	(PIK3CA, 0.407)	(PTEN, 0.243)	(SFN, 0.242)	(PDK1, 0.24)	(AKT3, 0.189)	(SOS1, 0.126)	(GSK3B, 0.109)	(RPS6KA2, 0.08)	(TEC, 0.067)	(YWHAB, 0.056)	(BAD, 0.056)	(YWHAE, 0.045)	(GRB2, 0.038)	(IARS, 0.023)	(DAF, 0.009)	(PSCD3, 0)	(GSK3A, 0)	(SHC1, 0)	(AKT2, -0.006)	(RPS6KA1, -0.015)	(FOXO1A, -0.02)	(RPS6KB1, -0.068)	(YWHAQ, -0.081)	(IGFBP1, -0.104)	(SOS2, -0.118)	(INPP5D, -0.122)	(YWHAH, -0.128)	(YWHAZ, -0.147)	(BTK, -0.154)
927	phospholipid metabolism (GO:0006644)	13	0.674	1	(PLD1, 0.847)	(GPX4, 0.676)	(PLCG2, 0.623)	(PLA2G6, 0.305)	(PLA2G5, 0.249)	(PLAA, 0.069)	(PLA2G2D, 0.044)	(PLCB2, 0.028)	(LGALS13, 0.017)	(PLA2G2E, -0.031)	(CLC, -0.047)	(PLA2G3, -0.061)	(PLCD1, -0.074)
930	bcrPathway B cell antigen receptors (BCRs) activate tyrosine kinases and transiently increase tyrosine phosphorylation on binding to antigen.	34	0.676	1	(MAP3K1, 1.235)	(SYT1, 0.819)	(LYN, 0.808)	(CALM1, 0.629)	(BLNK, 0.589)	(PRKCA, 0.457)	(MAPK3, 0.354)	(NFATC4, 0.248)	(SYK, 0.243)	(RAF1, 0.238)	(PPP3CA, 0.172)	(RAC1, 0.152)	(PPP3CB, 0.15)	(HRAS, 0.142)	(GRB2, 0.118)	(SHC1, 0.105)	(SOS1, 0.097)	(MAP2K1, 0.034)	(PRKCB1, 0.01)	(FOS, 0.01)	(NFATC1, 0.009)	(VAV1, 0)	(MAPK14, 0)	(PPP3CC, 0)	(CD79B, 0)	(CD79A, 0)	(MAPK8, 0)	(BTK, -0.006)	(PLCG1, -0.02)	(CALM3, -0.035)	(JUN, -0.044)	(NFATC3, -0.05)	(ELK1, -0.107)	(CALM2, -0.115)
930	cytokinesis (GO:0000910)	7	0.676	1	(SEPT7, 0.91)	(DIAPH2, 0.738)	(SEPT2, 0.169)	(SEPT6, 0.051)	(AURKC, 0.043)	(SEPT5, -0.044)	(SEPT4, -0.08)
930	positive regulation of follicle-stimulating hormone secretion (GO:0046881)	3	0.676	1	(INHBB, 0.437)	(INHBA, 0.296)	(INHA, -0.054)
933	regulation of neurotransmitter levels (GO:0001505)	2	0.683	1	(GABRA2, 0.007)	(GLUL, -0.002)
934	ecmPathway Extracellular matrix induces integrin-mediated FAK phosphorylation in epithelial cells, leading to PI3 and MAP kinase activation and actin reorganization.	22	0.677	1	(PXN, 0.961)	(TLN1, 0.708)	(PIK3R1, 0.57)	(PIK3CA, 0.501)	(MAPK3, 0.417)	(DIAPH1, 0.31)	(ROCK1, 0.287)	(RAF1, 0.269)	(PFN1, 0.263)	(ARHGAP5, 0.211)	(GSN, 0.209)	(HRAS, 0.177)	(MAP2K1, 0.16)	(MAPK1, 0.03)	(SHC1, -0.015)	(MYLK, -0.049)	(SRC, -0.056)	(MYL2, -0.064)	(ITGB1, -0.09)	(PTK2, -0.104)	(ITGA1, -0.125)	(FYN, -0.153)
934	G-protein signaling, coupled to IP3 second messenger (phospholipase C activating) (GO:0007200)	17	0.677	1	(AGTR1, 0.82)	(HTR2B, 0.758)	(P2RY2, 0.614)	(P2RY1, 0.492)	(P2RY4, 0.372)	(P2RY6, 0.311)	(P2RY11, 0.094)	(TACR1, 0.044)	(CCKAR, 0.009)	(NMBR, 0)	(LTB4R, 0)	(F2RL3, -0.005)	(MC3R, -0.056)	(EDNRB, -0.068)	(HRH1, -0.069)	(IL8RB, -0.147)	(OXTR, -0.151)
936	peripheral nervous system development (GO:0007422)	10	0.678	1	(UGT8, 1.428)	(ALDH3A2, 0.283)	(GFRA3, 0.276)	(EGR2, 0.228)	(SERPINI1, 0.212)	(PMP22, 0.172)	(ACCN1, 0.098)	(BAI1, -0.056)	(NEUROG3, -0.079)	(MPZ, -0.146)
936	hemoglobin biosynthesis (GO:0042541)	2	0.678	1	(INHBA, 0.364)	(INHA, -0.04)
938	atmPathway The tumor-suppressing protein kinase ATM responds to radiation-induced DNA damage by blocking cell-cycle progression and activating DNA repair.	19	0.68	1	(CHEK1, 1.355)	(TP53, 0.953)	(RBBP8, 0.834)	(CHEK2, 0.658)	(ATM, 0.441)	(RAD50, 0.208)	(BRCA1, 0.068)	(JUN, 0.043)	(CDKN1A, 0.037)	(NFKB1, 0.004)	(MRE11A, -0.015)	(MAPK8, -0.019)	(RELA, -0.024)	(NFKBIA, -0.042)	(RAD51, -0.053)	(ABL1, -0.066)	(TP73, -0.068)	(MDM2, -0.086)	(GADD45A, -0.104)
939	MAP00600 Sphingoglycolipid metabolism GenMAPP	13	0.681	1	(UGCG, 1.207)	(B3GALT4, 0.698)	(GALGT, 0.545)	(GLB1, 0.522)	(NEU1, 0.389)	(ARSA, 0.264)	(HEXB, 0.054)	(GBA, -0.049)	(ASAH1, -0.07)	(ARSE, -0.083)	(GLA, -0.111)	(HEXA, -0.135)	(ARSD, -0.138)
939	regulation of transcription from RNA polymerase III promoter (GO:0006359)	6	0.681	1	(POLR3G, 1.568)	(POLR3C, 0.19)	(BRCA1, 0.054)	(ZNF345, -0.018)	(ZNF76, -0.121)	(ZNF143, -0.21)
939	germ cell development (GO:0007281)	3	0.681	1	(DEAF1, 1.035)	(BAX, 0.061)	(DAZL, -0.16)
939	response to bacteria (GO:0009617)	2	0.681	1	(SLC11A1, 0.718)	(CHIT1, -0.231)
939	phospholipid biosynthesis (GO:0008654)	2	0.681	1	(PCYT2, 0.29)	(DGKE, 0.036)
944	fluid secretion (GO:0007589)	7	0.682	1	(AGTR1, 1.247)	(SLC22A4, 0.192)	(VIP, 0.061)	(NPPB, 0.058)	(NPR1, 0.033)	(GUCA1B, 0.008)	(SLC34A1, -0.111)
945	detection of bacteria (GO:0016045)	3	0.683	1	(CD1D, 0.302)	(PGLYRP4, 0.21)	(PGLYRP1, 0.185)
946	nktPathway BioCarta	28	0.684	1	(TGFB3, 1.27)	(CCL3, 0.706)	(IL12RB2, 0.673)	(CCL4, 0.667)	(CCR1, 0.497)	(IL2, 0.486)	(CXCR4, 0.296)	(IL12A, 0.195)	(IFNG, 0.186)	(CCR5, 0.181)	(IL4, 0.15)	(CXCR3, 0.093)	(IFNGR1, 0.08)	(IL18R1, 0.063)	(IFNGR2, 0.049)	(IL12B, 0.034)	(IL5, -0.008)	(CCR7, -0.009)	(CCR3, -0.031)	(CCR4, -0.032)	(TGFB2, -0.037)	(CCR2, -0.045)	(CSF2, -0.056)	(TGFB1, -0.063)	(IL4R, -0.076)	(IL12RB1, -0.086)	(CD4, -0.142)	(CD28, -0.143)
946	SA PTEN PATHWAY SigmaAldrich	17	0.684	1	(AKT1, 0.674)	(PIK3CA, 0.591)	(MAPK3, 0.517)	(ILK, 0.487)	(PDK1, 0.427)	(PIK3CD, 0.395)	(AKT3, 0.372)	(PTEN, 0.229)	(SOS1, 0.153)	(SHC1, 0.131)	(GRB2, 0.083)	(RBL2, 0.079)	(MAPK1, 0.047)	(AKT2, 0.01)	(BPNT1, -0.018)	(PIP3-E, -0.055)	(PTK2B, -0.152)
948	mcalpainPathway BioCarta	24	0.686	1	(PXN, 0.842)	(TLN1, 0.704)	(CAPNS1, 0.654)	(PRKAR1A, 0.634)	(EGF, 0.513)	(PRKAR2B, 0.504)	(PRKACB, 0.498)	(MAPK3, 0.371)	(CAPN1, 0.273)	(HRAS, 0.118)	(PRKAR2A, 0.083)	(PRKAR1B, 0.082)	(VIL2, 0.05)	(MAPK1, 0.042)	(ACTA1, 0.007)	(CXCR3, 0.005)	(EGFR, -0.004)	(ITGB1, -0.011)	(ITGA1, -0.049)	(MYL2, -0.071)	(PRKACG, -0.078)	(MYLK, -0.078)	(CAPN2, -0.127)	(PTK2, -0.198)
949	GLYCOGEN Manually Curated	20	0.687	1	(GYG, 1.362)	(AGL, 0.939)	(GYS1, 0.381)	(GAA, 0.362)	(G6PC, 0.312)	(GSK3B, 0.276)	(PPP1CC, 0.275)	(PYGL, 0.154)	(GYG2, 0.119)	(GYS2, 0.117)	(PPP1CA, 0.097)	(KIAA1026, 0.079)	(GBE1, 0)	(SLC37A4, -0.025)	(PPP1R2, -0.031)	(PPP1CB, -0.032)	(PPP1R3A, -0.053)	(PHKA2, -0.087)	(GCKR, -0.133)	(PYGM, -0.141)
950	protein amino acid geranylgeranylation (GO:0018348)	3	0.688	1	(PGGT1B, 1.078)	(FNTA, -0.104)	(CHM, -0.114)
951	regulation of translational initiation (GO:0006446)	19	0.689	1	(HSPB1, 1.089)	(MTIF2, 0.71)	(EIF4B, 0.479)	(EIF5, 0.391)	(GC20, 0.363)	(EIF3S10, 0.254)	(EIF4G3, 0.152)	(WBSCR1, 0.127)	(EIF3S7, 0.089)	(EIF4A2, 0.079)	(EIF3S2, 0.068)	(EIF3S3, 0.023)	(EIF3S8, 0.022)	(EIF3S5, 0)	(EIF3S4, 0)	(EIF4G2, -0.007)	(EIF3S1, -0.043)	(SUI1, -0.058)	(EIF2C1, -0.128)
951	lymphocyte chemotaxis (GO:0048247)	3	0.689	1	(CKLF, 0.56)	(DOCK2, 0.398)	(SAA1, -0.269)
953	calcium ion transport (GO:0006816)	15	0.69	1	(ATP2C1, 0.946)	(RYR1, 0.935)	(CCL8, 0.646)	(TRPM2, 0.392)	(TRPC1, 0.146)	(RYR3, 0.128)	(CSN2, 0.076)	(TRPV5, 0.065)	(NPY, 0.043)	(TRPC3, -0.056)	(TRPC4, -0.071)	(CD7, -0.073)	(CACNA1I, -0.084)	(SLC8A1, -0.095)	(TRPC5, -0.126)
953	nucleosome assembly (GO:0006334)	13	0.69	1	(HIST2H2BE, 0.927)	(HIST1H2BD, 0.878)	(SET, 0.471)	(H3F3B, 0.467)	(HIST1H2BH, 0.235)	(NAP1L1, 0.113)	(NAP1L3, 0.105)	(HIST1H2BK, 0.06)	(HIST1H2BN, 0.007)	(SMARCA5, 0)	(NAP1L4, -0.107)	(NAP1L2, -0.148)	(HBXAP, -0.165)
953	negative regulation of B cell differentiation (GO:0045578)	2	0.69	1	(INHBA, 0.338)	(INHA, 0.038)
956	MAP00530 Aminosugars metabolism GenMAPP	13	0.691	1	(PGM1, 1.355)	(HK3, 0.917)	(RENBP, 0.242)	(CMAS, 0.211)	(GCK, 0.183)	(NAGLU, 0.106)	(HEXB, 0.024)	(GFPT1, 0.012)	(HK1, -0.012)	(GNE, -0.025)	(PGM3, -0.077)	(HK2, -0.128)	(HEXA, -0.175)
957	mesoderm development (GO:0007498)	18	0.692	1	(BMP4, 0.628)	(ZBTB16, 0.527)	(HCK, 0.493)	(JAK2, 0.35)	(FOXC2, 0.345)	(SECTM1, 0.209)	(TIE1, 0.18)	(TCF15, 0.163)	(BMX, 0.137)	(INHBA, 0.109)	(TCF21, 0.107)	(T, 0.025)	(MATK, 0.016)	(GDF11, 0.016)	(JAK3, 0)	(ZNFN1A1, -0.008)	(BTK, -0.105)	(TBX6, -0.106)
957	negative regulation of macrophage differentiation (GO:0045650)	2	0.692	1	(INHBA, 0.389)	(INHA, 0.054)
959	rnaPathway BioCarta	9	0.693	1	(TP53, 1.414)	(DNAJC3, 1.124)	(EIF2S1, 0.245)	(NFKBIA, 0.02)	(EIF2S2, -0.053)	(RELA, -0.06)	(CHUK, -0.076)	(NFKB1, -0.09)	(MAP3K14, -0.192)
959	MAP kinase kinase activity GenMAPP	8	0.693	1	(MAPK10, 1.238)	(MAP2K1, 0.363)	(MAP2K3, 0.297)	(MAP2K7, 0.136)	(MAPKAPK5, 0.129)	(MAP2K6, 0.069)	(MAPKAPK3, -0.131)	(MAPK14, -0.141)
961	th1th2Pathway BioCarta	17	0.694	1	(IL2RA, 0.951)	(IL12RB2, 0.911)	(IL2, 0.59)	(IL4, 0.269)	(IL12A, 0.257)	(IFNG, 0.224)	(IL18, 0.161)	(IFNGR1, 0.144)	(CD86, 0.138)	(IL18R1, 0.129)	(IFNGR2, 0.107)	(HLA-DRB1, 0.094)	(IL12B, 0.029)	(HLA-DRA, -0.008)	(IL4R, -0.068)	(CD28, -0.107)	(IL12RB1, -0.115)
961	dbpbPathway BLACK	3	0.694	1	(F2, 0.562)	(PDGFB, 0.261)	(PROCR, -0.119)
961	negative regulation of phosphorylation (GO:0042326)	2	0.694	1	(INHBA, 0.315)	(INHA, 0.08)
964	membrane fusion (GO:0006944)	13	0.695	1	(NAPG, 0.512)	(VTI1B, 0.472)	(GCA, 0.299)	(STX11, 0.287)	(GOSR2, 0.279)	(NAPA, 0.264)	(VPS4B, 0.249)	(ATG7, 0.123)	(VAMP3, 0.095)	(OTOF, 0.068)	(VAPA, 0.05)	(BRDG1, 0.01)	(RABIF, -0.099)
964	induction of apoptosis by intracellular signals (GO:0008629)	6	0.695	1	(CUL3, 0.526)	(CUL5, 0.465)	(CUL1, 0.215)	(CUL2, 0.162)	(CDKN1A, 0.061)	(CUL4A, 0.04)
964	glucose catabolism (GO:0006007)	2	0.695	1	(TKTL1, 0.256)	(GPD2, 0.168)
967	il17Pathway BioCarta	17	0.697	1	(IL6, 1.55)	(IL8, 0.689)	(CD34, 0.478)	(KITLG, 0.34)	(CD58, 0.325)	(TRB@, 0.182)	(CSF3, 0.079)	(CD2, 0.075)	(CD3E, 0.065)	(IL3, 0.018)	(CD8A, -0.009)	(TRA@, -0.025)	(CD3D, -0.042)	(CD4, -0.048)	(CD3G, -0.058)	(CD3Z, -0.08)	(IL17, -0.175)
968	ifngPathway BLACK	6	0.698	1	(JAK2, 0.921)	(IFNG, 0.298)	(IFNGR1, 0.248)	(IFNGR2, 0.121)	(STAT1, -0.054)	(JAK1, -0.058)
969	water transport (GO:0006833)	7	0.699	1	(AQP9, 1.414)	(AQP1, 0.125)	(AQP5, 0.092)	(AVP, 0.006)	(AQP7, 0.003)	(AQP2, -0.032)	(AQP8, -0.099)
970	protein localization (GO:0008104)	6	0.7	1	(AKAP7, 0.821)	(AKAP10, 0.506)	(CD81, 0.225)	(C6orf82, 0.093)	(BIN3, -0.07)	(PGEA1, -0.08)
970	peptidyl-tyrosine sulfation (GO:0006478)	2	0.7	1	(TPST1, 0.707)	(TPST2, -0.298)
972	srcRPTPPathway BioCarta	11	0.701	1	(PRKCA, 0.851)	(CCNB1, 0.755)	(CSK, 0.681)	(CDC2, 0.508)	(CDC25A, 0.244)	(CDC25B, 0.201)	(PRKCB1, 0.111)	(GRB2, 0.069)	(SRC, 0.053)	(PTPRA, -0.057)	(CDC25C, -0.116)
973	nuclear mRNA splicing, via spliceosome (GO:0000398)	7	0.702	1	(DDX39, 0.53)	(SFRS10, 0.461)	(BAT1, 0.441)	(TRA2A, 0.422)	(SNW1, 0.189)	(FUSIP1, -0.069)	(DHX38, -0.231)
974	base-excision repair, DNA ligation (GO:0006288)	2	0.704	1	(HMGB2, 0.632)	(HMGB1, -0.089)
975	acetylcholine receptor signaling, muscarinic pathway (GO:0007213)	3	0.705	1	(CHRM4, 0.63)	(CHRM5, 0.032)	(AGRN, -0.08)
976	relaPathway BioCarta	16	0.709	1	(IKBKB, 1.668)	(TNF, 0.707)	(FADD, 0.421)	(EP300, 0.332)	(CREBBP, 0.275)	(IKBKG, 0.213)	(TNFRSF1B, 0.168)	(TRADD, 0.161)	(RIPK1, 0.08)	(CHUK, -0.002)	(RELA, -0.042)	(TNFRSF1A, -0.093)	(NFKBIA, -0.097)	(NFKB1, -0.099)	(HDAC3, -0.138)	(TRAF6, -0.195)
977	transcription (GO:0006350)	15	0.71	1	(NFKBIB, 1.192)	(NRIP1, 0.582)	(POLR2H, 0.274)	(CREBL1, 0.27)	(PPP5C, 0.159)	(EPC1, 0.108)	(PWP1, 0.105)	(PTMA, 0.086)	(GRLF1, 0.043)	(CREB3, 0.026)	(DRG1, 0.001)	(ZF, -0.004)	(CEBPA, -0.006)	(XAB2, -0.019)	(FUBP3, -0.089)
978	protein import into nucleus (GO:0006606)	5	0.711	1	(RANBP2, 1.313)	(PTTG1IP, 0.092)	(TPR, 0.005)	(PDIA3, -0.025)	(MCM3AP, -0.191)
979	hdacPathway BioCarta	29	0.712	1	(SYT1, 0.916)	(MYOD1, 0.809)	(IGF1R, 0.767)	(CALM1, 0.687)	(PIK3CA, 0.515)	(AKT1, 0.512)	(PIK3R1, 0.469)	(IGF1, 0.318)	(MEF2A, 0.295)	(PPP3CA, 0.25)	(PPP3CB, 0.162)	(CAMK1G, 0.137)	(HDAC5, 0.105)	(MAPK7, 0.084)	(MAP2K6, 0)	(MEF2D, 0)	(CAMK1, -0.013)	(INSR, -0.029)	(CALM2, -0.035)	(INS, -0.053)	(PPP3CC, -0.068)	(NFATC1, -0.094)	(MAPK14, -0.098)	(MEF2B, -0.1)	(YWHAH, -0.1)	(AVP, -0.104)	(CALM3, -0.114)	(CABIN1, -0.117)	(MEF2C, -0.214)
979	ANTI CD44 DOWN Hogerkorp et al 2003	12	0.712	1	(PALM, 0.6)	(APC, 0.579)	(EPHB3, 0.557)	(PLS1, 0.498)	(SERPINA1, 0.301)	(PRDM2, 0.292)	(LAMP2, 0.287)	(HLCS, 0.123)	(SLC14A1, 0.102)	(SSTR4, 0.021)	(MLLT10, -0.123)	(GUCY2F, -0.172)
979	reckPathway BioCarta	9	0.712	1	(MMP9, 0.668)	(TIMP3, 0.594)	(RECK, 0.59)	(TIMP4, 0.469)	(HRAS, 0.235)	(TIMP2, 0.179)	(MMP14, -0.025)	(TIMP1, -0.043)	(MMP2, -0.242)
982	double-strand break repair via nonhomologous end-joining (GO:0006303)	2	0.72	1	(XRCC6, 0.006)	(MRE11A, -0.002)
983	cell surface receptor linked signal transduction Any series of molecular signals initiated by the binding of an extracellular ligand to a receptor on the surface of the target cell.	131	0.713	1	(IL6ST, 0.96)	(MARCO, 0.767)	(IL6, 0.663)	(CCL2, 0.505)	(PIP5K2B, 0.486)	(AGT, 0.422)	(HRMT1L2, 0.372)	(IFNAR2, 0.35)	(BAG1, 0.333)	(ISGF3G, 0.315)	(ARHGEF2, 0.314)	(P2RY1, 0.311)	(MKNK2, 0.297)	(BSG, 0.296)	(IL2RA, 0.295)	(IL12RB2, 0.29)	(C5, 0.289)	(CTF1, 0.279)	(GLRB, 0.261)	(ANXA1, 0.258)	(DOK1, 0.236)	(CSNK1A1, 0.236)	(PLCG2, 0.229)	(HGF, 0.229)	(MADD, 0.229)	(CCR1, 0.229)	(CHRM4, 0.224)	(RRAGA, 0.224)	(LILRB3, 0.218)	(IL6R, 0.218)	(IL13RA1, 0.218)	(CD14, 0.217)	(FLNA, 0.214)	(PRKCA, 0.15)	(LILRB2, 0.147)	(IFNB1, 0.147)	(CCR5, 0.143)	(CCKBR, 0.095)	(IL7R, 0.069)	(CD69, 0.059)	(MERTK, 0.047)	(STC2, 0.045)	(STC1, 0)	(ASGR2, 0)	(AGER, 0)
984	protein amino acid N-linked glycosylation (GO:0006487)	16	0.715	1	(MAN1C1, 1.046)	(KEL, 0.457)	(GCS1, 0.379)	(PMM2, 0.254)	(MGAT2, 0.224)	(ALK, 0.202)	(ALG6, 0.157)	(LIPA, 0.127)	(LIPC, 0.068)	(CD37, 0.063)	(TM4SF4, 0.047)	(DOLPP1, 0.037)	(GAL3ST1, 0.033)	(TM4SF5, -0.052)	(GYPC, -0.082)	(TSPAN7, -0.099)
984	phosphate metabolism (GO:0006796)	15	0.715	1	(IMPA2, 1.021)	(ACYP1, 0.5)	(IMPA1, 0.446)	(ENPP2, 0.365)	(PTPRB, 0.333)	(PP, 0.164)	(INPP1, 0.115)	(ACYP2, 0.055)	(ENPP1, 0.049)	(PTPRS, 0.014)	(SLC34A1, -0.018)	(SLC17A2, -0.061)	(ENPP3, -0.071)	(SLC17A3, -0.09)	(SYNJ1, -0.136)
986	Matrix Metalloproteinases BioCarta	26	0.719	1	(MMP12, 1.384)	(MMP7, 0.951)	(TNF, 0.468)	(MMP20, 0.361)	(BSG, 0.351)	(TIMP3, 0.313)	(MMP15, 0.297)	(MMP9, 0.284)	(TIMP4, 0.2)	(MMP11, 0.172)	(MMP16, 0.129)	(MMP28, 0.086)	(TIMP2, 0.075)	(MMP14, 0.05)	(MMP27, 0.013)	(MMP19, 0.008)	(TIMP1, 0)	(MMP8, -0.006)	(MMP17, -0.011)	(MMP13, -0.012)	(MMP26, -0.013)	(MMP24, -0.019)	(MMP25, -0.02)	(MMP10, -0.041)	(MMP3, -0.104)	(MMP2, -0.193)
986	eye development (sensu Mammalia) (GO:0001747)	4	0.719	1	(CYP1B1, 1.031)	(POU4F2, 0.116)	(EYA2, -0.059)	(POU4F3, -0.167)
986	regulation of mitotic recombination (GO:0000019)	2	0.719	1	(RAD50, 0.61)	(MRE11A, -0.31)
989	response to radiation (GO:0009314)	4	0.72	1	(PPM1D, 0.745)	(PNKP, 0.351)	(SMC1L1, -0.092)	(CCL11, -0.101)
989	leukotriene metabolism (GO:0006691)	2	0.72	1	(CYP4F2, 0.239)	(CYP4F3, 0.12)
991	protein retention in ER (GO:0006621)	2	0.727	1	(PDIA2, 0.003)	(PDIA3, 0.001)
992	ST Interleukin 13 Pathway Signalling Transduction KE	7	0.721	1	(IL13RA1, 1.051)	(JAK2, 0.848)	(IL13, 0.103)	(IL13RA2, 0.014)	(JAK1, -0.011)	(IL4R, -0.065)	(TYK2, -0.085)
992	histone methylation (GO:0016571)	3	0.721	1	(CARM1, 0.812)	(EHMT1, -0.044)	(NSD1, -0.096)
994	ST Differentiation Pathway in PC12 Cells Signalling Transduction KE	44	0.723	1	(RPS6KA3, 0.896)	(MAPK10, 0.58)	(EGR3, 0.522)	(PIK3R1, 0.438)	(AKT1, 0.425)	(CAMP, 0.409)	(ATF1, 0.387)	(BRAF, 0.373)	(PIK3CA, 0.368)	(TUBA3, 0.333)	(CREBBP, 0.309)	(MAPK3, 0.308)	(DAG1, 0.297)	(PIK3CD, 0.263)	(CREB5, 0.236)	(PIK3C2G, 0.208)	(EGR2, 0.17)	(MAP1B, 0.156)	(GNAQ, 0.137)	(TERF2IP, 0.099)	(JUN, 0.049)	(NTRK1, 0.035)	(SRC, 0.034)	(MAPK8IP1, 0.032)	(EGR4, 0.025)	(MAPK1, 0.022)	(CREB1, 0.01)	(MAPK9, 0.009)	(MAP2K7, 0.008)	(MAPK8, 0.008)	(PTPN11, 0)	(SH2B, 0)	(CREB3, 0)	(PACAP, 0)	(MAP2K4, 0)	(MAPK8IP3, 0)	(CRKL, 0)	(FRS2, 0)	(ASAH1, 0)	(ELK1, 0)	(EGR1, -0.002)	(SHC1, -0.015)	(MAPK8IP2, -0.017)	(TH, -0.134)
994	dicarboxylic acid transport (GO:0006835)	2	0.723	1	(SLC25A10, 0.353)	(SLC1A7, -0.009)
994	cardioblast differentiation (GO:0010002)	2	0.723	1	(BMP10, 0.213)	(ECE2, 0.093)
997	eif2Pathway Eukaryotic initiation factor 2 (EIF2) initiates translation by transferring Met-tRNA to the 40S ribosome in a GTP-dependent process.	8	0.725	1	(EIF5, 0.717)	(GSK3B, 0.446)	(EIF2S3, 0.406)	(EIF2S1, 0.274)	(PPP1CA, 0.24)	(EIF2AK3, 0.208)	(EIF2S2, 0.018)	(EIF2B5, -0.132)
998	G13 Signaling Pathway BioCarta	28	0.726	1	(PIK3CB, 0.822)	(MAPK10, 0.739)	(CALM1, 0.704)	(IQGAP2, 0.619)	(PIK3CA, 0.502)	(PIK3CD, 0.324)	(DIAPH1, 0.273)	(PFN1, 0.259)	(CFL1, 0.239)	(RAC1, 0.239)	(PIK3R2, 0.199)	(WASL, 0.187)	(PAK3, 0.127)	(GNA13, 0.116)	(MYBPH, 0.063)	(LIMK1, 0.021)	(MAP3K4, 0.016)	(CIT, 0.009)	(IQGAP1, 0)	(PPP1CB, 0)	(WAS, 0)	(ARHGEF1, 0)	(CDC42, 0)	(CALM3, -0.012)	(ARHGDIG, -0.055)	(ARHGDIB, -0.096)	(PIP5K2A, -0.121)	(CALM2, -0.165)
999	neurotransmitter uptake (GO:0001504)	3	0.727	1	(SLC6A4, 0.589)	(SLC6A8, 0.357)	(SLC1A3, -0.288)
999	myelination (GO:0042552)	2	0.727	1	(MAL, 0.18)	(LARGE, 0.157)
1001	L-glutamate transport (GO:0015813)	7	0.728	1	(SLC1A1, 0.665)	(PRAF2, 0.621)	(SLC1A2, 0.366)	(SLC25A22, 0.09)	(ARL6IP5, 0.043)	(SLC1A6, -0.049)	(SLC1A3, -0.148)
1002	erkPathway Cell growth is promoted by Ras activation of the anti-apoptotic p44/42 MAP kinase pathway.	30	0.729	1	(MYC, 1.413)	(IGF1R, 0.804)	(PPP2CA, 0.588)	(MKNK2, 0.528)	(MAPK3, 0.332)	(GNAS, 0.268)	(RPS6KA5, 0.251)	(HRAS, 0.232)	(RAF1, 0.18)	(SOS1, 0.173)	(DPM2, 0.143)	(GRB2, 0.122)	(PDGFRA, 0.077)	(STAT3, 0.071)	(MAPK1, 0.066)	(MAP2K1, 0.06)	(MAP2K2, 0.059)	(SHC1, 0.04)	(GNB1, 0.037)	(GNGT1, 0.026)	(MKNK1, 0)	(EGFR, -0.008)	(NGFR, -0.011)	(ELK1, -0.034)	(RPS6KA1, -0.047)	(NGFB, -0.063)	(KLK2, -0.081)	(SRC, -0.102)	(ITGB1, -0.136)	(PTPRR, -0.163)
1002	learning and/or memory (GO:0007611)	12	0.729	1	(S100B, 1.281)	(GALR3, 0.337)	(ACSL4, 0.275)	(ADCY8, 0.215)	(IL1RAPL1, 0.154)	(CRHBP, 0.123)	(APOE, 0.061)	(GRIN2B, -0.007)	(GRIN2A, -0.016)	(CRH, -0.057)	(GALR2, -0.068)	(AFF2, -0.083)
1002	membrane lipid metabolism (GO:0006643)	2	0.729	1	(B4GALT4, 0.526)	(APOM, -0.279)
1005	cell recognition (GO:0008037)	2	0.73	1	(CSPG2, 0.392)	(PECAM1, -0.152)
1006	inflammatory response (GO:0006954)	106	0.732	1	(CEBPB, 0.593)	(PTX3, 0.514)	(RIPK2, 0.511)	(S100A8, 0.474)	(CCL20, 0.472)	(CXCL1, 0.422)	(S100A9, 0.413)	(CXCL2, 0.315)	(NFX1, 0.315)	(MGLL, 0.315)	(CCL3, 0.306)	(IL1RAP, 0.271)	(ANXA1, 0.25)	(CCL4, 0.245)	(C5, 0.243)	(CXCL6, 0.236)	(FPRL1, 0.236)	(ALOX5AP, 0.218)	(CCR1, 0.218)	(ORM1, 0.213)	(AOC3, 0.131)	(TNF, 0.12)	(NMI, 0.109)	(PLA2G7, 0.099)	(APOL3, 0.082)	(AOX1, 0.019)	(IL5, 0)	(CCL11, 0)	(CRP, 0)	(CYBB, 0)	(IRF7, 0)	(CIAS1, 0)	(CD40, 0)	(TACR1, 0)	(NFATC4, 0)	(ALOX5, 0)	(NFKB1, 0)	(CXCL14, 0)	(MEFV, 0)	(CD97, 0)	(CXCL11, 0)	(ALOX15, 0)	(GPR68, 0)	(ADORA3, 0)	(C3AR1, 0)
1006	regulation of translation (GO:0006445)	16	0.732	1	(EIF4EBP1, 1.023)	(MKNK2, 0.651)	(RBMS1, 0.514)	(TNIK, 0.254)	(EIF4EBP2, 0.235)	(RPSA, 0.155)	(FRAP1, 0.117)	(METAP2, 0.091)	(SKIV2L, 0.077)	(PPP2R1B, -0.001)	(PRKRIR, -0.014)	(RBMS2, -0.017)	(MAPK13, -0.034)	(EIF4E2, -0.045)	(MKNK1, -0.132)	(EPM2A, -0.192)
1006	monocytePathway BioCarta	11	0.732	1	(ICAM1, 1.277)	(ITGB2, 0.971)	(ITGAL, 0.182)	(CD44, 0.117)	(SELE, 0.074)	(ITGA4, 0.022)	(PECAM1, 0.003)	(SELP, -0.041)	(ITGAM, -0.053)	(ITGB1, -0.078)	(SELL, -0.104)
1009	SIG CHEMOTAXIS SignallingAlliance	42	0.733	1	(ARHGAP1, 0.779)	(WASF1, 0.627)	(PPP1R13B, 0.506)	(PIK3R1, 0.447)	(AKT1, 0.427)	(GDI1, 0.423)	(ITPR1, 0.35)	(PAK4, 0.345)	(PIK3CA, 0.317)	(PDK1, 0.302)	(GDI2, 0.276)	(RACGAP1, 0.25)	(PIK3CD, 0.233)	(PTEN, 0.216)	(ROCK1, 0.192)	(ITPR2, 0.171)	(AKT3, 0.155)	(PAK3, 0.119)	(ITPR3, 0.119)	(INPPL1, 0.106)	(CFL1, 0.101)	(WASL, 0.094)	(ACTR3, 0.085)	(ARHGEF11, 0.085)	(RPS4X, 0.047)	(ANGPTL2, 0)	(RHO, 0)	(LIMK1, 0)	(MYLK, 0)	(PAK1, 0)	(AKT2, 0)	(CDC42, 0)	(PITX2, 0)	(PAK7, 0)	(SAG, 0)	(ROCK2, 0)	(PAK2, 0)	(PIK3CG, 0)	(PAK6, -0.004)	(ACTR2, -0.02)	(BTK, -0.046)	(ARHGAP4, -0.102)
1010	response to wounding (GO:0009611)	12	0.735	1	(ADM, 1.692)	(F2R, 0.438)	(F2, 0.206)	(HOXB13, 0.042)	(VWF, 0.032)	(CTGF, -0.034)	(F2RL3, -0.035)	(F2RL2, -0.044)	(FGF7, -0.056)	(ACHE, -0.138)	(GAP43, -0.147)	(MDK, -0.158)
1011	behavior (GO:0007610)	14	0.736	1	(ZIC1, 1.228)	(MAOA, 0.871)	(HD, 0.551)	(FOSB, 0.128)	(ADRA2C, 0.086)	(CNR1, -0.008)	(OPRK1, -0.013)	(HPRT1, -0.019)	(OPRM1, -0.029)	(C7orf16, -0.044)	(CNR2, -0.086)	(HTR1A, -0.087)	(AGTR2, -0.09)	(DRD3, -0.17)
1011	bile acid transport (GO:0015721)	2	0.736	1	(ATP8B1, 0.408)	(AKR1C4, -0.014)
1013	fmlppathway The fMLP receptor is a G-protein coupled receptor in neutrophiles that recognizes formylated bacterial peptides and activates NADPH oxidase.	36	0.737	1	(MAP3K1, 1.214)	(GNA15, 0.926)	(SYT1, 0.829)	(CALM1, 0.63)	(MAPK3, 0.347)	(NCF2, 0.301)	(PIK3C2G, 0.217)	(CAMK1G, 0.2)	(NFATC4, 0.179)	(RAC1, 0.169)	(RAF1, 0.161)	(PPP3CA, 0.16)	(NCF1, 0.123)	(MAP2K3, 0.111)	(GNB1, 0.094)	(MAP2K1, 0.091)	(GNGT1, 0.066)	(PPP3CB, 0.057)	(HRAS, 0.056)	(MAPK1, 0.041)	(MAP2K2, 0.013)	(NFATC3, 0.009)	(PAK1, 0.009)	(FPR1, 0.005)	(MAP2K6, 0)	(RELA, 0)	(CAMK1, 0)	(NFATC1, 0)	(CALM3, -0.011)	(PLCB1, -0.027)	(NFKBIA, -0.036)	(PPP3CC, -0.037)	(CALM2, -0.069)	(NFKB1, -0.073)	(MAPK14, -0.077)	(ELK1, -0.097)
1014	hormone-mediated signaling (GO:0009755)	3	0.738	1	(ADIPOR2, 0.563)	(ADIPOR1, 0.006)	(LATS1, -0.05)
1014	regulation of phosphorylation (GO:0042325)	2	0.738	1	(PIK3R2, 0.514)	(BARD1, -0.324)
1016	sex differentiation (GO:0007548)	7	0.739	1	(IDE, 0.598)	(FSHPRH1, 0.516)	(AMH, 0.192)	(TSPY1, 0.041)	(WNT7A, 0.041)	(AMHR2, 0.016)	(CYP17A1, -0.035)
1017	positive regulation of cell adhesion (GO:0045785)	4	0.74	1	(TGM2, 0.92)	(ALOX12, 0.426)	(AZU1, -0.054)	(SAA1, -0.246)
1017	organic cation transport (GO:0015695)	2	0.74	1	(SLC22A4, 0.236)	(SLC22A3, 0.069)
1019	cell-matrix adhesion (GO:0007160)	19	0.741	1	(ECM2, 0.734)	(THBS3, 0.566)	(ILK, 0.401)	(ADAM15, 0.377)	(FXC1, 0.34)	(ITGA2, 0.287)	(ITGB1BP1, 0.227)	(COL17A1, 0.15)	(ITGA3, 0.093)	(MKLN1, 0.073)	(SGCE, 0.042)	(PPFIA1, 0.034)	(CD47, 0.02)	(FBLN5, 0)	(ITGA7, 0)	(PPFIA2, -0.001)	(ANGPTL3, -0.001)	(PKD2, -0.015)	(ITGA10, -0.092)
1020	SA TRKA RECEPTOR SigmaAldrich	16	0.742	1	(AKT1, 0.723)	(PIK3CA, 0.626)	(PIK3CD, 0.455)	(AKT3, 0.373)	(HRAS, 0.232)	(SOS1, 0.223)	(MAP2K1, 0.202)	(SHC1, 0.123)	(GRB2, 0.106)	(NTRK1, 0.102)	(MAP2K2, 0.072)	(AKT2, 0.056)	(CDKN1A, -0.022)	(NGFR, -0.058)	(NGFB, -0.071)	(ELK1, -0.151)
1021	sperm motility (GO:0030317)	7	0.745	1	(ATP1A2, 0.609)	(ATP1A1, 0.48)	(GAS8, 0.225)	(TNP1, 0.139)	(MCSP, 0.088)	(ATP1A3, 0.086)	(GAPDHS, -0.002)
1021	mitochondrial genome maintenance (GO:0000002)	2	0.745	1	(ECGF1, 0.252)	(SLC25A4, -0.146)
1023	transcription initiation from RNA polymerase III promoter (GO:0006384)	3	0.746	1	(GTF3C4, 0.565)	(SNAPC5, 0.188)	(BRF1, -0.355)
1024	sodium ion transport (GO:0006814)	22	0.747	1	(SCNN1A, 1.515)	(SLC9A6, 0.913)	(SCN7A, 0.423)	(ATP1A1, 0.37)	(ATP1A2, 0.283)	(SGK, 0.177)	(SCN1B, 0.059)	(ATP1A3, 0.032)	(SCN2A2, 0.02)	(SLC17A2, 0.005)	(TMEM1, 0)	(SCN4A, 0)	(SCN5A, 0)	(SCNN1D, -0.01)	(SLC17A3, -0.02)	(SCN2B, -0.042)	(SCN10A, -0.055)	(SCN9A, -0.065)	(SCNN1G, -0.078)	(SLC8A1, -0.096)	(SCN11A, -0.108)	(SCNN1B, -0.143)
1024	ppargPathway BioCarta	8	0.747	1	(EP300, 0.47)	(RXRA, 0.448)	(CREBBP, 0.422)	(PPARBP, 0.327)	(PPARG, 0.217)	(NCOA1, 0.167)	(LPL, 0.102)	(NCOA2, -0.092)
1024	traversing start control point of mitotic cell cycle (GO:0007089)	6	0.747	1	(CDC7, 0.845)	(CDC2, 0.655)	(CDK2, 0.067)	(CDC6, 0.031)	(CDC25C, -0.19)	(CDK10, -0.22)
1027	melanin biosynthesis from tyrosine (GO:0006583)	2	0.75	1	(TYR, 0.334)	(DCT, -0.014)
1028	striated muscle contraction (GO:0006941)	6	0.751	1	(ALDOA, 0.608)	(KBTBD10, 0.563)	(SMPX, 0.254)	(DTNA, 0.058)	(CASQ2, -0.007)	(PGAM2, -0.078)
1029	SIG Regulation of the actin cytoskeleton by Rho GTPases SignallingAlliance	33	0.752	1	(FSCN1, 0.814)	(WASF1, 0.72)	(PFN2, 0.6)	(AKT1, 0.494)	(GDI1, 0.399)	(GDI2, 0.366)	(PAK4, 0.333)	(FLNA, 0.33)	(ACTG2, 0.323)	(CFL1, 0.257)	(ROCK1, 0.196)	(PAK3, 0.182)	(ACTG1, 0.17)	(PFN1, 0.163)	(RPS4X, 0.155)	(ACTR3, 0.142)	(MYH2, 0.068)	(WASL, 0.056)	(PAK6, 0.051)	(PAK2, 0.049)	(ANGPTL2, 0)	(FSCN2, 0)	(LIMK1, 0)	(FSCN3, 0)	(ROCK2, 0)	(VASP, 0)	(FLNC, 0)	(ACTR2, -0.001)	(PAK1, -0.01)	(MYLK, -0.073)	(CDC42, -0.127)	(RHO, -0.16)	(PAK7, -0.198)
1029	DNA packaging (GO:0006323)	8	0.752	1	(ARD1A, 0.866)	(NASP, 0.644)	(RCC1, 0.212)	(PRM2, 0.134)	(PRM1, 0.07)	(MYST3, -0.036)	(HAT1, -0.153)	(TNP2, -0.165)
1031	response to stress (GO:0006950)	49	0.753	1	(PDIA5, 0.743)	(VEGF, 0.725)	(MAP3K5, 0.566)	(DUSP10, 0.412)	(C5, 0.402)	(SMAD7, 0.37)	(EIF2AK1, 0.314)	(TP53I11, 0.312)	(NPM1, 0.289)	(STIP1, 0.236)	(TNIK, 0.218)	(RPS6KA5, 0.196)	(CGRRF1, 0.167)	(CROP, 0.162)	(MAP4K4, 0.152)	(SGK, 0.143)	(PINK1, 0.113)	(ATF4, 0.082)	(MAP4K3, 0.065)	(AIF1, 0.056)	(HYOU1, 0.019)	(MAPK11, 0)	(MAPK1, 0)	(EPO, 0)	(GSTA3, 0)	(AHSA1, 0)	(MAPK13, 0)	(MAPK14, 0)	(HTRA2, 0)	(MAPKAPK5, 0)	(MAPK9, 0)	(MAP4K5, 0)	(GADD45G, 0)	(MAP4K1, 0)	(MAPK8, 0)	(GADD45B, 0)	(CGREF1, 0)	(MAP2K7, 0)	(MAP3K4, 0)	(MINK1, 0)	(SNN, 0)	(PTK2B, 0)	(PRKRIR, 0)	(SGK3, 0)	(GSTA4, 0)
1032	Rho protein signal transduction (GO:0007266)	17	0.754	1	(ARHGAP1, 1.003)	(RHOA, 0.491)	(ADRA2A, 0.332)	(ROCK1, 0.269)	(ARHGEF3, 0.244)	(TSC1, 0.218)	(CFL1, 0.203)	(ARHGEF11, 0.145)	(RHOD, 0.115)	(ARHGAP5, 0.098)	(ARHGDIG, -0.01)	(LIMK1, -0.015)	(ARHGEF1, -0.037)	(ARHGAP4, -0.07)	(ARHGDIA, -0.085)	(RHOG, -0.103)	(ARHGDIB, -0.111)
1032	ST IL 13 PATHWAY Signalling Transduction KE	7	0.754	1	(IL13RA1, 1.008)	(JAK2, 0.784)	(IL13, 0.149)	(JAK1, 0.027)	(IL4R, -0.027)	(IL13RA2, -0.027)	(TYK2, -0.049)
1034	pyk2Pathway BioCarta	28	0.755	1	(MAP3K1, 1.334)	(SYT1, 0.89)	(CALM1, 0.703)	(PRKCA, 0.504)	(MAPK3, 0.333)	(RAF1, 0.234)	(RAC1, 0.202)	(MAP2K2, 0.171)	(SOS1, 0.163)	(HRAS, 0.161)	(MAP2K1, 0.155)	(MAP2K3, 0.127)	(GNAQ, 0.106)	(PRKCB1, 0.069)	(PLCG1, 0.041)	(SHC1, 0.017)	(JUN, 0.016)	(GRB2, 0.012)	(SRC, 0.009)	(MAPK14, 0)	(PAK1, 0)	(MAP2K4, -0.01)	(MAPK8, -0.035)	(MAPK1, -0.047)	(CALM3, -0.073)	(CALM2, -0.091)	(PTK2B, -0.111)	(CRKL, -0.133)
1035	circulation (GO:0008015)	34	0.756	1	(ADM, 1.14)	(FER1L3, 0.692)	(HTR2B, 0.515)	(HOXB2, 0.444)	(COL4A3, 0.4)	(GUCY1A3, 0.283)	(CYB5R3, 0.236)	(CXCL10, 0.224)	(GUCY1B3, 0.175)	(CLNS1A, 0.165)	(CXCL12, 0.163)	(ADORA2A, 0.142)	(GCLC, 0.108)	(ENG, 0.077)	(HTR7, 0.07)	(C3AR1, 0.051)	(COL3A1, 0.02)	(SERPING1, 0.02)	(XCL2, 0.016)	(AVPR1A, 0.013)	(APOA1, 0.005)	(NFE2, 0)	(APOA4, 0)	(MEOX2, 0)	(EPB41, 0)	(ELN, 0)	(APOC2, 0)	(MTHFR, 0)	(PPYR1, 0)	(DSCR1, 0)	(LPA, 0)	(ACVRL1, 0)	(TBC1D8, 0)	(LPL, -0.059)
1035	proteasomePathway BioCarta	21	0.756	1	(PSMB4, 0.938)	(UBE2A, 0.877)	(RPN1, 0.68)	(PSMB2, 0.454)	(PSMA4, 0.243)	(UBE1, 0.196)	(PSMA6, 0.161)	(RPN2, 0.11)	(PSMD14, 0.104)	(UBE3A, 0.086)	(PSMB6, 0.036)	(PSMA5, 0.035)	(PSMA1, 0.025)	(PSMA7, 0.019)	(PSMB3, 0.019)	(PSMA2, 0.007)	(PSMC3, 0)	(PSMB7, -0.005)	(PSMA3, -0.048)	(PSMB5, -0.055)	(PSMB1, -0.194)
1035	erk5Pathway Signaling between a tissue and its innervating axon stimulates retrograde transport via Trk receptors, which activate Erk5, which induces transcription of anti-apoptotic factors.	17	0.756	1	(PIK3R1, 0.684)	(AKT1, 0.675)	(PIK3CA, 0.544)	(MAPK3, 0.536)	(MEF2A, 0.317)	(HRAS, 0.184)	(GRB2, 0.116)	(SHC1, 0.102)	(RPS6KA1, 0.098)	(MAPK1, 0.045)	(NTRK1, 0.041)	(MAPK7, 0.03)	(CREB1, 0.015)	(MEF2B, -0.025)	(MEF2D, -0.068)	(MEF2C, -0.129)	(PLCG1, -0.136)
1035	MAP00632 Benzoate degradation GenMAPP	7	0.756	1	(ACYP1, 0.799)	(ACAT1, 0.577)	(ECHS1, 0.362)	(ACYP2, 0.359)	(HADHA, 0.048)	(GCDH, -0.022)	(EHHADH, -0.147)
1035	protein sumoylation (GO:0016925)	2	0.756	1	(SENP7, 0.121)	(SUMO1, 0.06)
1040	dendrite morphogenesis (GO:0016358)	2	0.757	1	(TRAPPC4, 0.227)	(LST1, 0.09)
1041	sppaPathway BioCarta	22	0.761	1	(PLA2G4A, 0.994)	(GNAI1, 0.911)	(PRKCA, 0.591)	(F2R, 0.421)	(MAPK3, 0.401)	(SYK, 0.335)	(RAF1, 0.333)	(F2, 0.239)	(MAP2K1, 0.177)	(HRAS, 0.109)	(GNGT1, 0.051)	(GNB1, 0.02)	(PRKCB1, 0)	(PTGS1, -0.01)	(SRC, -0.016)	(MAPK1, -0.019)	(PTK2, -0.025)	(PLCB1, -0.046)	(F2RL3, -0.053)	(ITGB1, -0.075)	(ITGA1, -0.118)	(TBXAS1, -0.18)
1041	regulation of DNA repair (GO:0006282)	3	0.761	1	(UBE2V2, 0.465)	(UBE2V1, 0.118)	(POLH, -0.156)
1043	TESTIS GENES FROM XHX AND NETAFFX na	70	0.762	1	(DNALI1, 1.311)	(ACE2, 1.03)	(CHODL, 0.734)	(CLGN, 0.584)	(TUBA4, 0.496)	(COIL, 0.413)	(HSD17B3, 0.408)	(CRAT, 0.399)	(TFDP2, 0.347)	(TCTE1L, 0.325)	(TSGA10, 0.317)	(DMRT1, 0.256)	(MAP7, 0.242)	(ALG8, 0.225)	(PSORS1C1, 0.178)	(DKFZp434H2215, 0.171)	(ISYNA1, 0.143)	(MNS1, 0.133)	(FAM12B, 0.112)	(SSX2IP, 0.088)	(AMH, 0.086)	(DDX4, 0.073)	(BAT2, 0.034)	(DDX3X, 0.032)	(TCP11, 0.029)	(TZFP, 0.016)	(BRDT, 0.01)	(MCSP, 0)	(SCML1, 0)	(WDR10, 0)	(SLC6A8, 0)	(HLC-8, 0)	(ADAM29, 0)	(WT1, 0)	(DNAJC4, 0)	(GRB14, 0)	(CRISP1, 0)	(PRM2, 0)	(CYLC2, 0)	(RNASE1, 0)	(ADAM2, 0)	(PTGDS, 0)	(USP2, 0)	(TCTEL1, 0)	(DDX3Y, 0)
1043	integrinPathway BioCarta	33	0.762	1	(PXN, 0.794)	(TLN1, 0.618)	(CAPNS1, 0.599)	(ZYX, 0.482)	(RAP1A, 0.433)	(CSK, 0.403)	(MAPK3, 0.287)	(CAPN1, 0.267)	(ROCK1, 0.255)	(HRAS, 0.169)	(ACTA1, 0.158)	(SOS1, 0.132)	(MAP2K1, 0.098)	(ACTN3, 0.083)	(RAF1, 0.077)	(ACTN1, 0.062)	(GRB2, 0.053)	(ACTN2, 0.042)	(SHC1, 0.033)	(MAP2K2, 0.028)	(JUN, 0.023)	(VCL, 0.02)	(ITGB1, 0)	(PPP1R12B, 0)	(SRC, 0)	(ITGA1, 0)	(MAPK8, 0)	(PTK2, -0.01)	(MAPK1, -0.01)	(CAV1, -0.024)	(CRKL, -0.026)	(BCR, -0.111)	(FYN, -0.143)
1045	regulation of synaptic plasticity (GO:0048167)	2	0.764	1	(UBA52, 0.35)	(YWHAH, -0.316)
1046	cytoskeleton organization and biogenesis (GO:0007010)	24	0.765	1	(ARHGAP1, 0.847)	(PCLO, 0.757)	(CCL3, 0.658)	(FGD6, 0.531)	(TMOD1, 0.314)	(FGD1, 0.296)	(ABI2, 0.236)	(MICAL1, 0.181)	(PRKCI, 0.09)	(KLHL20, 0.08)	(KISS1, 0.052)	(APOE, 0.047)	(DST, 0.043)	(MARK1, 0.001)	(CNN2, -0.016)	(PYY, -0.029)	(EPB49, -0.03)	(PLD2, -0.035)	(TNK2, -0.037)	(DES, -0.042)	(FGD2, -0.046)	(MAST1, -0.117)	(ARHGAP4, -0.118)	(YWHAH, -0.146)
1047	S1P Signaling BioCarta	23	0.766	1	(GNAI1, 0.883)	(SPHK1, 0.732)	(AKT1, 0.596)	(GNAI3, 0.584)	(SPHK2, 0.438)	(MAPK3, 0.416)	(RACGAP1, 0.344)	(AKT3, 0.267)	(EDG8, 0.147)	(PLCB3, 0.137)	(GNAI2, 0.116)	(MAPK7, 0.095)	(AKT2, 0.032)	(MAPK6, 0.013)	(MAPK1, -0.017)	(PLCB2, -0.027)	(PLCB1, -0.031)	(PIK3C2B, -0.05)	(ASAH1, -0.068)	(EDG1, -0.074)	(MAPK4, -0.093)	(EDG5, -0.102)	(MAPK12, -0.125)
1048	regulation of GTPase activity (GO:0043087)	2	0.768	1	(RAB3GAP2, 0.301)	(RAB3GAP1, -0.171)
1049	determination of anterior/posterior axis, embryo (GO:0008595)	2	0.772	1	(TDGF1, 0.003)	(T, -0.002)
1050	ethanol oxidation (GO:0006069)	4	0.769	1	(ADH1B, 0.874)	(ADH7, 0.104)	(ADH5, 0.031)	(ADH6, -0.102)
1050	glycosaminoglycan catabolism (GO:0006027)	3	0.769	1	(GUSB, 0.428)	(GNS, 0.071)	(HYAL2, -0.084)
1052	ST G alpha i Pathway Signalling Transduction KE	36	0.77	1	(PI3, 1.221)	(RGS20, 0.85)	(PIK3CB, 0.68)	(AKT1, 0.511)	(ITPR1, 0.449)	(DAG1, 0.364)	(BRAF, 0.362)	(AKT3, 0.26)	(ITPKB, 0.254)	(RAF1, 0.214)	(PLCB3, 0.167)	(ITPR3, 0.166)	(ITPR2, 0.138)	(STAT3, 0.103)	(SOS1, 0.083)	(KCNJ3, 0.076)	(TERF2IP, 0.054)	(SHC1, 0.049)	(DRD2, 0.032)	(PITX2, 0.017)	(AKT2, 0)	(KCNJ9, 0)	(GRB2, 0)	(KCNJ5, 0)	(ITPKA, 0)	(MAPK1, 0)	(SRC, 0)	(PLCB1, -0.014)	(BF, -0.015)	(PLCB2, -0.016)	(SOS2, -0.019)	(PLCB4, -0.019)	(EGFR, -0.022)	(ASAH1, -0.041)	(EPHB2, -0.1)	(RAP1GA1, -0.137)
1052	protein polyubiquitination (GO:0000209)	4	0.77	1	(UBE2V2, 0.353)	(HUWE1, 0.323)	(UBE2V1, 0.027)	(UBE3C, -0.166)
1054	negative regulation of transcription, DNA-dependent (GO:0045892)	19	0.771	1	(SMARCE1, 0.911)	(SMARCC2, 0.681)	(ZHX3, 0.523)	(GATAD2A, 0.253)	(RBPSUH, 0.234)	(ARID4A, 0.224)	(ARID5B, 0.215)	(DAXX, 0.204)	(ILF3, 0.103)	(BCOR, 0.083)	(ING4, 0.016)	(ZHX2, 0.016)	(PCOLN3, -0.009)	(ZBTB7A, -0.017)	(PGEA1, -0.035)	(HBXAP, -0.047)	(NDUFA13, -0.061)	(KLF4, -0.093)	(TP73L, -0.112)
1054	fatty acid catabolism (GO:0009062)	3	0.771	1	(PPARD, 0.45)	(PCCB, 0.047)	(LYPLA3, -0.084)
1056	respiratory gaseous exchange (GO:0007585)	14	0.772	1	(CSF2RB, 0.626)	(EDNRA, 0.566)	(COX5B, 0.516)	(HNMT, 0.268)	(COX11, 0.185)	(UCP3, 0.098)	(COX15, 0.096)	(TBXA2R, 0.055)	(TMPRSS11D, 0.052)	(CFTR, 0.022)	(SFTPB, 0.018)	(ELN, -0.035)	(BPGM, -0.039)	(CYSLTR1, -0.095)
1056	sulfate transport (GO:0008272)	3	0.772	1	(SLC13A4, 0.248)	(SLC26A4, 0.094)	(SLC26A2, -0.032)
1058	extrinsicPathway The extrinsic prothrombin activation pathway requires the release of thromboplastin from damaged tissues to activate the blood clotting cascade.	13	0.773	1	(F7, 0.723)	(PROC, 0.72)	(F2R, 0.516)	(F3, 0.254)	(FGG, 0.232)	(F2, 0.231)	(FGB, 0.191)	(PROS1, 0.168)	(F10, 0.159)	(TFPI, -0.024)	(SERPINC1, -0.059)	(FGA, -0.065)	(F5, -0.114)
1059	regulation of action potential (GO:0001508)	5	0.774	1	(SRI, 0.664)	(KCND2, 0.47)	(KCNMB4, -0.043)	(KCNMB2, -0.048)	(KCNMB3, -0.227)
1060	cellular defense response (GO:0006968)	60	0.775	1	(ADORA2B, 1.176)	(PAGE1, 0.755)	(ZNF161, 0.472)	(PRF1, 0.371)	(LBP, 0.259)	(LGALS3BP, 0.243)	(MAPRE2, 0.24)	(CLEC5A, 0.229)	(LILRB2, 0.229)	(KIR2DS3, 0.224)	(BECN1, 0.213)	(GAGE1, 0.213)	(C5R1, 0.174)	(PTMS, 0.166)	(CCR6, 0.156)	(NCF1, 0.134)	(LSP1, 0.122)	(FOSL1, 0.117)	(CCL5, 0.11)	(NCF2, 0.099)	(MNDA, 0.065)	(KLRC4, 0.033)	(IL4, 0.018)	(NCR1, 0)	(NCR3, 0)	(CCL11, 0)	(CD7, 0)	(LYST, 0)	(TCIRG1, 0)	(HLA-G, 0)	(C3AR1, 0)	(KIR2DL4, 0)	(ZNF148, 0)	(NCR2, 0)	(SPN, 0)	(ITGB1, 0)	(ITK, 0)	(CXCL9, 0)	(CD160, 0)	(CD244, 0)	(KIR3DL2, 0)	(CCR9, 0)	(CCR3, 0)	(KLRC3, 0)	(CCR2, 0)
1060	positive regulation of JNK cascade (GO:0046330)	3	0.775	1	(EDA2R, 0.862)	(TNFRSF7, -0.025)	(HIPK2, -0.135)
1062	stat3Pathway BioCarta	8	0.776	1	(JAK2, 0.755)	(MAPK3, 0.729)	(FRAP1, 0.256)	(STAT3, 0.043)	(JAK1, 0.034)	(MAPK1, 0.001)	(JAK3, -0.036)	(TYK2, -0.152)
1062	antibacterial humoral response (sensu Vertebrata) (GO:0019733)	2	0.776	1	(LY96, 0.379)	(NFKB1, -0.213)
1062	regulation of vascular permeability (GO:0043114)	2	0.776	1	(NPPB, 0.152)	(NPR1, 0.026)
1065	Proteasome Degradation BioCarta	32	0.777	1	(PSMD5, 0.948)	(PSMC5, 0.839)	(MKI67, 0.787)	(UBE2D2, 0.684)	(RPS27A, 0.449)	(UBE1L, 0.424)	(PSMC2, 0.204)	(PSMD2, 0.194)	(PSMD3, 0.173)	(UBE1, 0.141)	(PSMA4, 0.121)	(IFNG, 0.096)	(PSMA6, 0.065)	(UBA52, 0.062)	(PSMD1, 0.061)	(H2AFZ, 0.058)	(PSMB7, 0.05)	(UBE2D3, 0.042)	(PSMB9, 0.025)	(H2AFX, 0.009)	(PSMC3, 0.006)	(PSME2, 0)	(PSMA7, 0)	(PSMB6, -0.006)	(PSMC4, -0.013)	(PSMA1, -0.029)	(UBE2D1, -0.029)	(PSMD4, -0.037)	(UBC, -0.088)	(PSMC6, -0.09)	(PSMD8, -0.093)	(PSMC1, -0.109)
1065	alternativePathway The alternative complement pathway is an antibody-independent mechanism of immune activation that results in cell lysis via the membrane attack complex.	9	0.777	1	(C5, 1.233)	(DF, 0.675)	(C7, 0.323)	(C3, 0.082)	(C6, 0.02)	(BF, -0.062)	(C9, -0.118)	(PFC, -0.129)	(C8A, -0.145)
1067	tercPathway BioCarta	6	0.778	1	(NFYB, 0.776)	(SP1, 0.545)	(RB1, 0.335)	(SP3, -0.054)	(NFYA, -0.157)	(NFYC, -0.254)
1068	T-helper 1 type immune response (GO:0042088)	4	0.781	1	(SPP1, 1.035)	(TLR6, 0.006)	(IL18BP, -0.105)	(EBI3, -0.278)
1068	muscarinic acetylcholine receptor, adenylate cyclase inhibiting pathway (GO:0007197)	2	0.781	1	(CHRM5, 0.166)	(CHRM2, -0.085)
1068	GTP biosynthesis (GO:0006183)	2	0.781	1	(GUK1, 0.245)	(IMPDH1, -0.119)
1068	peptide hormone processing (GO:0016486)	2	0.781	1	(ECE2, 0.104)	(SGNE1, -0.145)
1072	metPathway BioCarta	35	0.782	1	(PXN, 0.805)	(DOCK1, 0.775)	(RASA1, 0.763)	(HGF, 0.605)	(PIK3R1, 0.509)	(PIK3CA, 0.403)	(RAP1A, 0.379)	(MAPK3, 0.276)	(MET, 0.273)	(RAF1, 0.247)	(PTEN, 0.151)	(MAP2K1, 0.126)	(HRAS, 0.121)	(MAP2K2, 0.048)	(SOS1, 0.042)	(GRB2, 0.027)	(JUN, 0.026)	(STAT3, 0.015)	(RAP1B, 0.007)	(PAK1, 0)	(ACTA1, 0)	(MAPK1, 0)	(SRC, 0)	(FOS, 0)	(ITGA1, 0)	(MAPK8, -0.015)	(CRKL, -0.016)	(ELK1, -0.017)	(PTPN11, -0.019)	(CRK, -0.023)	(ITGB1, -0.041)	(PTK2, -0.05)	(PTK2B, -0.077)	(MAP4K1, -0.087)	(GAB1, -0.101)
1073	MAP00361 gamma Hexachlorocyclohexane degradation GenMAPP	28	0.783	1	(CYP4B1, 1.133)	(CYP2J2, 0.857)	(ACPP, 0.732)	(CYP4F8, 0.603)	(CYP51A1, 0.354)	(ACP2, 0.229)	(ALPL, 0.176)	(CYP2C8, 0.13)	(CYP2A6, 0.127)	(CYP2E1, 0.084)	(CYP2F1, 0.026)	(CYP2C18, 0.019)	(ALPP, 0.01)	(CYP1A1, 0)	(ALPPL2, 0)	(CYP2A7, 0)	(ALPI, 0)	(CYP3A7, 0)	(PON1, -0.027)	(CYP2D6, -0.03)	(CYP1A2, -0.037)	(ACP1, -0.042)	(CYP2C9, -0.056)	(CYP3A5, -0.062)	(CYP19A1, -0.071)	(CYP3A4, -0.09)	(CYP2B6, -0.111)	(ACP5, -0.164)
1073	receptor clustering (GO:0043113)	2	0.783	1	(PRKCABP, 0.087)	(AGRN, -0.106)
1075	regulation of JNK cascade (GO:0046328)	3	0.784	1	(MAPK8IP1, 0.334)	(MAPK8IP3, 0.115)	(MAPK8IP2, -0.179)
1076	transmembrane receptor protein tyrosine kinase signaling pathway (GO:0007169)	23	0.785	1	(NRTN, 0.897)	(FLT3, 0.619)	(DOK1, 0.409)	(EDN2, 0.389)	(ROR1, 0.351)	(PTPRT, 0.305)	(ABI1, 0.242)	(TEK, 0.234)	(MTSS1, 0.108)	(FLT1, 0.041)	(NTRK1, 0.015)	(MUSK, 0)	(PTPRG, 0)	(FLT4, 0)	(KDR, 0)	(NTRK2, -0.006)	(LCP2, -0.008)	(BDKRB2, -0.011)	(NTRK3, -0.024)	(RAPGEF1, -0.027)	(CNKSR1, -0.067)	(GFRA2, -0.069)	(PTPRJ, -0.09)
1076	negative regulation of interferon-gamma biosynthesis (GO:0045077)	3	0.785	1	(INHBA, 0.28)	(INHA, -0.018)	(IL10, -0.047)
1078	cell fate determination (GO:0001709)	4	0.786	1	(DLL3, 0.379)	(NOTCH4, 0.343)	(MCL1, 0.083)	(NOTCH2, -0.082)
1079	cdk5Pathway Cdk5, a regulatory kinase implicated in neuronal development, represses Mek1, which downregulates the MAP kinase pathway.	13	0.788	1	(CDK5, 0.876)	(MAPK3, 0.654)	(RAF1, 0.367)	(MAP2K1, 0.251)	(CDK5R1, 0.245)	(DPM2, 0.2)	(HRAS, 0.19)	(MAP2K2, 0.093)	(KLK2, 0.02)	(NGFR, 0.017)	(NGFB, -0.022)	(MAPK1, -0.027)	(EGR1, -0.144)
1079	I-kappaB kinase/NF-kappaB cascade (GO:0007249)	3	0.788	1	(IKBKG, 0.255)	(TIAF1, 0.032)	(STAT1, 0.008)
1081	TGF Beta Signaling Pathway BioCarta	35	0.791	1	(RUNX3, 0.893)	(BMP4, 0.523)	(TNF, 0.458)	(EGF, 0.45)	(TGFBR1, 0.384)	(FKBP1A, 0.374)	(SPP1, 0.342)	(MAPK3, 0.334)	(SKI, 0.282)	(CREBBP, 0.25)	(IFNG, 0.182)	(LEF1, 0.178)	(FST, 0.163)	(TGFBR2, 0.146)	(TGFBR3, 0.137)	(ENG, 0.137)	(CTNNB1, 0.086)	(TGIF, 0.078)	(ZFHX1B, 0.073)	(MAPK9, 0.066)	(LIF, 0.059)	(STAT3, 0.057)	(THBS1, 0.045)	(SERPINE1, 0.027)	(JUN, 0.011)	(INHBA, 0.01)	(RUNX2, 0)	(SKIL, 0)	(NFKB1, 0)	(TGFB1, 0)	(FOS, -0.009)	(ITGB6, -0.017)	(TFE3, -0.02)	(FOXH1, -0.038)	(STAT1, -0.047)
1081	fusion of sperm to egg plasma membrane (GO:0007342)	3	0.791	1	(ADAM2, 0.256)	(CD9, 0.167)	(CRISP1, -0.139)
1081	regulation of vasoconstriction (GO:0019229)	2	0.791	1	(KCNMB2, 0.019)	(KCNMB4, -0.053)
1084	neuromuscular junction development (GO:0007528)	2	0.792	1	(NRD1, 0.566)	(CACNB2, -0.398)
1084	regulation of nitric-oxide synthase activity (GO:0050999)	2	0.792	1	(EGFR, 0.118)	(NOS1AP, -0.038)
1086	negative regulation of angiogenesis (GO:0016525)	7	0.793	1	(COL4A3, 0.92)	(TNNI3, 0.401)	(NPPB, 0.079)	(STAB1, 0.003)	(NPR1, -0.017)	(SERPINF1, -0.066)	(PF4, -0.102)
1087	amiPathway Endogenous anti-thrombosis pathways are overwhelmed in plaque-narrowed blood vessels, resulting in potentially lethal myocardial infarction.	24	0.794	1	(ADCY1, 0.714)	(PRKAR1A, 0.621)	(PRKAR2B, 0.585)	(PRKACB, 0.527)	(CSK, 0.435)	(CREBBP, 0.246)	(GNAS, 0.23)	(PTPRC, 0.142)	(GNGT1, 0.094)	(HLA-DRB1, 0.094)	(TRB@, 0.065)	(LCK, 0.059)	(PRKAR2A, 0.042)	(GNB1, 0.035)	(CD3E, 0.011)	(PRKAR1B, 0.009)	(CD3D, -0.015)	(TRA@, -0.028)	(CD3G, -0.033)	(HLA-DRA, -0.034)	(ZAP70, -0.044)	(CD3Z, -0.075)	(CD4, -0.105)	(PRKACG, -0.11)
1088	HOX LIST JP Manually Curated	53	0.796	1	(PBX1, 1.017)	(EZH1, 0.819)	(HOXC10, 0.554)	(HOXC4, 0.543)	(RING1, 0.449)	(HOXB2, 0.439)	(LHX2, 0.43)	(HOXA10, 0.303)	(HOXC11, 0.301)	(SCMH1, 0.271)	(SCML2, 0.255)	(ASXL1, 0.208)	(HOXC13, 0.182)	(PHC1, 0.166)	(HLX1, 0.163)	(HOXD3, 0.142)	(EED, 0.128)	(HOXB9, 0.121)	(HOXB1, 0.12)	(CBX4, 0.105)	(HOXA5, 0.08)	(HOOK1, 0.052)	(HOXC8, 0.052)	(GBX2, 0.044)	(YY1, 0.041)	(PHC2, 0.041)	(HOXA1, 0.024)	(SCML1, 0)	(CBX8, 0)	(HOXD10, 0)	(HHEX, 0)	(HOXB5, 0)	(MEIS1, 0)	(HOXD11, 0)	(HOXB13, 0)	(HOXD9, 0)	(HOXA2, 0)	(HOXD13, 0)	(HOXA11, 0)	(HOXD1, 0)	(HOXD12, 0)	(HOXB3, 0)	(HOXA3, 0)	(DLX4, 0)	(PRRX1, 0)
1089	ST G alpha 5 Pathway Signalling Transduction KE	13	0.797	1	(CAMP, 0.72)	(BRAF, 0.659)	(CREB5, 0.503)	(RAF1, 0.327)	(TERF2IP, 0.277)	(BFAR, 0.193)	(SNX13, 0.046)	(CREB1, -0.033)	(MAPK1, -0.043)	(SRC, -0.046)	(CREB3, -0.057)	(ASAH1, -0.111)	(BF, -0.112)
1089	detection of pest, pathogen or parasite (GO:0009596)	5	0.797	1	(HLA-DMA, 0.335)	(HLA-G, 0.294)	(CIITA, 0.293)	(HLA-DMB, 0.001)	(HLA-DRB5, -0.061)
1091	female gamete generation (GO:0007292)	12	0.798	1	(MAGOH, 1.477)	(FSHPRH1, 0.313)	(PARN, 0.147)	(USP9X, 0.073)	(TOB2, 0.017)	(BCL2L10, 0.006)	(GDF9, -0.019)	(FSHB, -0.046)	(SPO11, -0.049)	(DMC1, -0.058)	(BMP15, -0.091)	(FSHR, -0.108)
1091	cell differentiation (GO:0030154)	12	0.798	1	(TP53, 1.017)	(NDRG2, 0.352)	(TDGF1, 0.191)	(INHBA, 0.122)	(IFRD2, 0.118)	(MAL, 0.096)	(SMURF1, 0.078)	(TFIP11, 0.056)	(SKIL, 0.055)	(WNT1, 0.006)	(INHA, -0.017)	(JAG2, -0.064)
1091	ephA4Pathway Eph kinases are receptor tyrosine kinases that bind surface-expressed ephrin ligands and are active in neuronal development and platelet aggregation.	10	0.798	1	(LYN, 1.535)	(L1CAM, 0.407)	(EPHA4, 0.162)	(RAP1B, 0.071)	(SELP, 0.035)	(EPHB1, 0.021)	(ACTA1, 0.003)	(ITGA1, -0.086)	(ITGB1, -0.096)	(FYN, -0.27)
1091	asbcellPathway B cells require interaction with helper T cells to produce antigen-specific immunoglobulins as a key element of the human immune response.	8	0.798	1	(IL2, 0.831)	(CD80, 0.408)	(IL4, 0.392)	(HLA-DRB1, 0.223)	(IL10, 0.005)	(HLA-DRA, -0.005)	(CD28, -0.148)	(CD4, -0.171)
1095	muscle development (GO:0007517)	47	0.799	1	(TEAD4, 0.638)	(GATA6, 0.605)	(EGR3, 0.532)	(LAMA2, 0.474)	(CTF1, 0.381)	(EVC, 0.309)	(SIX1, 0.304)	(MRAS, 0.247)	(APEG1, 0.236)	(SMTN, 0.236)	(COL6A3, 0.227)	(IGF1, 0.209)	(MEF2A, 0.19)	(SRI, 0.133)	(LMNA, 0.128)	(FGF2, 0.113)	(TCF12, 0.104)	(SGCE, 0.082)	(UTRN, 0.022)	(HBEGF, 0.02)	(MTM1, 0.011)	(SGCB, 0.01)	(MEF2B, 0)	(MTSS1, 0)	(SGCD, 0)	(MEF2D, 0)	(MAPK12, 0)	(ACHE, 0)	(FHL3, 0)	(MBNL1, 0)	(COL5A3, 0)	(CXCL10, 0)	(MEF2C, 0)	(CAV3, 0)	(SGCG, 0)	(MUSK, 0)	(CAPN3, 0)	(GDF8, 0)	(POU6F1, 0)	(SGCA, 0)	(TAZ, 0)	(ITGB1BP2, 0)	(EMD, 0)	(ITGA7, 0)	(TAGLN, 0)
1095	embryonic development (sensu Mammalia) (GO:0001701)	8	0.799	1	(ARNT2, 0.832)	(DLL3, 0.224)	(EGFL8, 0.189)	(NCOA6, 0.142)	(MBNL1, 0.097)	(FOXD3, -0.064)	(PTPRR, -0.118)	(ADAM10, -0.121)
1097	regulation of apoptosis (GO:0042981)	6	0.801	1	(BTG1, 0.386)	(PEA15, 0.324)	(APAF1, 0.141)	(BRCA1, 0.065)	(PRDX2, 0.026)	(CD3G, 0.017)
1098	arenrf2Pathway Nrf1 and nrf2 are transcription factors that bind to antioxidant response elements (AREs), promoters of genes involved in oxidative damage control.	14	0.802	1	(NFE2L2, 0.948)	(PRKCA, 0.766)	(MAFF, 0.252)	(MAFG, 0.219)	(FXYD2, 0.125)	(CREB1, 0.082)	(PRKCB1, 0.082)	(JUN, 0.014)	(MAPK1, 0.013)	(MAPK8, -0.005)	(FOS, -0.011)	(KEAP1, -0.028)	(MAPK14, -0.082)	(MAFK, -0.09)
1099	il22bpPathway BioCarta	12	0.804	1	(STAT5B, 1.13)	(JAK2, 0.638)	(STAT5A, 0.196)	(SOCS3, 0.174)	(IL22RA1, 0.142)	(STAT3, 0.098)	(JAK3, -0.053)	(STAT1, -0.067)	(JAK1, -0.088)	(IL10RA, -0.108)	(TYK2, -0.111)	(IL22, -0.113)
1100	lysosome organization and biogenesis (GO:0007040)	2	0.805	1	(HPS4, 0.347)	(NAGPA, -0.351)
1101	cell cycle (GO:0007049)	14	0.806	1	(MCM2, 0.575)	(NOLC1, 0.555)	(STRN3, 0.467)	(GPS2, 0.248)	(ATR, 0.196)	(PFDN1, 0.108)	(GPS1, 0.098)	(ERBB2IP, 0.029)	(UBA52, -0.01)	(EIF2AK2, -0.054)	(USP16, -0.057)	(CUL7, -0.06)	(AHR, -0.091)	(DTYMK, -0.175)
1102	metabotropic glutamate receptor, phospholipase C activating pathway (GO:0007206)	2	0.808	1	(GRM5, 0.046)	(HOMER1, -0.039)
1103	epoPathway Erythropoietin, which activates the MAPK pathway, stimulates erythrocyte production and is an effective treatment for anemia.	19	0.809	1	(STAT5B, 0.946)	(MAPK3, 0.52)	(JAK2, 0.509)	(EPOR, 0.45)	(RAF1, 0.325)	(SOS1, 0.209)	(HRAS, 0.203)	(STAT5A, 0.182)	(MAP2K1, 0.141)	(SHC1, 0.115)	(EPO, 0.082)	(GRB2, 0.07)	(JUN, 0.027)	(PTPN6, 0)	(MAPK8, -0.019)	(CSNK2A1, -0.029)	(FOS, -0.052)	(PLCG1, -0.056)	(ELK1, -0.127)
1104	estrogen receptor signaling pathway (GO:0030520)	4	0.81	1	(ARID1A, 0.314)	(ESR2, 0.172)	(RBM9, -0.034)	(DDX54, -0.045)
1105	parkinsonsPathway BLACK	2	0.812	1	(PARK2, 0.091)	(SNCA, -0.166)
1106	erbb3Pathway Neuregulins bind to the receptor tyrosine kinases ErbB3 and ErbB4, surface-localized receptors whose overexpression induces tumor formation.	5	0.813	1	(EGF, 0.954)	(ERBB3, 0.015)	(EGFR, 0.002)	(NRG1, -0.176)	(UBE2D1, -0.224)
1107	blood pressure regulation (GO:0008217)	21	0.815	1	(AGT, 1.029)	(PTGS2, 0.894)	(FGB, 0.156)	(EDN1, 0.156)	(CHGA, 0.155)	(FGG, 0.14)	(CYP11B2, 0.111)	(REN, 0.084)	(RENBP, 0.056)	(CORIN, 0.053)	(UTS2, 0.018)	(NPPA, 0.008)	(BRS3, 0.005)	(GCGR, -0.007)	(NPR2, -0.011)	(PTGS1, -0.011)	(ACE, -0.017)	(FGA, -0.02)	(SLC12A4, -0.04)	(AGTR2, -0.075)	(GNB3, -0.125)
1108	folic acid transport (GO:0015884)	4	0.816	1	(FOLR3, 0.531)	(SLC19A1, 0.145)	(FOLR2, -0.125)	(FOLR1, -0.132)
1109	RNA elongation from RNA polymerase II promoter (GO:0006368)	6	0.817	1	(GTF2F2, 0.529)	(CDK9, 0.26)	(ELL3, 0.128)	(ELL, -0.027)	(ELL2, -0.031)	(TCEB2, -0.217)
1110	protein biosynthesis (GO:0006412)	46	0.818	1	(RPS17, 0.575)	(MRPL3, 0.407)	(RPS10, 0.403)	(DARS, 0.398)	(MRPL19, 0.322)	(RPL22, 0.294)	(DHPS, 0.267)	(PABPC4, 0.256)	(RPL18A, 0.224)	(RPS27, 0.218)	(RPL21, 0.182)	(RPL5, 0.18)	(RPS6KB2, 0.17)	(PET112L, 0.161)	(RPL7, 0.158)	(RPS5, 0.154)	(RPS3, 0.107)	(SARS, 0.087)	(WARS, 0.07)	(RPL4, 0.048)	(RPS4Y1, 0)	(RPL14, 0)	(RPL28, 0)	(RPL3L, 0)	(RPS19, 0)	(RPL3, 0)	(RRBP1, 0)	(RPL9, 0)	(RPS2, 0)	(RPLP0, 0)	(RPL13, 0)	(RPS9, 0)	(RPLP2, 0)	(RPL29, 0)	(RPL34, 0)	(COPS5, 0)	(MRPL12, 0)	(ASMT, 0)	(RPL27A, 0)	(RPL6, 0)	(RPS12, 0)	(RPLP1, 0)	(ABCF1, 0)	(RPL35, 0)	(RPL18, -0.009)
1111	pkcPathway BioCarta	7	0.819	1	(PRKCA, 1.118)	(GNAQ, 0.288)	(PRKCB1, 0.113)	(PLCB1, -0.058)	(NFKBIA, -0.059)	(RELA, -0.065)	(NFKB1, -0.134)
1111	monoamine transport (GO:0015844)	3	0.819	1	(SLC18A2, 0.479)	(PRKCABP, 0.044)	(SLC18A1, -0.261)
1113	glycogen metabolism (GO:0005977)	4	0.821	1	(GSK3B, 0.459)	(G6PC, 0.439)	(PYGM, -0.08)	(EPM2A, -0.33)
1113	regulation of signal transduction (GO:0009966)	2	0.821	1	(TDGF1, 0.38)	(YWHAH, -0.34)
1115	positive regulation of nitric oxide biosynthesis (GO:0045429)	2	0.822	1	(EGFR, 0.041)	(HSPCB, 0.017)
1116	secretory pathway (GO:0045045)	3	0.826	1	(CKLF, 0.458)	(TFIP11, 0.175)	(TXNDC4, -0.348)
1116	organic anion transport (GO:0015711)	3	0.826	1	(SLCO1B3, 0.226)	(SLCO1B1, 0.015)	(SLCO1A2, -0.008)
1118	ranklPathway BioCarta	13	0.827	1	(IFNAR2, 1.147)	(ISGF3G, 0.842)	(FOSL1, 0.4)	(IFNB1, 0.291)	(FOSL2, 0.191)	(MAPK8, 0.029)	(RELA, -0.019)	(FOS, -0.064)	(TRAF6, -0.088)	(NFKB1, -0.091)	(IFNAR1, -0.137)	(TNFRSF11A, -0.187)	(TNFSF11, -0.26)
1119	spliceosomal snRNP biogenesis (GO:0000387)	2	0.828	1	(GEMIN7, 0.063)	(GEMIN6, -0.029)
1120	regulation of translational termination (GO:0006449)	3	0.831	1	(HRSP12, 0.411)	(RENT1, -0.038)	(MTRF1, -0.27)
1121	response to unfolded protein (GO:0006986)	22	0.833	1	(HSPB1, 1.019)	(DNAJB2, 0.551)	(HSPA6, 0.55)	(HSPA4L, 0.372)	(DNAJB1, 0.224)	(HSPA2, 0.176)	(HSPA1L, 0.154)	(DNAJA1, 0.142)	(DNAJB4, 0.057)	(DNAJC4, 0.012)	(DNAJB5, 0.001)	(HSPCB, 0)	(HSPB7, 0)	(TOR1A, -0.002)	(SERPINH1, -0.012)	(HSPB3, -0.029)	(HSPH1, -0.044)	(HERPUD1, -0.049)	(TOR1B, -0.079)	(HSPA1B, -0.099)	(TRA1, -0.105)	(TXNDC4, -0.14)
1121	positive regulation of apoptosis (GO:0043065)	4	0.833	1	(STK3, 0.382)	(STK4, 0.11)	(IGFBP3, 0.1)	(BARD1, -0.196)
1123	regulation of muscle contraction (GO:0006937)	10	0.835	1	(PPP1R12A, 0.727)	(TNNT1, 0.494)	(TNNI3, 0.311)	(TNNI2, 0.097)	(MYL5, 0.054)	(TPM1, 0.039)	(MYL9, -0.028)	(PPP1R12B, -0.079)	(TNNC2, -0.081)	(TNNT2, -0.153)
1124	tcrPathway BioCarta	45	0.836	1	(MAP3K1, 1.148)	(SYT1, 0.78)	(RASA1, 0.621)	(CALM1, 0.582)	(PIK3CA, 0.448)	(PRKCA, 0.417)	(PIK3R1, 0.405)	(MAPK3, 0.274)	(TRB@, 0.209)	(PTPN7, 0.19)	(NFATC4, 0.185)	(RAF1, 0.144)	(PPP3CB, 0.139)	(PPP3CA, 0.138)	(PRKCB1, 0.114)	(RAC1, 0.105)	(HRAS, 0.089)	(MAP2K1, 0.086)	(JUN, 0.048)	(LCK, 0.034)	(GRB2, 0.024)	(CD3E, 0)	(LAT, 0)	(CD3Z, 0)	(VAV1, 0)	(SOS1, 0)	(RELA, 0)	(NFATC3, 0)	(CD3G, 0)	(PLCG1, 0)	(CD3D, 0)	(MAP2K4, 0)	(TRA@, 0)	(FYN, 0)	(MAPK8, 0)	(SHC1, -0.004)	(NFKBIA, -0.008)	(CALM2, -0.01)	(NFATC1, -0.024)	(ZAP70, -0.031)	(PPP3CC, -0.042)	(FOS, -0.051)	(NFKB1, -0.063)	(CALM3, -0.1)	(ELK1, -0.107)
1124	achPathway Nicotinic acetylcholine receptors are ligand-gated ion channels that primarily mediate neuromuscular signaling and may inhibit neuronal apoptosis via the AKT pathway.	14	0.836	1	(AKT1, 0.783)	(PIK3R1, 0.727)	(PIK3CA, 0.657)	(FOXO3A, 0.51)	(CHRNG, 0.183)	(BAD, 0.085)	(MUSK, -0.03)	(SRC, -0.058)	(TERT, -0.085)	(PTK2B, -0.091)	(PTK2, -0.129)	(CHRNB1, -0.151)	(YWHAH, -0.169)	(RAPSN, -0.196)
1126	tcytotoxicPathway BioCarta	14	0.837	1	(ICAM1, 1.24)	(ITGB2, 0.907)	(THY1, 0.199)	(ITGAL, 0.171)	(PTPRC, 0.12)	(TRB@, 0.111)	(CD3E, 0.068)	(CD2, 0.027)	(CD28, -0.028)	(CD8A, -0.048)	(CD3D, -0.055)	(TRA@, -0.058)	(CD3Z, -0.078)	(CD3G, -0.08)
1127	myoblast fusion (GO:0007520)	3	0.838	1	(ADAM12, 0.175)	(CACNA1H, 0.092)	(KCNH1, -0.024)
1127	regulation of DNA replication (GO:0006275)	2	0.838	1	(PPP2R1B, 0.042)	(CDK2, 0.006)
1129	phototransduction (GO:0007602)	5	0.839	1	(UNC119, 0.95)	(PDC, 0.002)	(TRPC3, -0.042)	(OPN1SW, -0.137)	(NR2E3, -0.269)
1130	cskPathway Csk inhibits T-cell activation by phosphorylating Lck; Csk is regulated by cAMP-dependent kinases and is opposed by the T-cell activator CD45.	24	0.841	1	(ADCY1, 0.657)	(PRKAR1A, 0.613)	(PRKAR2B, 0.57)	(PRKACB, 0.48)	(CSK, 0.446)	(CREBBP, 0.332)	(GNAS, 0.21)	(PTPRC, 0.153)	(HLA-DRB1, 0.122)	(CD3E, 0.117)	(GNB1, 0.082)	(LCK, 0.075)	(TRB@, 0.046)	(PRKAR1B, 0.029)	(GNGT1, 0.024)	(TRA@, 0)	(PRKAR2A, -0.005)	(CD3G, -0.008)	(HLA-DRA, -0.019)	(ZAP70, -0.071)	(CD3D, -0.083)	(CD3Z, -0.109)	(CD4, -0.117)	(PRKACG, -0.135)
1130	substrate-bound cell migration (GO:0006929)	2	0.841	1	(HAS1, -0.008)	(VEGFC, -0.022)
1132	INSULIN 2F DOWN Rome et al 2003	27	0.842	1	(PRKX, 1.265)	(C10orf10, 0.878)	(BRD4, 0.686)	(KIAA0746, 0.433)	(SERPINA1, 0.192)	(CLTB, 0.156)	(NIN, 0.153)	(ALMS1, 0.143)	(FNBP3, 0.138)	(MSH5, 0.057)	(FLJ10815, 0.024)	(KIAA1117, 0.023)	(TGM3, 0)	(CPA1, -0.001)	(FBXL6, -0.005)	(PCDH17, -0.005)	(TCL6, -0.01)	(CYP4A11, -0.011)	(SH2D3C, -0.018)	(TOX, -0.032)	(CRYBA4, -0.034)	(CDC16, -0.04)	(CNTN2, -0.088)	(TGFB2, -0.091)	(ELA3A, -0.099)	(BCL10, -0.101)	(MLL, -0.115)
1132	triacylglycerol metabolism (GO:0006641)	5	0.842	1	(DGAT1, 0.739)	(PNLIP, 0.312)	(CEL, -0.076)	(ANGPTL3, -0.124)	(PNLIPRP2, -0.233)
1132	negative regulation of striated muscle development (GO:0045843)	5	0.842	1	(HDAC4, 0.429)	(HDAC5, 0.294)	(HDAC7A, 0.074)	(SIRT2, -0.134)	(HDAC9, -0.156)
1135	serotonin receptor signaling pathway (GO:0007210)	2	0.845	1	(HTR2A, 0.221)	(HTR2C, -0.385)
1136	MAP00071 Fatty acid metabolism GenMAPP	45	0.846	1	(CYP4B1, 0.903)	(CYP2J2, 0.682)	(CYP4F8, 0.55)	(ACADM, 0.497)	(ALDH1B1, 0.444)	(ADH1C, 0.341)	(CYP51A1, 0.314)	(ADH1A, 0.288)	(CPT1A, 0.285)	(ALDH1A1, 0.251)	(ACAT1, 0.232)	(ADH1B, 0.225)	(ACADS, 0.216)	(ACOX1, 0.194)	(ALDH3A2, 0.19)	(CDK3, 0.184)	(CYP2A6, 0.137)	(ACAA1, 0.092)	(ACAA2, 0.083)	(CYP2C8, 0.074)	(CYP2F1, 0.069)	(ECHS1, 0.058)	(CYP2A7, 0.049)	(CYP2E1, 0.045)	(CYP2C18, 0.042)	(CPT2, 0.015)	(CYP4A11, 0)	(CYP2B6, 0)	(HADHA, 0)	(CYP19A1, 0)	(ADH6, 0)	(CYP3A5, 0)	(ADH7, 0)	(CYP2D6, 0)	(GCDH, 0)	(CYP3A4, 0)	(EHHADH, 0)	(CYP1A2, 0)	(ADH5, 0)	(CYP1A1, 0)	(CYP3A7, 0)	(ACADL, -0.02)	(ALDH2, -0.057)	(HADHB, -0.098)	(CYP2C9, -0.147)
1136	ngfPathway BioCarta	19	0.846	1	(PIK3R1, 0.607)	(PIK3CA, 0.499)	(MAPK3, 0.498)	(RAF1, 0.29)	(SOS1, 0.208)	(HRAS, 0.182)	(MAP2K1, 0.172)	(JUN, 0.135)	(SHC1, 0.12)	(DPM2, 0.097)	(GRB2, 0.084)	(KLK2, 0.017)	(MAPK8, 0.014)	(CSNK2A1, -0.006)	(FOS, -0.02)	(ELK1, -0.039)	(NGFR, -0.057)	(PLCG1, -0.069)	(NGFB, -0.103)
1138	myoblast differentiation (GO:0045445)	2	0.844	1	(MBNL1, 0.001)	(MAPK12, -0.001)
1139	thelperPathway BioCarta	14	0.847	1	(ICAM1, 1.19)	(ITGB2, 0.838)	(ITGAL, 0.205)	(THY1, 0.175)	(PTPRC, 0.155)	(TRB@, 0.115)	(CD2, 0.06)	(CD3E, 0.05)	(CD4, -0.027)	(CD3D, -0.032)	(CD28, -0.037)	(TRA@, -0.057)	(CD3G, -0.097)	(CD3Z, -0.112)
1140	ER-associated protein catabolism (GO:0030433)	6	0.85	1	(EDEM1, 0.269)	(UBA52, 0.222)	(VCP, 0.2)	(DERL1, 0.199)	(KIAA0368, -0.01)	(AMFR, -0.012)
1140	parturition (GO:0007567)	5	0.85	1	(MAFF, 0.436)	(PTGFR, 0.15)	(CRHR1, 0.003)	(OXT, 0.003)	(CRH, -0.003)
1140	anterior compartment specification (GO:0007387)	2	0.85	1	(PBX3, 0.052)	(PBX2, -0.115)
1143	transforming growth factor beta receptor signaling pathway (GO:0007179)	18	0.851	1	(LTBP2, 0.69)	(SMAD7, 0.551)	(MAP3K7, 0.52)	(GDF5, 0.258)	(LEFTY2, 0.213)	(TGFBR3, 0.179)	(GDF9, 0.133)	(GDF15, 0.091)	(SMAD3, 0.048)	(KLF10, 0.023)	(BMPR1A, 0)	(TGFB1, 0)	(ACVRL1, -0.008)	(FNTA, -0.074)	(LEFTY1, -0.114)	(SMAD1, -0.124)	(GDF10, -0.148)	(GDF8, -0.164)
1144	MAP00062 Fatty acid biosynthesis path 2 GenMAPP	7	0.852	1	(ACAT1, 0.613)	(ECHS1, 0.395)	(ACAA1, 0.275)	(ACAA2, 0.194)	(HADHA, 0.123)	(EHHADH, -0.129)	(HADHB, -0.22)
1145	response to nutrient (GO:0007584)	14	0.853	1	(OGT, 0.48)	(STC2, 0.417)	(ENSA, 0.312)	(SSTR2, 0.186)	(GIPR, 0.17)	(GNAI2, 0.147)	(PPARG, 0.135)	(ENPP1, 0.126)	(STC1, 0.082)	(TULP4, 0.017)	(GCGR, -0.023)	(SSTR1, -0.025)	(CCKAR, -0.038)	(BRS3, -0.12)
1146	posterior compartment specification (GO:0007388)	2	0.854	1	(PBX3, 0.003)	(PBX2, -0.073)
1147	establishment and/or maintenance of epithelial cell polarity (GO:0045197)	3	0.855	1	(PRKCI, 0.249)	(ERBB2IP, 0.037)	(MARK2, -0.133)
1147	neuronal ion channel clustering (GO:0045161)	2	0.855	1	(PRKCABP, -0.005)	(NLGN1, -0.178)
1149	negative regulation of transcription from RNA polymerase II promoter (GO:0000122)	57	0.856	1	(CSDA, 0.973)	(ZMYND11, 0.532)	(NFX1, 0.384)	(TCF8, 0.379)	(DNMT1, 0.348)	(DR1, 0.243)	(MECP2, 0.23)	(KLF11, 0.218)	(MDM4, 0.216)	(ZNF177, 0.213)	(MXD4, 0.212)	(ZNF136, 0.209)	(VPS72, 0.196)	(IRF7, 0.195)	(ZFP161, 0.188)	(ZNF254, 0.181)	(NKX2-5, 0.151)	(PPARD, 0.11)	(ZNF238, 0.105)	(ZNF189, 0.105)	(PRDM1, 0.078)	(E2F6, 0.059)	(TGIF, 0.034)	(MEIS2, 0.024)	(BCL6, 0.022)	(HSBP1, 0)	(MEN1, 0)	(RB1, 0)	(FOXE1, 0)	(KLF3, 0)	(E2F1, 0)	(MDM2, 0)	(TWIST1, 0)	(CUTL1, 0)	(ZNF148, 0)	(ZNF174, 0)	(CTCF, 0)	(NSD1, 0)	(KLF10, 0)	(DRAP1, 0)	(ZNF157, 0)	(VHL, 0)	(STAT3, 0)	(SNAI2, 0)	(IRF2, 0)
1150	organ morphogenesis (GO:0009887)	56	0.858	1	(TGFB3, 0.888)	(PAX6, 0.697)	(CCL2, 0.672)	(IL7, 0.572)	(TLE1, 0.433)	(BRAF, 0.321)	(HD, 0.28)	(SYK, 0.232)	(KLF1, 0.218)	(ITGA2, 0.215)	(GNPAT, 0.161)	(C15orf31, 0.146)	(DCN, 0.098)	(FGD1, 0.094)	(KITLG, 0.079)	(COL9A1, 0.072)	(ENG, 0.032)	(EPIM, 0.009)	(ETV7, 0)	(DGCR6, 0)	(POU1F1, 0)	(PKD2, 0)	(PITX3, 0)	(POU3F4, 0)	(DGCR2, 0)	(LHX3, 0)	(ELN, 0)	(TLE3, 0)	(SCGB1A1, 0)	(IPF1, 0)	(COL5A3, 0)	(ONECUT2, 0)	(HRAS, 0)	(PITX2, 0)	(FOXN1, 0)	(COL3A1, 0)	(FGF16, 0)	(HCCS, 0)	(FABP1, 0)	(TLE2, 0)	(EPHB4, 0)	(ABLIM1, 0)	(GYPC, 0)	(FLI1, 0)	(PAX4, 0)
1151	SMAD protein heteromerization (GO:0007183)	2	0.859	1	(ZFYVE9, -0.079)	(SMAD4, -0.138)
1152	G-protein coupled receptor protein signaling pathway (GO:0007186)	137	0.861	1	(ADORA2B, 0.862)	(PTGER3, 0.599)	(CXCL1, 0.408)	(GPR109B, 0.39)	(CXCL3, 0.381)	(MS4A2, 0.365)	(GPSM2, 0.352)	(CXCL2, 0.332)	(PIK3CB, 0.326)	(GPRC5C, 0.315)	(CCL3, 0.268)	(SPHK1, 0.236)	(C5, 0.229)	(GPR30, 0.229)	(IL8, 0.229)	(FPRL1, 0.226)	(AKT1, 0.219)	(AKAP12, 0.218)	(CHRM3, 0.209)	(GPR4, 0.179)	(EBI2, 0.15)	(EDG2, 0.129)	(GPR19, 0.109)	(CCL23, 0.017)	(GNA12, 0)	(FSHR, 0)	(TBXA2R, 0)	(GPR51, 0)	(AVPR1A, 0)	(GPR32, 0)	(PYY, 0)	(GPR43, 0)	(LGR5, 0)	(EDG1, 0)	(EDG6, 0)	(CCR10, 0)	(PTGER1, 0)	(ADRA1A, 0)	(OR1D4, 0)	(MLNR, 0)	(GPR68, 0)	(BLR1, 0)	(LANCL1, 0)	(GPR21, 0)	(GNAZ, 0)
1152	G-protein signaling, coupled to cyclic nucleotide second messenger (GO:0007187)	37	0.861	1	(CCL2, 0.83)	(HTR1B, 0.733)	(NPY1R, 0.59)	(CCR1, 0.419)	(TSHR, 0.389)	(VIPR1, 0.21)	(SSTR2, 0.192)	(EDG7, 0.186)	(SSTR4, 0.103)	(HTR7, 0.061)	(HTR1E, 0.036)	(MC5R, 0.01)	(HTR1D, 0.01)	(XCR1, 0.006)	(CNR2, 0)	(OPRM1, 0)	(LHCGR, 0)	(MC2R, 0)	(DRD1, 0)	(HTR4, 0)	(HRH2, 0)	(CNR1, 0)	(OPRD1, 0)	(HTR1F, 0)	(NPY, 0)	(HRH3, 0)	(SSTR5, 0)	(MTNR1B, 0)	(MC3R, 0)	(SSTR3, 0)	(SSTR1, 0)	(MC1R, 0)	(CALCRL, 0)	(HTR6, -0.009)	(PTGIR, -0.009)	(MTNR1A, -0.032)	(PTHR1, -0.084)
1152	salmonellaPathway BioCarta	12	0.861	1	(WASF1, 1.209)	(RAC1, 0.393)	(ACTR3, 0.26)	(WASL, 0.197)	(ARPC1A, 0.111)	(ARPC4, 0.057)	(ARPC3, 0.043)	(ARPC2, -0.004)	(ACTA1, -0.067)	(ARPC1B, -0.095)	(CDC42, -0.161)	(ACTR2, -0.167)
1152	regulation of striated muscle contraction (GO:0006942)	6	0.861	1	(SRI, 0.67)	(ATP2A1, 0.151)	(TNNT3, 0.1)	(MYBPH, 0.047)	(MYL2, -0.115)	(MYBPC3, -0.15)
1156	regulation of cell proliferation (GO:0042127)	8	0.862	1	(TCFL5, 0.479)	(SCAND1, 0.395)	(BMP10, 0.186)	(GNL3, 0.085)	(BRCA1, 0.064)	(CHRNA10, 0.055)	(RBM9, -0.086)	(JAG2, -0.195)
1156	regulation of cell volume (GO:0006884)	2	0.862	1	(SLC12A4, 0.037)	(TRPV4, -0.188)
1158	B cell proliferation (GO:0042100)	2	0.863	1	(TNFRSF7, -0.004)	(CD40LG, -0.112)
1159	ST Integrin Signaling Pathway Signalling Transduction KE	76	0.864	1	(CDKN2A, 1.198)	(PIK3CB, 0.478)	(MAPK10, 0.478)	(DOCK1, 0.455)	(TLN1, 0.354)	(RALA, 0.335)	(ZYX, 0.314)	(AKT1, 0.31)	(PLCG2, 0.309)	(ARHGEF6, 0.275)	(MRAS, 0.268)	(BRAF, 0.26)	(PIK3CA, 0.258)	(TLN2, 0.243)	(PAK4, 0.239)	(ITGA2, 0.192)	(ITGA6, 0.164)	(P4HB, 0.155)	(RAF1, 0.148)	(ROCK1, 0.144)	(AKT3, 0.133)	(ILK, 0.122)	(GRB7, 0.076)	(ANGPTL2, 0)	(PAK3, 0)	(GRLF1, 0)	(ITGA4, 0)	(PAK6, 0)	(MAP3K11, 0)	(ITGA5, 0)	(TERF2IP, 0)	(ACTR2, 0)	(MAP2K7, 0)	(ABL1, 0)	(EPHB2, 0)	(AKT2, 0)	(CDC42, 0)	(ITGA10, 0)	(PTK2, 0)	(MAPK8IP3, 0)	(GRB2, 0)	(ITGA3, 0)	(CAV1, 0)	(PKLR, 0)	(SRC, 0)
1159	mitrPathway BioCarta	9	0.864	1	(MYOD1, 1.304)	(MEF2A, 0.283)	(CAMK1G, 0.182)	(CAMK1, 0.007)	(MEF2B, -0.053)	(HDAC9, -0.087)	(MEF2D, -0.111)	(MEF2C, -0.169)	(YWHAH, -0.176)
1159	viral life cycle (GO:0016032)	4	0.864	1	(PARD6A, 0.623)	(CCL1, -0.167)	(GFI1, -0.171)	(HCFC2, -0.254)
1162	rhoPathway BioCarta	30	0.866	1	(ARHGAP1, 0.95)	(ARHGAP6, 0.666)	(TLN1, 0.608)	(PIP5K1A, 0.392)	(DIAPH1, 0.227)	(CFL1, 0.208)	(ROCK1, 0.202)	(PFN1, 0.2)	(ACTR3, 0.157)	(ARPC4, 0.113)	(ARHGAP5, 0.101)	(PIP5K1B, 0.093)	(GSN, 0.08)	(BAIAP2, 0.051)	(SRC, 0.048)	(ARPC3, 0.042)	(VCL, 0.033)	(LIMK1, 0.027)	(ARPC1A, 0.023)	(ARHGEF11, 0.013)	(ARHGEF5, 0.009)	(ARHGEF1, -0.007)	(OPHN1, -0.008)	(MYLK, -0.025)	(ARHGAP4, -0.031)	(ARPC2, -0.079)	(ARPC1B, -0.1)	(MYL2, -0.122)	(PPP1R12B, -0.126)	(ACTR2, -0.177)
1162	chromatin silencing (GO:0006342)	5	0.866	1	(HDAC5, 0.267)	(SIRT1, 0.078)	(TNP1, 0.058)	(SIRT4, 0.036)	(SIRT5, -0.117)
1162	sensory perception of taste (GO:0050909)	3	0.866	1	(TAS2R3, 0.047)	(TAS2R4, -0.034)	(TAS2R16, -0.15)
1162	beta-tubulin folding (GO:0007025)	3	0.866	1	(RP2, 0.234)	(TBCA, -0.042)	(TBCC, -0.15)
1166	pgc1aPathway BioCarta	23	0.867	1	(SYT1, 1.053)	(CALM1, 0.825)	(MEF2A, 0.26)	(PPP3CA, 0.245)	(CAMK2B, 0.212)	(CAMK1G, 0.193)	(PPP3CB, 0.13)	(CAMK2D, 0.121)	(HDAC5, 0.12)	(CAMK2A, 0.042)	(CAMK2G, 0.036)	(ESRRA, 0.03)	(CAMK4, 0.008)	(PPARA, 0.008)	(CALM2, -0.004)	(MEF2B, -0.03)	(PPP3CC, -0.056)	(CAMK1, -0.072)	(MEF2D, -0.079)	(SLC2A4, -0.082)	(MEF2C, -0.121)	(YWHAH, -0.131)	(CALM3, -0.138)
1166	androgen metabolism (GO:0008209)	2	0.867	1	(SRD5A2, 0.036)	(AKR1C4, -0.175)
1168	DNA damage induced protein phosphorylation (GO:0006975)	2	0.87	1	(MAP2K6, 0)	(MAPK12, -0.002)
1169	transcription-coupled nucleotide-excision repair (GO:0006283)	4	0.868	1	(XAB2, 0.171)	(ERCC3, 0.155)	(ERCC5, -0.062)	(ERCC2, -0.062)
1170	hbxPathway BioCarta	8	0.869	1	(SOS1, 0.335)	(HRAS, 0.321)	(SHC1, 0.293)	(GRB2, 0.17)	(CREB1, 0.066)	(HBXIP, 0.066)	(SRC, -0.008)	(PTK2B, -0.204)
1171	ST T Cell Signal Transduction Signalling Transduction KE	43	0.871	1	(NCK1, 1.37)	(NFKBIB, 0.809)	(NFKBIE, 0.749)	(CSK, 0.34)	(PAK4, 0.335)	(DAG1, 0.335)	(RASGRP1, 0.313)	(ITPKB, 0.231)	(NFKBIL2, 0.175)	(RAF1, 0.168)	(PAK3, 0.165)	(PAK6, 0.138)	(SOS1, 0.122)	(PAK2, 0.101)	(FBXW7, 0.096)	(NFKB2, 0.092)	(PTPRC, 0.053)	(CBL, 0.034)	(GRB2, 0.006)	(LAT, 0)	(VAV1, 0)	(NFKBIA, 0)	(CTLA4, 0)	(LCP2, 0)	(SOS2, 0)	(PLCG1, 0)	(PAK1, 0)	(CD3D, 0)	(RASGRP3, 0)	(EPHB2, 0)	(NFKB1, 0)	(MAPK1, 0)	(NFKBIL1, 0)	(LCK, -0.008)	(RASGRP2, -0.009)	(CD28, -0.015)	(ITPKA, -0.037)	(GRAP2, -0.038)	(ITK, -0.046)	(NFAT5, -0.048)	(ZAP70, -0.073)	(PAK7, -0.092)	(DTYMK, -0.213)
1171	RNA catabolism (GO:0006401)	13	0.871	1	(RNASE2, 0.728)	(PABPC4, 0.65)	(ANG, 0.278)	(RNASEH1, 0.095)	(PPP1R8, 0.038)	(ISG20, 0.035)	(RNASEH2A, 0.032)	(HNRPD, 0.015)	(ELAVL1, -0.014)	(RNH1, -0.041)	(RNASE3, -0.053)	(RNASE6, -0.11)	(RNASET2, -0.146)
1171	flumazenilPathway Flumazenil is a benzodiazepine receptor antagonist that may induce protective preconditioning in ischemic cardiomyocytes.	9	0.871	1	(GABRA5, 0.984)	(GABRA1, 0.33)	(GABRA2, 0.322)	(SOD1, 0.179)	(GABRA4, 0.045)	(GABRA3, -0.045)	(GPX1, -0.072)	(PRKCE, -0.107)	(GABRA6, -0.146)
1174	ST GRANULE CELL SURVIVAL PATHWAY Signalling Transduction KE	27	0.872	1	(CXCL2, 0.916)	(MAPK10, 0.803)	(CAMP, 0.536)	(APC, 0.401)	(DAG1, 0.375)	(CREB5, 0.321)	(ITPKB, 0.279)	(GNAQ, 0.176)	(CERK, 0.142)	(CREB1, 0.123)	(MAPK9, 0.1)	(MAP2K7, 0.072)	(MAPK8IP1, 0.053)	(MAPK8IP2, 0.045)	(MAPK1, 0.037)	(MAPK8, 0.023)	(JUN, 0.021)	(EPHB2, 0)	(FOS, -0.02)	(PACAP, -0.022)	(MAPK8IP3, -0.023)	(MAP2K4, -0.033)	(CREB3, -0.066)	(CASP3, -0.086)	(ITPKA, -0.091)	(ASAH1, -0.117)	(IL8RB, -0.134)
1174	arapPathway ADP-ribosylation factors (ARFs), members of the Ras superfamily, regulate eukaryotic vesicular trafficking and activate phospholipase D's.	20	0.872	1	(ARFGAP3, 0.751)	(PSCD2, 0.443)	(CENTD2, 0.348)	(KDELR2, 0.343)	(ARFGEF2, 0.323)	(DDEF2, 0.309)	(KDELR1, 0.285)	(CLTB, 0.048)	(CLTA, 0.042)	(PSCD3, 0.031)	(GPLD1, 0.02)	(KDELR3, 0.013)	(GBF1, 0.01)	(ARFGAP1, 0.009)	(CENTD1, -0.003)	(COPA, -0.01)	(ARF1, -0.074)	(DDEF1, -0.086)	(PSCD1, -0.099)	(PSCD4, -0.105)
1174	macrophage chemotaxis (GO:0048246)	3	0.872	1	(CKLF, 0.536)	(SFTPD, -0.105)	(SAA1, -0.269)
1174	post-chaperonin tubulin folding pathway (GO:0007023)	2	0.872	1	(TBCA, -0.078)	(TBCC, -0.133)
1178	hemocyte development (sensu Arthropoda) (GO:0007516)	6	0.873	1	(RAB3D, 0.396)	(PRL, 0.15)	(MAL, 0.096)	(RPS19, 0.078)	(RAG1, -0.008)	(MAP4K2, -0.214)
1179	positive regulation of interleukin-13 biosynthesis (GO:0045368)	2	0.874	1	(IRF4, 0.25)	(TLR4, -0.387)
1180	ST Type I Interferon Pathway Signalling Transduction KE	9	0.875	1	(ISGF3G, 1.021)	(IFNB1, 0.404)	(REG1A, 0.206)	(STAT1, -0.01)	(JAK1, -0.049)	(TYK2, -0.112)	(IFNAR1, -0.154)	(STAT2, -0.177)	(PTPRU, -0.193)
1181	GATA1 WEISS Weiss et al 2003	24	0.876	1	(HEBP2, 1.355)	(TFRC, 0.763)	(GSTT2, 0.319)	(KLF1, 0.226)	(GYPA, 0.225)	(PPOX, 0.166)	(MAFF, 0.151)	(BACH1, 0.15)	(HEBP1, 0.141)	(MAFG, 0.091)	(SERPINI1, 0.048)	(UROS, 0.045)	(TFR2, 0.04)	(FTL, 0.024)	(HBZ, 0.006)	(MAFB, 0.005)	(SLC12A5, 0)	(HMBS, -0.002)	(EPB49, -0.069)	(NFE2, -0.069)	(ANK1, -0.113)	(HBA2, -0.114)	(MAFK, -0.117)	(HBB, -0.167)
1182	mRNA splice site selection (GO:0006376)	7	0.877	1	(SFRS5, 0.676)	(CUGBP1, 0.399)	(SFRS9, 0.319)	(SFRS8, -0.064)	(FUSIP1, -0.145)	(SFRS1, -0.184)	(SFRS6, -0.204)
1182	cholesterol catabolism (GO:0006707)	2	0.877	1	(CYP46A1, -0.122)	(CEL, -0.153)
1184	negative regulation of adenylate cyclase activity (GO:0007194)	15	0.878	1	(GNAI3, 0.605)	(GRM2, 0.365)	(ADRA2A, 0.355)	(GABBR1, 0.355)	(GALR3, 0.211)	(GNAI2, 0.091)	(GALR1, 0.057)	(GRM7, 0.032)	(GPR51, 0.002)	(EDNRB, -0.015)	(LTB4R2, -0.034)	(GRM8, -0.04)	(GRM3, -0.044)	(GRM4, -0.056)	(CCR2, -0.093)
1185	macrophage differentiation (GO:0030225)	2	0.882	1	(CSF1, 0.001)	(CDC42, -0.004)
1186	ST Wnt Ca2 cyclic GMP Pathway Signalling Transduction KE	20	0.879	1	(ITPR1, 0.609)	(DAG1, 0.416)	(ITPKB, 0.279)	(CAMK2B, 0.279)	(ITPR2, 0.185)	(PDE6A, 0.178)	(CAMK2D, 0.118)	(SLC6A13, 0.102)	(CAMK2A, 0.085)	(ITPR3, 0.073)	(PDE6G, 0.057)	(CAMK2G, 0.054)	(NFAT5, 0.015)	(PDE6C, -0.002)	(PDE6H, -0.052)	(PDE6D, -0.073)	(TF, -0.111)	(ITPKA, -0.112)	(BF, -0.115)	(PDE6B, -0.129)
1187	imprinting (GO:0006349)	3	0.88	1	(DNMT3A, 0.072)	(DIRAS3, -0.061)	(IGF2, -0.099)
1188	cdc42racPathway PI3 kinase stimulates cell migration by activating cdc42, which activates ARP2/3, which in turn promotes formation of new actin fibers.	14	0.881	1	(PIK3R1, 0.751)	(PIK3CA, 0.641)	(RAC1, 0.411)	(ACTR3, 0.234)	(WASL, 0.159)	(ARPC3, 0.067)	(ARPC4, 0.064)	(ARPC1A, 0.06)	(PDGFRA, 0.007)	(ARPC1B, -0.025)	(ARPC2, -0.066)	(PAK1, -0.119)	(ACTR2, -0.128)	(CDC42, -0.229)
1189	gamma-aminobutyric acid signaling pathway (GO:0007214)	9	0.883	1	(GABBR1, 0.53)	(GABRE, 0.456)	(GABRA1, 0.243)	(GABRA2, 0.172)	(GABRA3, -0.008)	(GABRA4, -0.043)	(GABRB2, -0.085)	(GABRG2, -0.09)	(GABRR1, -0.114)
1190	SA MMP CYTOKINE CONNECTION SigmaAldrich	14	0.884	1	(TNF, 0.657)	(IL6R, 0.588)	(IL1B, 0.547)	(TNFRSF8, 0.266)	(CD44, 0.18)	(TNFRSF1B, 0.106)	(CSF1, 0.099)	(SELL, -0.02)	(TNFSF8, -0.024)	(SPN, -0.074)	(TGFB1, -0.077)	(ACE, -0.096)	(TNFRSF1A, -0.138)	(TGFB2, -0.139)
1190	neuropeptide signaling pathway (GO:0007218)	7	0.884	1	(NPFF, 0.291)	(GALR3, 0.289)	(HCRTR1, 0.089)	(AGRP, 0.085)	(GALR1, 0.045)	(ECEL1, -0.035)	(HCRTR2, -0.083)
1190	dopamine receptor signaling pathway (GO:0007212)	3	0.884	1	(DRD1IP, 0.291)	(DRD4, -0.113)	(DRD3, -0.171)
1193	nkcellsPathway BioCarta	19	0.886	1	(PIK3R1, 0.661)	(PIK3CA, 0.553)	(MAPK3, 0.544)	(SYK, 0.339)	(KLRC4, 0.29)	(IL18, 0.267)	(RAC1, 0.25)	(KLRC2, 0.161)	(MAP2K1, 0.157)	(LAT, 0.085)	(B2M, 0.074)	(KLRC3, 0.007)	(VAV1, 0.004)	(PTPN6, -0.009)	(ITGB1, -0.04)	(HLA-A, -0.056)	(KLRD1, -0.081)	(PAK1, -0.094)	(PTK2B, -0.119)
1193	mRNA editing (GO:0006381)	3	0.886	1	(ADARB2, 0.348)	(HNRPAB, -0.072)	(APOBEC1, -0.238)
1195	BMP signaling pathway (GO:0030509)	2	0.887	1	(SMAD5, -0.023)	(SMAD1, -0.253)
1196	protein amino acid acetylation (GO:0006473)	3	0.888	1	(GCN5L2, 0.29)	(ING4, 0.081)	(PCAF, -0.31)
1197	nucleosome spacing (GO:0016584)	2	0.889	1	(SMARCA5, -0.155)	(HBXAP, -0.316)
1198	fructose 6-phosphate metabolism (GO:0006002)	4	0.894	1	(GFPT2, 0.235)	(GFPT1, 0.043)	(MPI, -0.048)	(PFKL, -0.098)
1199	ceramide metabolism (GO:0006672)	5	0.895	1	(CERK, 0.412)	(NSMAF, 0.122)	(PPP2R1B, -0.014)	(ASAH1, -0.075)	(SGPL1, -0.218)
1199	chaperone-mediated protein complex assembly (GO:0051131)	2	0.895	1	(APCS, 0.046)	(CCT6B, -0.348)
1201	natriuresis (GO:0030147)	3	0.891	1	(NPR1, 0)	(NPPB, 0)	(KNG1, -0.001)
1202	complement activation, lectin pathway (GO:0001867)	2	0.896	1	(MBL2, -0.145)	(KRT1, -0.163)
1203	ahspPathway Alpha-hemoglobin stabilizing protein (AHSP) prevents precitipation of hemoglobin alpha-subunits.	12	0.898	1	(FECH, 1.01)	(ALAD, 0.589)	(ALAS1, 0.3)	(ERAF, 0.235)	(UROS, 0.071)	(ALAS2, -0.048)	(HMBS, -0.061)	(UROD, -0.082)	(GATA1, -0.084)	(HBA1, -0.144)	(HBB, -0.176)	(HBA2, -0.22)
1203	ossification (GO:0001503)	10	0.898	1	(SPP1, 0.606)	(SPARC, 0.215)	(DMP1, 0.158)	(CALCR, 0.115)	(DSPP, 0.11)	(OSTF1, 0.019)	(RUNX2, 0.006)	(STATH, -0.034)	(MGP, -0.042)	(CASR, -0.05)
1203	SA BONE MORPHOGENETIC SigmaAldrich	4	0.898	1	(BMPR1B, 0.422)	(BMPR1A, 0.093)	(BMPR2, -0.201)	(BMP1, -0.28)
1206	lipid transport (GO:0006869)	7	0.9	1	(ABCG1, 0.333)	(SLCO2A1, 0.326)	(APOF, 0.008)	(APOE, 0.003)	(CHKA, -0.036)	(PSAP, -0.086)	(APOA4, -0.105)
1207	intermediate filament cytoskeleton organization and biogenesis (GO:0045104)	2	0.901	1	(ERBB2IP, -0.018)	(DST, -0.28)
1208	embryonic pattern specification (GO:0009880)	2	0.906	1	(SMAD5, -0.057)	(SMAD1, -0.192)
1209	chemosensory behavior (GO:0007635)	3	0.907	1	(OBP2B, 0.122)	(CASR, -0.068)	(TAS2R1, -0.204)
1210	bbcellPathway Fas ligand expression by T cells induces apoptosis in Fas-expressing, inactive B cells.	4	0.909	1	(HLA-DRB1, 0.435)	(HLA-DRA, -0.103)	(CD28, -0.211)	(CD4, -0.267)
1211	ST Ga12 Pathway Signalling Transduction KE	23	0.91	1	(PLD1, 0.763)	(RASAL1, 0.431)	(MAP2K5, 0.365)	(MYEF2, 0.27)	(RAF1, 0.252)	(F2, 0.235)	(PLD3, 0.156)	(F2RL1, 0.142)	(JUN, 0.057)	(MAPK8, 0.048)	(MAPK7, 0.039)	(TEC, 0.025)	(MAPK1, 0.024)	(PLD2, 0.02)	(VAV1, 0.016)	(DLG4, 0)	(SRC, -0.029)	(F2RL2, -0.039)	(BF, -0.041)	(PTK2, -0.043)	(F2RL3, -0.082)	(EPHB2, -0.094)	(BTK, -0.181)
1211	prostaglandin biosynthesis (GO:0001516)	5	0.91	1	(CD74, 0.454)	(PTGDS, 0.017)	(PTGS1, -0.003)	(PTGES3, -0.125)	(MIF, -0.209)
1213	muscle contraction (GO:0006936)	67	0.912	1	(GAMT, 0.589)	(FER1L3, 0.46)	(RYR1, 0.446)	(CRYAB, 0.382)	(HRC, 0.338)	(CHRNA1, 0.325)	(ASPH, 0.283)	(DYSF, 0.256)	(SCN7A, 0.256)	(SNTB1, 0.243)	(GENX-3414, 0.236)	(DAG1, 0.236)	(VIPR1, 0.196)	(FLII, 0.186)	(CHRNE, 0.177)	(GJA7, 0.143)	(P2RXL1, 0.046)	(TRDN, 0.014)	(UTS2, 0)	(TBXA2R, 0)	(MYL3, 0)	(FXYD1, 0)	(PABPN1, 0)	(SSPN, 0)	(CHRNG, 0)	(DMPK, 0)	(PLN, 0)	(CACNA1S, 0)	(DES, 0)	(KCNMA1, 0)	(GNAO1, 0)	(KCNQ1, 0)	(KCNE2, 0)	(KCNA1, 0)	(GALR2, 0)	(SNTA1, 0)	(SLC6A8, 0)	(UTRN, 0)	(ROCK2, 0)	(KCNJ12, 0)	(KCNH2, 0)	(CKMT2, 0)	(KCNE1, 0)	(CHRND, 0)	(SLC8A1, 0)
1213	regulation of mitosis (GO:0007088)	11	0.912	1	(NEK2, 1.021)	(PKMYT1, 0.294)	(RCC1, 0.14)	(SKB1, 0.092)	(CDC2L5, 0.062)	(CENPF, -0.001)	(CDC25C, -0.096)	(CDC16, -0.123)	(PIN1, -0.153)	(TERF1, -0.172)	(YWHAH, -0.184)
1215	nucleoside transport (GO:0015858)	3	0.913	1	(SLC29A1, 0.066)	(SLC29A2, -0.173)	(SLC28A1, -0.245)
1215	mRNA cleavage (GO:0006379)	3	0.913	1	(CSTF2, -0.034)	(CPSF1, -0.045)	(CSTF1, -0.226)
1215	phosphate transport (GO:0006817)	2	0.913	1	(SLC34A1, -0.15)	(SLC17A1, -0.228)
1218	elevation of cytosolic calcium ion concentration (GO:0007204)	36	0.914	1	(GNA15, 0.764)	(AGTR1, 0.593)	(CCR1, 0.426)	(EDNRA, 0.343)	(CCKBR, 0.308)	(EDG2, 0.288)	(P2RY4, 0.265)	(C5R1, 0.219)	(EDG7, 0.213)	(CCR6, 0.187)	(OPRL1, 0.14)	(EDG4, 0.075)	(CALCA, 0.034)	(F2RL1, 0.023)	(CCKAR, 0)	(AVPR1A, 0)	(SAA1, 0)	(EDG6, 0)	(GPR24, 0)	(C3AR1, 0)	(CXCR3, 0)	(GALR2, 0)	(CXCL13, 0)	(CCR9, 0)	(CCR8, 0)	(XCR1, 0)	(CCR3, 0)	(CCR2, 0)	(CACNA1A, 0)	(AVPR1B, 0)	(CCR4, 0)	(CCR7, -0.011)	(BDKRB1, -0.011)	(DRD1, -0.017)	(BDKRB2, -0.028)	(CYSLTR1, -0.091)
1219	tall1Pathway BioCarta	13	0.915	1	(TRAF5, 0.975)	(TRAF3, 0.474)	(TNFSF13, 0.174)	(TNFRSF13B, 0.158)	(TNFRSF17, -0.003)	(NFKB1, -0.05)	(RELA, -0.053)	(MAPK8, -0.054)	(CHUK, -0.082)	(MAPK14, -0.106)	(TRAF2, -0.166)	(TRAF6, -0.17)	(MAP3K14, -0.183)
1220	tachykinin signaling pathway (GO:0007217)	4	0.916	1	(TACR1, 0.089)	(TACR3, 0.005)	(TAC3, -0.003)	(TACR2, -0.054)
1220	receptor guanylyl cyclase signaling pathway (GO:0007168)	4	0.916	1	(GUCY2D, 0.275)	(GUCA1B, -0.063)	(GUCY2C, -0.086)	(GUCY2F, -0.263)
1220	clustering of voltage-gated sodium channels (GO:0045162)	2	0.916	1	(AGRN, -0.097)	(NRCAM, -0.304)
1223	visual perception (GO:0007601)	101	0.917	1	(WFS1, 0.932)	(FOXC1, 0.672)	(PAX6, 0.561)	(RPGR, 0.426)	(CDS1, 0.422)	(CNGA1, 0.372)	(PAX2, 0.351)	(SORD, 0.311)	(CRYAB, 0.28)	(TGFBI, 0.255)	(CRYBB2, 0.236)	(CYP1B1, 0.236)	(NRL, 0.218)	(UNC119, 0.171)	(SIX3, 0.115)	(NDP, 0.082)	(RS1, 0.024)	(EYA3, 0)	(PDE6D, 0)	(EML1, 0)	(COL18A1, 0)	(RABGGTB, 0)	(TULP1, 0)	(ARR3, 0)	(PDE6H, 0)	(EML2, 0)	(ATXN7, 0)	(TACSTD2, 0)	(CLNS1A, 0)	(ABCA4, 0)	(FSCN2, 0)	(PITPNA, 0)	(NR2E3, 0)	(GNAT1, 0)	(OPA1, 0)	(OCLM, 0)	(ROM1, 0)	(GJA8, 0)	(CRYBA1, 0)	(CRYGD, 0)	(TBL1X, 0)	(VMD2, 0)	(PDE6A, 0)	(GUCA1A, 0)	(RP2, 0)
1223	ANTI CD44 UP Hogerkorp et al 2003	24	0.917	1	(STX1A, 0.649)	(NBL1, 0.346)	(ATP1A2, 0.331)	(PDE6A, 0.252)	(GCNT2, 0.224)	(SH3BP2, 0.16)	(RGS3, 0.158)	(ECGF1, 0.157)	(PYGL, 0.147)	(AQP1, 0.146)	(MLLT3, 0.083)	(IL1A, 0.079)	(ALB, 0.07)	(CAMK2D, 0.057)	(SOX5, 0.039)	(ADRB2, 0.03)	(AFAP, 0.011)	(CDKL5, 0)	(SERPINC1, -0.018)	(IF, -0.041)	(MAPK14, -0.058)	(PIGA, -0.078)	(MITF, -0.085)	(PLG, -0.096)
1225	regulation of neuron differentiation (GO:0045664)	2	0.919	1	(NLGN1, -0.065)	(YWHAH, -0.333)
1226	defense response to bacteria (GO:0042742)	7	0.92	1	(CAMP, 0.822)	(TLR3, 0.099)	(STAB1, -0.085)	(TLR6, -0.095)	(NOS2A, -0.125)	(PFC, -0.126)	(LALBA, -0.239)
1226	neurotransmittersPathway BLACK	6	0.92	1	(HDC, 0.327)	(PNMT, 0.309)	(TPH1, 0.062)	(DBH, -0.112)	(GAD1, -0.171)	(TH, -0.218)
1226	tubbyPathway BioCarta	6	0.92	1	(GNAQ, 0.234)	(TUB, 0.164)	(GNB1, 0.085)	(GNGT1, -0.026)	(PLCB1, -0.057)	(HTR2C, -0.205)
1226	sphingolipid metabolism (GO:0006665)	2	0.92	1	(SPTLC1, -0.14)	(TDE2, -0.303)
1230	diuresis (GO:0030146)	3	0.912	1	(NPPB, 0.001)	(NPR1, 0)	(KNG1, -0.001)
1231	learning (GO:0007612)	2	0.922	1	(DLG4, -0.094)	(FYN, -0.483)
1232	MAP kinase activity GenMAPP	8	0.924	1	(MAPK3, 0.86)	(MAPK7, 0.145)	(MAPK1, 0)	(MAPK12, -0.075)	(MAPK14, -0.092)	(MAPK11, -0.12)	(MAPK13, -0.16)	(MAPK4, -0.18)
1233	heart development (GO:0007507)	19	0.927	1	(DVL3, 0.592)	(ERBB2, 0.587)	(SRI, 0.341)	(NKX2-5, 0.257)	(TDGF1, 0.214)	(HAND1, 0.093)	(MKKS, 0.082)	(NCOA6, 0.03)	(GJA1, 0.007)	(GATA4, 0)	(PDLIM5, -0.017)	(ECE2, -0.024)	(POU6F1, -0.049)	(CASQ2, -0.052)	(TBX1, -0.125)	(TAZ, -0.131)	(DVL1, -0.137)	(IRX4, -0.176)	(SHOX2, -0.182)
1233	MYC WT Myc wild type	9	0.927	1	(IVNS1ABP, 0.3)	(CASK, 0.266)	(YPEL1, 0.146)	(VPS45A, 0.096)	(UQCRC1, 0.074)	(KIAA0652, 0.044)	(SIRT2, -0.158)	(ACTR2, -0.201)	(KCNJ10, -0.215)
1233	telomere maintenance (GO:0000723)	3	0.927	1	(TEP1, 0.011)	(TERT, -0.062)	(PTGES3, -0.185)
1236	establishment and/or maintenance of chromatin architecture (GO:0006325)	6	0.929	1	(BRCA2, 0.203)	(SAFB, 0.072)	(HMGA2, 0.036)	(EZH2, -0.004)	(HMGB1, -0.061)	(SATB1, -0.178)
1237	no2il12Pathway BioCarta	17	0.93	1	(IL12RB2, 1.012)	(JAK2, 0.471)	(IL12A, 0.279)	(IFNG, 0.245)	(CCR5, 0.206)	(CD2, 0.093)	(CD3E, 0.09)	(IL12B, 0.068)	(CXCR3, 0.036)	(STAT4, 0.033)	(CD3G, 0.02)	(CD3D, -0.051)	(CD4, -0.091)	(TYK2, -0.097)	(NOS2A, -0.099)	(IL12RB1, -0.113)	(CD3Z, -0.122)
1238	ccr3Pathway CCR3 is a G-protein coupled receptor that recruits eosinophils to inflammation sites via chemokine ligands.	22	0.931	1	(PRKCA, 0.646)	(MAPK3, 0.435)	(GNAS, 0.324)	(PIK3C2G, 0.251)	(RAF1, 0.239)	(CFL1, 0.239)	(GNAQ, 0.182)	(HRAS, 0.133)	(MAP2K1, 0.12)	(MAPK1, 0.116)	(NOX1, 0.1)	(PRKCB1, 0.083)	(GNB1, 0.036)	(LIMK1, 0.024)	(GNGT1, -0.009)	(PPP1R12B, -0.011)	(ROCK2, -0.064)	(MYL2, -0.077)	(CCL11, -0.081)	(CCR3, -0.136)	(PLCB1, -0.137)	(PTK2, -0.139)
1239	ctla4Pathway T cell activation requires interaction with an antigen-MHC-I complex on an antigen-presenting cell (APC), as well as CD28 interaction with the APC's CD80 or 86.	20	0.932	1	(IL2, 0.642)	(PIK3R1, 0.633)	(PIK3CA, 0.559)	(CD80, 0.165)	(HLA-DRB1, 0.162)	(TRB@, 0.089)	(CD3E, 0.087)	(GRB2, 0.084)	(LCK, 0.056)	(CD86, 0.012)	(ICOS, -0.005)	(CD3G, -0.006)	(ITK, -0.011)	(CD3D, -0.022)	(HLA-DRA, -0.029)	(CTLA4, -0.065)	(PTPN11, -0.074)	(CD28, -0.085)	(CD3Z, -0.086)	(TRA@, -0.11)
1240	parkinPathway BioCarta	8	0.934	1	(GPR37, 0.274)	(UBE2L3, 0.192)	(SNCAIP, 0.166)	(PARK2, 0.029)	(UBE2G1, 0.007)	(SNCA, -0.009)	(UBE2L6, -0.03)	(UBE2G2, -0.222)
1241	Il12Pathway BioCarta	23	0.936	1	(IL12RB2, 0.847)	(JAK2, 0.352)	(CCR5, 0.275)	(IL12A, 0.22)	(IL18, 0.176)	(IL18R1, 0.145)	(IFNG, 0.143)	(ETV5, 0.13)	(TRB@, 0.097)	(JUN, 0.011)	(CXCR3, 0.006)	(IL12B, 0.004)	(MAP2K6, 0.004)	(CD3E, 0.001)	(STAT4, 0)	(CD3D, -0.006)	(MAPK8, -0.013)	(CD3G, -0.035)	(CD3Z, -0.041)	(TYK2, -0.049)	(TRA@, -0.062)	(MAPK14, -0.114)	(IL12RB1, -0.158)
1242	sensory perception (GO:0007600)	11	0.939	1	(CCKBR, 0.573)	(ADORA2A, 0.128)	(OPRL1, 0.116)	(BDKRB2, 0.067)	(OPRK1, 0.045)	(PNOC, 0.017)	(TRPV2, -0.002)	(SCN10A, -0.014)	(NTSR2, -0.032)	(OPRM1, -0.05)	(OPRD1, -0.221)
1242	tcrMoleculePathway BLACK	6	0.939	1	(CD3E, 0.195)	(TRB@, 0.13)	(CD3D, 0.003)	(CD3G, 0.002)	(TRA@, -0.014)	(CD3Z, -0.087)
1242	MAP00430 Taurine and hypotaurine metabolism GenMAPP	4	0.939	1	(GGT1, 0.385)	(BAAT, -0.089)	(GAD1, -0.271)	(GAD2, -0.288)
1242	positive regulation of interferon-gamma biosynthesis (GO:0045078)	3	0.939	1	(IL12B, -0.013)	(TNFRSF7, -0.016)	(EBI3, -0.46)
1246	regulation of heart contraction (GO:0008016)	20	0.941	1	(CYP2J2, 0.862)	(SRI, 0.323)	(TNNI3, 0.254)	(CACNA1H, 0.182)	(TPM1, 0.072)	(KCNE1, 0.034)	(KCNE1L, 0.03)	(KCNJ12, 0.022)	(SCN5A, 0.022)	(DES, 0.003)	(CHRM2, -0.005)	(KCNE2, -0.019)	(RYR2, -0.02)	(ADORA3, -0.027)	(KCNG2, -0.086)	(HSPB7, -0.088)	(CACNA1C, -0.103)	(KCNQ1, -0.114)	(TNNT2, -0.129)	(KCNH2, -0.143)
1246	smooth muscle contraction (GO:0006939)	11	0.941	1	(SMTN, 0.509)	(KCNMB1, 0.254)	(C3AR1, 0.162)	(BDKRB2, 0.109)	(ADRA1A, 0.072)	(CCKAR, 0.005)	(BRS3, -0.006)	(KCNMB2, -0.02)	(KNG1, -0.07)	(MLNR, -0.115)	(GAST, -0.142)
1248	eosinophilsPathway Recruitment of eosinophils in the inflammatory response observed in asthma occurs via the chemoattractant eotaxin binding to the CCR3 receptor.	8	0.942	1	(CCL5, 0.491)	(HLA-DRB1, 0.223)	(IL5, 0.043)	(IL3, -0.041)	(CSF2, -0.052)	(HLA-DRA, -0.067)	(CCL11, -0.078)	(CCR3, -0.17)
1248	microtubule nucleation (GO:0007020)	4	0.942	1	(CENPJ, 0.088)	(TUBGCP5, 0.03)	(TUBG1, -0.099)	(TUBGCP2, -0.257)
1250	generation of action potential (GO:0019228)	3	0.943	1	(KCNMB4, 0.005)	(KCNMB2, -0.064)	(KCNMB3, -0.336)
1251	dopamine receptor, adenylate cyclase activating pathway (GO:0007191)	2	0.933	1	(DRD5, -0.002)	(DRD1, -0.002)
1252	protein kinase cascade (GO:0007243)	47	0.944	1	(MAP3K12, 0.663)	(MKNK2, 0.434)	(DAPK1, 0.423)	(STK17B, 0.334)	(STK38, 0.289)	(RPS6KA5, 0.245)	(NLK, 0.229)	(PINK1, 0.229)	(MAP4K4, 0.166)	(TNIK, 0.153)	(SNF1LK, 0.153)	(ADAM9, 0.152)	(DAPK3, 0.127)	(SGK2, 0.124)	(ITGB1BP1, 0.067)	(MAP4K3, 0.056)	(RPS6KA2, 0.024)	(FYB, 0.017)	(TEC, 0.016)	(MARK1, 0.013)	(ADRB2, 0.008)	(DAPK2, 0)	(BLK, 0)	(SNF1LK2, 0)	(MAPK11, 0)	(RPS6KA4, 0)	(FYN, 0)	(ICK, 0)	(ADRA1A, 0)	(SRC, 0)	(WNK1, 0)	(AKAP11, 0)	(MAPK13, 0)	(MAPK14, 0)	(MAST1, 0)	(STK3, 0)	(C7orf16, 0)	(MAP4K5, 0)	(STK17A, 0)	(MAP4K1, 0)	(STK4, 0)	(MKNK1, 0)	(MARK2, 0)	(MINK1, 0)	(ADRA1B, 0)
1253	muscle myosin BioCarta	14	0.945	1	(MYL6, 0.472)	(MYH11, 0.311)	(MYH4, 0.2)	(MYH6, 0.15)	(MYH1, 0.136)	(MYL9, 0.074)	(MRCL3, 0.073)	(MYL1, 0.049)	(MYH8, 0.044)	(MYL4, 0.027)	(MYL5, -0.006)	(MYL3, -0.081)	(MYO1A, -0.097)	(MYH7, -0.118)
1253	myosinPathway BioCarta	14	0.945	1	(PRKCA, 0.775)	(ROCK1, 0.382)	(ARHGAP5, 0.209)	(GNA13, 0.13)	(GNAQ, 0.121)	(PRKCB1, 0.043)	(GNB1, 0.023)	(GNGT1, 0.016)	(ARHGEF1, -0.017)	(PPP1R12B, -0.047)	(PLCB1, -0.065)	(MYL2, -0.099)	(MYLK, -0.17)	(GNA12, -0.242)
1255	blood coagulation (GO:0007596)	35	0.946	1	(PLAT, 0.814)	(PABPC4, 0.409)	(F7, 0.312)	(F9, 0.31)	(F2R, 0.236)	(ITGA2, 0.229)	(ITGB3, 0.176)	(ENTPD1, 0.173)	(LMAN1, 0.145)	(F13A1, 0.121)	(GNAQ, 0.113)	(ADORA2A, 0.103)	(F10, 0.076)	(TFPI, 0.02)	(PLG, 0)	(PROS1, 0)	(GGCX, 0)	(CD59, 0)	(CD36, 0)	(THBS1, 0)	(THBD, 0)	(TBXAS1, 0)	(F13B, 0)	(F2RL2, 0)	(F2RL3, 0)	(F5, 0)	(HNF4A, 0)	(WAS, 0)	(SERPINE1, 0)	(F8, 0)	(GP9, 0)	(MMRN1, 0)	(C4BPB, -0.025)	(F12, -0.148)	(GNA12, -0.218)
1256	male gonad development (GO:0008584)	11	0.947	1	(DMRT1, 0.673)	(SRD5A2, 0.141)	(LHB, 0.124)	(NCOA4, 0.025)	(ANKRD7, 0.016)	(CSDE1, -0.023)	(MEA1, -0.044)	(SOX15, -0.057)	(NR5A1, -0.059)	(PRKACG, -0.078)	(LHCGR, -0.199)
1257	transcription initiation (GO:0006352)	3	0.95	1	(GTF2H2, 0.012)	(SMARCA5, -0.09)	(HBXAP, -0.281)
1257	rhodopsin mediated signaling (GO:0016056)	3	0.95	1	(GRK1, -0.148)	(SAG, -0.148)	(RHO, -0.207)
1259	transmembrane receptor protein tyrosine phosphatase signaling pathway (GO:0007185)	6	0.951	1	(TRIO, 0.238)	(PTPRD, 0.116)	(PTPRS, 0.033)	(PTN, -0.081)	(PTPRU, -0.189)	(PTPRF, -0.208)
1259	mesodermal cell fate determination (GO:0007500)	3	0.951	1	(TRIM15, -0.12)	(SHH, -0.14)	(KLF4, -0.257)
1261	cation transport (GO:0006812)	6	0.953	1	(PKD2, 0.112)	(HCN2, 0.108)	(TRPC6, 0.073)	(HCN4, -0.076)	(CHRNB1, -0.218)	(PKD2L1, -0.3)
1261	histone deacetylation (GO:0016575)	4	0.953	1	(HDAC11, 0.053)	(PHB, -0.062)	(SIRT2, -0.09)	(HDAC6, -0.151)
1263	feeding behavior (GO:0007631)	18	0.954	1	(NPY1R, 0.872)	(CCKBR, 0.448)	(GALR3, 0.198)	(NPY, 0.118)	(AGRP, 0.096)	(HCRTR1, 0.074)	(HCRTR2, 0.023)	(CCKAR, 0.012)	(NPY2R, 0)	(MC4R, -0.021)	(PMCH, -0.024)	(GCG, -0.033)	(GPR24, -0.053)	(PYY, -0.099)	(GALR2, -0.106)	(HTR2C, -0.126)	(FYN, -0.173)	(PPYR1, -0.19)
1264	glutamate signaling pathway (GO:0007215)	10	0.956	1	(GRIK4, 0.444)	(GRIA3, 0.141)	(GRIK3, 0.118)	(GRIA4, 0.083)	(GRIN2A, 0.001)	(GRIN2B, -0.005)	(GRID2, -0.031)	(GRIK2, -0.076)	(GRIN2C, -0.186)	(GRIK1, -0.196)
1265	glutamate decarboxylation to succinate (GO:0006540)	2	0.957	1	(GAD1, -0.249)	(GAD2, -0.419)
1266	GPCRs Class B Secretin-like GO	24	0.959	1	(EMR2, 0.56)	(CMKOR1, 0.536)	(GPR64, 0.501)	(LPHN2, 0.448)	(PTHR2, 0.257)	(VIPR1, 0.24)	(GIPR, 0.135)	(CALCR, 0.11)	(EMR1, 0.062)	(VIPR2, 0.062)	(CRHR2, 0)	(CD97, -0.004)	(GLP1R, -0.011)	(LPHN3, -0.018)	(CALCRL, -0.033)	(SCTR, -0.035)	(CRHR1, -0.04)	(ELTD1, -0.044)	(GCGR, -0.047)	(GLP2R, -0.056)	(ADCYAP1R1, -0.068)	(GHRHR, -0.085)	(PTHR1, -0.097)	(LPHN1, -0.122)
1266	dcPathway Dendritic cells internalize and present antigen, after which they migrate to lymphocyte-rich tissues and induce T and B cell differentiation.	20	0.959	1	(TLR2, 0.841)	(IFNB1, 0.304)	(IL4, 0.272)	(IL12A, 0.262)	(IFNG, 0.103)	(IL10, 0.09)	(CD2, 0.081)	(IL12B, 0.033)	(IL5, 0.02)	(IL13, 0.015)	(IFNA1, 0.012)	(CSF2, -0.045)	(TLR7, -0.064)	(CD33, -0.064)	(CD5, -0.066)	(CD7, -0.067)	(ANPEP, -0.068)	(IL3, -0.069)	(ITGAX, -0.089)	(TLR4, -0.168)
1268	phototransduction, visible light (GO:0007603)	3	0.961	1	(PDE6B, -0.133)	(ABCA4, -0.258)	(RHO, -0.346)
1269	receptor mediated endocytosis (GO:0006898)	23	0.963	1	(SORL1, 0.455)	(PIK4CB, 0.355)	(IGF2R, 0.307)	(MRC1, 0.264)	(AP1S2, 0.201)	(SCARF1, 0.121)	(LRP1B, 0.112)	(LRP2, 0.098)	(ASGR1, 0.046)	(RAMP3, 0.042)	(M6PR, 0.022)	(ADRB2, 0.02)	(STAB1, 0.009)	(AP1S1, 0)	(MSR1, 0)	(DNM1, 0)	(LRP3, -0.002)	(CLTCL1, -0.004)	(PICALM, -0.019)	(SFTPD, -0.056)	(FOLR1, -0.059)	(HFE, -0.088)	(RAMP2, -0.106)
1270	potassium ion transport (GO:0006813)	52	0.964	1	(KCNN4, 0.826)	(KCNK5, 0.523)	(KCNJ4, 0.339)	(KCNAB1, 0.33)	(ATP1A1, 0.243)	(ABCC8, 0.229)	(ATP1A2, 0.219)	(KCNK1, 0.191)	(KCNS3, 0.153)	(KCNJ15, 0.138)	(KCNF1, 0.104)	(KCNMB1, 0.073)	(KCNB2, 0)	(KCNK4, 0)	(KCNG2, 0)	(KCNMB3, 0)	(KCNA3, 0)	(KCNQ3, 0)	(KCNAB3, 0)	(KCNQ1, 0)	(KCNE2, 0)	(KCNA1, 0)	(KCNQ2, 0)	(KCNJ8, 0)	(ATP1A3, 0)	(CHP, 0)	(KCNJ12, 0)	(KCNJ5, 0)	(KCNH2, 0)	(KCND3, 0)	(KCNC4, 0)	(KCNK3, 0)	(KCNK7, 0)	(KCNA5, 0)	(KCNE1, 0)	(KCNH4, 0)	(KCNC3, 0)	(KCNA6, 0)	(KCNN1, 0)	(KCNA2, 0)	(KCNH1, 0)	(KCNJ3, 0)	(ABCC9, 0)	(KCNJ1, 0)	(KCNQ4, 0)
1271	tcapoptosisPathway BioCarta	9	0.965	1	(CCR5, 0.369)	(CD3E, 0.135)	(TRB@, 0.126)	(CD3G, 0.04)	(CD3D, 0.016)	(TRA@, -0.024)	(CD28, -0.082)	(CD4, -0.111)	(CD3Z, -0.118)
1272	CR CANCER TESTIS PNAS 2003	11	0.966	1	(MAGEA9, 0.439)	(BAGE, 0.207)	(SSX1, 0.11)	(GAGE1, 0.107)	(SSX2, 0.064)	(TESK1, 0.001)	(CTAG2, -0.065)	(MAGEA10, -0.068)	(MAGEA3, -0.137)	(MAGEA8, -0.169)	(MAGEA12, -0.175)
1273	sensory perception of sound (GO:0007605)	29	0.968	1	(COL4A3, 0.454)	(OTOR, 0.393)	(COCH, 0.241)	(ZNF354A, 0.23)	(DIAPH1, 0.216)	(ATP6V1B1, 0.149)	(OTOF, 0.137)	(ALDH7A1, 0.063)	(SLC26A4, 0.059)	(TIMM13, 0.03)	(MYO7A, 0.025)	(TBL1X, 0.01)	(LARGE, 0.009)	(TECTA, 0.004)	(EML2, 0)	(EYA1, 0)	(KCNQ1, 0)	(PAX3, 0)	(KCNE1, 0)	(WDR1, 0)	(DFNA5, 0)	(MYO15A, 0)	(TIMM9, -0.006)	(MYO6, -0.015)	(TIMM8B, -0.016)	(JAG2, -0.018)	(POU3F4, -0.047)	(KCNQ4, -0.073)	(POU4F3, -0.13)
1273	hemostasis (GO:0007599)	5	0.968	1	(HPS4, 0.226)	(FLI1, 0.08)	(NFE2, -0.184)	(AVPR2, -0.218)	(GPI, -0.263)
1275	tsp1Pathway BioCarta	7	0.969	1	(THBS1, 0.361)	(JUN, 0.177)	(CD36, 0.025)	(MAPK14, -0.029)	(FOS, -0.086)	(CASP3, -0.152)	(FYN, -0.315)
1275	macrophage activation (GO:0042116)	2	0.969	1	(TLR6, -0.21)	(TLR4, -0.454)
1277	activation of MAPKKK activity (GO:0000185)	4	0.971	1	(MAP3K7IP1, -0.09)	(GADD45B, -0.097)	(MAP4K1, -0.157)	(GADD45G, -0.314)
1278	GPCRs Class A Rhodopsin-like GO	134	0.972	1	(ADORA2B, 1.007)	(PTGER3, 0.712)	(HTR1B, 0.522)	(NPY1R, 0.423)	(AGTR1, 0.345)	(HTR2B, 0.323)	(P2RY2, 0.304)	(GPR30, 0.297)	(P2RY1, 0.273)	(TSHR, 0.271)	(FBXW2, 0.257)	(CCR1, 0.254)	(FPRL1, 0.236)	(CHRM4, 0.229)	(EDNRA, 0.224)	(GPR4, 0.221)	(CCBP2, 0.218)	(CCKBR, 0.213)	(CMKOR1, 0.206)	(GALR3, 0.12)	(OPN3, 0.102)	(VIPR1, 0.102)	(ADRA2A, 0.083)	(CXCR4, 0.022)	(GPR63, 0.006)	(AVPR1B, 0)	(GALR1, 0)	(AVPR2, 0)	(DRD4, 0)	(GPR17, 0)	(ADRA2C, 0)	(OXTR, 0)	(CCR3, 0)	(NPY5R, 0)	(GPR50, 0)	(HTR2C, 0)	(CCR8, 0)	(DRD3, 0)	(LHCGR, 0)	(PPYR1, 0)	(NMBR, 0)	(MC1R, 0)	(CCR9, 0)	(GALR2, 0)	(AVPR1A, 0)
1279	mRNA catabolism (GO:0006402)	3	0.975	1	(AUH, -0.101)	(ZFP36, -0.168)	(HSPA1B, -0.341)
1280	tcraPathway BioCarta	13	0.981	1	(HLA-DRB1, 0.26)	(PTPRC, 0.196)	(TRB@, 0.113)	(LCK, 0.089)	(CD3E, 0.053)	(CD3G, -0.003)	(ZAP70, -0.029)	(CD3Z, -0.055)	(CD3D, -0.061)	(HLA-DRA, -0.073)	(TRA@, -0.098)	(CD4, -0.175)	(FYN, -0.236)
1281	G-protein signaling, coupled to cAMP nucleotide second messenger (GO:0007188)	20	0.99	1	(GRK5, 0.266)	(CALCA, 0.178)	(ADORA2A, 0.111)	(ADRA1D, 0.106)	(MC4R, 0.037)	(WASF2, 0.022)	(GLP2R, 0.019)	(ADRB2, 0.016)	(GHRH, 0.015)	(FPR1, 0.008)	(GCGR, 0)	(CRHR2, -0.009)	(CHRM2, -0.014)	(ADRB3, -0.017)	(CRHR1, -0.036)	(GALR2, -0.053)	(AVPR2, -0.055)	(PTGER4, -0.061)	(ADRA1B, -0.142)	(CCR3, -0.143)
1282	synaptic transmission (GO:0007268)	136	0.996	1	(LAMB2, 0.584)	(HTR1B, 0.41)	(SYT1, 0.363)	(OMP, 0.243)	(PCDHB3, 0.229)	(UNC119, 0.224)	(GABARAP, 0.224)	(QPRT, 0.222)	(MBP, 0.166)	(SLC1A1, 0.128)	(NOVA1, 0.081)	(CNP, 0.064)	(PCDHB11, 0.045)	(PCDHB6, 0.009)	(UTS2, 0)	(SYN2, 0)	(CHRNA5, 0)	(HCRTR1, 0)	(NCAM1, 0)	(GPR51, 0)	(GRM7, 0)	(SYT5, 0)	(GAD2, 0)	(HTR3A, 0)	(DRD3, 0)	(MAPK1, 0)	(GLRA1, 0)	(FXN, 0)	(HTR7, 0)	(GAD1, 0)	(KCND2, 0)	(CHRNA6, 0)	(GRM4, 0)	(DRD2, 0)	(SCN11A, 0)	(DRD1, 0)	(SLC6A7, 0)	(CHRNA4, 0)	(KCNQ3, 0)	(GABRB2, 0)	(MOG, 0)	(AKAP9, 0)	(KCNMA1, 0)	(SCN2B, 0)	(PIK4CA, 0)
[truncated: 103 more columns]
