# Supplementary material for: The LeFE algorithm: embracing the complexity of gene expression in the interpretation of microarray data
Source: Genome Biol. 2007 Sep 10;8(9):R187. doi: 10.1186/gb-2007-8-9-r187 (PMC2375025; doi:10.1186/gb-2007-8-9-r187)
Supplement: Additional data file 3 — Complete results from the gefitinib demonstration, including gene categories ranked by LeFE computed median permutation t-test P value and individual gene importance scores. [file gb-2007-8-9-r187-S3.xls]

## Sheet: results.gefitinib
SUCCESS
INFORMATION ABOUT YOUR RUN:
Number of Genes:	13066
Number of Ensembles that Matched:	1282
Number of Samples:	26
Gene Expression File:	gefit.gex
Signature File:	gefit.cls
Customer Ensemble File:	None
Identifier Type:	Gene Symbols
Cat Size Range:	2-150 genes
Siganture file interpretation:	Continuous values (Regression)
Execution Time:	2007-06-01 10:58:49
RESULTS:
Ensemble.Rank	Ensemble.Name	Ensemble Size	Median Ensemble p-value	FDR	Original.Ensemble.Order	Importance.Distribution.File.Name	Gene.Importance.Values..gene..importance.
1	ANDROGEN UP GENES na	59	0.003	0.347	1264	1.png	(DBI, 0.052)	(KRT19, 0.029)	(UAP1, 0.016)	(ALDH1A3, 0.008)	(HPGD, 0.007)	(KLK3, 0.006)	(SORD, 0.006)	(IDI1, 0.005)	(FKBP5, 0.004)	(AKAP12, 0.003)	(HMGCS1, 0.003)	(DHCR24, 0.002)	(TMPRSS2, 0.001)	(MAF, 0)	(ELL2, 0)	(LMAN1, 0)	(SCD, 0)	(B2M, 0)	(DCTN3, 0)	(ORM2, 0)	(H1F0, 0)	(GSR, 0)	(AZGP1, 0)	(KLK2, 0)	(PHYH, 0)	(MERTK, 0)	(B4GALT1, 0)	(ID2, 0)	(RBM10, 0)	(ACTN1, 0)	(SRP19, 0)	(HERC3, 0)	(CAMKK2, 0)	(PPAP2A, 0)	(TMEPAI, 0)	(TPD52, 0)	(ITGAV, 0)	(ABCC4, 0)	(SEC24D, 0)	(LIFR, 0)	(APPBP2, 0)	(SAT, 0)	(SNAP25, 0)
2	EGF receptor signaling pathway BioCarta	12	0.004	0.408	881	2.png	(REPS2, 0.07)	(EPS8, 0.049)	(GRB7, 0.042)	(SHC1, 0.008)	(EREG, 0.005)	(EGFR, 0.002)	(GAB1, 0)	(GRB2, -0.001)	(EPS15, -0.001)	(EGF, -0.001)	(NCK2, -0.001)	(SHC3, -0.002)
3	MAP00100 Sterol biosynthesis GenMAPP	10	0.008	0.531	986	3.png	(HMGCR, 0.107)	(NQO2, 0.043)	(IDI1, 0.03)	(FDPS, 0.002)	(SC5DL, 0.001)	(SQLE, 0)	(LSS, 0)	(FDFT1, -0.001)	(MVD, -0.001)	(MVK, -0.002)
4	epidermal growth factor receptor signaling pathway (GO:0007173)	13	0.009	0.531	244	4.png	(REPS2, 0.072)	(EPS8, 0.048)	(GRB7, 0.044)	(EREG, 0.005)	(EGFR, 0.003)	(CBL, 0)	(ERBB2IP, 0)	(GRB2, 0)	(EGF, -0.001)	(EPS15, -0.001)	(GAB1, -0.001)	(SHC3, -0.002)	(RPS6KA5, -0.004)
5	G1/S transition of mitotic cell cycle (GO:0000082)	12	0.01	0.628	370	5.png	(RCC1, 0.142)	(CUL1, 0.064)	(CUL4A, 0.009)	(CDC7, 0.001)	(SKP2, 0.001)	(GSPT1, 0.001)	(BCAT1, 0.001)	(PPP6C, 0)	(CUL2, 0)	(CUL3, 0)	(CUL5, -0.001)	(CDK4, -0.002)
6	positive regulation of I-kappaB kinase/NF-kappaB cascade (GO:0043123)	57	0.013	0.628	63	6.png	(HMOX1, 0.026)	(PDCD11, 0.021)	(BCL10, 0.019)	(LGALS9, 0.012)	(SECTM1, 0.009)	(APOL3, 0.007)	(TRAF5, 0.005)	(GOLT1B, 0.003)	(TSPAN6, 0.002)	(LTBR, 0.001)	(TNFSF10, 0.001)	(FLNA, 0.001)	(TFG, 0)	(TRAF6, 0)	(C11orf15, 0)	(PPP5C, 0)	(CANT1, 0)	(TNFRSF10B, 0)	(FKBP1A, 0)	(RFP2, 0)	(MALT1, 0)	(CASP1, 0)	(FADD, 0)	(ZDHHC17, 0)	(RELA, 0)	(CFLAR, 0)	(RIPK1, 0)	(RIPK2, 0)	(TNFRSF1A, 0)	(CASP8, 0)	(MYD88, 0)	(RHOA, 0)	(BST2, 0)	(MAP3K3, 0)	(F2R, 0)	(EDG2, 0)	(ZDHHC13, 0)	(REL, 0)	(TRAF3IP2, 0)	(IKBKE, 0)	(GJA1, 0)	(BIRC2, 0)	(ATP2C1, 0)
7	cell-cell adhesion (GO:0016337)	5	0.015	0.748	299	7.png	(ANXA9, 0.156)	(CRISP3, 0.013)	(CD2, 0.013)	(EGFR, 0.01)	(C1QR1, -0.002)
8	aspartate catabolism (GO:0006533)	4	0.017	0.915	721	8.png	(DDO, 0.121)	(GOT1, 0.06)	(GOT2, 0.004)	(ASPA, -0.005)
9	calcium-independent cell-cell adhesion (GO:0016338)	15	0.019	0.915	315	9.png	(CLDN7, 0.048)	(CLDN4, 0.046)	(CLDN18, 0.024)	(CLDN3, 0.009)	(CLDN9, 0.004)	(CLDN8, 0.001)	(CLDN11, 0)	(CLDN1, 0)	(CLDN5, 0)	(CLDN16, -0.001)	(CLDN6, -0.001)	(CLDN14, -0.001)	(CLDN10, -0.001)	(CLDN15, -0.002)	(CLDN17, -0.002)
10	regulation of glycolysis (GO:0006110)	2	0.022	0.915	564	10.png	(PFKM, 0.141)	(HSGT1, 0.038)
11	detection of pest, pathogen or parasite (GO:0009596)	5	0.024	0.915	361	11.png	(HLA-DMB, 0.057)	(HLA-DMA, 0.056)	(HLA-G, 0.007)	(HLA-DRB5, 0.003)	(CIITA, -0.004)
12	malatePathway BLACK	4	0.026	0.915	975	12.png	(MDH1, 0.075)	(GOT1, 0.067)	(SLC25A11, -0.004)	(SLC1A3, -0.005)
12	rarPathway BLACK	3	0.026	0.915	1119	13.png	(RARA, 0.059)	(CDK7, 0.044)	(RXRA, 0.008)
14	epidermis development (GO:0008544)	57	0.028	0.931	103	14.png	(KRT15, 0.086)	(EVPL, 0.021)	(FLOT2, 0.01)	(SCEL, 0.008)	(KRT13, 0.005)	(LAMA3, 0.003)	(GJB5, 0.001)	(LAMC2, 0.001)	(FABP5, 0.001)	(KRTHA2, 0.001)	(SPRR1B, 0.001)	(KLK5, 0.001)	(KRTHB5, 0.001)	(KRT14, 0)	(TGM5, 0)	(COL17A1, 0)	(KLK7, 0)	(KRT16, 0)	(KRT9, 0)	(SPRR1A, 0)	(KRTHA4, 0)	(KRT17, 0)	(DSP, 0)	(LAMB3, 0)	(PTCH2, 0)	(PPARD, 0)	(BTD, 0)	(KRTHB3, 0)	(ALDH3A2, 0)	(WAS, 0)	(KRT10, 0)	(FGF7, 0)	(POU2F3, 0)	(KRT2A, 0)	(S100A7, 0)	(CALML5, 0)	(COL7A1, 0)	(STS, 0)	(CTGF, 0)	(HOXB13, 0)	(ATP2A2, 0)	(COL1A1, 0)	(BNC1, 0)
14	regulation of endocytosis (GO:0030100)	2	0.028	0.931	503	15.png	(AP2S1, 0.067)	(ZFYVE16, 0.041)
16	NFKB REDUCED Hinata et al 2003	20	0.03	0.998	1247	16.png	(SCEL, 0.033)	(PPL, 0.024)	(KLK6, 0.022)	(ZNF185, 0.009)	(CEACAM6, 0.009)	(DAPK1, 0.008)	(KIAA0350, 0.004)	(KLK7, 0.003)	(HYAL1, 0)	(UPK1B, 0)	(THBS1, 0)	(DUSP4, 0)	(RGS2, 0)	(DSG3, 0)	(RIMS2, 0)	(SULT2B1, -0.001)	(RUNX1, -0.001)	(PTHLH, -0.001)	(C4BPA, -0.001)	(INA, -0.001)
17	mRNA editing (GO:0006381)	3	0.031	1	635	17.png	(APOBEC1, 0.212)	(ADARB2, 0.016)	(HNRPAB, 0.002)
17	EMT DOWN Jechlinger et al 2003	40	0.031	1	1249	18.png	(CTSH, 0.03)	(CDH1, 0.027)	(JUP, 0.019)	(IRF6, 0.011)	(GRB7, 0.01)	(VAMP8, 0.004)	(RARA, 0.003)	(FLNA, 0.001)	(FBP2, 0.001)	(F3, 0.001)	(ITPR1, 0.001)	(SERPINB5, 0)	(TACSTD1, 0)	(PKP1, 0)	(TIMP3, 0)	(PADI2, 0)	(THBS1, 0)	(NNT, 0)	(FOSB, 0)	(ATF3, 0)	(DUSP1, 0)	(KLF2, 0)	(ITGB5, 0)	(ACTN4, 0)	(TGM2, 0)	(EGR1, 0)	(STAT5A, 0)	(BCL6, 0)	(KITLG, 0)	(EGR2, 0)	(ATP1A1, 0)	(CTGF, 0)	(TIAM1, 0)	(NUMB, 0)	(AMD1, 0)	(SGK, 0)	(ARHGEF1, -0.001)	(HMMR, -0.001)	(TGFB3, -0.001)	(MYH9, -0.002)
19	chloride transport (GO:0006821)	3	0.034	1	98	19.png	(FXYD3, 0.176)	(FXYD1, 0.016)	(GLRA3, 0.005)
19	induction of apoptosis by intracellular signals (GO:0008629)	6	0.034	1	371	20.png	(CUL1, 0.128)	(CUL4A, 0.029)	(CUL2, 0.001)	(CUL5, -0.001)	(CDKN1A, -0.002)	(CUL3, -0.003)
21	energy derivation by oxidation of organic compounds (GO:0015980)	3	0.035	1	670	21.png	(BCS1L, 0.1)	(CRAT, 0.037)	(ACADVL, -0.001)
22	establishment of tissue polarity (GO:0007164)	3	0.039	1	539	22.png	(FZD5, 0.076)	(FZD6, 0.053)	(FZD2, -0.016)
23	regulation of mitosis (GO:0007088)	11	0.047	1	546	23.png	(RCC1, 0.153)	(CENPF, 0.025)	(TERF1, 0.011)	(CDC16, 0.001)	(PIN1, 0)	(CDC25C, 0)	(PKMYT1, -0.001)	(CDC2L5, -0.001)	(YWHAH, -0.001)	(SKB1, -0.001)	(NEK2, -0.004)
24	FRASOR ER DOWN Frasor et al 2004	64	0.048	1	1263	24.png	(BLNK, 0.065)	(CTSH, 0.019)	(BIK, 0.007)	(ERBB2, 0.006)	(IRF6, 0.006)	(RAP1GA1, 0.003)	(KIAA0922, 0.002)	(MATN2, 0.001)	(BCAS1, 0.001)	(SLIT2, 0.001)	(CD24, 0.001)	(STC1, 0)	(CBX6, 0)	(IFI30, 0)	(GNS, 0)	(HIST2H2BE, 0)	(PRPS1, 0)	(DBN1, 0)	(MB, 0)	(FOLH1, 0)	(TGFB2, 0)	(LAMB1, 0)	(ASB9, 0)	(CLU, 0)	(SELENBP1, 0)	(ABCC5, 0)	(MXD4, 0)	(ECH1, 0)	(IER3, 0)	(DUSP1, 0)	(KRT7, 0)	(NDRG1, 0)	(MMD, 0)	(NFRKB, 0)	(IL1R1, 0)	(NELL2, 0)	(FMO5, 0)	(PPP1R3C, 0)	(L1CAM, 0)	(KYNU, 0)	(ARNT2, 0)	(MYO1B, 0)	(INHBB, 0)
25	vesicle docking during exocytosis (GO:0006904)	6	0.049	1	189	25.png	(VAMP3, 0.063)	(VAMP8, 0.043)	(STX18, 0.002)	(VDP, -0.002)	(CPLX2, -0.003)	(VTI1B, -0.003)
26	MAP00020 Citrate cycle TCA cycle GenMAPP	17	0.051	1	980	26.png	(DLD, 0.096)	(MDH1, 0.029)	(OGDH, 0.006)	(CS, 0.004)	(ACLY, 0.001)	(IDH3G, 0)	(MDH2, 0)	(IDH3A, 0)	(IDH2, 0)	(IDH1, 0)	(ACO2, 0)	(FH, 0)	(SDHA, -0.001)	(SDHB, -0.001)	(ACO1, -0.001)	(PCK1, -0.001)	(PC, -0.001)
26	BRCA UP Welcsh et al 2002	40	0.051	1	1260	27.png	(KCNK1, 0.051)	(TITF1, 0.015)	(CCNG2, 0.008)	(VAMP3, 0.007)	(LAMA3, 0.004)	(GALNT3, 0.004)	(KIF2, 0.002)	(EXTL2, 0.002)	(STC1, 0.001)	(FSTL1, 0.001)	(SERPINB1, 0.001)	(CALD1, 0.001)	(P2RX1, 0)	(ADD1, 0)	(IL16, 0)	(LIPA, 0)	(PBP, 0)	(TSNAX, 0)	(RDX, 0)	(IDH1, 0)	(RRM2, 0)	(SEPP1, 0)	(CITED2, 0)	(STAT1, 0)	(ENPP2, 0)	(H1F0, 0)	(LIMS1, 0)	(WRB, 0)	(SEC23A, 0)	(JAK1, 0)	(ZNF148, 0)	(MAP2K1, 0)	(HTATIP, 0)	(APP, 0)	(MGAT2, 0)	(TFPI2, 0)	(ID4, 0)	(PPP1R1A, -0.001)	(NFYC, -0.001)	(CLTB, -0.001)
28	cobalamin transport (GO:0015889)	2	0.054	1	382	28.png	(TCN2, 0.156)	(TCN1, 0.012)
29	protein targeting to lysosome (GO:0006622)	2	0.055	1	725	29.png	(NAGPA, 0.047)	(ZFYVE16, 0.039)
30	rRNA processing (GO:0006364)	11	0.057	1	339	30.png	(PDCD11, 0.109)	(GEMIN4, 0.027)	(NOLC1, 0.003)	(RNU3IP2, 0.002)	(FBL, 0.001)	(DKC1, 0)	(NOL5A, -0.001)	(EXOSC2, -0.001)	(KIAA1008, -0.001)	(EXOSC7, -0.002)	(POP4, -0.007)
30	vesicle targeting (GO:0006903)	4	0.057	1	528	31.png	(AP1M2, 0.116)	(TMED2, 0.02)	(TMED10, 0.004)	(STX5A, -0.009)
32	ketonebodiesPathway BLACK	4	0.061	1	966	32.png	(HMGCL, 0.08)	(ACAT1, 0.03)	(HMGCS2, 0.004)	(BDH, -0.005)
33	cyanate catabolism (GO:0009440)	2	0.063	1	612	33.png	(TST, 0.15)	(MPST, 0.008)
34	mammary gland development (GO:0030879)	3	0.065	1	708	34.png	(ERBB2, 0.061)	(NOTCH4, 0.026)	(TDGF1, 0.01)
35	I-kappaB phosphorylation (GO:0007252)	2	0.067	1	677	35.png	(PRDX4, 0.055)	(CHUK, 0.047)
35	fatty acid metabolism BioCarta	25	0.067	1	904	36.png	(CYP2J2, 0.04)	(PECI, 0.039)	(GNPAT, 0.01)	(FAAH, 0.007)	(DHRS3, 0.002)	(PECR, 0.001)	(ASAH1, 0.001)	(ALOX12, 0)	(CROT, 0)	(FABP1, 0)	(OKL38, 0)	(ACOX3, 0)	(CYP4A11, 0)	(FABP2, 0)	(PPARA, 0)	(PCCA, -0.001)	(LIPE, -0.001)	(FABP7, -0.001)	(FASN, -0.001)	(CD36, -0.001)	(ALOX15B, -0.001)	(ACADSB, -0.001)	(ABCD2, -0.001)	(LPL, -0.001)	(SC4MOL, -0.002)
37	MAP00532 Chondroitin Heparan sulfate biosynthesis GenMAPP	7	0.071	1	1020	37.png	(HS3ST1, 0.155)	(HS3ST3A1, 0.011)	(B4GALT7, 0)	(HS3ST3B1, 0)	(XYLT2, -0.001)	(HS3ST2, -0.001)	(B3GAT3, -0.002)
38	DNA replication, synthesis of RNA primer (GO:0006269)	3	0.073	1	250	38.png	(POLRMT, 0.071)	(PRIM1, 0.037)	(PRIM2A, -0.014)
39	insemination (GO:0007320)	2	0.074	1	214	39.png	(TAC1, 0.053)	(SEMG1, 0.035)
39	fbw7Pathway Cyclin E interacts with cell cycle checkpoint kinase cdk2 to allow transcription of genes required for S phase, including transcription of additional cyclin E.	9	0.074	1	906	40.png	(CUL1, 0.104)	(CCNE1, 0.01)	(TFDP1, 0.004)	(CDK2, 0.002)	(CDC34, 0.001)	(E2F1, -0.001)	(FBXW7, -0.002)	(SKP1A, -0.002)	(RB1, -0.002)
41	protein deubiquitination (GO:0016579)	2	0.077	1	520	41.png	(UCHL1, 0.207)	(USP33, 0.001)
42	homophilic cell adhesion (GO:0007156)	8	0.08	1	402	42.png	(EVA1, 0.122)	(PKD1, 0.015)	(CDH5, 0.01)	(ITGB1, 0)	(TRO, -0.001)	(ROBO1, -0.002)	(ITGA7, -0.002)	(MPZ, -0.004)
43	AR ORTHOS MAPPED TO U133 VIA NETAFFX na	43	0.081	1	1266	43.png	(KCNK1, 0.047)	(AGR2, 0.032)	(FKBP5, 0.01)	(GJB3, 0.005)	(KIAA0251, 0.002)	(CA2, 0.001)	(FDPS, 0.001)	(PEMT, 0)	(AGPAT3, 0)	(ADAM7, 0)	(NUCB2, 0)	(TPMT, 0)	(ADCY8, 0)	(CYB561, 0)	(RRM1, 0)	(ADRA2C, 0)	(BTG3, 0)	(GPX5, 0)	(GPC1, 0)	(GLUL, 0)	(GLDC, 0)	(STMN1, 0)	(GFRA1, 0)	(TCF7, 0)	(FKBP11, 0)	(INDO, 0)	(MAN1A1, 0)	(EBP, 0)	(RAMP3, 0)	(KCNK7, 0)	(PTPRO, 0)	(ENPP1, 0)	(ISG20, 0)	(ALPL, 0)	(MYOM2, 0)	(ISYNA1, 0)	(NCF2, 0)	(FDFT1, 0)	(ACE, -0.001)	(CA4, -0.001)	(KLRB1, -0.001)	(GSTM1, -0.001)	(SC4MOL, -0.001)
44	germ cell migration (GO:0008354)	3	0.082	1	493	44.png	(HMGCR, 0.187)	(PPAP2B, 0.006)	(PPAP2A, -0.004)
45	receptor guanylyl cyclase signaling pathway (GO:0007168)	4	0.083	1	577	45.png	(GUCY2F, 0.084)	(GUCY2C, 0.01)	(GUCY2D, 0.006)	(GUCA1B, -0.002)
46	MAP00400 Phenylalanine tyrosine and tryptophan biosynthesis GenMAPP	8	0.084	1	1009	46.png	(ENO1, 0.066)	(GOT1, 0.033)	(ENO3, 0.003)	(ENO2, 0.001)	(TAT, 0.001)	(GOT2, 0)	(PAH, -0.003)	(BID, -0.004)
47	CR CYTOSKELETON PNAS 2005	23	0.085	1	853	47.png	(SPTB, 0.05)	(VIM, 0.013)	(MAP1B, 0.013)	(GSN, 0.003)	(MUC1, 0.002)	(PFN1, 0.002)	(MAPT, 0.001)	(MSN, 0.001)	(MCF2, 0.001)	(FLNA, 0.001)	(MYL2, 0)	(ACTG1, 0)	(VCL, 0)	(KISS1, 0)	(CETN1, 0)	(TUBA2, 0)	(SPTA1, 0)	(TTN, -0.001)	(MYL3, -0.001)	(TLN1, -0.001)	(TUBA1, -0.001)	(PTCH, -0.002)	(RSN, -0.002)
48	CR TRANSPORT OF VESICLES PNAS 2015	23	0.088	1	862	48.png	(ACTR1A, 0.209)	(RAB3B, 0.006)	(RAB27B, 0.002)	(RAB7L1, 0.001)	(RAB13, 0.001)	(RAB4A, 0.001)	(RAB5A, 0.001)	(RAB26, 0)	(PIK3C3, 0)	(RAB2, 0)	(RAB33A, 0)	(RAB27A, 0)	(RAB5C, 0)	(GOLGA4, 0)	(RAB7, 0)	(AP2M1, 0)	(RAB5B, 0)	(RAB6A, 0)	(AP3D1, 0)	(RAB3A, -0.001)	(RAB31, -0.001)	(RAB11A, -0.001)	(RAB1A, -0.001)
48	p27Pathway BioCarta	13	0.088	1	1081	49.png	(CUL1, 0.072)	(UBE2M, 0.012)	(CKS1B, 0.011)	(CCNE1, 0.008)	(NEDD8, 0.004)	(TFDP1, 0.002)	(SKP2, 0.001)	(CDK2, 0.001)	(E2F1, 0)	(RB1, -0.002)	(SKP1A, -0.002)	(CDKN1B, -0.004)	(RBX1, -0.004)
50	SIG BCR Signaling Pathway SignallingAlliance	45	0.09	1	1146	50.png	(BLNK, 0.094)	(FLOT2, 0.012)	(MAPK3, 0.004)	(CR2, 0.003)	(SHC1, 0.002)	(PIK3R1, 0.002)	(ITPR1, 0.002)	(PPP1R13B, 0)	(NR0B2, 0)	(ITPR3, 0)	(PIK3CD, 0)	(PLCG2, 0)	(AKT3, 0)	(INPP5D, 0)	(SOS1, 0)	(PPP3CC, 0)	(RAF1, 0)	(PDK1, 0)	(SYK, 0)	(GRB2, 0)	(CD19, 0)	(PPP3CB, 0)	(AKT2, 0)	(BCL2, 0)	(MAPK1, 0)	(AKT1, 0)	(CSK, 0)	(GSK3B, 0)	(MAP4K1, 0)	(PIK3CA, 0)	(ITPR2, 0)	(PPP3CA, 0)	(FLOT1, 0)	(BAD, 0)	(VAV1, 0)	(GSK3A, 0)	(CD81, 0)	(SOS2, 0)	(NFATC1, 0)	(LYN, 0)	(CD22, 0)	(BTK, -0.001)	(BCR, -0.001)
51	anion transport (GO:0006820)	6	0.091	1	163	No Graphic Created	(SLC4A2, 0.116)	(VDAC1, 0.005)	(SLC26A3, 0.002)	(VDAC2, 0)	(SLC4A1, 0)	(SLC17A5, -0.002)
52	isoprenoid biosynthesis (GO:0008299)	2	0.093	1	554	No Graphic Created	(IDI1, 0.146)	(MVK, -0.002)
53	Krebs-TCA Cycle BioCarta	27	0.094	1	968	No Graphic Created	(DLD, 0.082)	(MDH1, 0.021)	(OGDH, 0.003)	(CS, 0.002)	(SDHC, 0.001)	(IDH3B, 0.001)	(PDHA1, 0.001)	(PDK4, 0)	(MDH2, 0)	(PC, 0)	(PDK1, 0)	(PDHX, 0)	(SUCLG1, 0)	(PDHB, 0)	(DLAT, 0)	(IDH2, 0)	(ACO2, 0)	(IDH3G, 0)	(SDHB, 0)	(PPM2C, 0)	(PDK3, -0.001)	(FH, -0.001)	(PDK2, -0.001)	(SDHA, -0.001)	(PDHA2, -0.001)	(IDH3A, -0.001)	(SDHD, -0.002)
54	mitotic spindle organization and biogenesis (GO:0007052)	8	0.096	1	334	No Graphic Created	(RCC1, 0.197)	(CSPG6, 0.005)	(KIF11, 0.001)	(UNC84B, -0.001)	(SMC1L1, -0.001)	(RAN, -0.003)	(TUBG1, -0.003)	(TTK, -0.003)
54	ubiquinone biosynthesis (GO:0006744)	2	0.096	1	704	No Graphic Created	(COQ3, 0.137)	(COQ7, -0.002)
56	aldehyde metabolism (GO:0006081)	8	0.097	1	313	No Graphic Created	(AKR7A3, 0.066)	(ALDH3A1, 0.019)	(AKR7A2, 0.011)	(ALDH9A1, 0.002)	(ALDH1A1, 0)	(AKR1A1, -0.001)	(ALDH7A1, -0.003)	(AKR1B10, -0.003)
56	skp2e2fPathway BioCarta	10	0.097	1	1154	No Graphic Created	(CUL1, 0.089)	(CCNE1, 0.01)	(TFDP1, 0.004)	(SKP2, 0.002)	(CDK2, 0.001)	(E2F1, -0.001)	(CDC34, -0.001)	(RB1, -0.002)	(CCNA1, -0.003)	(SKP1A, -0.003)
58	AR MOUSE na	43	0.101	1	1267	No Graphic Created	(KCNK1, 0.046)	(AGR2, 0.032)	(FKBP5, 0.01)	(GJB3, 0.006)	(KIAA0251, 0.002)	(FDPS, 0.001)	(CA2, 0.001)	(PEMT, 0)	(CYB561, 0)	(RAMP3, 0)	(PTPRO, 0)	(TPMT, 0)	(GFRA1, 0)	(BTG3, 0)	(GLUL, 0)	(GLDC, 0)	(STMN1, 0)	(TCF7, 0)	(FKBP11, 0)	(GPX5, 0)	(ENPP1, 0)	(INDO, 0)	(MAN1A1, 0)	(AGPAT3, 0)	(GPC1, 0)	(NUCB2, 0)	(ADCY8, 0)	(ISG20, 0)	(KCNK7, 0)	(ADRA2C, 0)	(RRM1, 0)	(FDFT1, 0)	(MYOM2, 0)	(NCF2, 0)	(CA4, 0)	(ADAM7, 0)	(ALPL, 0)	(GSTM1, -0.001)	(KLRB1, -0.001)	(ISYNA1, -0.001)	(ACE, -0.001)	(EBP, -0.001)	(SC4MOL, -0.001)
59	tRNA transcription (GO:0009304)	2	0.102	1	715	No Graphic Created	(GTF3C1, 0.063)	(BRF1, 0.03)
60	SA B CELL RECEPTOR COMPLEXES SigmaAldrich	24	0.103	1	1130	No Graphic Created	(BLNK, 0.145)	(SHC1, 0.005)	(MAPK3, 0.004)	(VAV3, 0.003)	(VAV2, 0)	(SOS1, 0)	(ELK1, 0)	(MAPK1, 0)	(RAC1, 0)	(FOS, 0)	(PAPPA, 0)	(SYK, 0)	(MAPK8IP3, 0)	(HRAS, 0)	(GRB2, 0)	(RPS6KA1, 0)	(VAV1, -0.001)	(MAP3K1, -0.001)	(RPS6KA3, -0.001)	(ATF2, -0.002)	(LYN, -0.002)	(MAP2K1, -0.002)	(BCR, -0.002)	(JUN, -0.002)
61	fertilization (sensu Metazoa) (GO:0007338)	14	0.104	1	13	No Graphic Created	(MST1R, 0.088)	(CLGN, 0.02)	(DNALI1, 0.003)	(BPY2, 0)	(XKRY, 0)	(CLU, 0)	(ADAM21, -0.001)	(UBXD6, -0.001)	(SPAG1, -0.002)	(SPA17, -0.002)	(ADAM20, -0.002)	(OR10J1, -0.002)	(DAZ1, -0.002)	(GNPDA1, -0.006)
61	gonad development (GO:0008406)	2	0.104	1	558	No Graphic Created	(HMGCR, 0.223)	(MKKS, -0.009)
63	DNA packaging (GO:0006323)	8	0.105	1	303	No Graphic Created	(RCC1, 0.188)	(ARD1A, 0.002)	(HAT1, 0)	(PRM1, -0.001)	(TNP2, -0.001)	(NASP, -0.002)	(PRM2, -0.002)	(MYST3, -0.002)
64	leukocyte adhesion (GO:0007159)	4	0.106	1	392	No Graphic Created	(ITGAE, 0.087)	(SYK, 0.014)	(ITGB2, -0.003)	(TNF, -0.004)
64	mtorPathway BioCarta	23	0.106	1	1064	No Graphic Created	(EIF4G3, 0.054)	(EIF4A1, 0.02)	(PIK3R1, 0.007)	(EIF4B, 0.002)	(MKNK1, 0.002)	(EIF3S10, 0.001)	(FRAP1, 0)	(EIF4G2, 0)	(RPS6, 0)	(TSC1, 0)	(EIF4EBP1, 0)	(EIF4E, 0)	(PPP2CA, 0)	(EIF4A2, 0)	(AKT1, 0)	(PDK2, 0)	(FKBP1A, -0.001)	(EIF4G1, -0.001)	(TSC2, -0.001)	(PIK3CA, -0.001)	(PDPK1, -0.001)	(PTEN, -0.001)	(RPS6KB1, -0.002)
66	MAP kinase activity GenMAPP	8	0.107	1	977	No Graphic Created	(MAPK13, 0.096)	(MAPK3, 0.017)	(MAPK4, 0.002)	(MAPK11, 0.001)	(MAPK1, -0.001)	(MAPK7, -0.004)	(MAPK12, -0.004)	(MAPK14, -0.007)
67	phospholipid biosynthesis (GO:0008654)	2	0.109	1	620	No Graphic Created	(PCYT2, 0.086)	(DGKE, 0.011)
67	krebPathway BioCarta	8	0.109	1	967	No Graphic Created	(MDH1, 0.051)	(OGDH, 0.023)	(CS, 0.015)	(FH, -0.001)	(IDH2, -0.002)	(ACO2, -0.002)	(SUCLA2, -0.002)	(SDHA, -0.005)
69	Matrix Metalloproteinases BioCarta	26	0.11	1	1049	No Graphic Created	(MMP7, 0.037)	(MMP13, 0.035)	(BSG, 0.012)	(TIMP3, 0.001)	(MMP15, 0)	(MMP12, 0)	(MMP27, 0)	(MMP9, 0)	(MMP14, 0)	(TIMP2, 0)	(MMP20, 0)	(MMP19, 0)	(MMP10, 0)	(TNF, 0)	(MMP28, 0)	(MMP8, 0)	(MMP3, 0)	(MMP11, 0)	(TIMP1, 0)	(MMP26, 0)	(MMP17, 0)	(MMP16, -0.001)	(MMP24, -0.001)	(MMP25, -0.001)	(TIMP4, -0.001)	(MMP2, -0.001)
70	ST B Cell Antigen Receptor Signalling Transduction KE	39	0.111	1	1162	No Graphic Created	(BLNK, 0.11)	(NFKBIB, 0.004)	(MAP2K2, 0.004)	(ITPKA, 0.003)	(SHC1, 0.003)	(PIK3R1, 0.002)	(PPP1R13B, 0.001)	(PLCG2, 0)	(VAV1, 0)	(GRB2, 0)	(SOS1, 0)	(CD19, 0)	(NFAT5, 0)	(NFKBIL2, 0)	(MAPK1, 0)	(BAD, 0)	(AKT2, 0)	(NFKBIA, 0)	(ITPKB, 0)	(SYK, 0)	(SERPINA4, 0)	(AKT1, 0)	(RAF1, 0)	(PIK3CA, 0)	(NFKB2, 0)	(AKT3, 0)	(NFKB1, 0)	(NFKBIL1, 0)	(EPHB2, 0)	(LYN, 0)	(PIK3CD, 0)	(PI3, 0)	(SOS2, 0)	(CSK, 0)	(NFKBIE, -0.001)	(BTK, -0.001)	(MAP2K1, -0.002)	(BCR, -0.002)	(DAG1, -0.005)
71	bile acid biosynthesis (GO:0006699)	3	0.112	1	191	No Graphic Created	(CYP7B1, 0.103)	(CYP39A1, 0)	(CYP7A1, -0.002)
71	glial cell migration (GO:0008347)	2	0.112	1	348	No Graphic Created	(SLIT2, 0.077)	(AZU1, 0.005)
73	alcohol metabolism (GO:0006066)	4	0.116	1	21	No Graphic Created	(ALDH1A3, 0.119)	(ALDH3B2, 0.009)	(ALDH3B1, -0.005)	(ALDH2, -0.007)
74	superoxide metabolism (GO:0006801)	6	0.117	1	150	No Graphic Created	(NCF1, 0.131)	(CYBA, -0.001)	(NOS2A, -0.001)	(SOD2, -0.004)	(NCF2, -0.004)	(CCS, -0.004)
75	lipid metabolism (GO:0006629)	66	0.118	1	22	No Graphic Created	(APOBEC1, 0.067)	(ALDH1A3, 0.008)	(LRP1, 0.003)	(APOF, 0.002)	(ACOT7, 0.002)	(ACOT9, 0.002)	(FABP5, 0.002)	(CDS1, 0.001)	(APOD, 0.001)	(CPNE3, 0.001)	(PMVK, 0)	(MTP, 0)	(OCRL, 0)	(ACAD8, 0)	(APOL2, 0)	(AOAH, 0)	(CYP3A4, 0)	(ANXA1, 0)	(TPP1, 0)	(AKR1C2, 0)	(ACOX1, 0)	(LRP2, 0)	(ZNF202, 0)	(PPARD, 0)	(LDLR, 0)	(AKR1C3, 0)	(UCP3, 0)	(NR2F2, 0)	(CPNE6, 0)	(SREBF2, 0)	(ALDH3A2, 0)	(ALDH3B2, 0)	(ACAT2, 0)	(PPARG, 0)	(PPARA, 0)	(ABCB4, 0)	(TTPA, 0)	(PEMT, 0)	(RBP3, 0)	(APOC4, 0)	(PLTP, 0)	(SC5DL, 0)	(MGLL, 0)
76	protein amino acid farnesylation (GO:0018347)	2	0.119	1	540	No Graphic Created	(FNTA, 0.168)	(FNTB, -0.015)
76	MAP00512 O Glycans biosynthesis GenMAPP	7	0.119	1	1017	No Graphic Created	(GALNT3, 0.064)	(GALNT8, 0.022)	(GALNT6, 0.004)	(GALNT2, 0.003)	(GCNT1, -0.001)	(GALNT7, -0.002)	(GALNT1, -0.008)
78	response to xenobiotic stimulus (GO:0009410)	2	0.12	1	613	No Graphic Created	(AHR, 0.099)	(ARNT2, 0.002)
78	bcrPathway B cell antigen receptors (BCRs) activate tyrosine kinases and transiently increase tyrosine phosphorylation on binding to antigen.	34	0.12	1	804	No Graphic Created	(BLNK, 0.119)	(SHC1, 0.004)	(MAPK3, 0.004)	(SYK, 0)	(GRB2, 0)	(PPP3CC, 0)	(FOS, 0)	(RAF1, 0)	(HRAS, 0)	(NFATC3, 0)	(PPP3CB, 0)	(RAC1, 0)	(LYN, 0)	(VAV1, 0)	(NFATC4, 0)	(SOS1, 0)	(ELK1, 0)	(CD79A, 0)	(PRKCB1, 0)	(MAP3K1, 0)	(MAPK8, 0)	(CALM1, 0)	(NFATC1, -0.001)	(BTK, -0.001)	(CALM2, -0.001)	(JUN, -0.001)	(SYT1, -0.001)	(PLCG1, -0.001)	(PPP3CA, -0.001)	(CALM3, -0.001)	(CD79B, -0.001)	(MAP2K1, -0.001)	(PRKCA, -0.001)	(MAPK14, -0.003)
80	GPI anchor biosynthesis (GO:0006506)	4	0.121	1	443	No Graphic Created	(PIGF, 0.13)	(PIGC, 0.004)	(PIGH, -0.002)	(PIGO, -0.011)
81	excretion (GO:0007588)	33	0.122	1	56	No Graphic Created	(AQP3, 0.047)	(AQP1, 0.013)	(KCNK5, 0.012)	(SCNN1B, 0.008)	(SCNN1A, 0.002)	(GRHPR, 0.001)	(SCTR, 0.001)	(NR3C2, 0.001)	(SLC26A3, 0.001)	(TACR2, 0.001)	(ATP6V1B1, 0)	(AVPR2, 0)	(ADORA2B, 0)	(CLCN5, 0)	(NFAT5, 0)	(NPHS2, 0)	(CLCNKA, 0)	(CLCNKB, 0)	(NPHS1, 0)	(UNC13B, 0)	(CLDN16, 0)	(SCNN1G, 0)	(ADM, 0)	(AQP9, 0)	(TTC10, 0)	(AQP5, 0)	(AQP6, -0.001)	(AQP7, -0.001)	(AQP4, -0.001)	(KCNJ1, -0.001)	(GUCA2B, -0.001)	(AQP2, -0.001)	(NPHP1, -0.001)
81	filopodium formation (GO:0046847)	3	0.122	1	72	No Graphic Created	(FGD1, 0.118)	(FGD6, -0.005)	(FGD2, -0.006)
81	phosphatidylinositol biosynthesis (GO:0006661)	4	0.122	1	266	No Graphic Created	(IMPA1, 0.096)	(PIK4CB, 0.001)	(PIK4CA, -0.001)	(CD81, -0.005)
81	MAP00620 Pyruvate metabolism GenMAPP	31	0.122	1	1029	No Graphic Created	(DLD, 0.069)	(MDH1, 0.017)	(ME2, 0.004)	(ACAT1, 0.002)	(ACYP1, 0.002)	(AKR1B1, 0.001)	(PDHA1, 0.001)	(GRHPR, 0)	(GLO1, 0)	(HAGH, 0)	(ACYP2, 0)	(ALDH3A2, 0)	(ALDH2, 0)	(ACACA, 0)	(PC, 0)	(PDHB, 0)	(PKM2, 0)	(MDH2, 0)	(ME1, 0)	(PCK1, 0)	(DLAT, 0)	(PKLR, 0)	(ALDH1B1, 0)	(ALDH1A1, 0)	(LDHB, 0)	(LDHA, 0)	(ACACB, -0.001)	(ADH5, -0.001)	(LDHC, -0.001)	(PDHA2, -0.001)	(ME3, -0.001)
85	ectoderm development (GO:0007398)	9	0.123	1	156	No Graphic Created	(EPIM, 0.143)	(SMURF1, 0.001)	(KRT6A, 0)	(FOXE1, -0.001)	(KRT6B, -0.002)	(VAX2, -0.002)	(TFAP2A, -0.003)	(EDA, -0.003)	(ZBTB7B, -0.011)
85	phagocytosis (GO:0006909)	4	0.123	1	739	No Graphic Created	(ADORA1, 0.084)	(CORO1C, 0.006)	(ADORA2A, -0.003)	(CD14, -0.008)
87	cell adhesion (GO:0007155)	121	0.124	1	29	No Graphic Created	(DDR1, 0.05)	(TSPAN1, 0.018)	(KAL1, 0.005)	(CD9, 0.002)	(CDH3, 0.002)	(SPG7, 0.001)	(TROAP, 0.001)	(LOXL2, 0.001)	(TSPAN2, 0)	(POSTN, 0)	(GPR56, 0)	(CX3CR1, 0)	(LY6D, 0)	(DSC2, 0)	(GNE, 0)	(ARVCF, 0)	(LGALS4, 0)	(STAB1, 0)	(SLURP1, 0)	(ZYX, 0)	(AZGP1, 0)	(MMRN1, 0)	(MLLT4, 0)	(SCAM-1, 0)	(FPRL1, 0)	(PCDHB3, 0)	(TNC, 0)	(ARF6, 0)	(CCL11, 0)	(DGCR6, 0)	(TSC1, 0)	(EFNB1, 0)	(SSPN, 0)	(MAGI1, 0)	(EDG1, 0)	(PCDHA6, 0)	(CD164, 0)	(CASK, 0)	(LRRN5, 0)	(ATP2A2, 0)	(CDH2, 0)	(VWF, 0)	(RS1, 0)
88	negative regulation of cell proliferation (GO:0008285)	113	0.127	1	76	No Graphic Created	(RARRES3, 0.058)	(CUL1, 0.014)	(FRK, 0.006)	(EMP3, 0.001)	(RBBP4, 0)	(CUL4A, 0)	(PMP22, 0)	(CDC7, 0)	(GAS1, 0)	(ING1, 0)	(MNT, 0)	(BCL2, 0)	(COL18A1, 0)	(NOTCH2, 0)	(CDKN1C, 0)	(OPRM1, 0)	(RARRES1, 0)	(POU1F1, 0)	(ATP8A2, 0)	(CUL5, 0)	(ABI1, 0)	(IL1A, 0)	(KLF4, 0)	(CD164, 0)	(NF2, 0)	(ING4, 0)	(ADRA1A, 0)	(FABP7, 0)	(ADAMTS8, 0)	(MDM2, 0)	(AIF1, 0)	(CTBP2, 0)	(CDK10, 0)	(DLG5, 0)	(IGFBP7, 0)	(SSTR4, 0)	(BTG2, 0)	(OSM, 0)	(PTHLH, 0)	(COL4A3, 0)	(PPM1D, 0)	(CNOT8, 0)	(CCL23, 0)
88	galactose metabolism (GO:0006012)	4	0.127	1	522	No Graphic Created	(SLC35A2, 0.134)	(GALK1, 0)	(CHST1, -0.005)	(GALT, -0.005)
88	mspPathway BioCarta	6	0.127	1	1062	No Graphic Created	(MST1R, 0.158)	(MST1, 0)	(TNF, 0)	(CCL2, -0.005)	(IL1B, -0.005)	(CSF1, -0.008)
91	protein import into nucleus, translocation (GO:0000060)	5	0.128	1	360	No Graphic Created	(TNPO1, 0.062)	(ARNT, 0.021)	(KPNB1, -0.001)	(GLI3, -0.002)	(PIG8, -0.003)
92	ceramide metabolism (GO:0006672)	5	0.129	1	260	No Graphic Created	(SGPL1, 0.124)	(CERK, 0.004)	(ASAH1, 0.002)	(PPP2R1B, -0.003)	(NSMAF, -0.004)
93	intermediate filament cytoskeleton organization and biogenesis (GO:0045104)	2	0.13	1	147	No Graphic Created	(DST, 0.117)	(ERBB2IP, -0.007)
93	fosbPathway BLACK	4	0.13	1	912	No Graphic Created	(CDK5, 0.106)	(JUND, 0)	(FOSB, -0.002)	(GRIA2, -0.01)
95	MAP00790 Folate biosynthesis GenMAPP	12	0.131	1	1040	No Graphic Created	(GGH, 0.097)	(TYMS, 0.01)	(FPGS, 0.001)	(QDPR, 0)	(ALPP, 0)	(ALPPL2, 0)	(GCH1, -0.001)	(DHFR, -0.001)	(ALPI, -0.001)	(PTS, -0.002)	(ALPL, -0.002)	(MTHFD1, -0.002)
96	regulation of cell shape (GO:0008360)	3	0.132	1	69	No Graphic Created	(FGD1, 0.129)	(FGD2, -0.005)	(FGD6, -0.005)
96	MAP00601 Blood group glycolipid biosynthesis lact series GenMAPP	6	0.132	1	1026	No Graphic Created	(FUT5, 0.037)	(FUT3, 0.023)	(FUT6, 0.018)	(FUT2, -0.002)	(ABO, -0.002)	(FUT1, -0.006)
98	nucleotide-excision repair (GO:0006289)	10	0.133	1	314	No Graphic Created	(RAD23A, 0.135)	(XPC, 0)	(ERCC1, 0)	(ERCC4, 0)	(ATXN3, -0.001)	(POLL, -0.001)	(DDB1, -0.002)	(RAD23B, -0.004)	(TP53, -0.005)	(DDB2, -0.006)
99	pathogenesis (GO:0009405)	5	0.134	1	477	No Graphic Created	(CLDN4, 0.118)	(TNIP1, 0.001)	(HLA-DRB4, -0.001)	(HD, -0.004)	(PRF1, -0.006)
99	malatexPathway BioCarta	8	0.134	1	976	No Graphic Created	(MDH1, 0.05)	(CS, 0.018)	(ACLY, 0.008)	(PDHA1, 0.001)	(SLC25A1, 0)	(PC, -0.001)	(SLC25A11, -0.002)	(ME1, -0.003)
101	regulation of epidermal growth factor receptor activity (GO:0007176)	2	0.135	1	565	No Graphic Created	(SHC1, 0.101)	(NCK2, -0.002)
102	heterophilic cell adhesion (GO:0007157)	2	0.136	1	751	No Graphic Created	(REG3A, 0.044)	(LGALS7, 0.031)
103	MAP00531 Glycosaminoglycan degradation GenMAPP	10	0.138	1	1019	No Graphic Created	(IDS, 0.183)	(GNS, 0.001)	(HEXB, 0)	(GALNS, -0.001)	(ARSB, -0.001)	(IDUA, -0.002)	(GUSB, -0.002)	(NAGLU, -0.002)	(HEXA, -0.003)	(GLB1, -0.004)
104	protein amino acid geranylgeranylation (GO:0018348)	3	0.141	1	541	No Graphic Created	(FNTA, 0.146)	(PGGT1B, -0.005)	(CHM, -0.013)
105	eif4Pathway The eIF-4F complex recognizes 5' mRNA caps, recruits RNA helicases, and maintains mRNA-ribosome bridging.	24	0.142	1	886	No Graphic Created	(EIF4G3, 0.052)	(EIF4A1, 0.022)	(PIK3R1, 0.007)	(MAPK3, 0.004)	(FRAP1, 0.001)	(MKNK1, 0.001)	(AKT1, 0)	(GHR, 0)	(EIF4G2, 0)	(MAPK1, 0)	(IRS1, 0)	(EIF4EBP1, 0)	(EIF4E, 0)	(EIF4G1, 0)	(PDPK1, 0)	(EIF4A2, -0.001)	(PRKCB1, -0.001)	(PDK2, -0.001)	(PABPC1, -0.001)	(PIK3CA, -0.001)	(PTEN, -0.001)	(RPS6KB1, -0.002)	(PRKCA, -0.002)	(MAPK14, -0.005)
106	actin filament severing (GO:0051014)	2	0.143	1	448	No Graphic Created	(VIL1, 0.034)	(GSN, 0.034)
107	estrogen receptor signaling pathway (GO:0030520)	4	0.144	1	88	No Graphic Created	(ARID1A, 0.074)	(RBM9, 0.003)	(ESR2, 0.001)	(DDX54, -0.004)
108	metabotropic glutamate receptor, phospholipase C activating pathway (GO:0007206)	2	0.145	1	724	No Graphic Created	(GRM5, 0.058)	(HOMER1, 0.013)
108	MAP00010 Glycolysis Gluconeogenesis GenMAPP	50	0.145	1	979	No Graphic Created	(DLD, 0.05)	(PFKM, 0.01)	(ALDH1A3, 0.009)	(ENO1, 0.009)	(ALDH3A1, 0.003)	(ENO2, 0.001)	(G6PC, 0)	(FBP2, 0)	(ALDH3B2, 0)	(ENO3, 0)	(PDHA1, 0)	(ALDH1B1, 0)	(ADH6, 0)	(TPI1, 0)	(DLAT, 0)	(PFKL, 0)	(ALDH3A2, 0)	(ALDH2, 0)	(HK3, 0)	(ADH7, 0)	(ALDOC, 0)	(ALDOB, 0)	(PGAM1, 0)	(LDHB, 0)	(ALDH3B1, 0)	(PKM2, 0)	(ALDH1A1, 0)	(ADH1C, 0)	(PGK1, 0)	(PDHB, 0)	(PGM1, 0)	(GPI, 0)	(FBP1, 0)	(PGAM2, 0)	(ACYP1, 0)	(LDHA, 0)	(PKLR, 0)	(ADH1B, 0)	(ALDOA, 0)	(BID, 0)	(ADH5, 0)	(LDHC, 0)	(ACYP2, 0)
108	AR MOUSE PLUS TESTO FROM NETAFFX na	58	0.145	1	1268	No Graphic Created	(KCNK1, 0.036)	(AGR2, 0.022)	(FKBP5, 0.006)	(GJB3, 0.004)	(CYP3A5, 0.002)	(KIAA0251, 0.001)	(FDPS, 0)	(CA2, 0)	(RRM1, 0)	(RAMP3, 0)	(TPMT, 0)	(PEMT, 0)	(FDFT1, 0)	(CYP2B6, 0)	(BTG3, 0)	(GPC1, 0)	(CLU, 0)	(CYB561, 0)	(GLDC, 0)	(AGPAT3, 0)	(EAF2, 0)	(GFRA1, 0)	(TCF7, 0)	(NUCB2, 0)	(EBP, 0)	(AR, 0)	(STMN1, 0)	(CYP2A6, 0)	(UGT2B28, 0)	(CYP2C9, 0)	(CYP3A7, 0)	(ADCY8, 0)	(UGT2B4, 0)	(ADRA2C, 0)	(CYP2A13, 0)	(MAN1A1, 0)	(ISG20, 0)	(FKBP11, 0)	(GLUL, 0)	(CYP3A4, 0)	(GPX5, 0)	(KCNK7, 0)	(CA4, 0)
111	cholesterol metabolism (GO:0008203)	16	0.146	1	93	No Graphic Created	(SCARB1, 0.064)	(APOA1, 0.007)	(APOF, 0.007)	(STARD3, 0.001)	(SOAT1, 0)	(IL4, 0)	(APOL2, 0)	(ELA3B, 0)	(ELA3A, 0)	(PPARD, 0)	(NR1H4, 0)	(CETP, 0)	(MBTPS2, 0)	(NR0B2, -0.001)	(HDLBP, -0.002)	(SOAT2, -0.003)
111	glycolipid metabolism (GO:0006664)	2	0.146	1	354	No Graphic Created	(ST6GALNAC4, 0.174)	(ST3GAL6, -0.018)
113	il10Pathway BioCarta	13	0.147	1	945	No Graphic Created	(HMOX1, 0.083)	(IL10RA, 0.006)	(IL10RB, 0.002)	(IL10, 0.001)	(TNF, 0)	(IL1A, 0)	(STAT5A, 0)	(IL6, -0.001)	(STAT3, -0.001)	(BLVRB, -0.001)	(STAT1, -0.001)	(JAK1, -0.002)	(BLVRA, -0.003)
114	MAP00260 Glycine serine and threonine metabolism GenMAPP	23	0.148	1	998	No Graphic Created	(DLD, 0.091)	(GARS, 0.004)	(ABP1, 0.001)	(SHMT2, 0)	(LOC56901, 0)	(AOC3, 0)	(GLDC, 0)	(MAOA, 0)	(AMT, 0)	(SDS, 0)	(TARS, 0)	(HBG2, 0)	(ALAS1, 0)	(AOC2, 0)	(DAO, 0)	(MAOB, 0)	(GAMT, -0.001)	(AGXT, -0.001)	(PISD, -0.001)	(SHMT1, -0.001)	(BHMT, -0.001)	(CBS, -0.001)	(SARS, -0.002)
115	INS Manually Curated	25	0.149	1	1237	No Graphic Created	(PIK3R3, 0.024)	(PIGF, 0.024)	(FLOT2, 0.023)	(PRKCZ, 0.001)	(PRKAR2B, 0.001)	(IRS4, 0)	(INPPL1, 0)	(CBL, 0)	(IRS1, 0)	(CRK, 0)	(AKT1, 0)	(IGF1, 0)	(INSR, 0)	(SOS1, 0)	(CD4, 0)	(NCK1, 0)	(AKT2, 0)	(PTPN6, 0)	(PIK3CB, -0.001)	(PTPN1, -0.001)	(PDPK1, -0.001)	(FLOT1, -0.001)	(SORBS1, -0.001)	(NCK2, -0.001)	(PTEN, -0.001)
116	pelp1Pathway BioCarta	7	0.15	1	1091	No Graphic Created	(ESR1, 0.044)	(MAPK3, 0.015)	(PELP1, 0.011)	(EP300, 0.002)	(MAPK1, -0.001)	(SRC, -0.002)	(CREBBP, -0.004)
117	regulation of Cdc42 GTPase activity (GO:0043088)	3	0.153	1	71	No Graphic Created	(FGD1, 0.114)	(FGD2, -0.006)	(FGD6, -0.006)
118	DNA replication initiation (GO:0006270)	10	0.154	1	594	No Graphic Created	(ORC2L, 0.097)	(ORC5L, 0.002)	(CDC7, 0.002)	(PURA, 0.001)	(ORC4L, 0)	(CDC45L, -0.003)	(MCM3, -0.004)	(RPA4, -0.004)	(PPP2R3B, -0.005)	(ORC1L, -0.007)
119	actin cytoskeleton organization and biogenesis (GO:0030036)	31	0.156	1	70	No Graphic Created	(PACSIN2, 0.038)	(FGD1, 0.015)	(DST, 0.011)	(ARHGDIB, 0.009)	(FSCN1, 0.004)	(KLHL4, 0.002)	(FLNA, 0.001)	(ROCK1, 0)	(ADRA2A, 0)	(LIMK1, 0)	(FGD2, 0)	(CRK, 0)	(ARFIP2, 0)	(AVIL, 0)	(FGD6, 0)	(MTSS1, 0)	(DOCK2, 0)	(TESK2, 0)	(PSCD2, 0)	(KLHL5, 0)	(RHOA, 0)	(CXCL1, 0)	(PDPK1, 0)	(CFL1, 0)	(ELMO1, -0.001)	(PLEK2, -0.001)	(ARPC5, -0.001)	(MRAS, -0.001)	(FLNB, -0.001)	(WASF2, -0.002)	(PRKG1, -0.002)
120	generation of action potential (GO:0019228)	3	0.158	1	345	No Graphic Created	(KCNMB4, 0.041)	(KCNMB3, 0.024)	(KCNMB2, 0.004)
120	B cell proliferation (GO:0042100)	2	0.158	1	731	No Graphic Created	(CD40LG, 0.084)	(TNFRSF7, -0.006)
122	MAP00860 Porphyrin and chlorophyll metabolism GenMAPP	17	0.159	1	1041	No Graphic Created	(HMOX1, 0.081)	(EPRS, 0.004)	(UGT2B15, 0.004)	(FECH, 0.002)	(FDXR, 0)	(UROD, 0)	(HMOX2, 0)	(ADH6, 0)	(UROS, 0)	(HCCS, -0.001)	(BLVRB, -0.001)	(UGT2B4, -0.001)	(HMBS, -0.001)	(CP, -0.001)	(ALAD, -0.001)	(GUSB, -0.002)	(BLVRA, -0.004)
123	regulation of neurotransmitter secretion (GO:0046928)	2	0.161	1	430	No Graphic Created	(KCNMB4, 0.082)	(ICA1, 0.005)
124	proline biosynthesis (GO:0006561)	2	0.162	1	571	No Graphic Created	(ALDH18A1, 0.095)	(PYCR1, -0.005)
124	regulation of vasoconstriction (GO:0019229)	2	0.162	1	772	No Graphic Created	(KCNMB4, 0.067)	(KCNMB2, 0.015)
126	peptide hormone processing (GO:0016486)	2	0.164	1	746	No Graphic Created	(SGNE1, 0.071)	(ECE2, 0.012)
126	cdk5Pathway Cdk5, a regulatory kinase implicated in neuronal development, represses Mek1, which downregulates the MAP kinase pathway.	13	0.164	1	824	No Graphic Created	(CDK5, 0.046)	(MAP2K2, 0.014)	(MAPK3, 0.01)	(DPM2, 0.003)	(EGR1, 0)	(HRAS, -0.001)	(MAPK1, -0.001)	(RAF1, -0.001)	(NGFR, -0.002)	(NGFB, -0.002)	(CDK5R1, -0.002)	(KLK2, -0.003)	(MAP2K1, -0.004)
126	MAP00970 Aminoacyl tRNA biosynthesis GenMAPP	18	0.164	1	1043	No Graphic Created	(IARS, 0.033)	(NARS, 0.023)	(QARS, 0.019)	(EPRS, 0.005)	(GARS, 0.002)	(CARS, 0.001)	(HARS, 0)	(AARS, 0)	(SARS, 0)	(WARS2, 0)	(HARSL, 0)	(TARS, 0)	(RARS, -0.001)	(HBG2, -0.001)	(KARS, -0.001)	(WARS, -0.003)	(DARS, -0.003)	(MARS, -0.003)
129	ST JNK MAPK Pathway Signalling Transduction KE	40	0.165	1	1182	No Graphic Created	(DLD, 0.066)	(SHC1, 0.004)	(MAP3K13, 0.002)	(MAP3K9, 0.001)	(MAPK9, 0)	(MAP3K5, 0)	(MAP2K5, 0)	(DUSP10, 0)	(DUSP4, 0)	(MAP3K4, 0)	(MAP3K7, 0)	(MAP3K3, 0)	(GADD45A, 0)	(NR2C2, 0)	(MAPK7, 0)	(MAP3K2, 0)	(MYEF2, 0)	(MAP3K12, 0)	(IL1R1, 0)	(DUSP8, 0)	(MAP3K11, 0)	(PAPPA, 0)	(MAP3K1, 0)	(AKT1, 0)	(MAPK10, 0)	(ZAK, 0)	(MAP3K7IP1, 0)	(MAP2K4, 0)	(MAP2K7, 0)	(MAP3K7IP2, 0)	(MAP3K10, 0)	(CDC42, 0)	(MAPK8, 0)	(NFATC3, 0)	(GAB1, 0)	(ATF2, -0.001)	(TRAF6, -0.001)	(JUN, -0.001)	(GCK, -0.001)	(TP53, -0.003)
130	rRNA transcription (GO:0009303)	3	0.166	1	700	No Graphic Created	(GTF3C1, 0.042)	(BRF1, 0.022)	(GTF3A, 0.005)
131	tgfbPathway BioCarta	14	0.167	1	1206	No Graphic Created	(CDH1, 0.075)	(MAPK3, 0.008)	(TGFBR1, 0.002)	(EP300, 0.001)	(MAP3K7, 0)	(MAP3K7IP1, 0)	(TGFB2, 0)	(APC, -0.001)	(TGFBR2, -0.001)	(SKIL, -0.001)	(TGFB1, -0.001)	(TGFB3, -0.002)	(MAP2K1, -0.003)	(CREBBP, -0.003)
132	sex differentiation (GO:0007548)	7	0.168	1	24	No Graphic Created	(IDE, 0.08)	(AMH, 0.008)	(FSHPRH1, 0.002)	(CYP17A1, -0.001)	(WNT7A, -0.002)	(AMHR2, -0.005)	(TSPY1, -0.005)
132	cell cycle (GO:0007049)	14	0.168	1	106	No Graphic Created	(STRN3, 0.032)	(AHR, 0.015)	(ATR, 0.014)	(NOLC1, 0.004)	(DTYMK, 0.001)	(EIF2AK2, 0)	(GPS1, 0)	(CUL7, -0.001)	(USP16, -0.001)	(GPS2, -0.001)	(ERBB2IP, -0.001)	(MCM2, -0.001)	(UBA52, -0.002)	(PFDN1, -0.002)
132	determination of anterior/posterior axis, embryo (GO:0008595)	2	0.168	1	709	No Graphic Created	(T, 0.056)	(TDGF1, 0.006)
132	RAR UP Manually Curated	34	0.168	1	1279	No Graphic Created	(HS3ST1, 0.078)	(DGAT1, 0.005)	(COL4A5, 0.002)	(ANXA6, 0.001)	(LAMP2, 0.001)	(DHRS3, 0.001)	(SSR1, 0)	(MSLN, 0)	(VEGFC, 0)	(OGN, 0)	(CASP1, 0)	(DIO2, 0)	(SNX10, 0)	(MARCKS, 0)	(HSD11B1, 0)	(NRIP1, 0)	(SLC12A2, 0)	(IVD, 0)	(DCN, 0)	(CASP3, 0)	(GSTA4, 0)	(FDFT1, 0)	(NET1, 0)	(CTSB, 0)	(C3, 0)	(ABCA1, 0)	(RB1, 0)	(AGT, 0)	(MXD4, 0)	(CP, -0.001)	(RNASE1, -0.001)	(LBP, -0.001)	(ENPP2, -0.001)	(NR2F1, -0.001)
136	MAP00252 Alanine and aspartate metabolism GenMAPP	21	0.169	1	997	No Graphic Created	(DDO, 0.054)	(NARS, 0.013)	(GOT1, 0.009)	(ASNS, 0.002)	(CAD, 0.001)	(DDX3X, 0)	(CRAT, 0)	(AARS, 0)	(AGXT, 0)	(ABAT, 0)	(ADSS, 0)	(ASS, 0)	(GAD1, 0)	(GAD2, -0.001)	(ADSL, -0.001)	(GOT2, -0.001)	(PC, -0.001)	(ASPA, -0.001)	(ASL, -0.001)	(GPT, -0.002)	(DARS, -0.003)
137	regulation of translational initiation (GO:0006446)	19	0.17	1	263	No Graphic Created	(EIF4G3, 0.064)	(EIF4B, 0.002)	(HSPB1, 0.002)	(EIF3S10, 0.002)	(EIF5, 0.001)	(EIF3S8, 0)	(EIF3S1, 0)	(SUI1, 0)	(EIF4G2, 0)	(EIF3S7, 0)	(EIF3S4, 0)	(EIF4A2, -0.001)	(WBSCR1, -0.001)	(EIF3S2, -0.001)	(MTIF2, -0.001)	(GC20, -0.001)	(EIF3S5, -0.001)	(EIF3S3, -0.002)	(EIF2C1, -0.002)
137	protein amino acid methylation (GO:0006479)	3	0.17	1	491	No Graphic Created	(HRMT1L2, 0.072)	(HRMT1L1, 0.008)	(PCMT1, -0.014)
139	cptPathway BLACK	3	0.171	1	848	No Graphic Created	(CPT2, 0.054)	(SLC25A20, 0.008)	(CPT1A, -0.002)
140	agpcrPathway G-protein coupled receptors (GPCRs) transduce extracellular signals across the plasma membrane; attenuation occurs by signal molecule degradation or receptor-mediated endocytosis.	12	0.173	1	781	No Graphic Created	(ARRB1, 0.048)	(PRKAR1A, 0.012)	(GNAS, 0.009)	(PRKAR1B, 0.007)	(PRKAR2B, 0.001)	(PRKACB, -0.001)	(PRKAR2A, -0.001)	(PRKCB1, -0.002)	(PRKACG, -0.002)	(GNB1, -0.002)	(PRKCA, -0.003)	(GNGT1, -0.005)
141	p35alzheimersPathway BioCarta	10	0.177	1	1082	No Graphic Created	(CDK5, 0.048)	(MAPT, 0.015)	(CSNK1A1, 0.007)	(CAPN1, 0.002)	(CSNK1D, 0)	(CDK5R1, 0)	(PPP2CA, 0)	(GSK3B, -0.001)	(CAPNS1, -0.001)	(APP, -0.001)
141	SA DAG1 SigmaAldrich	10	0.177	1	1133	No Graphic Created	(ESR1, 0.038)	(ITPKA, 0.014)	(PLCB2, 0.004)	(PRL, 0.003)	(PDE1A, 0.002)	(VIP, 0.001)	(ESR2, 0)	(TRH, 0)	(PDE1B, -0.001)	(PLCB1, -0.002)
143	cysteine metabolism (GO:0006534)	2	0.178	1	513	No Graphic Created	(GCLM, 0.049)	(GCLC, 0.016)
144	KET Manually Curated	7	0.179	1	1238	No Graphic Created	(HMGCL, 0.053)	(ACAT1, 0.015)	(BCKDHB, 0.002)	(HMGCS2, 0)	(BCKDHA, -0.001)	(LYPLA2, -0.002)	(BDH, -0.004)
145	positive regulation of anti-apoptosis (GO:0045768)	2	0.184	1	576	No Graphic Created	(OPA1, 0.057)	(CD28, 0.003)
146	protein targeting (GO:0006605)	11	0.187	1	440	No Graphic Created	(AP1M2, 0.076)	(HOMER3, 0.002)	(OIP106, 0.001)	(LTBP2, 0.001)	(KIF13B, 0.001)	(GABARAPL2, -0.001)	(HPS4, -0.001)	(GABARAP, -0.001)	(CDC37, -0.002)	(GABARAPL1, -0.003)	(NLGN1, -0.003)
147	negative regulation of transcription from RNA polymerase II promoter (GO:0000122)	57	0.188	1	145	No Graphic Created	(ORC2L, 0.032)	(TCF8, 0.029)	(NFX1, 0.003)	(GLIS1, 0.001)	(VPS72, 0.001)	(DR1, 0.001)	(ZMYND11, 0)	(CUTL1, 0)	(NR0B2, 0)	(MDM2, 0)	(HSBP1, 0)	(ZNF148, 0)	(CTCF, 0)	(ZNF177, 0)	(VHL, 0)	(CSDA, 0)	(ZNF202, 0)	(IRF7, 0)	(E2F1, 0)	(NKX2-5, 0)	(KLF10, 0)	(STAT3, 0)	(ZNF345, 0)	(FOSB, 0)	(SPI1, 0)	(ZNF189, 0)	(E2F6, 0)	(IRF8, 0)	(BCL6, 0)	(ZNF593, 0)	(ZNF174, 0)	(PPARD, 0)	(DNMT1, 0)	(MECP2, 0)	(MEIS2, 0)	(ZFP161, 0)	(ZNF136, 0)	(PRDM1, 0)	(POU4F2, 0)	(MEN1, 0)	(KLF11, 0)	(MXD4, 0)	(TGIF, 0)
147	MAP00360 Phenylalanine metabolism GenMAPP	16	0.188	1	1006	No Graphic Created	(ALDH1A3, 0.037)	(ALDH3A1, 0.02)	(GOT1, 0.014)	(ALDH3B2, 0.001)	(ABP1, 0.001)	(GOT2, 0)	(MAOB, 0)	(MAOA, -0.001)	(AOC3, -0.001)	(HPD, -0.001)	(AOC2, -0.001)	(MPO, -0.001)	(LPO, -0.001)	(ALDH3B1, -0.001)	(DDC, -0.001)	(TAT, -0.002)
149	CR REPAIR PNAS 2011	37	0.189	1	859	No Graphic Created	(RAD23A, 0.059)	(POLD1, 0.004)	(RAD17, 0.004)	(PMS1, 0.002)	(PMS2, 0)	(MSH6, 0)	(ERCC1, 0)	(OGG1, 0)	(MSH3, 0)	(EXO1, 0)	(RAD51L1, 0)	(ALKBH, 0)	(BRCA2, 0)	(RAD51, 0)	(CHEK2, 0)	(RAD50, 0)	(RAD1, 0)	(BRCA1, 0)	(XRCC5, 0)	(FEN1, 0)	(ERCC4, 0)	(MSH2, 0)	(RAD52, 0)	(APEX1, 0)	(PCNA, 0)	(XPC, 0)	(XPA, 0)	(RAD54L, 0)	(FRAP1, 0)	(DDB1, 0)	(ERCC5, 0)	(MLH1, 0)	(RAD9A, 0)	(ERCC3, 0)	(RAD23B, -0.001)	(XRCC3, -0.001)	(DDB2, -0.001)
150	protein ubiquitination during ubiquitin-dependent protein catabolism (GO:0042787)	2	0.191	1	161	No Graphic Created	(SMURF1, 0.027)	(RNF11, 0.023)
151	ER-associated protein catabolism (GO:0030433)	6	0.195	1	109	No Graphic Created	(KIAA0368, 0.09)	(VCP, -0.001)	(EDEM1, -0.002)	(UBA52, -0.005)	(AMFR, -0.005)	(DERL1, -0.013)
151	locomotory behavior (GO:0007626)	3	0.195	1	504	No Graphic Created	(NOVA1, 0.066)	(PGDS, 0.001)	(NPY2R, -0.002)
151	lipid raft polarization (GO:0001766)	2	0.195	1	544	No Graphic Created	(CD2, 0.065)	(MAL, -0.003)
151	acyl-CoA metabolism (GO:0006637)	2	0.195	1	669	No Graphic Created	(CRAT, 0.072)	(MLYCD, -0.01)
155	GLUCO Manually Curated	30	0.196	1	1233	No Graphic Created	(PFKM, 0.023)	(MDH1, 0.019)	(ENO1, 0.018)	(ME2, 0.004)	(ENO2, 0.002)	(FBP2, 0)	(GPD1, 0)	(ENO3, 0)	(MDH2, 0)	(PGK1, 0)	(ALDOC, 0)	(PGAM2, 0)	(PCK2, 0)	(GK, 0)	(GPI, 0)	(CD4, 0)	(ALDOB, 0)	(TPI1, 0)	(LDHC, 0)	(ME3, 0)	(ME1, 0)	(PC, 0)	(LDHA, 0)	(ALDOA, -0.001)	(PCK1, -0.001)	(FBP1, -0.001)	(BID, -0.001)	(GPT, -0.001)	(LDHB, -0.001)	(GPD2, -0.001)
156	glucose metabolism (GO:0006006)	12	0.198	1	117	No Graphic Created	(PFKM, 0.058)	(G6PC, 0.006)	(APOA2, 0.001)	(PDK3, 0)	(PDK4, 0)	(IRS2, -0.001)	(PDK1, -0.001)	(BRS3, -0.001)	(AKR1A1, -0.001)	(INS, -0.001)	(PDK2, -0.002)	(PDHB, -0.002)
156	regulation of translation (GO:0006445)	16	0.198	1	397	No Graphic Created	(MAPK13, 0.061)	(METAP2, 0.004)	(PRKRIR, 0.002)	(MKNK1, 0.002)	(FRAP1, 0.001)	(EIF4EBP2, 0.001)	(RPSA, 0)	(MKNK2, 0)	(RBMS2, 0)	(PPP2R1B, 0)	(TNIK, -0.001)	(EIF4EBP1, -0.001)	(EIF4E2, -0.001)	(RBMS1, -0.001)	(EPM2A, -0.002)	(SKIV2L, -0.003)
158	'de novo' GDP-L-fucose biosynthesis (GO:0042351)	2	0.199	1	740	No Graphic Created	(TSTA3, 0.094)	(GMDS, -0.008)
159	CR CAM PNAS 2002	92	0.2	1	850	No Graphic Created	(JUP, 0.018)	(CDH1, 0.016)	(MMP13, 0.014)	(SDC1, 0.01)	(CDH3, 0.004)	(ITGAE, 0.003)	(ITGA9, 0.001)	(ZYX, 0.001)	(PKD1, 0.001)	(CDH5, 0.001)	(ITGB7, 0.001)	(ARHGAP6, 0)	(ITGA5, 0)	(CDH6, 0)	(SERPINB5, 0)	(CD44, 0)	(ROCK1, 0)	(TIMP1, 0)	(ITGB4, 0)	(ALCAM, 0)	(SELP, 0)	(TIMP3, 0)	(ICAM3, 0)	(MMP9, 0)	(ITGB1, 0)	(BYSL, 0)	(ITGA4, 0)	(NCAM1, 0)	(ITGB8, 0)	(CD99, 0)	(SELE, 0)	(FAT, 0)	(TNC, 0)	(CDH15, 0)	(SELPLG, 0)	(ITGA3, 0)	(TIMP2, 0)	(NCAM2, 0)	(CDH7, 0)	(ITGA1, 0)	(PTPRU, 0)	(CDH17, 0)	(ITGAV, 0)
160	amino sugar metabolism (GO:0006040)	2	0.201	1	560	No Graphic Created	(ST3GAL2, 0.077)	(ST3GAL6, -0.009)
160	betaoxidationPathway BLACK	6	0.201	1	805	No Graphic Created	(ACADM, 0.034)	(ECHS1, 0.009)	(ACAT1, 0.008)	(ACADS, 0)	(HADHA, -0.002)	(ACADL, -0.004)
162	chromosome segregation (GO:0007059)	3	0.202	1	59	No Graphic Created	(RIOK3, 0.083)	(PSEN1, -0.004)	(PSEN2, -0.007)
162	anthraxPathway BLACK	2	0.202	1	791	No Graphic Created	(MAP2K2, 0.074)	(MAP2K1, -0.005)
164	circadianPathway A heterodimer composed of Bmal1 and Clock acts as a transcription factor for proteins that regulate circadian rhythms, such as Per and Cry.	6	0.203	1	843	No Graphic Created	(CRY1, 0.034)	(PER1, 0.017)	(CSNK1E, 0.001)	(ARNTL, 0.001)	(CLOCK, 0)	(CRY2, -0.003)
164	GLYCOL Manually Curated	20	0.203	1	1235	No Graphic Created	(PFKM, 0.03)	(ENO1, 0.029)	(PFKFB2, 0.004)	(ENO2, 0.002)	(PFKFB1, 0.002)	(ENO3, 0.001)	(CD4, 0)	(GPI, 0)	(ALDOC, 0)	(FBP2, 0)	(TPI1, 0)	(PKM2, -0.001)	(FBP1, -0.001)	(PGK1, -0.001)	(ALDOB, -0.001)	(PGAM2, -0.001)	(ALDOA, -0.001)	(PGM1, -0.001)	(BID, -0.002)	(HK1, -0.009)
166	antibacterial humoral response (sensu Vertebrata) (GO:0019733)	2	0.204	1	419	No Graphic Created	(LY96, 0.073)	(NFKB1, -0.01)
167	acetaminophenPathway Acetaminophen selectively inhibits Cox-3, which is localized to the brain, and yields the toxic metabolite NAPQI when processed by CAR in the liver.	5	0.205	1	778	No Graphic Created	(CYP2E1, 0.073)	(NR1I3, 0)	(PTGS2, -0.006)	(PTGS1, -0.007)	(CYP1A2, -0.007)
168	intracellular protein transport (GO:0006886)	30	0.206	1	43	No Graphic Created	(PACSIN2, 0.045)	(CD74, 0.008)	(TRPC4AP, 0.003)	(TMED2, 0.002)	(VPS45A, 0.001)	(SGNE1, 0.001)	(KLHL2, 0.001)	(TLK1, 0.001)	(BRDG1, 0.001)	(LGTN, 0)	(KDELR2, 0)	(ARCN1, 0)	(PPGB, 0)	(C12orf8, 0)	(COG2, 0)	(TMED10, 0)	(SEC23IP, 0)	(NPM1, 0)	(A2M, 0)	(TAP2, 0)	(AP3D1, 0)	(AP3B1, 0)	(APPBP2, 0)	(KDELR1, 0)	(AP1G1, -0.001)	(APBA1, -0.001)	(NPC1, -0.001)	(RPGR, -0.001)	(AP1S1, -0.001)	(GGA1, -0.001)
168	retrograde vesicle-mediated transport, Golgi to ER (GO:0006890)	10	0.206	1	290	No Graphic Created	(COPZ1, 0.044)	(GBF1, 0.011)	(COPG, 0.004)	(KIF1C, 0.003)	(COPB, 0.001)	(COPE, -0.001)	(COPB2, -0.001)	(RER1, -0.002)	(ARCN1, -0.003)	(COPA, -0.004)
168	tRNA Synthetases BioCarta	18	0.206	1	1218	No Graphic Created	(IARS, 0.029)	(NARS, 0.018)	(QARS, 0.015)	(EPRS, 0.004)	(GARS, 0.001)	(LARS, 0.001)	(YARS, 0)	(HARS, 0)	(SARS, 0)	(RARS, 0)	(CARS, 0)	(HARSL, 0)	(AARS, 0)	(KARS, -0.001)	(TARS, -0.001)	(WARS, -0.003)	(MARS, -0.003)	(DARS, -0.004)
168	P53 DOWN Kannan et al 2001	17	0.206	1	1256	No Graphic Created	(EIF4A1, 0.026)	(PMP22, 0.009)	(CXADR, 0.009)	(CCNE1, 0.008)	(MAC30, 0.001)	(PPAT, 0.001)	(COL18A1, 0.001)	(ARL5, 0.001)	(APBA2, 0)	(C4orf9, 0)	(FOSL2, 0)	(CPM, 0)	(BRCA1, -0.001)	(PURA, -0.001)	(BIRC3, -0.001)	(CDC6, -0.002)	(INA, -0.003)
172	response to temperature stimulus (GO:0009266)	2	0.208	1	592	No Graphic Created	(ACOT11, 0.028)	(FGF16, 0.021)
172	purine base biosynthesis (GO:0009113)	2	0.208	1	659	No Graphic Created	(PAICS, 0.062)	(GMPS, 0.002)
174	folic acid transport (GO:0015884)	4	0.212	1	268	No Graphic Created	(FOLR3, 0.052)	(SLC19A1, 0.006)	(FOLR1, -0.002)	(FOLR2, -0.005)
174	MAP00630 Glyoxylate and dicarboxylate metabolism GenMAPP	10	0.212	1	1030	No Graphic Created	(MDH1, 0.044)	(CS, 0.011)	(GRHPR, 0.007)	(MTHFD2, 0)	(ACO2, 0)	(MDH2, -0.001)	(HAO2, -0.001)	(HAO1, -0.002)	(ACO1, -0.002)	(MTHFD1, -0.002)
176	prostaglandin biosynthesis (GO:0001516)	5	0.213	1	695	No Graphic Created	(CD74, 0.075)	(PTGES3, -0.001)	(MIF, -0.005)	(PTGS1, -0.006)	(PTGDS, -0.006)
177	cell ion homeostasis (GO:0006873)	4	0.216	1	251	No Graphic Created	(P2RY2, 0.088)	(SLC4A1, -0.001)	(SLC12A6, -0.001)	(SLC12A4, -0.007)
177	breast cancer estrogen signalling GEArray	95	0.216	1	809	No Graphic Created	(KRT19, 0.019)	(CDH1, 0.016)	(CLDN7, 0.011)	(ERBB2, 0.004)	(ESR1, 0.003)	(SERPINE1, 0.003)	(GNAS, 0.002)	(MKI67, 0.002)	(KRT18, 0.001)	(SPRR1B, 0.001)	(PGR, 0.001)	(F3, 0)	(EGFR, 0)	(GABRP, 0)	(SERPINB5, 0)	(S100A2, 0)	(NFYB, 0)	(SCGB2A1, 0)	(KLK5, 0)	(JUN, 0)	(HMGB1, 0)	(CCNA1, 0)	(IGFBP2, 0)	(MUC1, 0)	(ITGB4, 0)	(CCND1, 0)	(ACTB, 0)	(PAPPA, 0)	(ATF2, 0)	(TOP2A, 0)	(CTNNB1, 0)	(MAP2K7, 0)	(ITGA6, 0)	(TFF3, 0)	(PTGS2, 0)	(FHL5, 0)	(IL6R, 0)	(ID2, 0)	(CCNE2, 0)	(GATA3, 0)	(CD44, 0)	(GSN, 0)	(STC2, 0)
177	plcePathway BioCarta	12	0.216	1	1099	No Graphic Created	(RAP2B, 0.027)	(PRKAR1A, 0.013)	(GNAS, 0.01)	(PRKAR1B, 0.008)	(ADCY1, 0)	(PRKACB, 0)	(PLCE1, 0)	(PRKAR2B, -0.001)	(ADRB2, -0.001)	(PRKAR2A, -0.001)	(PTGER1, -0.002)	(PRKACG, -0.002)
180	positive regulation of nitric oxide biosynthesis (GO:0045429)	2	0.218	1	320	No Graphic Created	(EGFR, 0.039)	(HSPCB, 0.005)
180	mRNA binding activity BioCarta	9	0.218	1	1058	No Graphic Created	(EIF4A1, 0.061)	(RPL35, 0.003)	(HNRPAB, 0.002)	(KHDRBS1, 0)	(GRSF1, 0)	(ELAVL1, -0.001)	(SSB, -0.001)	(FMR1, -0.001)	(SLBP, -0.004)
182	defense response (GO:0006952)	37	0.219	1	12	No Graphic Created	(MST1R, 0.046)	(NCF4, 0.006)	(HRMT1L2, 0.006)	(LY6E, 0.001)	(TFF2, 0.001)	(TPSAB1, 0)	(PTPRCAP, 0)	(SP140, 0)	(P2RY11, 0)	(GATA3, 0)	(TNIP1, 0)	(CD83, 0)	(CSF3R, 0)	(IRAK1, 0)	(MLF2, 0)	(CEBPE, 0)	(CD69, 0)	(HP, 0)	(APOH, 0)	(CD48, 0)	(PSG3, 0)	(IL17RB, 0)	(INHBB, 0)	(MPO, 0)	(CD79A, 0)	(TFF3, 0)	(WAS, 0)	(SOCS6, 0)	(CYSLTR1, 0)	(CAMLG, 0)	(TFF1, 0)	(SIVA, 0)	(TIAL1, -0.001)	(FOXN1, -0.001)	(RNASE6, -0.001)	(INHBA, -0.001)	(KCNN4, -0.002)
182	ST G Protein Independent 7 Transmembrane BLACK	4	0.219	1	1170	No Graphic Created	(CXADR, 0.055)	(EPHB2, 0.007)	(MAPK1, -0.003)	(SOAT1, -0.003)
184	positive regulation of axonogenesis (GO:0050772)	2	0.22	1	574	No Graphic Created	(SLIT2, 0.08)	(ROBO1, -0.012)
185	MAPKKK cascade GO	9	0.221	1	1047	No Graphic Created	(DUSP6, 0.049)	(MAP3K5, 0.009)	(FGFR1, 0.008)	(DUSP4, 0)	(MAPKAPK2, -0.001)	(NRTN, -0.001)	(MAP3K3, -0.001)	(FGFR3, -0.002)	(DUSP7, -0.003)
186	organ morphogenesis (GO:0009887)	56	0.222	1	54	No Graphic Created	(EPIM, 0.047)	(FGD1, 0.007)	(SFTPB, 0.005)	(GNPAT, 0.002)	(CDX2, 0.002)	(PAX6, 0.001)	(KLF1, 0)	(ITGA2, 0)	(ONECUT2, 0)	(TLE2, 0)	(ETV7, 0)	(FGF16, 0)	(COL3A1, 0)	(SPRY2, 0)	(ENG, 0)	(HRAS, 0)	(COL18A1, 0)	(POU1F1, 0)	(TLE1, 0)	(POU3F4, 0)	(KITLG, 0)	(HD, 0)	(ELN, 0)	(IPF1, 0)	(HCCS, 0)	(FLI1, 0)	(ITGAX, 0)	(CRX, 0)	(NKX6-1, 0)	(TLE3, 0)	(BRAF, 0)	(DCN, 0)	(PITX3, 0)	(EPHB4, 0)	(SIX6, 0)	(PKD2, 0)	(SCGB1A1, 0)	(DGCR6, 0)	(FOXN1, 0)	(AES, 0)	(COL5A3, 0)	(CDX1, 0)	(SYK, 0)
186	cell cycle arrest Any process by which progression through the cell cycle is halted during one of the normal phases (G1, S, G2, M).	32	0.222	1	829	No Graphic Created	(CUL1, 0.048)	(MYC, 0.007)	(CUL4A, 0.004)	(KHDRBS1, 0.002)	(AIF1, 0.001)	(GAS7, 0.001)	(SESN1, 0.001)	(MLLT7, 0)	(GAS1, 0)	(EIF4G2, 0)	(PCAF, 0)	(PPM1G, 0)	(CUL2, 0)	(CDKN2A, 0)	(IFNW1, 0)	(RPP14, 0)	(CUL3, 0)	(CDKN2D, 0)	(GADD45A, 0)	(PLAGL1, 0)	(C10orf7, 0)	(MAPK12, 0)	(MAP2K6, 0)	(CDKN1A, 0)	(PPP1R15A, 0)	(CDKN2C, 0)	(CDKN1C, -0.001)	(CUL5, -0.001)	(GMNN, -0.001)	(CDKN1B, -0.001)	(CDKN2B, -0.001)	(CDKN3, -0.002)
188	positive regulation of transcription from RNA polymerase II promoter (GO:0045944)	6	0.223	1	401	No Graphic Created	(MKL2, 0.038)	(GLIS1, 0.021)	(RUNX1, 0.002)	(FOXD3, -0.002)	(ATF4, -0.002)	(NCOA6, -0.004)
188	pyruvate metabolism (GO:0006090)	2	0.223	1	656	No Graphic Created	(ME2, 0.078)	(ME3, -0.016)
190	fusion of sperm to egg plasma membrane (GO:0007342)	3	0.225	1	121	No Graphic Created	(CD9, 0.065)	(ADAM2, 0.003)	(CRISP1, -0.018)
191	urea cycle (GO:0000050)	2	0.226	1	616	No Graphic Created	(SLC25A15, 0.059)	(ASS, -0.004)
191	gsPathway BioCarta	6	0.226	1	932	No Graphic Created	(PRKAR1A, 0.038)	(GNAS, 0.018)	(ADCY1, 0.003)	(GNB1, 0.001)	(PRKACA, -0.002)	(GNGT1, -0.008)
191	MAP00361 gamma Hexachlorocyclohexane degradation GenMAPP	28	0.226	1	1007	No Graphic Created	(CYP2J2, 0.031)	(CYP2E1, 0.01)	(CYP4B1, 0.009)	(CYP3A5, 0.007)	(CYP2C18, 0.001)	(ALPI, 0)	(ACP1, 0)	(CYP2A7, 0)	(CYP2B6, 0)	(ALPP, 0)	(ACPP, 0)	(CYP3A7, 0)	(CYP2D6, 0)	(ALPPL2, 0)	(CYP2A6, 0)	(ACP2, 0)	(CYP3A4, 0)	(ACP5, 0)	(CYP2C9, 0)	(CYP2C8, 0)	(CYP51A1, -0.001)	(CYP1A2, -0.001)	(CYP2F1, -0.001)	(ALPL, -0.001)	(CYP4F8, -0.001)	(CYP19A1, -0.001)	(PON1, -0.001)	(CYP1A1, -0.004)
194	cell growth (GO:0016049)	8	0.229	1	227	No Graphic Created	(ESR1, 0.044)	(FRAP1, 0.009)	(DGKD, 0.005)	(FGF20, -0.001)	(ERBB2IP, -0.002)	(NOTCH2, -0.002)	(TNN, -0.003)	(P8, -0.003)
194	dephosphorylation (GO:0016311)	2	0.229	1	719	No Graphic Created	(PNKP, 0.042)	(THTPA, 0.004)
196	cytoplasmic sequestering of NF-kappaB (GO:0007253)	2	0.232	1	535	No Graphic Created	(BCL3, 0.026)	(FAF1, 0.023)
196	glycolysisPathway BioCarta	9	0.232	1	925	No Graphic Created	(ENO1, 0.068)	(PFKL, 0.001)	(GPI, 0)	(ALDOB, 0)	(PKLR, -0.002)	(PGK1, -0.002)	(TPI1, -0.002)	(PGAM1, -0.002)	(HK1, -0.011)
196	reelinPathway BioCarta	7	0.232	1	1124	No Graphic Created	(CDK5, 0.078)	(FYN, 0)	(RELN, -0.002)	(LRP8, -0.003)	(DAB1, -0.003)	(CDK5R1, -0.004)	(VLDLR, -0.004)
199	cell cycle checkpointII GO	9	0.233	1	831	No Graphic Created	(CCNG2, 0.034)	(ATR, 0.019)	(RBBP8, 0.009)	(CDC34, 0)	(CCNE2, -0.001)	(CDKN2A, -0.002)	(RB1, -0.002)	(FANCG, -0.004)	(TP53, -0.008)
199	ST G Protein Independent 7 Transmembrane Receptor Signaling BLACK	4	0.233	1	1171	No Graphic Created	(CXADR, 0.051)	(EPHB2, 0.006)	(SOAT1, -0.004)	(MAPK1, -0.005)
201	cell motility (GO:0006928)	99	0.235	1	11	No Graphic Created	(TSPAN1, 0.024)	(MST1R, 0.015)	(KAL1, 0.007)	(CORO1A, 0.004)	(CD9, 0.003)	(ARPC3, 0.003)	(SPINT2, 0.002)	(TSPAN3, 0.002)	(FLNA, 0.001)	(IL8RB, 0)	(TSPAN6, 0)	(TSPAN2, 0)	(MYLIP, 0)	(JAK2, 0)	(CD97, 0)	(SERPINB5, 0)	(PAK4, 0)	(CRK, 0)	(LSP1, 0)	(ACTN4, 0)	(KATNB1, 0)	(FPRL1, 0)	(ARPC2, 0)	(ARPC1B, 0)	(ARF6, 0)	(CRKL, 0)	(PYY, 0)	(VNN1, 0)	(MARCKS, 0)	(NOS3, 0)	(TXN, 0)	(ITGAL, 0)	(PAFAH1B1, 0)	(PXN, 0)	(THBS1, 0)	(CCL3, 0)	(GNA13, 0)	(SERPINI2, 0)	(VNN2, 0)	(HGFAC, 0)	(CXCL10, 0)	(ACTR3, 0)	(PTGS2, 0)
202	(GO:0000067)	8	0.236	1	217	No Graphic Created	(CENPF, 0.064)	(TEP1, 0.011)	(CENPE, 0.006)	(DNMT3B, 0)	(POLS, -0.004)	(SUV39H1, -0.004)	(TOPBP1, -0.005)	(SMC2L1, -0.006)
202	response to UV (GO:0009411)	4	0.236	1	267	No Graphic Created	(POLD1, 0.069)	(SERPINB13, -0.005)	(GTF2H2, -0.007)	(REV1L, -0.007)
202	microtubule-based process (GO:0007017)	2	0.236	1	458	No Graphic Created	(PAFAH1B1, 0.037)	(KIFAP3, 0.003)
202	phagocytosis, engulfment (GO:0006911)	3	0.236	1	642	No Graphic Created	(DOCK1, 0.054)	(ELMO1, 0.006)	(FCGR1A, -0.008)
206	phosphatidic acid biosynthesis (GO:0006654)	2	0.238	1	663	No Graphic Created	(AGPAT1, 0.029)	(AGPAT2, 0.008)
206	ionPathway BioCarta	5	0.238	1	964	No Graphic Created	(P2RY2, 0.061)	(PLCG1, 0.005)	(PTK2B, 0.002)	(PRKCB1, -0.007)	(PRKCA, -0.008)
208	DNA-dependent DNA replication (GO:0006261)	9	0.241	1	113	No Graphic Created	(POLG2, 0.042)	(RFC1, 0.005)	(RPA2, 0.003)	(TFAM, 0.002)	(REV3L, 0)	(RPA1, -0.001)	(CDK2AP1, -0.002)	(POLG, -0.002)	(POLB, -0.003)
209	morphogenesis (GO:0009653)	94	0.242	1	65	No Graphic Created	(EVA1, 0.029)	(SCML1, 0.011)	(NR5A2, 0.003)	(CST6, 0.002)	(KRTHA5, 0.002)	(KRT18, 0.002)	(PKD1, 0.001)	(GPC4, 0.001)	(EYA1, 0)	(SOX10, 0)	(DVL1, 0)	(RFP2, 0)	(NEDD8, 0)	(ERCC1, 0)	(EZH1, 0)	(CHUK, 0)	(HOXA11, 0)	(LZTR1, 0)	(EYA4, 0)	(WNT11, 0)	(FGF1, 0)	(ZNF141, 0)	(DSCR1L2, 0)	(TBX5, 0)	(FOXC1, 0)	(EN1, 0)	(EYA3, 0)	(TH, 0)	(FOXE1, 0)	(TBX6, 0)	(SIX2, 0)	(EDN3, 0)	(TBX1, 0)	(MRPL40, 0)	(HOXD3, 0)	(HOXB5, 0)	(TPD52, 0)	(FSCN2, 0)	(EFNB2, 0)	(GATA3, 0)	(NFE2L1, 0)	(TBX10, 0)	(CPM, 0)
209	intracellular signaling cascade (GO:0007242)	35	0.242	1	127	No Graphic Created	(APS, 0.047)	(FER, 0.004)	(PRKAR1A, 0.002)	(CORO2A, 0.001)	(DFFA, 0.001)	(PIP5K3, 0.001)	(BTK, 0.001)	(JAK2, 0)	(EFS, 0)	(TLK1, 0)	(CRKL, 0)	(KALRN, 0)	(ANP32A, 0)	(DFFB, 0)	(LAT, 0)	(TESK2, 0)	(TYROBP, 0)	(FKBP8, 0)	(STMN1, 0)	(TLK2, 0)	(TREM1, 0)	(LCK, 0)	(SIRPB2, 0)	(IL8, 0)	(DGKA, 0)	(JAK1, 0)	(PRKAR2B, 0)	(HCLS1, 0)	(PRKAR2A, 0)	(AKAP7, 0)	(CARHSP1, 0)	(GMIP, 0)	(CXCL1, 0)	(STYXL1, 0)	(SPHK1, -0.003)
211	ubiquitin cycle (GO:0006512)	4	0.244	1	159	No Graphic Created	(UBQLN3, 0.031)	(SMURF1, 0.01)	(VCPIP1, 0.005)	(TSG101, -0.011)
211	MAP00562 Inositol phosphate metabolism GenMAPP	19	0.244	1	1023	No Graphic Created	(IMPA1, 0.033)	(ITPKA, 0.006)	(PIK3C2G, 0.005)	(PLCB2, 0.002)	(INPP1, 0.002)	(INPP4A, 0.001)	(PLCG1, 0.001)	(PLCG2, 0)	(PIK3C2A, 0)	(ITPKB, 0)	(INPPL1, -0.001)	(PIP5K2B, -0.001)	(PIK3CG, -0.001)	(PIK4CA, -0.001)	(PIK3CA, -0.001)	(PIK3C2B, -0.001)	(PIK3CB, -0.001)	(PLCD1, -0.001)	(INPP4B, -0.003)
213	fatty acid metabolism (GO:0006631)	20	0.245	1	60	No Graphic Created	(PECI, 0.043)	(GNPAT, 0.012)	(FAAH, 0.008)	(DHRS3, 0.002)	(ASAH1, 0)	(ACOX3, 0)	(FABP1, 0)	(CD36, 0)	(FABP2, 0)	(CROT, 0)	(PPARA, 0)	(FABP7, 0)	(ALOX15B, -0.001)	(ABCD2, -0.001)	(LPL, -0.001)	(CYP4A11, -0.001)	(PCCA, -0.001)	(ACADSB, -0.001)	(LIPE, -0.003)	(SC4MOL, -0.003)
214	cotranslational protein targeting to membrane (GO:0006613)	5	0.246	1	256	No Graphic Created	(SSR2, 0.017)	(SSR1, 0.017)	(TRAM1, 0.011)	(SRP14, -0.001)	(SRP19, -0.006)
215	protein amino acid glycosylation (GO:0006486)	22	0.247	1	285	No Graphic Created	(TSPAN8, 0.026)	(TSTA3, 0.013)	(FUT5, 0.005)	(FUT6, 0.002)	(FUT4, 0.001)	(B3GALT4, 0.001)	(DPM2, 0.001)	(LRP2, 0.001)	(B3GAT1, 0)	(ALG5, 0)	(B3GALT5, 0)	(FUT9, 0)	(B3GALT3, 0)	(COG2, 0)	(FUT7, 0)	(SDF2, 0)	(B3GALT2, 0)	(FUT2, 0)	(LARGE, -0.001)	(FUT1, -0.001)	(IL17, -0.001)	(DPM1, -0.003)
216	oocyte axis determination (GO:0007309)	2	0.251	1	555	No Graphic Created	(LEFTY2, 0.064)	(AXIN1, -0.014)
217	female gamete generation (GO:0007292)	12	0.252	1	51	No Graphic Created	(USP9X, 0.053)	(BCL2L10, 0.002)	(GDF9, 0)	(SPO11, 0)	(TOB2, -0.001)	(FSHB, -0.001)	(MAGOH, -0.001)	(PARN, -0.002)	(DMC1, -0.002)	(BMP15, -0.002)	(FSHR, -0.002)	(FSHPRH1, -0.002)
217	apoptotic program (GO:0008632)	9	0.252	1	176	No Graphic Created	(BIK, 0.059)	(CASP8, 0.001)	(VDAC1, 0.001)	(CASP2, 0)	(CASP9, -0.001)	(CASP7, -0.002)	(BAD, -0.002)	(MCL1, -0.002)	(PSEN2, -0.002)
217	UDP-N-acetylgalactosamine metabolism (GO:0019276)	2	0.252	1	512	No Graphic Created	(EXTL2, 0.059)	(ChGn, -0.017)
217	citrate metabolism (GO:0006101)	2	0.252	1	630	No Graphic Created	(ACLY, 0.06)	(ACO2, -0.011)
221	SA PROGRAMMED CELL DEATH SigmaAldrich	12	0.253	1	1138	No Graphic Created	(BCL10, 0.072)	(CASP8AP2, 0.001)	(BCL2, 0)	(CASP9, -0.001)	(BAX, -0.001)	(BAK1, -0.001)	(BCL2L1, -0.001)	(BAD, -0.002)	(BCL2L11, -0.002)	(CES1, -0.002)	(APAF1, -0.002)	(BID, -0.003)
222	detection of abiotic stimulus (GO:0009582)	2	0.254	1	215	No Graphic Created	(TAC1, 0.063)	(TACR1, -0.014)
222	positive regulation of phosphorylation (GO:0042327)	2	0.254	1	483	No Graphic Created	(EGFR, 0.038)	(GLMN, 0.001)
224	macrophage chemotaxis (GO:0048246)	3	0.255	1	342	No Graphic Created	(SAA1, 0.028)	(SFTPD, 0.012)	(CKLF, -0.008)
225	peptidyl-tyrosine sulfation (GO:0006478)	2	0.256	1	762	No Graphic Created	(TPST1, 0.024)	(TPST2, 0.012)
226	response to virus (GO:0009615)	30	0.257	1	53	No Graphic Created	(C19orf2, 0.045)	(CCL22, 0.006)	(IFNAR1, 0.001)	(CCL5, 0.001)	(TRIM22, 0.001)	(IFNA4, 0)	(LILRB1, 0)	(CCL4, 0)	(ZF, 0)	(CCL8, 0)	(IFNA10, 0)	(TNF, 0)	(IFNA17, 0)	(EIF2B3, 0)	(IRF7, 0)	(CCL19, 0)	(OAS1, 0)	(IFNAR2, 0)	(MGC10471, 0)	(IFNA7, 0)	(CXCL12, 0)	(BANF1, -0.001)	(ISG20, -0.001)	(IFNW1, -0.001)	(FOSL1, -0.001)	(HBXIP, -0.001)	(FGR, -0.001)	(IFNGR2, -0.001)	(CCL11, -0.001)	(IFNGR1, -0.001)
226	GPCRs Class C Metabotropic glutamate pheromone GO	13	0.257	1	930	No Graphic Created	(GPR51, 0.018)	(GPRC5C, 0.013)	(GRM7, 0.011)	(GRM5, 0.006)	(GRM1, 0)	(GRM8, 0)	(GRM2, -0.001)	(GABBR1, -0.001)	(GPRC5B, -0.001)	(GRM4, -0.002)	(GRM3, -0.002)	(CASR, -0.002)	(GPRC5D, -0.003)
228	regulation of pH (GO:0006885)	2	0.258	1	626	No Graphic Created	(SLC9A1, 0.064)	(SLC9A7, -0.013)
228	mitotic sister chromatid segregation (GO:0000070)	3	0.258	1	767	No Graphic Created	(ESPL1, 0.039)	(KIF25, 0.003)	(ZW10, -0.004)
228	MAP00340 Histidine metabolism GenMAPP	20	0.258	1	1004	No Graphic Created	(ALDH1A3, 0.036)	(ALDH3A1, 0.013)	(ABP1, 0.002)	(ASPA, 0.001)	(ALDH3B2, 0)	(HARSL, 0)	(ALDH1B1, 0)	(ALDH3A2, 0)	(HARS, 0)	(AOC2, 0)	(HAL, 0)	(HNMT, 0)	(MAOB, 0)	(DDC, 0)	(ALDH1A1, -0.001)	(MAOA, -0.001)	(AOC3, -0.001)	(ALDH2, -0.001)	(ALDH3B1, -0.001)	(HDC, -0.001)
228	MAP00720 Reductive carboxylate cycle CO2 fixation GenMAPP	7	0.258	1	1037	No Graphic Created	(MDH1, 0.056)	(FH, 0)	(ACO2, -0.001)	(MDH2, -0.002)	(IDH2, -0.002)	(ACO1, -0.003)	(IDH1, -0.003)
228	MAP03020 RNA polymerase GenMAPP	17	0.258	1	1044	No Graphic Created	(POLR2J, 0.033)	(POLRMT, 0.015)	(POLR2E, 0.003)	(POLR2A, 0.003)	(POLR2D, 0.001)	(POLR2K, 0)	(DOK4, 0)	(POLR2J2, 0)	(IGFBP7, 0)	(POLR2B, -0.001)	(POLR1B, -0.001)	(POLR2H, -0.001)	(POLR2I, -0.002)	(POLR2F, -0.002)	(POLR2C, -0.003)	(POLR2G, -0.003)	(POLR2L, -0.003)
228	ranklPathway BioCarta	13	0.258	1	1117	No Graphic Created	(TNFSF11, 0.021)	(ISGF3G, 0.013)	(TNFRSF11A, 0.005)	(TRAF6, 0.004)	(IFNAR1, 0.002)	(FOSL2, 0)	(FOS, 0)	(IFNAR2, -0.001)	(NFKB1, -0.001)	(RELA, -0.001)	(IFNB1, -0.001)	(FOSL1, -0.002)	(MAPK8, -0.002)
234	transport (GO:0006810)	64	0.259	1	20	No Graphic Created	(ABCB8, 0.025)	(SCARB1, 0.017)	(ABCF2, 0.01)	(CORO1A, 0.005)	(ABCB11, 0.004)	(SLC25A13, 0.001)	(ASNA1, 0)	(SLC25A12, 0)	(ATP1B3, 0)	(ABCA4, 0)	(SLC25A3, 0)	(SLC25A4, 0)	(AKR1C2, 0)	(SLC25A17, 0)	(ABCB1, 0)	(GJB1, 0)	(ABCC6, 0)	(SLC11A1, 0)	(SLC7A4, 0)	(AKAP9, 0)	(GJA8, 0)	(ABCA3, 0)	(SLC7A5, 0)	(AR, 0)	(AQP8, 0)	(GJA1, 0)	(TM9SF2, 0)	(XK, 0)	(ABCG2, 0)	(ABCB4, 0)	(SLC25A11, 0)	(SLC25A5, 0)	(SLC16A2, 0)	(ABCC5, 0)	(ABCC1, 0)	(TTPA, 0)	(STX8, 0)	(SLC25A14, 0)	(AQP6, 0)	(ATP1A3, 0)	(SLC7A9, 0)	(AQP4, 0)	(ALB, 0)
234	respiratory gaseous exchange (GO:0007585)	14	0.259	1	91	No Graphic Created	(SFTPB, 0.026)	(EDNRA, 0.02)	(CFTR, 0.007)	(COX15, 0.001)	(ELN, 0)	(TMPRSS11D, 0)	(UCP3, 0)	(COX11, -0.001)	(COX5B, -0.001)	(HNMT, -0.001)	(TBXA2R, -0.001)	(CYSLTR1, -0.001)	(CSF2RB, -0.002)	(BPGM, -0.005)
236	nucleoside metabolism (GO:0009116)	2	0.26	1	621	No Graphic Created	(NME4, 0.065)	(NME5, -0.014)
236	ST Wnt beta catenin Pathway Signalling Transduction KE	28	0.26	1	1191	No Graphic Created	(DKK2, 0.013)	(LRP1, 0.012)	(MVP, 0.007)	(DVL1, 0.005)	(WIF1, 0.004)	(FSTL1, 0.003)	(ANKRD6, 0.003)	(PTPRA, 0.001)	(CSNK1A1, 0)	(DKK1, 0)	(DKK4, 0)	(AKT2, 0)	(TSHB, 0)	(PIN1, 0)	(FRAT1, 0)	(CTNNB1, 0)	(SENP2, 0)	(PSEN1, 0)	(SFRP1, 0)	(AKT1, 0)	(APC, 0)	(GSK3B, 0)	(DKK3, 0)	(GSK3A, -0.001)	(AKT3, -0.001)	(DACT1, -0.001)	(CER1, -0.001)	(AXIN1, -0.003)
238	cell cycle checkpoint (GO:0000075)	8	0.261	1	105	No Graphic Created	(CCNG2, 0.038)	(ATR, 0.022)	(CCNE2, -0.001)	(CDKN2A, -0.002)	(SMC1L1, -0.002)	(RB1, -0.004)	(FANCG, -0.005)	(TP53, -0.008)
239	sensory perception of smell (GO:0007608)	4	0.262	1	572	No Graphic Created	(SLIT2, 0.05)	(OR52A1, 0.001)	(OR1D2, 0)	(OMP, -0.006)
240	SA PTEN PATHWAY SigmaAldrich	17	0.263	1	1139	No Graphic Created	(PIP3-E, 0.018)	(SHC1, 0.01)	(BPNT1, 0.009)	(MAPK3, 0.008)	(AKT3, 0)	(PTK2B, 0)	(RBL2, 0)	(PDK1, 0)	(ILK, 0)	(GRB2, 0)	(AKT1, 0)	(PTEN, -0.001)	(SOS1, -0.001)	(AKT2, -0.001)	(MAPK1, -0.001)	(PIK3CA, -0.001)	(PIK3CD, -0.001)
241	negative regulation of DNA replication (GO:0008156)	3	0.264	1	679	No Graphic Created	(GMNN, 0.041)	(S100A11, 0.007)	(CDC6, -0.013)
242	regulation of nitric-oxide synthase activity (GO:0050999)	2	0.265	1	686	No Graphic Created	(EGFR, 0.034)	(NOS1AP, 0.004)
243	MAP00632 Benzoate degradation GenMAPP	7	0.268	1	1031	No Graphic Created	(ACAT1, 0.011)	(ECHS1, 0.01)	(ACYP1, 0.009)	(ACYP2, 0.007)	(HADHA, -0.001)	(EHHADH, -0.003)	(GCDH, -0.004)
244	macrophage activation (GO:0042116)	2	0.269	1	643	No Graphic Created	(TLR4, 0.051)	(TLR6, -0.005)
245	transforming growth factor beta receptor signaling pathway (GO:0007179)	18	0.27	1	42	No Graphic Created	(FNTA, 0.048)	(LEFTY2, 0.007)	(BMPR1A, 0.001)	(GDF5, 0)	(LTBP2, 0)	(GDF10, 0)	(GDF9, 0)	(SMAD1, 0)	(TGFB1, 0)	(ACVRL1, 0)	(KLF10, -0.001)	(SMAD3, -0.001)	(MAP3K7, -0.001)	(SMAD7, -0.001)	(GDF15, -0.001)	(TGFBR3, -0.001)	(GDF8, -0.002)	(LEFTY1, -0.003)
245	insulin receptor signaling pathway (GO:0008286)	9	0.27	1	623	No Graphic Created	(PIK3R3, 0.066)	(IGF2, -0.001)	(AP3S1, -0.001)	(IGF1R, -0.001)	(SORBS1, -0.002)	(PIK3R2, -0.003)	(PDPK1, -0.003)	(GAB1, -0.004)	(GRB10, -0.006)
245	ck1Pathway Caseine kinase 1 (CK1) and cdk5 phosphorylate DARPP32 in the dopamine signaling pathway.	16	0.27	1	844	No Graphic Created	(CDK5, 0.041)	(PRKAR1A, 0.009)	(PRKAR1B, 0.006)	(PPP2CA, 0.001)	(CSNK1D, 0)	(GRM1, 0)	(DRD2, 0)	(PRKAR2A, -0.001)	(PLCB1, -0.001)	(PRKAR2B, -0.001)	(PRKACG, -0.001)	(PRKACB, -0.001)	(CDK5R1, -0.001)	(PPP3CA, -0.002)	(PPP1CA, -0.002)	(DRD1, -0.004)
248	cell fate determination (GO:0001709)	4	0.271	1	224	No Graphic Created	(DLL3, 0.032)	(NOTCH4, 0.018)	(NOTCH2, -0.004)	(MCL1, -0.005)
248	response to drug (GO:0042493)	12	0.271	1	258	No Graphic Created	(CTPS, 0.038)	(MVP, 0.018)	(ABCB4, -0.001)	(ABCG2, -0.001)	(SCN11A, -0.001)	(ABCB1, -0.001)	(ABCC6, -0.001)	(ABCC1, -0.002)	(ABCA3, -0.002)	(SEMA3C, -0.002)	(RAB6C, -0.002)	(CSAG2, -0.003)
248	cremPathway The transcription factor CREM activates a post-meiotic transcriptional cascade culminating in spermatogenesis.	7	0.271	1	864	No Graphic Created	(GNAS, 0.016)	(CREM, 0.014)	(XPO1, 0.003)	(ADCY1, 0.002)	(FSHB, -0.002)	(FSHR, -0.002)	(FHL5, -0.002)
251	organelle organization and biogenesis (GO:0006996)	4	0.275	1	383	No Graphic Created	(KIF3A, 0.047)	(KIF25, 0.004)	(KIF5C, -0.005)	(KIF4A, -0.007)
251	steroid metabolism (GO:0008202)	9	0.275	1	561	No Graphic Created	(CYP3A5, 0.021)	(SULT1E1, 0.013)	(NR1I2, 0.009)	(SULT2B1, 0.001)	(UGT2B17, 0)	(UGT2B15, -0.001)	(SULT2A1, -0.002)	(AKR1B10, -0.003)	(FDX1, -0.005)
253	apoptosis (GO:0006915)	68	0.279	1	203	No Graphic Created	(PDCD11, 0.018)	(SGPL1, 0.015)	(SCARB1, 0.014)	(AHR, 0.004)	(TNFSF7, 0.001)	(DOCK1, 0)	(GZMA, 0)	(ATG12, 0)	(IL17, 0)	(PTK2B, 0)	(GAS2, 0)	(DAXX, 0)	(EP300, 0)	(TXNL1, 0)	(DDX41, 0)	(PPARD, 0)	(IL1A, 0)	(E2F1, 0)	(ADRA1A, 0)	(PAX3, 0)	(PDE1B, 0)	(LY86, 0)	(ATG5, 0)	(PDCD2, 0)	(TRIB3, 0)	(AGTR2, 0)	(GPR65, 0)	(F2R, 0)	(GADD45A, 0)	(RAF1, 0)	(CD14, 0)	(YARS, 0)	(TNF, 0)	(CYCS, 0)	(GML, 0)	(BBC3, 0)	(NCKAP1, 0)	(F2, 0)	(TESK2, 0)	(GZMB, 0)	(IL24, 0)	(MAGEH1, 0)	(EIF2AK2, 0)
253	cell death (GO:0008219)	10	0.279	1	295	No Graphic Created	(EMP3, 0.032)	(EMP1, 0.007)	(IL17, 0.002)	(FAF1, 0.001)	(PARP4, 0)	(TNF, 0)	(FOSL2, 0)	(EIF4G2, -0.002)	(EMP2, -0.005)	(PTGER3, -0.005)
255	dreamPathway The transcription factor DREAM blocks expression of the prodynorphin gene, which encodes the ligand of an opioid receptor that blocks pain signaling.	13	0.28	1	876	No Graphic Created	(PRKAR1A, 0.015)	(MAPK3, 0.01)	(PRKAR1B, 0.007)	(CREM, 0.004)	(POLR2A, 0.001)	(OPRK1, 0)	(CREB1, 0)	(FOS, -0.001)	(PRKAR2B, -0.001)	(PRKACB, -0.001)	(JUN, -0.002)	(PRKACG, -0.002)	(PRKAR2A, -0.002)
256	Notch signaling pathway (GO:0007219)	5	0.282	1	226	No Graphic Created	(DLL3, 0.026)	(NOTCH4, 0.013)	(NOTCH1, 0.002)	(NOTCH2, -0.002)	(POFUT1, -0.003)
257	regulation of viral genome replication (GO:0045069)	2	0.283	1	232	No Graphic Created	(PPIA, 0.058)	(CCL3, -0.013)
258	negative regulation of S phase of mitotic cell cycle (GO:0045749)	3	0.284	1	248	No Graphic Created	(APBB2, 0.036)	(PCOLN3, 0)	(APBB1, -0.001)
258	metal ion homeostasis (GO:0006875)	2	0.284	1	639	No Graphic Created	(MTL5, 0.025)	(CLDN16, 0.003)
260	cell adhesion molecule activity OBSOLETE. Mediates the adhesion of the cell to other cells or to the extracellular matrix.	104	0.285	1	826	No Graphic Created	(EVA1, 0.025)	(CDH1, 0.017)	(FLOT2, 0.004)	(CDH3, 0.004)	(SPG7, 0.002)	(OCLN, 0.002)	(CPNE3, 0.001)	(CD2, 0)	(ZYX, 0)	(DSG3, 0)	(LY9, 0)	(BAIAP2, 0)	(CORO1C, 0)	(PCDH1, 0)	(DPT, 0)	(SELE, 0)	(MPZ, 0)	(FGA, 0)	(CD33, 0)	(CPNE1, 0)	(GPA33, 0)	(CTNNB1, 0)	(CD99, 0)	(FGB, 0)	(DSC1, 0)	(PPFIA2, 0)	(IL1B, 0)	(PLAU, 0)	(SPN, 0)	(DSC2, 0)	(PCDH12, 0)	(CHL1, 0)	(DSC3, 0)	(THBS2, 0)	(NINJ2, 0)	(VTN, 0)	(TYRO3, 0)	(CEACAM1, 0)	(DGCR6, 0)	(ENTPD1, 0)	(PECAM1, 0)	(PCDHA3, 0)	(ICAM1, 0)
260	cftrPathway The cAMP-regulated chloride channel CFTR (deficient in cystic fibrosis) is regulated by the surface-localized beta-adrenergic receptor.	12	0.285	1	840	No Graphic Created	(PRKAR1A, 0.013)	(PRKAR1B, 0.009)	(GNAS, 0.009)	(CFTR, 0.007)	(SLC9A3R1, 0.003)	(ADCY1, 0.001)	(PRKAR2B, 0)	(PRKAR2A, -0.001)	(PRKACB, -0.001)	(PRKACG, -0.002)	(VIL2, -0.002)	(ADRB2, -0.003)
260	GO ROS FO	26	0.285	1	1236	No Graphic Created	(NCF1, 0.049)	(SEPP1, 0.002)	(GSS, 0.002)	(CCL5, 0.001)	(GPX3, 0)	(SCARA3, 0)	(DUSP1, 0)	(CYBA, 0)	(SOD2, 0)	(SGK2, 0)	(PDLIM1, 0)	(MPO, 0)	(CCS, 0)	(PRDX2, 0)	(AOX1, 0)	(STK25, 0)	(NCF2, 0)	(SOD1, 0)	(FOXM1, 0)	(RPS6KA5, 0)	(L3MBTL, -0.001)	(MTL5, -0.001)	(LTC4S, -0.001)	(MSRA, -0.001)	(NUDT1, -0.002)	(ATOX1, -0.003)
263	negative regulation of protein biosynthesis (GO:0017148)	2	0.287	1	429	No Graphic Created	(PRKAA1, 0.039)	(NDUFA13, 0.002)
264	potassium ion transport (GO:0006813)	52	0.288	1	79	No Graphic Created	(KCNK1, 0.045)	(KCNK5, 0.008)	(KCNF1, 0.002)	(KCNS3, 0.001)	(KCNN1, 0.001)	(KCNMB2, 0.001)	(ATP1A3, 0)	(KCNQ1, 0)	(KCNJ15, 0)	(KCNMB4, 0)	(KCNQ2, 0)	(KCNMB3, 0)	(KCNA2, 0)	(KCNH1, 0)	(KCNH4, 0)	(KCNA3, 0)	(KCNAB3, 0)	(CHP, 0)	(KCNMB1, 0)	(KCNJ3, 0)	(KCNJ10, 0)	(KCNJ8, 0)	(ATP1A1, 0)	(KCNB2, 0)	(ABCC9, 0)	(KCNA5, 0)	(KCNAB1, 0)	(KCNQ4, 0)	(KCNG2, 0)	(KCNC4, 0)	(KCNK7, 0)	(ATP1A2, 0)	(KCNJ5, 0)	(KCNJ4, 0)	(KCNA6, 0)	(KCNS1, 0)	(KCNJ6, 0)	(KCNE2, 0)	(KCNJ1, 0)	(KCND3, 0)	(KCNK4, 0)	(ABCC8, 0)	(KCNE1, 0)
264	L-glutamate transport (GO:0015813)	7	0.288	1	563	No Graphic Created	(SLC1A1, 0.039)	(PRAF2, 0.012)	(SLC1A6, 0.001)	(SLC1A3, -0.002)	(ARL6IP5, -0.004)	(SLC25A22, -0.005)	(SLC1A2, -0.006)
266	gene silencing (GO:0016458)	2	0.289	1	690	No Graphic Created	(SCMH1, 0.037)	(PCOLN3, 0.002)
267	cell cycle arrest (GO:0007050)	41	0.29	1	225	No Graphic Created	(CUL1, 0.039)	(MYC, 0.006)	(CUL4A, 0.002)	(SESN1, 0.001)	(KHDRBS1, 0.001)	(AIF1, 0.001)	(APBB2, 0.001)	(INHA, 0.001)	(GAS7, 0)	(MLLT7, 0)	(GAS1, 0)	(BTG4, 0)	(EIF4G2, 0)	(CUL3, 0)	(CUL2, 0)	(GADD45A, 0)	(IL8, 0)	(IFNW1, 0)	(RASSF1, 0)	(PCAF, 0)	(ING4, 0)	(PLAGL1, 0)	(APBB1, 0)	(MAP2K6, 0)	(CDKN1A, 0)	(CDKN2D, 0)	(MAPK12, 0)	(CDKN2C, 0)	(ERN1, 0)	(PPM1G, 0)	(CDKN1C, 0)	(CDKN2A, 0)	(PA2G4, 0)	(CUL5, 0)	(NOTCH2, 0)	(PPP2R3B, 0)	(CDKN2B, 0)	(CDKN3, -0.001)	(INHBA, -0.001)	(CDKN1B, -0.001)	(TP53, -0.003)
268	axon guidance (GO:0007411)	17	0.291	1	107	No Graphic Created	(KAL1, 0.047)	(UNC5C, 0.007)	(FEZ2, 0.003)	(NRP1, 0.001)	(SEMA3B, 0)	(NRXN1, 0)	(NRXN3, 0)	(OPHN1, 0)	(FEZ1, 0)	(SPON2, 0)	(NRP2, -0.001)	(SEMA4F, -0.001)	(UBA52, -0.001)	(EVL, -0.001)	(SLIT1, -0.001)	(SIAH1, -0.001)	(GNAO1, -0.006)
269	positive regulation of cell adhesion (GO:0045785)	4	0.292	1	341	No Graphic Created	(SAA1, 0.017)	(ALOX12, 0.015)	(AZU1, 0.001)	(TGM2, -0.001)
269	cdc42racPathway PI3 kinase stimulates cell migration by activating cdc42, which activates ARP2/3, which in turn promotes formation of new actin fibers.	14	0.292	1	823	No Graphic Created	(ARPC3, 0.026)	(PIK3R1, 0.011)	(ACTR2, 0.004)	(RAC1, 0.002)	(ARPC4, 0.001)	(ACTR3, 0.001)	(ARPC1B, -0.001)	(ARPC2, -0.001)	(PAK1, -0.001)	(CDC42, -0.001)	(PDGFRA, -0.001)	(WASL, -0.001)	(PIK3CA, -0.002)	(ARPC1A, -0.002)
271	mta3Pathway BioCarta	14	0.293	1	1063	No Graphic Created	(ESR1, 0.028)	(MTA1, 0.005)	(CTSD, 0.004)	(HSPB1, 0.002)	(PDZK1, 0.001)	(TUBA8, 0.001)	(TUBA4, 0)	(TUBA6, 0)	(ALDOA, -0.001)	(GREB1, -0.001)	(HSPB2, -0.002)	(TUBA2, -0.002)	(TUBA3, -0.002)	(TUBA1, -0.003)
272	nitric oxide mediated signal transduction (GO:0007263)	5	0.294	1	490	No Graphic Created	(GUCY1B3, 0.027)	(GUCY1A3, 0.02)	(DDAH1, -0.001)	(DDAH2, -0.002)	(FPR1, -0.009)
272	bbcellPathway Fas ligand expression by T cells induces apoptosis in Fas-expressing, inactive B cells.	4	0.294	1	802	No Graphic Created	(HLA-DRA, 0.023)	(HLA-DRB1, 0.011)	(CD28, -0.001)	(CD4, -0.006)
274	post-Golgi vesicle-mediated transport (GO:0006892)	7	0.296	1	597	No Graphic Created	(SCAMP3, 0.023)	(SCAMP1, 0.01)	(STX7, 0.001)	(SCAMP2, 0)	(SEC10L1, -0.001)	(AP3B2, -0.002)	(NBEA, -0.003)
274	translational elongation (GO:0006414)	2	0.296	1	774	No Graphic Created	(TSFM, 0.031)	(TUFM, 0.005)
274	MAP00051 Fructose and mannose metabolism GenMAPP	23	0.296	1	982	No Graphic Created	(PFKM, 0.027)	(SORD, 0.023)	(GMPPA, 0.001)	(PFKFB1, 0.001)	(FBP2, 0.001)	(AKR1B1, 0)	(PFKL, 0)	(FPGT, 0)	(HK3, 0)	(MPI, 0)	(PMM2, 0)	(ALDOC, 0)	(ALDOB, 0)	(TPI1, 0)	(GMPPB, -0.001)	(KHK, -0.001)	(HK2, -0.001)	(ALDOA, -0.001)	(PMM1, -0.001)	(GCK, -0.001)	(FBP1, -0.001)	(PFKP, -0.002)	(HK1, -0.004)
274	MAP00480 Glutathione metabolism GenMAPP	21	0.296	1	1014	No Graphic Created	(GSTM4, 0.046)	(GCLM, 0.002)	(GSTA2, 0.002)	(GSS, 0)	(GPX3, 0)	(GCLC, 0)	(GSR, 0)	(GSTM5, 0)	(GPX1, 0)	(IDH1, 0)	(GPX2, 0)	(G6PD, 0)	(IDH2, 0)	(GSTP1, 0)	(GPX4, -0.001)	(GGT1, -0.001)	(GSTT2, -0.001)	(GSTT1, -0.001)	(GSTM3, -0.002)	(GSTM1, -0.002)	(GSTM2, -0.002)
274	MAP00603 Globoside metabolism GenMAPP	9	0.296	1	1028	No Graphic Created	(FUT5, 0.024)	(FUT3, 0.015)	(FUT6, 0.009)	(HEXB, 0)	(FUT2, -0.002)	(FUT1, -0.003)	(NAGA, -0.004)	(HEXA, -0.004)	(GLA, -0.006)
279	myoblast fusion (GO:0007520)	3	0.297	1	15	No Graphic Created	(CACNA1H, 0.054)	(KCNH1, 0)	(ADAM12, -0.014)
279	triacylglycerol metabolism (GO:0006641)	5	0.297	1	292	No Graphic Created	(DGAT1, 0.035)	(PNLIP, 0.019)	(CEL, -0.001)	(PNLIPRP2, -0.005)	(ANGPTL3, -0.013)
279	INSULIN 2F DOWN Rome et al 2003	27	0.297	1	1245	No Graphic Created	(BCL10, 0.035)	(FLJ10815, 0.006)	(SH2D3C, 0.001)	(TOX, 0.001)	(CDC16, 0)	(MLL, 0)	(MSH5, 0)	(ALMS1, 0)	(KIAA0746, 0)	(TGM3, 0)	(BRD4, 0)	(FNBP3, 0)	(CYP4A11, 0)	(PRKX, 0)	(ELA3A, 0)	(SERPINA1, 0)	(TGFB2, 0)	(FBXL6, 0)	(PCDH17, 0)	(KIAA1117, 0)	(CRYBA4, 0)	(NIN, 0)	(CLTB, 0)	(TCL6, -0.001)	(CNTN2, -0.001)	(C10orf10, -0.001)	(CPA1, -0.002)
282	phosphate metabolism (GO:0006796)	15	0.298	1	534	No Graphic Created	(IMPA1, 0.04)	(ACYP2, 0.004)	(INPP1, 0.001)	(ACYP1, 0.001)	(SLC17A2, 0)	(PTPRB, 0)	(ENPP1, 0)	(SLC17A3, -0.001)	(IMPA2, -0.001)	(SYNJ1, -0.001)	(SLC34A1, -0.001)	(ENPP3, -0.001)	(PTPRS, -0.002)	(ENPP2, -0.002)	(PP, -0.003)
282	positive regulation of interleukin-13 biosynthesis (GO:0045368)	2	0.298	1	644	No Graphic Created	(TLR4, 0.051)	(IRF4, -0.012)
282	glycine catabolism (GO:0006546)	3	0.298	1	722	No Graphic Created	(GCSH, 0.021)	(AMT, 0.003)	(GLDC, -0.004)
285	negative regulation of adenylate cyclase activity (GO:0007194)	15	0.299	1	162	No Graphic Created	(GNAI2, 0.017)	(GPR51, 0.015)	(GRM7, 0.013)	(GALR3, 0.001)	(LTB4R2, 0)	(GRM3, 0)	(ADRA2A, 0)	(GABBR1, -0.001)	(CCR2, -0.001)	(GRM4, -0.001)	(GNAI3, -0.001)	(GRM8, -0.001)	(EDNRB, -0.001)	(GRM2, -0.001)	(GALR1, -0.002)
285	akap96Pathway BioCarta	12	0.299	1	785	No Graphic Created	(AKAP8, 0.055)	(PRKAR2B, 0)	(PPP2CA, 0)	(DDX5, 0)	(PRKAG1, -0.001)	(PRKAR2A, -0.001)	(CNAP1, -0.001)	(PRKACG, -0.002)	(PRKACB, -0.002)	(CCNB1, -0.002)	(PPP1CA, -0.003)	(CDC2, -0.007)
287	MAP00410 beta Alanine metabolism GenMAPP	17	0.3	1	1010	No Graphic Created	(DPYD, 0.018)	(ACADM, 0.015)	(DPYS, 0.002)	(ABP1, 0.001)	(ECHS1, 0.001)	(GAD2, 0.001)	(ALDH1B1, 0)	(HADHA, 0)	(ALDH3A2, 0)	(EHHADH, 0)	(AOC2, 0)	(GAD1, -0.001)	(ABAT, -0.001)	(AOC3, -0.001)	(SMS, -0.001)	(ALDH2, -0.001)	(ALDH1A1, -0.001)
288	ER to Golgi vesicle-mediated transport (GO:0006888)	7	0.301	1	502	No Graphic Created	(LMAN1, 0.022)	(TXNDC, 0.014)	(STX18, 0.002)	(BET1, 0)	(SEC22L1, -0.001)	(LMAN2L, -0.003)	(GOSR2, -0.004)
289	fmlppathway The fMLP receptor is a G-protein coupled receptor in neutrophiles that recognizes formylated bacterial peptides and activates NADPH oxidase.	36	0.302	1	911	No Graphic Created	(NCF1, 0.04)	(MAP2K2, 0.005)	(CAMK1, 0.003)	(MAPK3, 0.003)	(PIK3C2G, 0.002)	(NFKBIA, 0)	(HRAS, 0)	(PPP3CC, 0)	(MAP3K1, 0)	(PLCB1, 0)	(NFATC4, 0)	(PAK1, 0)	(RAF1, 0)	(GNA15, 0)	(RELA, 0)	(PPP3CB, 0)	(MAPK1, 0)	(RAC1, 0)	(NFATC1, 0)	(ELK1, 0)	(CALM3, 0)	(NCF2, 0)	(NFKB1, 0)	(NFATC3, 0)	(SYT1, 0)	(MAP2K6, 0)	(PPP3CA, -0.001)	(MAP2K3, -0.001)	(CAMK1G, -0.001)	(GNGT1, -0.001)	(GNB1, -0.001)	(CALM2, -0.001)	(FPR1, -0.001)	(CALM1, -0.001)	(MAP2K1, -0.001)	(MAPK14, -0.002)
290	nucleocytoplasmic transport (GO:0006913)	4	0.303	1	389	No Graphic Created	(NUP205, 0.069)	(NPM1, -0.007)	(ADAM10, -0.007)	(NUP98, -0.014)
291	ngfPathway BioCarta	19	0.304	1	1072	No Graphic Created	(CSNK2A1, 0.015)	(SHC1, 0.009)	(PIK3R1, 0.008)	(MAPK3, 0.008)	(DPM2, 0.002)	(PLCG1, 0.001)	(HRAS, 0)	(GRB2, 0)	(ELK1, 0)	(SOS1, 0)	(FOS, 0)	(PIK3CA, -0.001)	(RAF1, -0.001)	(KLK2, -0.001)	(JUN, -0.001)	(NGFB, -0.001)	(MAP2K1, -0.002)	(MAPK8, -0.002)	(NGFR, -0.002)
291	ANTI CD44 DOWN Hogerkorp et al 2003	12	0.304	1	1253	No Graphic Created	(GUCY2F, 0.019)	(PLS1, 0.007)	(LAMP2, 0.004)	(MLLT10, 0.002)	(EPHB3, 0.001)	(SERPINA1, 0)	(SSTR4, 0)	(PALM, -0.001)	(APC, -0.001)	(HLCS, -0.001)	(SLC14A1, -0.002)	(PRDM2, -0.003)
293	water transport (GO:0006833)	7	0.305	1	124	No Graphic Created	(AQP1, 0.049)	(AQP8, 0.003)	(AQP2, 0)	(AQP9, -0.003)	(AQP7, -0.003)	(AQP5, -0.004)	(AVP, -0.005)
293	microtubule cytoskeleton organization and biogenesis (GO:0000226)	4	0.305	1	347	No Graphic Created	(MAPT, 0.049)	(MID1, -0.003)	(TUBG2, -0.003)	(RNF19, -0.006)
293	oligosaccharide biosynthesis (GO:0009312)	3	0.305	1	687	No Graphic Created	(FUT8, 0.057)	(COG2, -0.005)	(ST8SIA2, -0.015)
296	regulation of DNA replication (GO:0006275)	2	0.306	1	410	No Graphic Created	(CDK2, 0.032)	(PPP2R1B, 0)
296	MAP00533 Keratan sulfate biosynthesis GenMAPP	6	0.306	1	1021	No Graphic Created	(FUT8, 0.025)	(PPOX, 0.008)	(B4GALT1, -0.001)	(B4GALT3, -0.002)	(B4GALT5, -0.003)	(B4GALT2, -0.004)
298	detection of calcium ion (GO:0005513)	5	0.307	1	132	No Graphic Created	(KCNMB4, 0.025)	(KCNMB3, 0.012)	(KCNMB2, 0.003)	(CASR, 0)	(SYT1, -0.013)
298	microtubule nucleation (GO:0007020)	4	0.307	1	333	No Graphic Created	(TUBGCP5, 0.015)	(CENPJ, 0.014)	(TUBGCP2, 0.004)	(TUBG1, -0.008)
298	MAP00430 Taurine and hypotaurine metabolism GenMAPP	4	0.307	1	1011	No Graphic Created	(GGT1, 0.018)	(GAD2, 0.015)	(BAAT, -0.002)	(GAD1, -0.005)
301	glutamate decarboxylation to succinate (GO:0006540)	2	0.31	1	298	No Graphic Created	(GAD2, 0.051)	(GAD1, -0.018)
301	methionine metabolism (GO:0006555)	2	0.31	1	607	No Graphic Created	(MSRA, 0.031)	(SMS, -0.004)
301	MAP00071 Fatty acid metabolism GenMAPP	45	0.31	1	985	No Graphic Created	(CYP2J2, 0.017)	(CYP2E1, 0.006)	(ACADM, 0.006)	(CYP3A5, 0.004)	(CYP4B1, 0.004)	(CPT2, 0.002)	(ACAA1, 0.001)	(ECHS1, 0.001)	(ACAT1, 0)	(ADH6, 0)	(CYP2C9, 0)	(CYP2C18, 0)	(ADH1C, 0)	(CDK3, 0)	(ACADS, 0)	(CYP2B6, 0)	(ACADL, 0)	(HADHA, 0)	(ALDH3A2, 0)	(CYP2D6, 0)	(CYP3A4, 0)	(CYP2C8, 0)	(CYP2A6, 0)	(CYP3A7, 0)	(CYP2A7, 0)	(ACOX1, 0)	(CYP19A1, 0)	(ADH7, 0)	(ALDH1B1, 0)	(ALDH2, 0)	(GCDH, 0)	(CYP2F1, 0)	(CYP4A11, 0)	(ACAA2, 0)	(CPT1A, 0)	(HADHB, 0)	(ADH1A, 0)	(CYP1A2, 0)	(ADH5, 0)	(EHHADH, 0)	(ADH1B, 0)	(ALDH1A1, 0)	(CYP4F8, -0.001)
304	negative regulation of apoptosis (GO:0043066)	9	0.311	1	238	No Graphic Created	(CD74, 0.041)	(VEGF, 0.004)	(PROC, 0.001)	(CLCF1, 0.001)	(ANGPTL4, -0.002)	(YWHAH, -0.002)	(TDGF1, -0.002)	(MIF, -0.002)	(BARD1, -0.01)
304	neurotransmitter uptake (GO:0001504)	3	0.311	1	598	No Graphic Created	(SLC6A4, 0.028)	(SLC6A8, 0.009)	(SLC1A3, -0.005)
306	MAP00710 Carbon fixation GenMAPP	16	0.312	1	1036	No Graphic Created	(MDH1, 0.033)	(GOT1, 0.018)	(FBP2, 0)	(MDH2, 0)	(ALDOC, 0)	(ALDOB, -0.001)	(GOT2, -0.001)	(PGK1, -0.001)	(TPI1, -0.001)	(PKLR, -0.001)	(PKM2, -0.001)	(FBP1, -0.001)	(ME1, -0.001)	(ALDOA, -0.001)	(ME3, -0.002)	(GPT, -0.002)
306	HTERT DOWN Smith et al 2003	65	0.312	1	1250	No Graphic Created	(SORD, 0.01)	(DUSP6, 0.008)	(PIK3R3, 0.007)	(TST, 0.004)	(ARHGDIB, 0.004)	(DHCR24, 0.004)	(IDI1, 0.003)	(TNFSF10, 0.002)	(CCNG1, 0.002)	(NME4, 0.001)	(IL1RN, 0)	(RAB40B, 0)	(PGF, 0)	(ASAH1, 0)	(GSTO1, 0)	(STAT4, 0)	(PML, 0)	(ACLY, 0)	(SRD5A1, 0)	(FAH, 0)	(PON2, 0)	(HEAB, 0)	(ALDH3A2, 0)	(PTPNS1, 0)	(POU5F1, 0)	(A2M, 0)	(ATP5O, 0)	(TAGLN, 0)	(FOSB, 0)	(EHHADH, 0)	(CBR1, 0)	(CD47, 0)	(XRCC5, 0)	(PCNA, 0)	(AKR1C3, 0)	(TCF4, 0)	(RRAGA, 0)	(AKT1, 0)	(KYNU, 0)	(SERPING1, 0)	(RIG, 0)	(AHCY, 0)	(PPP1R7, 0)
308	positive regulation of transcription (GO:0045941)	6	0.314	1	111	No Graphic Created	(YAF2, 0.043)	(ARNT2, 0.002)	(JARID1A, -0.001)	(CAMKK2, -0.001)	(IRF4, -0.002)	(UBA52, -0.003)
309	monoamine transport (GO:0015844)	3	0.315	1	552	No Graphic Created	(SLC18A2, 0.016)	(PRKCABP, 0.005)	(SLC18A1, 0.003)
310	fatty acid beta-oxidation (GO:0006635)	9	0.318	1	325	No Graphic Created	(ACADM, 0.029)	(ECHS1, 0.006)	(ECH1, 0)	(ACADS, 0)	(HADHB, 0)	(PPARD, -0.001)	(CPT1A, -0.001)	(ACADVL, -0.002)	(CPT1B, -0.006)
311	eponfkbPathway The cytokine erythropoietin (Epo) prevents stress-induced neuronal apoptosis by stimulating anti-apoptotic pathways through JAK2 kinase and NF-kB.	11	0.321	1	892	No Graphic Created	(GRIN1, 0.026)	(ARNT, 0.011)	(JAK2, 0.001)	(EPO, 0)	(HIF1A, -0.001)	(CDKN1A, -0.001)	(NFKBIA, -0.001)	(SOD2, -0.001)	(NFKB1, -0.001)	(EPOR, -0.001)	(RELA, -0.001)
312	enhancement of virulence (GO:0046800)	2	0.323	1	551	No Graphic Created	(CD209, 0.04)	(CLEC4M, -0.015)
312	igf1Pathway BioCarta	20	0.323	1	943	No Graphic Created	(CSNK2A1, 0.011)	(PIK3R1, 0.011)	(MAPK3, 0.007)	(SHC1, 0.006)	(PTPN11, 0.006)	(IGF1, 0)	(SRF, 0)	(FOS, 0)	(GRB2, 0)	(RAF1, 0)	(SOS1, 0)	(ELK1, 0)	(HRAS, 0)	(RASA1, -0.001)	(JUN, -0.001)	(IGF1R, -0.001)	(IRS1, -0.001)	(MAPK8, -0.001)	(PIK3CA, -0.001)	(MAP2K1, -0.002)
314	inactivation of MAPK activity (GO:0000188)	10	0.324	1	222	No Graphic Created	(DUSP6, 0.047)	(PPP2R1B, 0)	(GPS1, 0)	(RGS3, 0)	(DUSP9, 0)	(DUSP8, -0.001)	(DUSP2, -0.001)	(RGS4, -0.001)	(GPS2, -0.001)	(SPRED2, -0.001)
314	transforming growth factor beta receptor complex assembly (GO:0007181)	3	0.324	1	265	No Graphic Created	(TGFBR1, 0.03)	(FMOD, 0.008)	(ZFYVE9, -0.015)
314	oxygen and reactive oxygen species metabolism (GO:0006800)	2	0.324	1	469	No Graphic Created	(AOX1, 0.016)	(SFTPD, 0.012)
314	insulinPathway BioCarta	21	0.324	1	961	No Graphic Created	(CSNK2A1, 0.013)	(PIK3R1, 0.008)	(SHC1, 0.008)	(PTPN11, 0.007)	(MAPK3, 0.006)	(GRB2, 0)	(SRF, 0)	(RAF1, 0)	(SLC2A4, 0)	(FOS, 0)	(IRS1, 0)	(RASA1, 0)	(SOS1, 0)	(HRAS, 0)	(PIK3CA, 0)	(ELK1, 0)	(INS, -0.001)	(MAPK8, -0.001)	(INSR, -0.001)	(JUN, -0.002)	(MAP2K1, -0.002)
318	regulation of peptidyl-tyrosine phosphorylation (GO:0050730)	2	0.325	1	685	No Graphic Created	(EGFR, 0.04)	(ITGB2, -0.009)
318	eea1Pathway The FYVE-finger proteins EEA1 and HRS are localized to endosome membranes and regulate sorting and ubiquitination in the vesicle transport system.	7	0.325	1	880	No Graphic Created	(TFRC, 0.026)	(EGFR, 0.009)	(RAB5A, 0.002)	(EEA1, -0.001)	(HGS, -0.001)	(TF, -0.003)	(EGF, -0.004)
320	transcription initiation from RNA polymerase III promoter (GO:0006384)	3	0.326	1	125	No Graphic Created	(GTF3C4, 0.024)	(BRF1, 0.016)	(SNAPC5, -0.015)
320	MAP00650 Butanoate metabolism GenMAPP	20	0.326	1	1033	No Graphic Created	(HMGCL, 0.023)	(HMGCS1, 0.012)	(ACAT1, 0.004)	(ECHS1, 0.002)	(ALDH3A2, 0)	(ACADS, 0)	(HMGCS2, 0)	(HADHA, 0)	(GAD1, 0)	(PDHA1, 0)	(ABAT, 0)	(ALDH1B1, 0)	(GAD2, 0)	(BDH, -0.001)	(ALDH1A1, -0.001)	(PDHB, -0.001)	(PDHA2, -0.001)	(ALDH2, -0.001)	(EHHADH, -0.002)	(ALDH5A1, -0.004)
322	intra-Golgi vesicle-mediated transport (GO:0006891)	12	0.327	1	87	No Graphic Created	(COPZ1, 0.035)	(COPG, 0.006)	(NAPG, 0.002)	(STX16, 0)	(COPB, 0)	(COG2, -0.001)	(COPE, -0.001)	(COPB2, -0.001)	(NAPA, -0.001)	(GOSR1, -0.002)	(ARCN1, -0.002)	(COPA, -0.003)
323	MAP00240 Pyrimidine metabolism GenMAPP	42	0.329	1	995	No Graphic Created	(POLR2J, 0.012)	(POLRMT, 0.007)	(CTPS, 0.006)	(DPYD, 0.005)	(POLD1, 0.004)	(POLA, 0.003)	(DPYS, 0.002)	(DCTD, 0.002)	(TK1, 0.001)	(DHODH, 0.001)	(POLR2A, 0)	(POLR2K, 0)	(DOK4, 0)	(POLR2E, 0)	(POLR2J2, 0)	(NME2, 0)	(IGFBP7, 0)	(UBTF, 0)	(POLR2D, 0)	(POLR2F, 0)	(CDA, 0)	(POLD2, 0)	(NP, 0)	(POLR1B, 0)	(POLE, 0)	(RRM1, 0)	(POLR2B, 0)	(ECGF1, 0)	(TYMS, 0)	(UMPS, 0)	(POLG, 0)	(POLR2I, 0)	(POLR2G, 0)	(RRM2, 0)	(POLR2H, 0)	(DCK, 0)	(NME1, -0.001)	(CAD, -0.001)	(POLR2C, -0.001)	(DUT, -0.001)	(POLB, -0.001)	(POLR2L, -0.002)
324	plk3Pathway BioCarta	7	0.33	1	1101	No Graphic Created	(ATR, 0.029)	(ATM, 0.014)	(CDC25C, -0.001)	(YWHAH, -0.003)	(CHEK2, -0.003)	(CHEK1, -0.005)	(TP53, -0.005)
324	rac1Pathway BioCarta	22	0.33	1	1114	No Graphic Created	(CDK5, 0.024)	(CHN1, 0.015)	(PIK3R1, 0.009)	(RAC1, 0)	(MYL2, 0)	(LIMK1, 0)	(TRIO, 0)	(MAP3K1, 0)	(RPS6KB1, 0)	(PAK1, 0)	(CDK5R1, -0.001)	(ARFIP2, -0.001)	(NCF2, -0.001)	(VAV1, -0.001)	(PDGFRA, -0.001)	(CFL1, -0.001)	(PPP1R12B, -0.001)	(PIK3CA, -0.001)	(PLD1, -0.001)	(MYLK, -0.001)	(RALBP1, -0.002)	(WASF1, -0.003)
326	immune cell chemotaxis (GO:0030595)	4	0.331	1	40	No Graphic Created	(CX3CL1, 0.046)	(IL10, -0.001)	(SPP1, -0.007)	(PF4, -0.007)
327	protein amino acid N-linked glycosylation (GO:0006487)	16	0.335	1	201	No Graphic Created	(DOLPP1, 0.041)	(LIPA, 0.002)	(ALG6, 0)	(MAN1C1, 0)	(ALK, 0)	(PMM2, 0)	(LIPC, 0)	(CD37, 0)	(TM4SF4, 0)	(TM4SF5, 0)	(GYPC, -0.001)	(GAL3ST1, -0.001)	(TSPAN7, -0.001)	(MGAT2, -0.001)	(KEL, -0.002)	(GCS1, -0.004)
328	regulation of chromatin assembly or disassembly (GO:0001672)	2	0.336	1	423	No Graphic Created	(TLK1, 0.04)	(TLK2, -0.013)
329	lysosome organization and biogenesis (GO:0007040)	2	0.337	1	441	No Graphic Created	(NAGPA, 0.054)	(HPS4, -0.018)
329	electron transporter activity BioCarta	108	0.337	1	889	No Graphic Created	(NCF1, 0.014)	(DDO, 0.013)	(HPGD, 0.006)	(NQO2, 0.006)	(NCF4, 0.002)	(TSTA3, 0.002)	(ME2, 0.001)	(ALDH3A1, 0.001)	(LOXL2, 0.001)	(AKR7A3, 0.001)	(NOX4, 0)	(PPOX, 0)	(DHRS3, 0)	(WWOX, 0)	(CYP26A1, 0)	(ALDH1A2, 0)	(IDH3B, 0)	(ADH1A, 0)	(SARDH, 0)	(UQCR, 0)	(MTHFD2, 0)	(MTRR, 0)	(GPX5, 0)	(GPX2, 0)	(PGD, 0)	(CYP24A1, 0)	(COX5A, 0)	(MB, 0)	(ALDH2, 0)	(CDO1, 0)	(PDHX, 0)	(GPX4, 0)	(CYP4F11, 0)	(AKR1A1, 0)	(P4HB, 0)	(TXN, 0)	(GPX3, 0)	(ME1, 0)	(QDPR, 0)	(PHGDH, 0)	(ALDH1A1, 0)	(NNT, 0)	(SRD5A2, 0)
331	proteolysis (GO:0006508)	85	0.341	1	23	No Graphic Created	(CTSH, 0.02)	(ST14, 0.015)	(IDE, 0.003)	(SPG7, 0.003)	(DF, 0.001)	(MMP24, 0)	(ATG4B, 0)	(BLMH, 0)	(ADAMTS5, 0)	(SHFM1, 0)	(CPA1, 0)	(PHEX, 0)	(NEDD8, 0)	(CTSO, 0)	(CAPN3, 0)	(FBXL2, 0)	(PCSK5, 0)	(TPP2, 0)	(PSMB9, 0)	(TPP1, 0)	(USP25, 0)	(PCSK6, 0)	(UBE3A, 0)	(TMPRSS11E, 0)	(PSMC2, 0)	(CASP2, 0)	(CPA3, 0)	(HTRA2, 0)	(WFDC2, 0)	(HGFAC, 0)	(TMPRSS6, 0)	(LNPEP, 0)	(CASP6, 0)	(PLAU, 0)	(RCE1, 0)	(CASP1, 0)	(CASP4, 0)	(FBXO5, 0)	(CTSS, 0)	(CTRC, 0)	(MMP14, 0)	(PLAT, 0)	(MMP12, 0)
332	chondroitin sulfate proteoglycan biosynthesis, polysaccharide chain biosynthesis (GO:0050653)	2	0.342	1	632	No Graphic Created	(GALNACT-2, 0.045)	(ChGn, -0.018)
332	eye pigment biosynthesis (GO:0006726)	4	0.342	1	728	No Graphic Created	(GPR143, 0.037)	(OCA2, -0.001)	(AP3D1, -0.002)	(TYR, -0.012)
332	proteasomePathway BioCarta	21	0.342	1	1107	No Graphic Created	(PSMB7, 0.032)	(PSMB4, 0.01)	(UBE1, 0.003)	(PSMA2, 0.002)	(PSMA6, 0.002)	(PSMB1, 0)	(PSMA4, 0)	(UBE3A, 0)	(PSMA1, 0)	(PSMB5, 0)	(RPN1, 0)	(PSMA5, 0)	(PSMA3, -0.001)	(RPN2, -0.001)	(PSMB6, -0.001)	(PSMC3, -0.001)	(PSMD14, -0.001)	(PSMB3, -0.002)	(UBE2A, -0.002)	(PSMA7, -0.002)	(PSMB2, -0.002)
335	CR HORMONAL FUNCTIONS PNAS 2008	12	0.343	1	856	No Graphic Created	(ESR1, 0.028)	(THRB, 0.007)	(BAG1, 0.001)	(PGR, 0)	(SSTR2, 0)	(NKX3-1, 0)	(STAR, -0.001)	(HSD17B2, -0.001)	(THRA, -0.001)	(FSHR, -0.001)	(GIP, -0.002)	(ADRBK1, -0.003)
336	ranPathway BioCarta	4	0.345	1	1118	No Graphic Created	(RANBP1, 0.039)	(RANBP2, 0)	(RAN, -0.009)	(RANGAP1, -0.01)
337	pyrimidine nucleotide metabolism (GO:0006220)	3	0.347	1	420	No Graphic Created	(DCTD, 0.042)	(ECGF1, -0.009)	(DCK, -0.013)
337	response to metal ion (GO:0010038)	3	0.347	1	521	No Graphic Created	(MTL5, 0.018)	(NDRG1, 0.013)	(MT1X, -0.011)
339	growth (GO:0040007)	2	0.348	1	693	No Graphic Created	(GHR, 0.014)	(ST6GAL1, 0.003)
339	bcl2family and reg network GEArray	22	0.348	1	803	No Graphic Created	(BIK, 0.027)	(SFN, 0.013)	(NCBP2, 0.002)	(ACTB, 0)	(BCL2, 0)	(BAX, 0)	(BAK1, 0)	(BAG1, 0)	(BAD, 0)	(BCL2L1, 0)	(AKT1, 0)	(AKT2, 0)	(BCL6, 0)	(APBA2BP, -0.001)	(BCL2L2, -0.001)	(IL3, -0.001)	(APAF1, -0.001)	(IGF1, -0.001)	(MCL1, -0.001)	(BCL2A1, -0.001)	(BID, -0.001)	(CASP8, -0.002)
341	cell-cell recognition (GO:0009988)	2	0.35	1	547	No Graphic Created	(CD209, 0.03)	(CLEC4M, -0.008)
341	MAP00310 Lysine degradation GenMAPP	15	0.35	1	1002	No Graphic Created	(BBOX1, 0.018)	(OGDH, 0.009)	(ECHS1, 0.002)	(ACAT1, 0.002)	(ALDH1B1, 0.001)	(ALDH3A2, 0)	(SHMT2, 0)	(HADHA, 0)	(ALDH2, 0)	(LOC56901, -0.001)	(ALDH1A1, -0.001)	(AASS, -0.001)	(SHMT1, -0.002)	(GCDH, -0.002)	(EHHADH, -0.002)
343	eye development (GO:0001654)	2	0.351	1	768	No Graphic Created	(PAX6, 0.04)	(BMPR1B, -0.013)
344	cellular defense response (GO:0006968)	60	0.352	1	66	No Graphic Created	(NCF1, 0.024)	(MAPRE2, 0.009)	(BECN1, 0.001)	(CX3CR1, 0.001)	(LY96, 0.001)	(PTMS, 0.001)	(LGALS3BP, 0.001)	(IL8RB, 0)	(HLA-G, 0)	(ZNF161, 0)	(NCR3, 0)	(MNDA, 0)	(CCL5, 0)	(NCR2, 0)	(ADORA2A, 0)	(NCR1, 0)	(LYST, 0)	(PRF1, 0)	(KIR2DL4, 0)	(CLEC5A, 0)	(SPN, 0)	(ITK, 0)	(CCR9, 0)	(CCR3, 0)	(UMOD, 0)	(GNLY, 0)	(CD19, 0)	(CCR6, 0)	(TYROBP, 0)	(C5R1, 0)	(PAGE1, 0)	(ADORA2B, 0)	(ITGB1, 0)	(LSP1, 0)	(IL4, 0)	(CD7, 0)	(KLRC2, 0)	(ZNF148, 0)	(CCR2, 0)	(KIR2DS3, 0)	(IL1RL2, 0)	(CSF2, 0)	(LILRB2, 0)
344	cell cycle regulator OBSOLETE (was not defined before being made obsolete).	24	0.352	1	832	No Graphic Created	(CDK5, 0.024)	(ZRF1, 0.011)	(CDK7, 0.003)	(SPIN, 0.001)	(RGC32, 0.001)	(MPHOSPH9, 0)	(BCL2, 0)	(SRPK1, 0)	(CDK6, 0)	(YWHAQ, 0)	(MPHOSPH1, 0)	(MCM5, 0)	(BTG2, 0)	(MPHOSPH10, 0)	(CHES1, 0)	(MPHOSPH6, 0)	(CDC37, 0)	(CDKN1A, -0.001)	(WEE1, -0.001)	(CDK5R1, -0.001)	(CDC6, -0.001)	(BTG1, -0.001)	(CDKN1B, -0.002)	(CDC45L, -0.003)
346	regulation of heart contraction (GO:0008016)	20	0.353	1	270	No Graphic Created	(CYP2J2, 0.054)	(CACNA1H, 0.005)	(KCNQ1, 0.002)	(TNNT2, 0.001)	(DES, 0)	(ADORA3, 0)	(KCNE1, 0)	(CHRM2, 0)	(KCNG2, 0)	(RYR2, 0)	(TNNI3, -0.001)	(KCNE2, -0.001)	(SCN5A, -0.001)	(KCNE1L, -0.001)	(HSPB7, -0.002)	(KCNJ12, -0.002)	(KCNH2, -0.003)	(CACNA1C, -0.003)	(SRI, -0.006)	(TPM1, -0.006)
346	egfr smrtePathway EGF receptor activation inhibits SMRT, a transcriptional co-repressor that interacts with transcription factor complexes and gene silencers.	10	0.353	1	883	No Graphic Created	(RARA, 0.023)	(THRB, 0.009)	(EGFR, 0.003)	(RXRA, 0.002)	(NCOR2, -0.001)	(THRA, -0.001)	(MAP3K1, -0.002)	(EGF, -0.002)	(MAP2K1, -0.004)	(MAPK14, -0.007)
346	parkinsonsPathway BLACK	2	0.353	1	1089	No Graphic Created	(PARK2, 0.035)	(SNCA, -0.009)
346	MYC WT Myc wild type	9	0.353	1	1243	No Graphic Created	(KIAA0652, 0.017)	(UQCRC1, 0.007)	(ACTR2, 0.007)	(VPS45A, 0)	(YPEL1, 0)	(CASK, -0.002)	(IVNS1ABP, -0.002)	(SIRT2, -0.003)	(KCNJ10, -0.004)
350	igf1rPathway BioCarta	15	0.354	1	944	No Graphic Created	(PIK3R1, 0.015)	(SHC1, 0.013)	(MAPK3, 0.01)	(MAPK1, 0)	(HRAS, 0)	(YWHAH, 0)	(SOS1, -0.001)	(RAF1, -0.001)	(BAD, -0.001)	(IRS1, -0.001)	(GRB2, -0.001)	(IGF1R, -0.002)	(AKT1, -0.002)	(PIK3CA, -0.002)	(MAP2K1, -0.003)
351	longevityPathway BioCarta	14	0.355	1	973	No Graphic Created	(PIK3R1, 0.013)	(SHC1, 0.012)	(SOD3, 0.005)	(CAT, 0.002)	(FOXO3A, 0.002)	(GHR, 0)	(IGF1, 0)	(SOD2, -0.001)	(GH1, -0.001)	(HRAS, -0.001)	(IGF1R, -0.001)	(AKT1, -0.001)	(SOD1, -0.001)	(PIK3CA, -0.001)
352	s1pPathway BioCarta	8	0.357	1	1129	No Graphic Created	(HMGCS1, 0.038)	(EPLIN, 0.001)	(MBTPS1, 0)	(SREBF1, -0.001)	(LDLR, -0.003)	(SREBF2, -0.003)	(MBTPS2, -0.003)	(SCAP, -0.004)
353	ox40Pathway BLACK	3	0.36	1	1080	No Graphic Created	(IL2, 0.023)	(TNFSF4, 0.006)	(TNFRSF4, -0.006)
354	dermatan sulfate proteoglycan biosynthesis, polysaccharide chain biosynthesis (GO:0050652)	2	0.361	1	631	No Graphic Created	(GALNACT-2, 0.05)	(ChGn, -0.021)
355	acrosome reaction (GO:0007340)	3	0.363	1	759	No Graphic Created	(PKDREJ, 0.03)	(AKAP3, -0.004)	(ACR, -0.005)
355	dbpbPathway BLACK	3	0.363	1	871	No Graphic Created	(PROCR, 0.033)	(F2, -0.007)	(PDGFB, -0.01)
357	lamellipodium biogenesis (GO:0030032)	2	0.364	1	678	No Graphic Created	(RAC1, 0.034)	(ARFIP2, -0.014)
358	mitotic metaphase plate congression (GO:0007080)	2	0.365	1	674	No Graphic Created	(CENPE, 0.047)	(CDC23, -0.019)
359	synaptic transmission, cholinergic (GO:0007271)	7	0.367	1	589	No Graphic Created	(CHRNB3, 0.044)	(NQO1, 0)	(CHRNE, -0.001)	(CHRNB1, -0.003)	(CHRNB4, -0.003)	(CHRNA10, -0.005)	(APOE, -0.006)
360	fibrinolysisPathway Thrombin cleavage of fibrinogen results in rapid formation of fibrin threads that form a mesh to capture platelets and other blood cells into a clot.	12	0.368	1	909	No Graphic Created	(SERPINE1, 0.032)	(PLG, 0.008)	(PLAT, 0.004)	(PLAU, 0)	(SERPINB2, -0.001)	(F2, -0.001)	(FGB, -0.001)	(FGA, -0.001)	(F2R, -0.001)	(FGG, -0.001)	(F13A1, -0.002)	(CPB2, -0.002)
360	MAP00280 Valine leucine and isoleucine degradation GenMAPP	26	0.368	1	1001	No Graphic Created	(HMGCL, 0.017)	(ACADM, 0.011)	(HMGCS1, 0.007)	(ECHS1, 0.001)	(BCKDHA, 0)	(HMGCS2, 0)	(C14orf45, 0)	(HADHA, 0)	(ALDH3A2, 0)	(IVD, 0)	(PCCA, 0)	(BCKDHB, 0)	(MUT, 0)	(PCCB, 0)	(ACAA2, 0)	(ALDH2, 0)	(ACADS, 0)	(HADHB, 0)	(ALDH1A1, 0)	(ALDH1B1, 0)	(ACAA1, 0)	(ALDH6A1, -0.001)	(AOX1, -0.001)	(EHHADH, -0.001)	(MCCC2, -0.001)	(MCCC1, -0.001)
362	negative regulation of cell adhesion (GO:0007162)	8	0.37	1	390	No Graphic Created	(ARHGDIB, 0.042)	(ARHGDIA, 0.001)	(ARHGDIG, 0)	(KNG1, -0.001)	(TGFBI, -0.002)	(ADAM10, -0.003)	(SPN, -0.004)	(RND1, -0.005)
363	induction of apoptosis (GO:0006917)	70	0.371	1	27	No Graphic Created	(BCL10, 0.023)	(BIK, 0.01)	(LTA, 0.002)	(TNFSF10, 0.002)	(CD2, 0.001)	(INHA, 0)	(PPP2R1A, 0)	(BNIP3L, 0)	(TP73L, 0)	(TNFSF14, 0)	(FOXO3A, 0)	(DAPK2, 0)	(IFNA2, 0)	(TIA1, 0)	(COL4A3, 0)	(SMNDC1, 0)	(UNC13B, 0)	(NOTCH2, 0)	(HRK, 0)	(MAP3K10, 0)	(CASP10, 0)	(S100B, 0)	(TIAL1, 0)	(DIABLO, 0)	(STK17A, 0)	(FAS, 0)	(CASP4, 0)	(BAK1, 0)	(MX1, 0)	(PLAGL1, 0)	(STK17B, 0)	(CASP3, 0)	(TNFRSF7, 0)	(TRAF3, 0)	(TLR2, 0)	(PPP2CA, 0)	(NME3, 0)	(ERN2, 0)	(PRKCE, 0)	(ZNF443, 0)	(LALBA, 0)	(MAPK1, 0)	(BCL2L11, 0)
363	cytokine and chemokine mediated signaling pathway (GO:0019221)	4	0.371	1	39	No Graphic Created	(CX3CL1, 0.045)	(SOCS5, -0.003)	(PF4, -0.007)	(IRAK3, -0.012)
363	mitochondrial genome maintenance (GO:0000002)	2	0.371	1	139	No Graphic Created	(SLC25A4, 0.019)	(ECGF1, -0.005)
363	SIG CD40PATHWAYMAP SignallingAlliance	33	0.371	1	1147	No Graphic Created	(MAPK13, 0.022)	(TRAF5, 0.01)	(MAPK3, 0.005)	(PIK3R1, 0.004)	(NFKBIB, 0.003)	(MAPK9, 0.001)	(TRAF6, 0.001)	(MAP2K4, 0)	(MAPK8IP1, 0)	(MAPK10, 0)	(NFKBIL2, 0)	(DUSP1, 0)	(TRAF2, 0)	(MAPK8IP3, 0)	(MAPK1, 0)	(TRAF3, 0)	(NFKB2, 0)	(MAPK8, 0)	(NFKB1, 0)	(MAP2K7, 0)	(PIK3CA, 0)	(PIK3CD, 0)	(MAPKAPK5, 0)	(NFKBIL1, 0)	(NFKBIA, 0)	(SYT1, 0)	(MAPK12, 0)	(MAPK11, -0.001)	(NFKBIE, -0.001)	(IKBKG, -0.001)	(MAPK8IP2, -0.001)	(GORASP1, -0.002)	(MAPK14, -0.003)
367	activation of JNK activity (GO:0007257)	8	0.373	1	104	No Graphic Created	(MAP3K9, 0.017)	(MAP3K5, 0.008)	(MAP4K5, 0.004)	(PKN1, -0.001)	(MAP3K10, -0.001)	(MAP3K2, -0.001)	(DAXX, -0.001)	(MAP4K1, -0.005)
367	intracellular virion transport (GO:0046795)	2	0.373	1	550	No Graphic Created	(CD209, 0.028)	(CLEC4M, -0.009)
367	acetyl-CoA metabolism (GO:0006084)	2	0.373	1	705	No Graphic Created	(PDHA1, 0.024)	(MLYCD, -0.011)
367	XINACT MERGED na	21	0.373	1	1269	No Graphic Created	(USP9X, 0.025)	(STS, 0.003)	(ZFX, 0.002)	(UBE1, 0.001)	(TBL1X, 0)	(ARSD, 0)	(PCTK1, 0)	(DDX3X, 0)	(ATP6AP2, 0)	(UTX, 0)	(PIR, 0)	(PRKX, 0)	(TMSB4X, 0)	(RPS4X, 0)	(EIF2S3, -0.001)	(OFD1, -0.001)	(EIF1AX, -0.001)	(INE1, -0.001)	(GRPR, -0.001)	(CA5B, -0.001)	(SMCX, -0.002)
371	neutral amino acid transport (GO:0015804)	4	0.374	1	568	No Graphic Created	(SLC1A5, 0.02)	(SLC1A4, 0.011)	(SLC7A10, 0)	(SLC43A1, -0.007)
372	tachykinin signaling pathway (GO:0007217)	4	0.375	1	394	No Graphic Created	(TACR3, 0.036)	(TAC3, 0.007)	(TACR1, -0.007)	(TACR2, -0.009)
373	MAP00380 Tryptophan metabolism GenMAPP	45	0.377	1	1008	No Graphic Created	(CYP2J2, 0.02)	(CYP3A5, 0.006)	(CYP4B1, 0.006)	(CYP2E1, 0.005)	(OGDH, 0.002)	(ACAT1, 0.001)	(ABP1, 0.001)	(CYP2C18, 0)	(HADHA, 0)	(CYP1A2, 0)	(MAOA, 0)	(TDO2, 0)	(CYP2A7, 0)	(ALDH1A1, 0)	(ALDH3A2, 0)	(CYP2B6, 0)	(ALDH1B1, 0)	(ALDH2, 0)	(CYP2A6, 0)	(CYP2D6, 0)	(CYP3A7, 0)	(CYP2F1, 0)	(ASMT, 0)	(AANAT, 0)	(AOX1, 0)	(CYP3A4, 0)	(GCDH, 0)	(CYP2C9, 0)	(CYP2C8, 0)	(AOC2, 0)	(MAOB, 0)	(AOC3, 0)	(WARS2, 0)	(CYP19A1, 0)	(KYNU, 0)	(EHHADH, 0)	(INDO, 0)	(HAAO, 0)	(DDC, 0)	(CAT, 0)	(ECHS1, 0)	(CYP51A1, 0)	(CYP4F8, -0.001)
373	ureacyclePathway BioCarta	7	0.377	1	1223	No Graphic Created	(GOT1, 0.038)	(ARG1, 0.004)	(GLS, 0.001)	(CPS1, -0.002)	(ASS, -0.002)	(ASL, -0.008)	(GLUD1, -0.012)
375	amino acid metabolism (GO:0006520)	24	0.378	1	296	No Graphic Created	(HMGCL, 0.019)	(MAT1A, 0.003)	(SLC25A15, 0.003)	(SLC3A1, 0.003)	(GSS, 0.001)	(SLC7A1, 0.001)	(SLC7A5, 0)	(QDPR, 0)	(CTNS, 0)	(SLC6A14, 0)	(GGT1, 0)	(PEPD, 0)	(GGTLA1, 0)	(OAT, 0)	(GLS2, 0)	(SLC7A9, 0)	(SLC7A7, 0)	(SLC7A8, 0)	(MTHFR, -0.001)	(SLC7A2, -0.001)	(SLC6A6, -0.001)	(PTS, -0.001)	(NOS3, -0.001)	(SLC7A4, -0.001)
376	G-protein signaling, adenylate cyclase inhibiting pathway (GO:0007193)	7	0.379	1	323	No Graphic Created	(RGS1, 0.041)	(OPRK1, 0)	(NPY1R, -0.001)	(GPR24, -0.001)	(NPY2R, -0.002)	(CORT, -0.005)	(OPRL1, -0.006)
376	carm1Pathway The methyltransferase CARM1 interacts with transcription factors such as CBP/p300 and methylates histones H3 and H4.	13	0.379	1	814	No Graphic Created	(RARA, 0.014)	(PRKAR1A, 0.012)	(PRKAR1B, 0.008)	(RXRA, 0.001)	(PRKAR2B, 0.001)	(EP300, 0.001)	(CREB1, 0)	(CARM1, -0.001)	(PRKACB, -0.001)	(PRKACG, -0.001)	(PRKAR2A, -0.001)	(CREBBP, -0.003)	(NCOA3, -0.005)
378	regulation of JNK cascade (GO:0046328)	3	0.38	1	566	No Graphic Created	(MAPK8IP2, 0.01)	(MAPK8IP1, 0.004)	(MAPK8IP3, 0.003)
378	radiation sensitivity BioCarta	24	0.38	1	1116	No Graphic Created	(ERBB2, 0.017)	(ATR, 0.009)	(CCNE1, 0.006)	(EGFR, 0.002)	(ATM, 0.001)	(IGFBP3, 0.001)	(CASP1, 0.001)	(MDM2, 0)	(ACTB, 0)	(RAD50, 0)	(BCL2, 0)	(BAX, 0)	(CCND2, 0)	(RAD51, 0)	(CDKN1A, 0)	(IGF1R, 0)	(GADD45A, 0)	(LCMT2, 0)	(HRAS, -0.001)	(RB1, -0.001)	(CCND3, -0.001)	(CCNB2, -0.003)	(CDC2, -0.003)	(TP53, -0.004)
380	lymphocyte chemotaxis (GO:0048247)	3	0.381	1	343	No Graphic Created	(SAA1, 0.036)	(CKLF, -0.008)	(DOCK2, -0.009)
381	phosphorylation (GO:0016310)	3	0.383	1	492	No Graphic Created	(FRAP1, 0.026)	(PGK1, -0.006)	(TOLLIP, -0.008)
382	internal protein amino acid acetylation (GO:0006475)	2	0.384	1	729	No Graphic Created	(ARD1A, 0.026)	(HAT1, -0.004)
383	autophagic vacuole formation (GO:0000045)	2	0.385	1	726	No Graphic Created	(ATG4B, 0.023)	(ATG4A, -0.013)
383	tpoPathway BioCarta	23	0.385	1	1216	No Graphic Created	(CSNK2A1, 0.012)	(PIK3R1, 0.009)	(SHC1, 0.007)	(MAPK3, 0.006)	(THPO, 0.001)	(JAK2, 0)	(GRB2, 0)	(PLCG1, 0)	(SOS1, 0)	(FOS, 0)	(STAT5A, 0)	(STAT3, 0)	(HRAS, 0)	(RASA1, 0)	(PIK3CA, 0)	(MPL, -0.001)	(JUN, -0.001)	(RAF1, -0.001)	(PRKCB1, -0.001)	(STAT5B, -0.001)	(STAT1, -0.001)	(PRKCA, -0.002)	(MAP2K1, -0.002)
385	il6Pathway BioCarta	21	0.386	1	956	No Graphic Created	(CSNK2A1, 0.012)	(SHC1, 0.007)	(PTPN11, 0.007)	(MAPK3, 0.005)	(JAK3, 0)	(IL6R, 0)	(JAK2, 0)	(HRAS, 0)	(SRF, 0)	(FOS, 0)	(SOS1, 0)	(ELK1, 0)	(RAF1, 0)	(JAK1, 0)	(STAT3, 0)	(GRB2, 0)	(IL6, -0.001)	(IL6ST, -0.001)	(JUN, -0.001)	(CEBPB, -0.002)	(MAP2K1, -0.002)
386	T cell differentiation (GO:0030217)	2	0.389	1	437	No Graphic Created	(JAG2, 0.016)	(WWP1, -0.003)
386	bile acid transport (GO:0015721)	2	0.389	1	463	No Graphic Created	(ATP8B1, 0.032)	(AKR1C4, -0.01)
388	mitosis (GO:0007067)	17	0.392	1	404	No Graphic Created	(AKAP8, 0.042)	(NOLC1, 0.004)	(DCTN2, 0.002)	(BUB3, 0.001)	(STK6, 0)	(PPP5C, 0)	(KIF22, 0)	(MAD2L1, 0)	(CETN1, -0.001)	(TARDBP, -0.001)	(CDC25B, -0.001)	(KATNA1, -0.001)	(BUB1B, -0.001)	(TPX2, -0.002)	(SSSCA1, -0.003)	(PLK1, -0.004)	(KIF2C, -0.004)
388	glycogen catabolism (GO:0005980)	4	0.392	1	452	No Graphic Created	(GAA, 0.036)	(PHKA1, -0.001)	(PHKB, -0.006)	(PYGB, -0.007)
388	MAP00350 Tyrosine metabolism GenMAPP	29	0.392	1	1005	No Graphic Created	(ALDH1A3, 0.02)	(ALDH3A1, 0.009)	(GOT1, 0.005)	(COMT, 0.001)	(ABP1, 0.001)	(AOX1, 0.001)	(ADH6, 0)	(ALDH3B2, 0)	(ADH1C, 0)	(DBH, 0)	(HGD, 0)	(ARVCF, 0)	(FAH, 0)	(MAOA, 0)	(ADH7, 0)	(GOT2, 0)	(TH, 0)	(HPD, 0)	(ADH5, 0)	(DDC, 0)	(MAOB, 0)	(AOC3, 0)	(ADH1A, 0)	(AOC2, -0.001)	(PNMT, -0.001)	(ALDH3B1, -0.001)	(ADH1B, -0.001)	(TYR, -0.001)	(TAT, -0.002)
388	stat3Pathway BioCarta	8	0.392	1	1193	No Graphic Created	(MAPK3, 0.017)	(FRAP1, 0.007)	(JAK3, 0.003)	(JAK2, 0.001)	(MAPK1, -0.001)	(TYK2, -0.002)	(STAT3, -0.002)	(JAK1, -0.004)
392	virion attachment to host cell surface receptor (GO:0019062)	2	0.393	1	549	No Graphic Created	(CD209, 0.03)	(CLEC4M, -0.013)
392	ptenPathway BioCarta	16	0.393	1	1111	No Graphic Created	(PIK3R1, 0.013)	(SHC1, 0.011)	(MAPK3, 0.008)	(FOXO3A, 0.003)	(AKT1, 0)	(ILK, 0)	(GRB2, 0)	(MAPK1, 0)	(SOS1, 0)	(ITGB1, -0.001)	(PIK3CA, -0.001)	(PDK2, -0.001)	(PDPK1, -0.002)	(CDKN1B, -0.002)	(PTEN, -0.003)	(PTK2, -0.004)
394	negative regulation of T cell proliferation (GO:0042130)	2	0.394	1	482	No Graphic Created	(SFTPD, 0.013)	(GLMN, -0.001)
395	platelet activation (GO:0030168)	5	0.395	1	211	No Graphic Created	(CD40LG, 0.036)	(GP1BA, -0.005)	(PF4, -0.006)	(F2, -0.006)	(EVL, -0.006)
396	telomere maintenance (GO:0000723)	3	0.397	1	374	No Graphic Created	(TEP1, 0.022)	(PTGES3, -0.002)	(TERT, -0.011)
396	eosinophilsPathway Recruitment of eosinophils in the inflammatory response observed in asthma occurs via the chemoattractant eotaxin binding to the CCR3 receptor.	8	0.397	1	890	No Graphic Created	(CCL5, 0.013)	(HLA-DRA, 0.011)	(HLA-DRB1, 0.005)	(CCR3, 0)	(IL5, -0.001)	(IL3, -0.002)	(CSF2, -0.003)	(CCL11, -0.004)
398	homeostasis (GO:0042592)	2	0.398	1	697	No Graphic Created	(EP300, 0.013)	(HIF1A, 0.004)
399	blymphocytePathway B cells express the major histocompatibility complex (class II MHC), immunoglobulins, adhesion proteins, and other factors on their cell surface.	10	0.399	1	807	No Graphic Created	(CR2, 0.033)	(HLA-DRA, 0.004)	(HLA-DRB1, 0)	(CR1, 0)	(ITGAL, 0)	(ITGB2, 0)	(ICAM1, -0.001)	(CD80, -0.002)	(FCGR2B, -0.003)	(PTPRC, -0.008)
400	EMT UP Jechlinger et al 2003	55	0.4	1	1248	No Graphic Created	(MMP13, 0.023)	(VIM, 0.01)	(PMP22, 0.001)	(COL6A1, 0.001)	(B2M, 0.001)	(PPIC, 0)	(SLPI, 0)	(CDH2, 0)	(ASNS, 0)	(SDC2, 0)	(HIF1A, 0)	(STAT1, 0)	(S100A8, 0)	(GAS1, 0)	(PROCR, 0)	(DCN, 0)	(MTHFD2, 0)	(CXCL5, 0)	(CDH15, 0)	(MMP12, 0)	(SLC3A2, 0)	(DAB2, 0)	(PHGDH, 0)	(IL11, 0)	(IRF7, 0)	(ADA, 0)	(IFIT1, 0)	(VLDLR, 0)	(BCL3, 0)	(IFITM3, 0)	(CD68, 0)	(GALK1, 0)	(DDR2, 0)	(RNASET2, 0)	(PDGFRB, 0)	(PCOLCE, 0)	(UPP1, 0)	(SPARC, 0)	(SRM, 0)	(PDGFRA, 0)	(PTGS1, 0)	(G1P2, 0)	(CXCL1, 0)
401	isocitrate metabolism (GO:0006102)	2	0.401	1	375	No Graphic Created	(IDH3B, 0.029)	(IDH1, -0.012)
401	neuron recognition (GO:0008038)	4	0.401	1	573	No Graphic Created	(SLIT2, 0.05)	(OPCML, -0.008)	(PCDH12, -0.012)	(HNT, -0.012)
403	nucleobase, nucleoside, nucleotide and nucleic acid metabolism (GO:0006139)	27	0.402	1	187	No Graphic Created	(CTPS, 0.011)	(BPNT1, 0.006)	(TYMS, 0.003)	(DPYS, 0.003)	(TK1, 0.001)	(MTAP, 0.001)	(PAPSS2, 0.001)	(SLC29A2, 0.001)	(TPMT, 0)	(FPGS, 0)	(ERH, 0)	(SLC28A1, 0)	(OAS2, 0)	(ATIC, 0)	(CDA, 0)	(SLC23A2, 0)	(DPYSL2, 0)	(SLC29A1, 0)	(NP, 0)	(DPYSL3, 0)	(OAS1, 0)	(SLC28A2, 0)	(PAPSS1, -0.001)	(OAS3, -0.001)	(TK2, -0.001)	(CRMP1, -0.001)	(NUDT2, -0.001)
404	RNA processing (GO:0006396)	19	0.403	1	363	No Graphic Created	(RBPMS, 0.032)	(HNRPU, 0.006)	(PABPC4, 0.001)	(DUSP11, 0)	(DDX54, 0)	(RBMS2, 0)	(HNRPD, 0)	(RBM6, 0)	(RBMY1A1, 0)	(RENT1, 0)	(HNRPH1, -0.001)	(DDX41, -0.001)	(RBM3, -0.001)	(BICD1, -0.001)	(HNRPF, -0.001)	(RBM5, -0.001)	(RBMS1, -0.001)	(DDX17, -0.002)	(HNRPA2B1, -0.002)
405	metabotropic glutamate receptor signaling pathway (GO:0007216)	3	0.405	1	611	No Graphic Created	(HOMER3, 0.024)	(GRM6, -0.004)	(HOMER2, -0.007)
405	rarrxrPathway BioCarta	15	0.405	1	1120	No Graphic Created	(TBP, 0.019)	(RARA, 0.014)	(POLR2A, 0.001)	(RXRA, 0.001)	(GTF2A1, 0)	(NCOR2, 0)	(NCOA2, -0.001)	(NCOA1, -0.001)	(GTF2E1, -0.001)	(PCAF, -0.001)	(GTF2F1, -0.001)	(GTF2B, -0.002)	(HDAC3, -0.002)	(NCOA3, -0.003)	(ERCC3, -0.003)
407	actin filament polymerization (GO:0030041)	4	0.406	1	447	No Graphic Created	(GSN, 0.026)	(RAC1, 0.017)	(WASF3, -0.009)	(WASF1, -0.014)
407	salmonellaPathway BioCarta	12	0.406	1	1142	No Graphic Created	(ARPC3, 0.026)	(ACTR2, 0.004)	(ARPC4, 0.003)	(RAC1, 0.001)	(ACTR3, 0.001)	(ARPC2, 0)	(CDC42, -0.001)	(ARPC1B, -0.001)	(ARPC1A, -0.002)	(ACTA1, -0.002)	(WASL, -0.002)	(WASF1, -0.006)
409	endosome transport (GO:0016197)	3	0.408	1	446	No Graphic Created	(ZFYVE16, 0.031)	(TINAGL1, -0.001)	(TOM1, -0.015)
409	S1P Signaling BioCarta	23	0.408	1	1128	No Graphic Created	(GNAI2, 0.013)	(GNAI1, 0.005)	(MAPK3, 0.005)	(SPHK2, 0.005)	(EDG5, 0.004)	(PLCB2, 0.002)	(MAPK4, 0.001)	(AKT3, 0)	(EDG1, 0)	(PLCB1, 0)	(PIK3C2B, 0)	(ASAH1, 0)	(MAPK1, 0)	(MAPK7, 0)	(AKT2, 0)	(AKT1, 0)	(EDG8, 0)	(GNAI3, 0)	(RACGAP1, -0.001)	(MAPK6, -0.001)	(PLCB3, -0.001)	(MAPK12, -0.001)	(SPHK1, -0.005)
411	ptdinsPathway BioCarta	20	0.41	1	1110	No Graphic Created	(PFKM, 0.035)	(LYN, 0.001)	(RAC1, 0.001)	(RAB5A, 0)	(BTK, 0)	(PRKCZ, 0)	(AKT1, 0)	(PFKL, 0)	(VAV2, 0)	(PRKCE, 0)	(AP2M1, -0.001)	(GSK3B, -0.001)	(GSK3A, -0.001)	(PLCG1, -0.001)	(EEA1, -0.001)	(BAD, -0.001)	(PDPK1, -0.001)	(ARF1, -0.001)	(RPS6KB1, -0.002)	(PFKP, -0.003)
412	MAP00251 Glutamate metabolism GenMAPP	20	0.412	1	996	No Graphic Created	(QARS, 0.018)	(GOT1, 0.011)	(EPRS, 0.005)	(GCLM, 0.002)	(CAD, 0.002)	(GSS, 0.002)	(PPAT, 0.001)	(GSR, 0)	(GFPT1, 0)	(GAD2, 0)	(GCLC, 0)	(GAD1, 0)	(CPS1, -0.001)	(ABAT, -0.001)	(GLUL, -0.001)	(GOT2, -0.001)	(GMPS, -0.002)	(GPT, -0.002)	(ALDH5A1, -0.005)	(GLUD1, -0.006)
413	protein complex assembly (GO:0006461)	77	0.415	1	138	No Graphic Created	(REPS2, 0.024)	(VAMP3, 0.004)	(OCLN, 0.004)	(VAMP8, 0.003)	(BCS1L, 0.003)	(CD74, 0.002)	(EPRS, 0.001)	(SLC9A3R1, 0)	(PPP2R1A, 0)	(TSPAN4, 0)	(CD3D, 0)	(TUBGCP2, 0)	(FANCC, 0)	(NFS1, 0)	(CLDN14, 0)	(SF3B3, 0)	(KPNA3, 0)	(HFE, 0)	(PARD3, 0)	(SLC7A9, 0)	(SLC7A11, 0)	(PPIH, 0)	(MDM2, 0)	(MLL, 0)	(TAPBP, 0)	(FAS, 0)	(LPXN, 0)	(APBA1, 0)	(PPARGC1A, 0)	(IL1RAP, 0)	(CAPZA2, 0)	(SLC7A8, 0)	(WAS, 0)	(SH3BGR, 0)	(WASL, 0)	(CAPZA1, 0)	(WASF3, 0)	(RHAG, 0)	(LIN7A, 0)	(IL2RB, 0)	(TRAF2, 0)	(PTCH2, 0)	(TCAP, 0)
413	barbed-end actin filament capping (GO:0051016)	3	0.415	1	212	No Graphic Created	(GSN, 0.029)	(EVL, -0.006)	(CAPG, -0.01)
413	hbxPathway BioCarta	8	0.415	1	933	No Graphic Created	(SHC1, 0.026)	(PTK2B, 0.002)	(CREB1, -0.002)	(GRB2, -0.002)	(SOS1, -0.002)	(SRC, -0.002)	(HRAS, -0.002)	(HBXIP, -0.003)
416	positive regulation of phagocytosis (GO:0050766)	4	0.417	1	349	No Graphic Created	(AHSG, 0.013)	(SFTPD, 0.005)	(AZU1, 0)	(GATA2, -0.008)
416	argininecPathway Related catabolic pathways process arginine, histidine, glutamine, and proline through glutamate to alpha-ketoglutamate, which feeds into the citric acid cycle.	6	0.417	1	796	No Graphic Created	(PRODH, 0.014)	(OAT, 0.006)	(GLS, 0.004)	(ARG1, 0.003)	(ALDH4A1, -0.001)	(GLUD1, -0.013)
416	MAP00062 Fatty acid biosynthesis path 2 GenMAPP	7	0.417	1	984	No Graphic Created	(ACAT1, 0.013)	(ECHS1, 0.006)	(ACAA2, 0.001)	(HADHB, -0.001)	(ACAA1, -0.002)	(EHHADH, -0.002)	(HADHA, -0.002)
419	glycoprotein biosynthesis (GO:0009101)	2	0.419	1	680	No Graphic Created	(MAN2A1, 0.02)	(TNIP1, -0.003)
419	epoPathway Erythropoietin, which activates the MAPK pathway, stimulates erythrocyte production and is an effective treatment for anemia.	19	0.419	1	893	No Graphic Created	(CSNK2A1, 0.016)	(SHC1, 0.01)	(MAPK3, 0.006)	(JAK2, 0.001)	(PLCG1, 0.001)	(EPOR, 0)	(STAT5A, 0)	(ELK1, 0)	(HRAS, 0)	(GRB2, 0)	(EPO, 0)	(STAT5B, 0)	(SOS1, 0)	(FOS, -0.001)	(PTPN6, -0.001)	(RAF1, -0.001)	(MAPK8, -0.001)	(JUN, -0.002)	(MAP2K1, -0.003)
421	chaperone-mediated protein complex assembly (GO:0051131)	2	0.421	1	668	No Graphic Created	(APCS, 0.014)	(CCT6B, -0.003)
422	Rho protein signal transduction (GO:0007266)	17	0.422	1	142	No Graphic Created	(ARHGDIB, 0.023)	(RHOD, 0.003)	(ARHGEF11, 0.003)	(ARHGEF3, 0.001)	(ARHGEF1, 0.001)	(ADRA2A, 0)	(ARHGDIA, 0)	(RHOA, 0)	(ARHGAP4, 0)	(ROCK1, 0)	(ARHGDIG, 0)	(ARHGAP1, 0)	(TSC1, 0)	(RHOG, -0.001)	(LIMK1, -0.001)	(CFL1, -0.001)	(ARHGAP5, -0.003)
422	branched chain family amino acid biosynthesis (GO:0009082)	2	0.422	1	617	No Graphic Created	(BCAT1, 0.044)	(BCAT2, -0.031)
424	cytoskeleton organization and biogenesis (GO:0007010)	24	0.423	1	31	No Graphic Created	(FGD1, 0.025)	(DST, 0.016)	(PCLO, 0.001)	(DES, 0.001)	(MAST1, 0)	(TMOD1, 0)	(PYY, 0)	(ABI2, 0)	(FGD2, 0)	(KISS1, 0)	(ARHGAP4, 0)	(TNK2, 0)	(CCL3, 0)	(PRKCI, 0)	(YWHAH, 0)	(MICAL1, 0)	(ARHGAP1, 0)	(FGD6, 0)	(CNN2, 0)	(MARK1, -0.001)	(PLD2, -0.001)	(APOE, -0.001)	(KLHL20, -0.002)	(EPB49, -0.003)
425	B cell differentiation (GO:0030183)	6	0.424	1	94	No Graphic Created	(HDAC7A, 0.013)	(HDAC9, 0.007)	(HDAC4, 0.006)	(IL4, -0.002)	(IL6, -0.002)	(HDAC5, -0.005)
425	virus-host interaction (GO:0019048)	2	0.424	1	548	No Graphic Created	(CD209, 0.031)	(CLEC4M, -0.014)
427	actin filament-based movement (GO:0030048)	5	0.425	1	210	No Graphic Created	(APBB2, 0.024)	(MYO9B, 0)	(APBB1, -0.002)	(EVL, -0.004)	(MYO1E, -0.004)
427	arfPathway Cyclin-dependent kinase inhibitor 2A is a tumor suppressor that induces G1 arrest and can activate the p53 pathway, leading to G2/M arrest.	15	0.425	1	795	No Graphic Created	(PIK3R1, 0.01)	(MYC, 0.01)	(ABL1, 0.004)	(TBX2, 0.003)	(RAC1, 0.001)	(POLR1D, 0)	(E2F1, 0)	(MDM2, 0)	(CDKN2A, -0.001)	(RB1, -0.001)	(POLR1B, -0.001)	(POLR1C, -0.001)	(TWIST1, -0.001)	(PIK3CA, -0.001)	(TP53, -0.007)
427	MAP00030 Pentose phosphate pathway GenMAPP	16	0.425	1	981	No Graphic Created	(PFKM, 0.042)	(PRPS1, 0.002)	(ALDOC, 0)	(TALDO1, 0)	(PFKL, -0.001)	(G6PD, -0.001)	(PGM1, -0.001)	(FBP2, -0.001)	(GPI, -0.001)	(H6PD, -0.001)	(FBP1, -0.001)	(ALDOB, -0.002)	(ALDOA, -0.002)	(PGD, -0.003)	(PFKP, -0.003)	(PRPS2, -0.005)
427	MAP00052 Galactose metabolism GenMAPP	23	0.425	1	983	No Graphic Created	(PFKM, 0.028)	(GAA, 0.005)	(GALE, 0.002)	(G6PC, 0.002)	(MGAM, 0.001)	(AKR1B1, 0.001)	(GALK1, 0.001)	(HK3, 0)	(LCT, 0)	(B4GALT1, 0)	(LALBA, 0)	(PGM1, 0)	(GALT, 0)	(GALK2, 0)	(HK2, 0)	(B4GALT2, -0.001)	(GCK, -0.001)	(PFKL, -0.001)	(UGP2, -0.001)	(PFKP, -0.002)	(GLA, -0.002)	(GLB1, -0.004)	(HK1, -0.005)
431	transcription initiation from RNA polymerase II promoter (GO:0006367)	26	0.426	1	3	No Graphic Created	(CRSP3, 0.013)	(TBP, 0.01)	(CDK7, 0.003)	(GTF2I, 0.001)	(PPARBP, 0.001)	(GTF2F2, 0.001)	(MAZ, 0)	(GTF2E2, 0)	(GTF2F1, 0)	(GTF2E1, 0)	(CRSP9, 0)	(THRAP3, 0)	(PPARGC1A, 0)	(MED12, 0)	(THRAP5, 0)	(THRAP4, 0)	(IRF7, 0)	(E2F3, 0)	(MED4, 0)	(E2F2, -0.001)	(NCOA6, -0.001)	(CRSP2, -0.001)	(CDK9, -0.001)	(CRSP7, -0.001)	(CRSP6, -0.001)	(THRAP1, -0.002)
432	alternativePathway The alternative complement pathway is an antibody-independent mechanism of immune activation that results in cell lysis via the membrane attack complex.	9	0.427	1	789	No Graphic Created	(DF, 0.023)	(C7, 0.004)	(C6, 0.001)	(PFC, -0.001)	(BF, -0.001)	(C3, -0.001)	(C5, -0.003)	(C9, -0.004)	(C8A, -0.004)
433	MAP00450 Selenoamino acid metabolism GenMAPP	6	0.428	1	1012	No Graphic Created	(AHCY, 0.017)	(MAT1A, 0.012)	(GGT1, 0.007)	(CBS, -0.002)	(CTH, -0.007)	(MARS, -0.011)
434	MAPKKK cascade (GO:0000165)	8	0.429	1	195	No Graphic Created	(MAP3K5, 0.012)	(FGFR1, 0.009)	(FGFR3, 0.003)	(MAPKAPK2, -0.001)	(DUSP4, -0.001)	(MAP3K3, -0.002)	(CAMKK2, -0.002)	(NRTN, -0.003)
435	histone deacetylation (GO:0016575)	4	0.433	1	570	No Graphic Created	(HDAC11, 0.011)	(HDAC6, 0.009)	(PHB, -0.008)	(SIRT2, -0.009)
436	visual perception (GO:0007601)	101	0.434	1	64	No Graphic Created	(TACSTD2, 0.02)	(SORD, 0.005)	(PITPNA, 0.002)	(CRYM, 0.001)	(DHRS3, 0.001)	(GUCY2F, 0.001)	(PAX6, 0.001)	(PRR4, 0)	(CDS1, 0)	(POU6F2, 0)	(CRYBB1, 0)	(NRL, 0)	(GUCY2D, 0)	(TULP1, 0)	(EYA4, 0)	(CHM, 0)	(OPN1SW, 0)	(GPR143, 0)	(CNGA3, 0)	(FOXC1, 0)	(ABCA4, 0)	(EYA3, 0)	(UNC119, 0)	(EML1, 0)	(COL18A1, 0)	(RABGGTB, 0)	(CNGA1, 0)	(ARR3, 0)	(ATXN7, 0)	(RS1, 0)	(CRYBB2, 0)	(CLNS1A, 0)	(FSCN2, 0)	(NR2E3, 0)	(GNAT1, 0)	(OCLM, 0)	(ROM1, 0)	(GJA8, 0)	(CRYBA1, 0)	(CRYGD, 0)	(WFS1, 0)	(PDE6A, 0)	(CRYBA4, 0)
436	transcription (GO:0006350)	15	0.434	1	96	No Graphic Created	(NFKBIB, 0.018)	(CREBL1, 0.005)	(PWP1, 0.002)	(ZF, 0.001)	(CREB3, 0)	(NRIP1, 0)	(GRLF1, 0)	(XAB2, 0)	(EPC1, -0.001)	(POLR2H, -0.001)	(PTMA, -0.001)	(PPP5C, -0.001)	(CEBPA, -0.001)	(DRG1, -0.001)	(FUBP3, -0.002)
438	cholesterol biosynthesis (GO:0006695)	3	0.435	1	499	No Graphic Created	(FDPS, 0.035)	(NSDHL, -0.005)	(DHCR7, -0.011)
438	positive regulation of fatty acid oxidation (GO:0046321)	2	0.435	1	672	No Graphic Created	(PRKAA1, 0.039)	(PPARGC1A, -0.025)
440	cyclin catabolism (GO:0008054)	3	0.436	1	318	No Graphic Created	(ANAPC2, 0.04)	(CYB561D2, -0.011)	(UBE2C, -0.013)
440	ST p38 MAPK Pathway Signalling Transduction KE	36	0.436	1	1184	No Graphic Created	(MAPK13, 0.026)	(ATF1, 0.001)	(TRAF6, 0.001)	(MAP3K5, 0.001)	(MAP2K4, 0.001)	(HSPB1, 0)	(MKNK1, 0)	(MAP3K7, 0)	(CREB1, 0)	(NR2C2, 0)	(SRF, 0)	(MAP3K4, 0)	(MYEF2, 0)	(MAP3K7IP1, 0)	(CREB5, 0)	(MAP3K7IP2, 0)	(DUSP1, 0)	(AKT1, 0)	(IL1R1, 0)	(DUSP10, 0)	(EIF4E, 0)	(MAPKAPK5, 0)	(MAP3K10, 0)	(MAPK1, 0)	(MKNK2, 0)	(ELK1, 0)	(MAPK11, 0)	(GADD45A, 0)	(NFKB1, 0)	(CREB3, 0)	(MAPK12, 0)	(CDC42, 0)	(MAP2K3, -0.001)	(MAPKAPK2, -0.001)	(MAP2K6, -0.001)	(MAPK14, -0.002)
442	phospholipase C activation (GO:0007202)	14	0.439	1	46	No Graphic Created	(EDNRA, 0.02)	(PLCB2, 0.004)	(EGFR, 0.002)	(AVPR1A, 0.001)	(CCKBR, 0)	(GNA15, 0)	(C5R1, -0.001)	(AVPR1B, -0.001)	(CALCR, -0.001)	(EDG6, -0.001)	(EDG4, -0.001)	(CALCA, -0.001)	(EDG2, -0.001)	(GNAQ, -0.002)
443	mcalpainPathway BioCarta	24	0.44	1	1050	No Graphic Created	(CAPN2, 0.016)	(PRKAR1A, 0.006)	(MAPK3, 0.005)	(PRKAR1B, 0.005)	(CAPN1, 0.001)	(EGFR, 0.001)	(MYL2, 0)	(HRAS, 0)	(EGF, 0)	(PRKAR2A, 0)	(MAPK1, 0)	(ITGA1, 0)	(ACTA1, 0)	(PXN, 0)	(PRKACG, 0)	(MYLK, 0)	(PRKACB, 0)	(CXCR3, 0)	(VIL2, -0.001)	(CAPNS1, -0.001)	(TLN1, -0.001)	(ITGB1, -0.001)	(PRKAR2B, -0.001)	(PTK2, -0.003)
444	induction of apoptosis by extracellular signals (GO:0008624)	16	0.441	1	101	No Graphic Created	(ADORA1, 0.015)	(DAPK1, 0.014)	(NDUFA13, 0.001)	(DAP3, 0.001)	(MAP3K5, 0.001)	(DAP, 0)	(SIVA, 0)	(CD38, 0)	(DPF2, -0.001)	(BAX, -0.001)	(CFLAR, -0.001)	(TNFRSF25, -0.001)	(FASTK, -0.001)	(PDCD6, -0.002)	(BTK, -0.003)	(PRKCA, -0.004)
445	mesoderm development (GO:0007498)	18	0.442	1	351	No Graphic Created	(SECTM1, 0.016)	(T, 0.007)	(FOXC2, 0.001)	(MATK, 0.001)	(JAK2, 0.001)	(JAK3, 0.001)	(TIE1, 0)	(GDF11, 0)	(ZBTB16, 0)	(BMX, 0)	(TBX6, 0)	(TCF15, 0)	(TCF21, -0.001)	(BTK, -0.001)	(HCK, -0.002)	(ZNFN1A1, -0.002)	(BMP4, -0.002)	(INHBA, -0.003)
446	synaptic vesicle targeting (GO:0016080)	3	0.443	1	487	No Graphic Created	(PCLO, 0.024)	(SEPT5, -0.002)	(NLGN1, -0.014)
447	dendrite morphogenesis (GO:0016358)	2	0.444	1	353	No Graphic Created	(LST1, 0.006)	(TRAPPC4, -0.002)
447	membrane lipid metabolism (GO:0006643)	2	0.444	1	624	No Graphic Created	(B4GALT4, 0.021)	(APOM, -0.007)
447	MAP00602 Blood group glycolipid biosynthesis neolact series GenMAPP	13	0.444	1	1027	No Graphic Created	(FUT5, 0.014)	(FUT3, 0.01)	(FUT6, 0.004)	(PPOX, 0.004)	(B4GALT1, 0)	(FUT2, -0.001)	(GCNT2, -0.001)	(B4GALT5, -0.001)	(B3GNT1, -0.001)	(ABO, -0.001)	(B4GALT2, -0.002)	(FUT1, -0.002)	(B4GALT3, -0.002)
447	ST ERK1 ERK2 MAPK Pathway Signalling Transduction KE	29	0.444	1	1166	No Graphic Created	(DUSP6, 0.017)	(SHC1, 0.005)	(MAP2K2, 0.005)	(MAPK3, 0.005)	(MKNK1, 0.001)	(ATF1, 0.001)	(CREB3, 0)	(RPS6KA2, 0)	(CREB1, 0)	(NFKB1, 0)	(BRAF, 0)	(CREB5, 0)	(TRAF3, 0)	(SOS1, 0)	(MOS, 0)	(RAP1A, 0)	(DUSP4, 0)	(MKNK2, 0)	(MAPK1, 0)	(GRB2, 0)	(BAD, 0)	(EIF4E, 0)	(RPS6KA1, 0)	(DUSP9, -0.001)	(RPS6KA3, -0.001)	(SOS2, -0.001)	(HTATIP, -0.001)	(MAP3K8, -0.001)	(MAP2K1, -0.002)
447	FRASOR ER UP Frasor et al 2004	31	0.444	1	1262	No Graphic Created	(SLC39A6, 0.018)	(ADCY9, 0.011)	(MAPT, 0.003)	(AREG, 0.002)	(SDC2, 0)	(PDZK1, 0)	(SIAH2, 0)	(MYBL1, 0)	(NRIP1, 0)	(RASGRP1, 0)	(WISP2, 0)	(IGFBP4, 0)	(PEG10, 0)	(CXCL12, 0)	(FOS, 0)	(RFC4, 0)	(EPB41L3, 0)	(CALCR, 0)	(PTGES, 0)	(C11orf8, 0)	(TOP2A, 0)	(CA12, 0)	(SLC22A5, 0)	(EGR3, 0)	(TFF1, -0.001)	(AP1G1, -0.001)	(CDC6, -0.001)	(GREB1, -0.001)	(GLRB, -0.002)	(RAB31, -0.002)	(RET, -0.003)
452	transcription from RNA polymerase III promoter (GO:0006383)	12	0.445	1	293	No Graphic Created	(GTF3C1, 0.008)	(POLR3K, 0.006)	(GTF3C2, 0.002)	(GTF3A, 0.001)	(SSB, 0)	(GTF3C5, 0)	(POLR2K, 0)	(SNAPC1, -0.001)	(SNAPC2, -0.001)	(TROVE2, -0.001)	(SNAPC3, -0.001)	(GTF3C3, -0.001)
452	nucleosome disassembly (GO:0006337)	3	0.445	1	498	No Graphic Created	(SET, 0.01)	(TNP1, 0.001)	(SMARCE1, -0.008)
454	cardiacegfPathway Cardiac hypertrophy, a response to high blood pressure, is stimulated by GPCR ligands such as angiotensin II that activate the EGF pathway.	17	0.446	1	813	No Graphic Created	(EDNRA, 0.02)	(MYC, 0.012)	(EGFR, 0.002)	(PLCG1, 0)	(FOS, 0)	(HRAS, 0)	(AGTR2, 0)	(RELA, -0.001)	(AGT, -0.001)	(NFKB1, -0.001)	(JUN, -0.001)	(EDNRB, -0.001)	(EGF, -0.001)	(EDN1, -0.001)	(PRKCB1, -0.002)	(PRKCA, -0.003)	(ADAM12, -0.003)
455	double-strand break repair (GO:0006302)	8	0.447	1	427	No Graphic Created	(PRKDC, 0.033)	(RAD52, 0.003)	(HTATIP, -0.002)	(RAD50, -0.003)	(CIB1, -0.003)	(FEN1, -0.004)	(XRCC4, -0.004)	(RAD21, -0.005)
455	acute-phase response (GO:0006953)	7	0.447	1	494	No Graphic Created	(ORM2, 0.022)	(AHSG, 0.005)	(APCS, 0.001)	(LBP, -0.002)	(ORM1, -0.003)	(STAT3, -0.003)	(CEBPB, -0.007)
455	protein targeting to vacuole (GO:0006623)	2	0.447	1	727	No Graphic Created	(ATG4B, 0.021)	(ATG4A, -0.014)
455	pdgfPathway BioCarta	27	0.447	1	1090	No Graphic Created	(CSNK2A1, 0.012)	(PIK3R1, 0.006)	(MAPK3, 0.006)	(SHC1, 0.005)	(PLCG1, 0)	(STAT5A, 0)	(HRAS, 0)	(SOS1, 0)	(STAT3, 0)	(PDGFA, 0)	(SRF, 0)	(RASA1, 0)	(RAF1, 0)	(ELK1, 0)	(JUN, 0)	(GRB2, 0)	(STAT1, 0)	(JAK1, 0)	(MAP3K1, 0)	(PRKCB1, 0)	(FOS, 0)	(PDGFRA, -0.001)	(PIK3CA, -0.001)	(MAP2K4, -0.001)	(MAPK8, -0.001)	(PRKCA, -0.001)	(MAP2K1, -0.001)
459	glucose transport (GO:0015758)	10	0.448	1	230	No Graphic Created	(EDNRA, 0.032)	(SLC2A5, -0.001)	(SLC2A3, -0.001)	(SLC2A2, -0.001)	(SORBS1, -0.001)	(PPBP, -0.002)	(SLC2A4, -0.002)	(SLC2A8, -0.002)	(SLC2A1, -0.002)	(INS, -0.003)
459	BRCA DOWN Welcsh et al 2002	12	0.448	1	1261	No Graphic Created	(MYC, 0.016)	(CCND1, 0.008)	(RXRA, 0.001)	(NDRG1, 0.001)	(SLC19A1, 0)	(NUP214, 0)	(EIF4G1, -0.001)	(CHD4, -0.001)	(SKIV2L, -0.001)	(GCN5L2, -0.001)	(HSF1, -0.002)	(BOP1, -0.006)
461	muscle cell differentiation (GO:0042692)	2	0.45	1	484	No Graphic Created	(GLMN, 0.004)	(SYNE1, -0.001)
461	establishment and/or maintenance of chromatin architecture (GO:0006325)	6	0.45	1	510	No Graphic Created	(SATB1, 0.016)	(HMGB1, 0.007)	(SAFB, 0.001)	(BRCA2, -0.003)	(EZH2, -0.003)	(HMGA2, -0.005)
463	regulation of signal transduction (GO:0009966)	2	0.451	1	710	No Graphic Created	(TDGF1, 0.019)	(YWHAH, -0.015)
464	protein kinase C activation (GO:0007205)	9	0.453	1	184	No Graphic Created	(PRKD3, 0.014)	(PRKCABP, 0.003)	(DGKD, 0.002)	(GNB2L1, 0.002)	(AZU1, 0)	(EDN2, -0.001)	(PARD3, -0.002)	(PPAP2A, -0.002)	(GAP43, -0.007)
464	L-cystine transport (GO:0015811)	2	0.453	1	582	No Graphic Created	(SLC3A1, 0.011)	(CTNS, 0)
464	electron transport BioCarta	72	0.453	1	887	No Graphic Created	(CYP2J2, 0.008)	(FADS1, 0.007)	(CYP4B1, 0.004)	(CYP2E1, 0.002)	(CYP3A5, 0.002)	(CYP26A1, 0.001)	(CYP7B1, 0.001)	(CYP4F3, 0.001)	(CYP20A1, 0.001)	(PPOX, 0)	(CYP3A43, 0)	(CYP2C18, 0)	(SUOX, 0)	(CYP2A13, 0)	(CYP17A1, 0)	(DHODH, 0)	(CYP7A1, 0)	(CYB5-M, 0)	(CYP4A11, 0)	(CYP11A1, 0)	(PTGIS, 0)	(CYBRD1, 0)	(CYP2B6, 0)	(CYP19A1, 0)	(CYP27B1, 0)	(HCCS, 0)	(CYP24A1, 0)	(CYB561, 0)	(UQCRB, 0)	(EIF2AK3, 0)	(CYP4F11, 0)	(MAOA, 0)	(CYP2D6, 0)	(CYP21A2, 0)	(CYP11B2, 0)	(CYP4F12, 0)	(CYP27A1, 0)	(PAOX, 0)	(UQCRH, 0)	(CYP3A4, 0)	(TBXAS1, 0)	(CYP1A2, 0)	(MAOB, 0)
464	pparPathway BLACK	4	0.453	1	1105	No Graphic Created	(PPARG, 0.009)	(RXRA, 0.006)	(PPARD, 0)	(PPARA, -0.008)
464	tall1Pathway BioCarta	13	0.453	1	1196	No Graphic Created	(TRAF5, 0.024)	(CHUK, 0.006)	(TRAF6, 0.003)	(TNFRSF17, 0)	(TNFSF13, 0)	(RELA, -0.001)	(NFKB1, -0.001)	(TRAF2, -0.001)	(TRAF3, -0.001)	(TNFRSF13B, -0.001)	(MAPK8, -0.002)	(MAP3K14, -0.003)	(MAPK14, -0.005)
469	copper ion homeostasis (GO:0006878)	4	0.454	1	569	No Graphic Created	(APP, 0.01)	(MT2A, 0.001)	(CP, 0.001)	(ATOX1, -0.001)
469	achPathway Nicotinic acetylcholine receptors are ligand-gated ion channels that primarily mediate neuromuscular signaling and may inhibit neuronal apoptosis via the AKT pathway.	14	0.454	1	779	No Graphic Created	(PIK3R1, 0.015)	(MUSK, 0.008)	(FOXO3A, 0.003)	(PTK2B, 0.001)	(TERT, 0)	(RAPSN, 0)	(BAD, 0)	(SRC, -0.001)	(YWHAH, -0.001)	(CHRNB1, -0.001)	(AKT1, -0.001)	(PIK3CA, -0.001)	(CHRNG, -0.001)	(PTK2, -0.004)
469	ST Phosphoinositide 3 Kinase Pathway Signalling Transduction KE	34	0.454	1	1186	No Graphic Created	(IARS, 0.014)	(SFN, 0.012)	(SHC1, 0.004)	(PPP1R13B, 0.001)	(YWHAE, 0)	(SOS2, 0)	(YWHAQ, 0)	(PSCD3, 0)	(RPS6KA2, 0)	(AKT2, 0)	(DAPP1, 0)	(YWHAZ, 0)	(BAD, 0)	(SOS1, 0)	(INPP5D, 0)	(PDK1, 0)	(AKT1, 0)	(FOXO1A, 0)	(YWHAH, 0)	(GRB2, 0)	(DAF, 0)	(TEC, 0)	(GSK3B, 0)	(AKT3, 0)	(RPS6KA1, 0)	(CDKN2A, 0)	(PTEN, 0)	(YWHAB, 0)	(RPS6KB1, 0)	(BTK, 0)	(GSK3A, -0.001)	(PIK3CA, -0.001)	(IGFBP1, -0.001)	(RPS6KA3, -0.001)
472	beta-tubulin folding (GO:0007025)	3	0.456	1	667	No Graphic Created	(RP2, 0.03)	(TBCA, -0.008)	(TBCC, -0.01)
472	egfPathway The epidermal growth factor (EGF) peptide stimulates the EGF receptor to promote cell proliferation via the MAP kinase and Ras pathways.	27	0.456	1	882	No Graphic Created	(CSNK2A1, 0.01)	(MAPK3, 0.006)	(SHC1, 0.005)	(PIK3R1, 0.005)	(EGFR, 0.001)	(MAP3K1, 0)	(RAF1, 0)	(JAK1, 0)	(FOS, 0)	(HRAS, 0)	(SOS1, 0)	(STAT5A, 0)	(MAPK8, 0)	(PRKCB1, 0)	(EGF, 0)	(MAP2K4, 0)	(SRF, 0)	(GRB2, 0)	(STAT3, 0)	(STAT1, 0)	(ELK1, 0)	(RASA1, 0)	(PIK3CA, -0.001)	(PLCG1, -0.001)	(PRKCA, -0.001)	(JUN, -0.001)	(MAP2K1, -0.002)
474	oxidative phosphorylation (GO:0006119)	4	0.459	1	180	No Graphic Created	(UQCRC1, 0.026)	(UQCRH, -0.003)	(UQCRC2, -0.005)	(UQCRB, -0.007)
474	ion transport (GO:0006811)	5	0.459	1	517	No Graphic Created	(AKAP7, 0.023)	(PLP2, -0.001)	(GALR1, -0.003)	(WNK1, -0.003)	(LASP1, -0.008)
474	synaptonemal complex formation (GO:0007130)	2	0.459	1	688	No Graphic Created	(SC65, 0.028)	(STAG3, -0.014)
477	DNA DAMAGE SIGNALLING GO	89	0.46	1	874	No Graphic Created	(RAD23A, 0.029)	(ATR, 0.002)	(RAD17, 0.001)	(CDS1, 0.001)	(CDC25A, 0.001)	(XRCC1, 0)	(FOXO3A, 0)	(REV3L, 0)	(GADD45G, 0)	(ERCC1, 0)	(DDB1, 0)	(ATRX, 0)	(MDM2, 0)	(MSH6, 0)	(MPG, 0)	(HUS1, 0)	(FEN1, 0)	(TREX1, 0)	(BTG2, 0)	(XPA, 0)	(PURA, 0)	(APEX1, 0)	(BIRC2, 0)	(RAD9A, 0)	(LGMN, 0)	(BRCA1, 0)	(PMS2, 0)	(UNG, 0)	(TNF, 0)	(CDC6, 0)	(PTPRCAP, 0)	(BIRC3, 0)	(CDC25B, 0)	(BAK1, 0)	(TNFSF4, 0)	(ERCC4, 0)	(PIN1, 0)	(RAD1, 0)	(MSH2, 0)	(CHEK2, 0)	(RAD51, 0)	(XRCC2, 0)	(ATM, 0)
478	innate immune response (GO:0045087)	2	0.461	1	730	No Graphic Created	(SFTPD, 0.012)	(DEFB1, -0.011)
478	SA TRKA RECEPTOR SigmaAldrich	16	0.461	1	1141	No Graphic Created	(MAP2K2, 0.014)	(SHC1, 0.012)	(AKT3, 0.001)	(AKT1, 0)	(ELK1, 0)	(HRAS, 0)	(AKT2, 0)	(SOS1, -0.001)	(GRB2, -0.001)	(NTRK1, -0.001)	(NGFR, -0.001)	(PIK3CD, -0.001)	(PIK3CA, -0.001)	(NGFB, -0.001)	(CDKN1A, -0.001)	(MAP2K1, -0.003)
480	negative regulation of receptor mediated endocytosis (GO:0048261)	2	0.462	1	255	No Graphic Created	(RAC1, 0.04)	(ARF6, -0.026)
480	energy reserve metabolism (GO:0006112)	6	0.462	1	330	No Graphic Created	(ADRB3, 0.031)	(LEP, -0.001)	(GFPT1, -0.001)	(S100B, -0.004)	(LEPR, -0.006)	(GFPT2, -0.01)
480	amine metabolism (GO:0009308)	3	0.462	1	591	No Graphic Created	(SULT1C1, 0.023)	(SULT1A1, -0.006)	(AOC3, -0.01)
480	trkaPathway BioCarta	14	0.462	1	1217	No Graphic Created	(PIK3R1, 0.012)	(SHC1, 0.011)	(PLCG1, 0.003)	(DPM2, 0.002)	(NTRK1, 0)	(GRB2, -0.001)	(HRAS, -0.001)	(AKT1, -0.001)	(SOS1, -0.001)	(KLK2, -0.001)	(PRKCB1, -0.001)	(PIK3CA, -0.001)	(NGFB, -0.002)	(PRKCA, -0.003)
484	negative regulation of striated muscle development (GO:0045843)	5	0.463	1	575	No Graphic Created	(HDAC7A, 0.015)	(HDAC9, 0.006)	(HDAC4, 0.006)	(SIRT2, -0.005)	(HDAC5, -0.007)
485	opsonization (GO:0008228)	2	0.464	1	606	No Graphic Created	(FCN1, 0.028)	(FCN2, -0.025)
485	spryPathway BioCarta	16	0.464	1	1159	No Graphic Created	(SHC1, 0.011)	(MAPK3, 0.01)	(EGFR, 0.004)	(CBL, 0)	(PTPRB, 0)	(GRB2, 0)	(HRAS, -0.001)	(SOS1, -0.001)	(MAPK1, -0.001)	(SRC, -0.001)	(RAF1, -0.001)	(RASA1, -0.001)	(EGF, -0.001)	(SPRY4, -0.001)	(SPRY2, -0.002)	(MAP2K1, -0.003)
487	protein import into nucleus (GO:0006606)	5	0.465	1	649	No Graphic Created	(PTTG1IP, 0.012)	(MCM3AP, 0.004)	(PDIA3, 0)	(TPR, -0.005)	(RANBP2, -0.005)
487	asbcellPathway B cells require interaction with helper T cells to produce antigen-specific immunoglobulins as a key element of the human immune response.	8	0.465	1	797	No Graphic Created	(HLA-DRA, 0.009)	(IL2, 0.008)	(HLA-DRB1, 0.003)	(CD28, 0)	(CD4, -0.001)	(IL10, -0.001)	(IL4, -0.002)	(CD80, -0.003)
489	negative regulation of caspase activity (GO:0001719)	4	0.466	1	190	No Graphic Created	(AVEN, 0.005)	(TNFSF14, 0.005)	(BIRC7, -0.001)	(TNFRSF7, -0.004)
489	retrograde protein transport, ER to cytosol (GO:0030970)	2	0.466	1	356	No Graphic Created	(VCP, 0.033)	(DERL1, -0.03)
489	telPathway BioCarta	16	0.466	1	1202	No Graphic Created	(TERF1, 0.013)	(MYC, 0.012)	(POLR2A, 0.004)	(EGFR, 0.002)	(TEP1, 0.001)	(TNKS, 0)	(BCL2, 0)	(PPP2CA, 0)	(HSPCA, -0.001)	(XRCC5, -0.001)	(AKT1, -0.001)	(TERT, -0.001)	(IGF1R, -0.001)	(RB1, -0.002)	(PRKCA, -0.003)	(TP53, -0.005)
492	frizzled signaling pathway (GO:0007222)	6	0.468	1	337	No Graphic Created	(FZD6, 0.036)	(FZD4, 0)	(FZD10, -0.002)	(FZD9, -0.005)	(FZD3, -0.005)	(FZD7, -0.006)
492	ecmPathway Extracellular matrix induces integrin-mediated FAK phosphorylation in epithelial cells, leading to PI3 and MAP kinase activation and actin reorganization.	22	0.468	1	878	No Graphic Created	(PIK3R1, 0.008)	(MAPK3, 0.008)	(SHC1, 0.007)	(PFN1, 0.003)	(GSN, 0.003)	(MYL2, 0)	(ITGA1, 0)	(PIK3CA, 0)	(ROCK1, 0)	(MAPK1, 0)	(SRC, 0)	(FYN, 0)	(HRAS, 0)	(RAF1, 0)	(TLN1, -0.001)	(MYLK, -0.001)	(ITGB1, -0.001)	(PXN, -0.001)	(DIAPH1, -0.001)	(PTK2, -0.002)	(MAP2K1, -0.003)	(ARHGAP5, -0.003)
492	MAP00272 Cysteine metabolism GenMAPP	9	0.468	1	1000	No Graphic Created	(GOT1, 0.031)	(CARS, 0)	(GOT2, 0)	(LDHC, 0)	(MPST, -0.001)	(SDS, -0.002)	(LDHA, -0.002)	(LDHB, -0.004)	(CTH, -0.005)
492	mitochondriaPathway BioCarta	21	0.468	1	1054	No Graphic Created	(BIK, 0.03)	(DFFA, 0.002)	(DFFB, 0)	(BAX, 0)	(BCL2, 0)	(DIABLO, 0)	(PDCD8, 0)	(CASP9, 0)	(ENDOG, 0)	(BAK1, 0)	(BCL2L1, 0)	(CASP6, 0)	(CASP3, -0.001)	(BIRC4, -0.001)	(BIRC3, -0.001)	(BID, -0.001)	(CASP7, -0.001)	(CASP8, -0.001)	(CYCS, -0.001)	(BIRC2, -0.002)	(APAF1, -0.002)
496	xenobiotic metabolism (GO:0006805)	13	0.469	1	170	No Graphic Created	(CYP3A5, 0.012)	(NR1I2, 0.007)	(S100A12, 0.001)	(UGT2B15, 0)	(CYP3A7, 0)	(NQO1, 0)	(CYP3A43, -0.001)	(UGT2B28, -0.001)	(UGT1A6, -0.001)	(AKR1C1, -0.002)	(CYP3A4, -0.002)	(UGT1A9, -0.002)	(UGT2B4, -0.002)
496	tRNA processing (GO:0008033)	4	0.469	1	442	No Graphic Created	(SARS, 0.021)	(FARS2, -0.001)	(AARS, -0.004)	(POP4, -0.009)
498	cell cycle checkpoint A point in the eukaryotic cell cycle where progress through the cycle can be halted until conditions are suitable for the cell to proceed to the next stage.	24	0.47	1	830	No Graphic Created	(MCM7, 0.014)	(RAD17, 0.007)	(ABL1, 0.003)	(ATM, 0.001)	(TIMP3, 0.001)	(MCM4, 0)	(RPA2, 0)	(MSH3, 0)	(RAD51, 0)	(RAD50, 0)	(MAD2L1, 0)	(LCMT2, 0)	(BRCA1, 0)	(MXD3, 0)	(RPA1, 0)	(CHEK2, 0)	(MCM6, 0)	(HUS1, 0)	(CHEK1, -0.001)	(GADD45A, -0.001)	(RAD9A, -0.001)	(MRE11A, -0.001)	(RPA3, -0.002)	(TP53, -0.004)
499	protein transport (GO:0015031)	3	0.472	1	403	No Graphic Created	(CD3G, 0.007)	(LRP1B, 0.006)	(LMAN2L, -0.009)
500	hcmvPathway BioCarta	16	0.473	1	934	No Graphic Created	(PIK3R1, 0.013)	(MAP2K2, 0.011)	(MAPK3, 0.01)	(NFKB1, 0)	(CREB1, 0)	(MAPK1, 0)	(RELA, 0)	(SP1, -0.001)	(RB1, -0.001)	(AKT1, -0.001)	(PIK3CA, -0.001)	(MAP2K3, -0.001)	(MAP3K1, -0.001)	(MAP2K6, -0.002)	(MAP2K1, -0.002)	(MAPK14, -0.004)
500	il2Pathway BioCarta	22	0.473	1	951	No Graphic Created	(CSNK2A1, 0.013)	(SHC1, 0.007)	(MAPK3, 0.004)	(IL2, 0.002)	(JAK3, 0)	(STAT5A, 0)	(GRB2, 0)	(HRAS, 0)	(FOS, 0)	(SOS1, 0)	(ELK1, 0)	(STAT5B, 0)	(RAF1, 0)	(SYK, 0)	(IL2RB, 0)	(IL2RA, 0)	(LCK, 0)	(IL2RG, -0.001)	(JAK1, -0.001)	(MAPK8, -0.001)	(JUN, -0.001)	(MAP2K1, -0.003)
502	ST Interleukin 4 Pathway Signalling Transduction KE	26	0.477	1	1180	No Graphic Created	(IARS, 0.02)	(SHC1, 0.006)	(PPP1R13B, 0.001)	(JAK3, 0)	(INPP5D, 0)	(JAK2, 0)	(TYK2, 0)	(SOS1, 0)	(GRB2, 0)	(IL4, 0)	(STAT6, 0)	(SRC, 0)	(AKT2, 0)	(IL4R, 0)	(AKT3, 0)	(JAK1, 0)	(SERPINA4, 0)	(AKT1, 0)	(CISH, 0)	(PIK3CA, 0)	(PI3, 0)	(NR0B2, 0)	(IL2RG, -0.001)	(RPS6KB1, -0.001)	(SOS2, -0.001)	(IL13RA1, -0.002)
503	androgen receptor signaling pathway (GO:0030521)	12	0.478	1	4	No Graphic Created	(ARID1A, 0.029)	(PPARBP, 0.001)	(THRAP5, -0.001)	(MED4, -0.001)	(THRAP3, -0.001)	(CRSP2, -0.001)	(DAXX, -0.001)	(THRAP4, -0.002)	(MED12, -0.002)	(PPAP2A, -0.002)	(CRSP6, -0.002)	(THRAP1, -0.004)
504	gamma-aminobutyric acid signaling pathway (GO:0007214)	9	0.479	1	369	No Graphic Created	(GABRG2, 0.011)	(GABRR1, 0.005)	(GABRB2, 0.004)	(GABRA4, 0)	(GABRA1, -0.001)	(GABRA2, -0.001)	(GABBR1, -0.001)	(GABRE, -0.003)	(GABRA3, -0.005)
504	nuclear mRNA splicing, via spliceosome (GO:0000398)	7	0.479	1	518	No Graphic Created	(DDX39, 0.021)	(FUSIP1, 0)	(DHX38, -0.001)	(SNW1, -0.002)	(TRA2A, -0.002)	(SFRS10, -0.004)	(BAT1, -0.005)
506	peripheral nervous system development (GO:0007422)	10	0.48	1	684	No Graphic Created	(PMP22, 0.022)	(BAI1, 0.003)	(NEUROG3, 0.001)	(ALDH3A2, 0)	(UGT8, -0.001)	(EGR2, -0.001)	(SERPINI1, -0.002)	(GFRA3, -0.002)	(MPZ, -0.003)	(ACCN1, -0.005)
507	erkPathway Cell growth is promoted by Ras activation of the anti-apoptotic p44/42 MAP kinase pathway.	30	0.481	1	897	No Graphic Created	(MAP2K2, 0.006)	(MYC, 0.006)	(SHC1, 0.004)	(GNAS, 0.004)	(MAPK3, 0.003)	(DPM2, 0.002)	(EGFR, 0.001)	(MKNK1, 0)	(HRAS, 0)	(PTPRR, 0)	(SOS1, 0)	(RAF1, 0)	(SRC, 0)	(MAPK1, 0)	(PPP2CA, 0)	(ELK1, 0)	(GNB1, 0)	(STAT3, 0)	(ITGB1, 0)	(RPS6KA5, 0)	(MKNK2, 0)	(NGFB, 0)	(GRB2, 0)	(PDGFRA, 0)	(RPS6KA1, 0)	(IGF1R, -0.001)	(KLK2, -0.001)	(NGFR, -0.001)	(GNGT1, -0.001)	(MAP2K1, -0.002)
508	M phase of mitotic cell cycle (GO:0000087)	2	0.482	1	457	No Graphic Created	(MPHOSPH9, 0.012)	(MPHOSPH6, -0.009)
508	membrane fusion (GO:0006944)	13	0.482	1	525	No Graphic Created	(VAMP3, 0.031)	(NAPG, 0.002)	(BRDG1, 0)	(STX11, -0.001)	(RABIF, -0.001)	(NAPA, -0.001)	(VTI1B, -0.001)	(OTOF, -0.001)	(GOSR2, -0.002)	(VAPA, -0.002)	(GCA, -0.003)	(ATG7, -0.003)	(VPS4B, -0.007)
508	positive regulation of gluconeogenesis (GO:0045722)	3	0.482	1	559	No Graphic Created	(PRKAA1, 0.024)	(ARPP-19, -0.007)	(PPARGC1A, -0.016)
511	T cell activation (GO:0042110)	6	0.483	1	283	No Graphic Created	(CD2, 0.016)	(CD3D, 0)	(CD80, -0.003)	(CD7, -0.003)	(CD86, -0.004)	(NCK1, -0.005)
511	ctla4Pathway T cell activation requires interaction with an antigen-MHC-I complex on an antigen-presenting cell (APC), as well as CD28 interaction with the APC's CD80 or 86.	20	0.483	1	866	No Graphic Created	(PTPN11, 0.009)	(PIK3R1, 0.009)	(IL2, 0.004)	(CD3E, 0.003)	(CD28, 0)	(HLA-DRA, 0)	(CD3Z, 0)	(CD3D, 0)	(LCK, 0)	(HLA-DRB1, 0)	(CD80, 0)	(TRA@, -0.001)	(CD86, -0.001)	(GRB2, -0.001)	(ITK, -0.001)	(CTLA4, -0.001)	(CD3G, -0.001)	(ICOS, -0.001)	(PIK3CA, -0.001)	(TRB@, -0.003)
513	mprPathway BioCarta	23	0.484	1	1057	No Graphic Created	(MAPK3, 0.007)	(PRKAR1A, 0.007)	(GNAS, 0.006)	(GNAI1, 0.005)	(PRKAR1B, 0.004)	(ADCY1, 0)	(HRAS, 0)	(PIN1, 0)	(CAP1, 0)	(PRKACB, 0)	(CDC25C, 0)	(CCNB1, 0)	(MAPK1, 0)	(PRKAR2A, 0)	(SRC, 0)	(RPS6KA1, -0.001)	(MYT1, -0.001)	(GNB1, -0.001)	(PRKACG, -0.001)	(PRKAR2B, -0.001)	(ACTA1, -0.001)	(GNGT1, -0.002)	(CDC2, -0.003)
514	actin filament bundle formation (GO:0051017)	5	0.485	1	511	No Graphic Created	(FSCN1, 0.015)	(VIL1, 0.008)	(FSCN2, -0.002)	(ACTN4, -0.003)	(EPB49, -0.007)
515	leukotriene metabolism (GO:0006691)	2	0.486	1	453	No Graphic Created	(CYP4F3, 0.004)	(CYP4F2, 0.004)
515	g1pPathway BLACK	3	0.486	1	917	No Graphic Created	(GALE, 0.02)	(GALT, -0.007)	(GALK1, -0.007)
517	protein folding (GO:0006457)	40	0.487	1	41	No Graphic Created	(FKBP5, 0.012)	(RUVBL2, 0.007)	(TTC1, 0.007)	(LMAN1, 0.002)	(HSPA4L, 0.001)	(DNAJB2, 0.001)	(BAG2, 0.001)	(APCS, 0)	(FKBP4, 0)	(CCT3, 0)	(TOR1A, 0)	(ATF6, 0)	(TSC2, 0)	(C12orf8, 0)	(DNAJC7, 0)	(BAG5, 0)	(PDIA2, 0)	(DNAJA3, 0)	(FKBP6, 0)	(PIN4, 0)	(PPIA, 0)	(BAG4, 0)	(PPIH, 0)	(ST13, 0)	(PDIA5, 0)	(CLN3, 0)	(CCT6B, 0)	(PDIA6, 0)	(CCT4, 0)	(CCT6A, 0)	(FKBP9, 0)	(DNAJA1, 0)	(MKKS, 0)	(ERO1LB, 0)	(CLPX, 0)	(AHSA1, 0)	(TXNDC4, -0.001)	(NFYC, -0.001)	(LRPAP1, -0.001)	(CCT7, -0.001)
517	protein amino acid autophosphorylation (GO:0046777)	8	0.487	1	197	No Graphic Created	(MAP3K9, 0.018)	(TNK1, 0.001)	(TAF1, 0)	(MAP3K10, -0.001)	(MAP3K12, -0.001)	(CAMKK2, -0.002)	(EIF2AK1, -0.003)	(CRK7, -0.003)
519	chromatin modification (GO:0016568)	7	0.488	1	141	No Graphic Created	(HDAC7A, 0.014)	(HDAC4, 0.006)	(EHMT1, 0.005)	(HDAC11, 0.004)	(HDAC3, -0.004)	(HDAC1, -0.008)	(HDAC2, -0.009)
519	cholesterol catabolism (GO:0006707)	2	0.488	1	723	No Graphic Created	(CYP46A1, 0.007)	(CEL, -0.007)
519	extrinsicPathway The extrinsic prothrombin activation pathway requires the release of thromboplastin from damaged tissues to activate the blood clotting cascade.	13	0.488	1	901	No Graphic Created	(F10, 0.026)	(PROC, 0.001)	(F5, 0.001)	(F3, 0.001)	(FGB, -0.001)	(FGA, -0.001)	(F2R, -0.001)	(TFPI, -0.001)	(SERPINC1, -0.002)	(F2, -0.002)	(F7, -0.002)	(PROS1, -0.002)	(FGG, -0.003)
519	gleevecPathway BioCarta	22	0.488	1	923	No Graphic Created	(MYC, 0.009)	(MAPK3, 0.008)	(PIK3R1, 0.005)	(CRKL, 0.001)	(GRB2, 0)	(JAK2, 0)	(BCL2, 0)	(MAP2K4, 0)	(AKT1, 0)	(FOS, 0)	(PIK3CA, 0)	(HRAS, 0)	(STAT5A, 0)	(SOS1, 0)	(MAP3K1, 0)	(RAF1, 0)	(STAT5B, 0)	(MAPK8, -0.001)	(STAT1, -0.001)	(JUN, -0.001)	(MAP2K1, -0.002)	(BCR, -0.002)
523	protein localization (GO:0008104)	6	0.489	1	479	No Graphic Created	(AKAP7, 0.015)	(PGEA1, 0.001)	(BIN3, 0)	(CD81, -0.001)	(AKAP10, -0.002)	(C6orf82, -0.003)
523	slrpPathway BioCarta	6	0.489	1	1156	No Graphic Created	(DSPG3, 0.009)	(FMOD, 0.003)	(BGN, -0.001)	(LUM, -0.002)	(DCN, -0.003)	(KERA, -0.004)
525	negative regulation of progression through cell cycle (GO:0045786)	4	0.49	1	650	No Graphic Created	(GMNN, 0.022)	(RHOB, -0.003)	(ALOX15B, -0.009)	(ZBTB17, -0.011)
526	response to nutrient (GO:0007584)	14	0.492	1	78	No Graphic Created	(GNAI2, 0.017)	(STC1, 0.009)	(PPARG, 0.002)	(CCKAR, 0.001)	(SSTR2, 0)	(TULP4, 0)	(BRS3, -0.001)	(GIPR, -0.001)	(GCGR, -0.001)	(OGT, -0.001)	(ENPP1, -0.001)	(SSTR1, -0.002)	(STC2, -0.002)	(ENSA, -0.005)
526	mismatch repair (GO:0006298)	11	0.492	1	209	No Graphic Created	(ABL1, 0.007)	(PMS1, 0.005)	(TP73, 0.005)	(MSH6, 0.002)	(MSH3, 0)	(PMS2, 0)	(MSH5, 0)	(TREX1, -0.001)	(MLH1, -0.002)	(MSH2, -0.003)	(MUTYH, -0.003)
526	histone methylation (GO:0016571)	3	0.492	1	454	No Graphic Created	(EHMT1, 0.012)	(NSD1, -0.001)	(CARM1, -0.004)
529	response to pest, pathogen or parasite (GO:0009613)	9	0.493	1	417	No Graphic Created	(IL1F9, 0.03)	(PABPC4, 0)	(GSR, -0.001)	(SLC11A1, -0.001)	(CHIT1, -0.001)	(DEFB4, -0.002)	(ACTL6A, -0.002)	(CAPG, -0.005)	(SLC13A4, -0.008)
529	signal complex formation (GO:0007172)	5	0.493	1	472	No Graphic Created	(CD3E, 0.01)	(PTK2B, 0.004)	(MAPK8IP2, 0.003)	(SRC, -0.006)	(PXN, -0.006)
529	plcPathway BioCarta	8	0.493	1	1100	No Graphic Created	(PIK3R1, 0.024)	(PLCG1, 0.005)	(AKT1, -0.002)	(PLCB1, -0.003)	(PIK3CA, -0.003)	(VAV1, -0.003)	(PRKCB1, -0.004)	(PRKCA, -0.006)
529	tertPathway BioCarta	8	0.493	1	1204	No Graphic Created	(MYC, 0.025)	(ZNF42, 0.016)	(SP1, 0)	(WT1, -0.002)	(MAX, -0.005)	(SP3, -0.005)	(HDAC1, -0.007)	(TP53, -0.01)
533	negative regulation of growth (GO:0045926)	3	0.494	1	408	No Graphic Created	(ING4, 0.018)	(BBC3, 0.005)	(ALOX15B, -0.016)
533	il4Pathway BioCarta	11	0.494	1	954	No Graphic Created	(SHC1, 0.018)	(JAK3, 0.002)	(STAT6, -0.001)	(IL4R, -0.001)	(IL4, -0.001)	(AKT1, -0.001)	(IRS1, -0.002)	(GRB2, -0.002)	(IL2RG, -0.002)	(JAK1, -0.002)	(RPS6KB1, -0.003)
535	immune response (GO:0006955)	119	0.495	1	38	No Graphic Created	(TCF8, 0.018)	(SECTM1, 0.006)	(CCRL1, 0.002)	(CEACAM8, 0.001)	(ARHGDIB, 0.001)	(TCF12, 0.001)	(DGKD, 0)	(CX3CL1, 0)	(DPP4, 0)	(FCGR2A, 0)	(TNFRSF11A, 0)	(CD96, 0)	(GZMA, 0)	(TNFRSF14, 0)	(FCER1G, 0)	(KIR2DS2, 0)	(RGS1, 0)	(CHUK, 0)	(GPR44, 0)	(F3, 0)	(LCP2, 0)	(HRH2, 0)	(IL4R, 0)	(CNR2, 0)	(PTGER4, 0)	(LAT, 0)	(FCAR, 0)	(IL16, 0)	(MADCAM1, 0)	(CIITA, 0)	(EDG6, 0)	(CD164, 0)	(CD59, 0)	(CMKLR1, 0)	(CNIH, 0)	(IL6R, 0)	(C15orf31, 0)	(FCGR3B, 0)	(MS4A1, 0)	(C1QBP, 0)	(CST7, 0)	(GTPBP1, 0)	(IL6ST, 0)
535	mRNA export from nucleus (GO:0006406)	9	0.495	1	152	No Graphic Created	(DDX39, 0.017)	(HRB, 0.01)	(DDX19B, -0.001)	(NXF3, -0.002)	(NUP133, -0.002)	(BAT1, -0.003)	(NUP107, -0.004)	(RAE1, -0.004)	(NUP160, -0.006)
535	protein stabilization (GO:0050821)	5	0.495	1	249	No Graphic Created	(APBB2, 0.019)	(MDM4, 0)	(APBB1, -0.001)	(HPS4, -0.005)	(PPARGC1A, -0.009)
538	cell surface receptor linked signal transduction (GO:0007166)	98	0.496	1	77	No Graphic Created	(TACSTD2, 0.021)	(BSG, 0.004)	(ISGF3G, 0.001)	(CD2, 0.001)	(INHA, 0.001)	(DOK2, 0)	(KHDRBS1, 0)	(FLNA, 0)	(IFNAR1, 0)	(CD28, 0)	(CD3D, 0)	(STC1, 0)	(HRMT1L2, 0)	(IFNB1, 0)	(GP1BA, 0)	(PDGFRA, 0)	(SAG, 0)	(RPSA, 0)	(PDGFA, 0)	(MPL, 0)	(CD79A, 0)	(BAG1, 0)	(MAGI1, 0)	(TNFRSF13B, 0)	(STC2, 0)	(GLRB, 0)	(ECGF1, 0)	(CD59, 0)	(RAMP3, 0)	(MARCO, 0)	(IL6R, 0)	(IFNAR2, 0)	(MAPK14, 0)	(ASGR2, 0)	(TTRAP, 0)	(LEPR, 0)	(IL6ST, 0)	(LILRB5, 0)	(GOLGA5, 0)	(CXCL10, 0)	(IL6, 0)	(LILRB3, 0)	(INS, 0)
538	neutrophilPathway BioCarta	8	0.496	1	1069	No Graphic Created	(SELL, 0.007)	(ITGAM, 0.003)	(SELE, 0.003)	(CD44, 0.001)	(ITGAL, 0.001)	(ITGB2, -0.001)	(ICAM1, -0.002)	(PECAM1, -0.002)
540	receptor clustering (GO:0043113)	2	0.497	1	694	No Graphic Created	(PRKCABP, 0.004)	(AGRN, -0.001)
540	ST Dictyostelium discoideum cAMP Chemotaxis Pathway Signalling Transduction KE	31	0.497	1	1163	No Graphic Created	(PDE3B, 0.015)	(PIK3R1, 0.004)	(MAPK3, 0.004)	(ITPKA, 0.003)	(ITPR1, 0.002)	(PIK3C2G, 0.002)	(ITGA9, 0.001)	(ACTR2, 0.001)	(SGCB, 0)	(PSME1, 0)	(PDE3A, 0)	(ITPR3, 0)	(ANGPTL2, 0)	(NR1I3, 0)	(ACTR3, 0)	(BF, 0)	(MAPK1, 0)	(ITPR2, 0)	(PAK1, 0)	(DGKA, 0)	(AKT1, 0)	(PIK3CD, 0)	(PIK3CA, 0)	(RPS4X, 0)	(ITPKB, 0)	(PI3, 0)	(VASP, -0.001)	(ETFA, -0.001)	(GCA, -0.001)	(MAP2K1, -0.002)	(DAG1, -0.005)
542	adenylate cyclase activation (GO:0007190)	17	0.498	1	115	No Graphic Created	(EDNRA, 0.02)	(P2RY11, 0.001)	(CAP2, 0)	(ADORA2B, 0)	(ADORA3, 0)	(GLP1R, 0)	(GHRHR, 0)	(ADORA2A, 0)	(CRHR1, 0)	(GIPR, -0.001)	(CALCR, -0.001)	(AVPR2, -0.001)	(ADCYAP1, -0.001)	(CALCA, -0.001)	(ADRB1, -0.001)	(ADRB2, -0.001)	(CAP1, -0.002)
542	sensory perception of taste (GO:0050909)	3	0.498	1	505	No Graphic Created	(TAS2R4, 0.03)	(TAS2R16, -0.004)	(TAS2R3, -0.021)
542	UDP-glucose metabolism (GO:0006011)	2	0.498	1	744	No Graphic Created	(UGDH, 0.026)	(UGP2, -0.023)
545	DNA repair (GO:0006281)	48	0.499	1	36	No Graphic Created	(RECQL4, 0.018)	(RUVBL2, 0.006)	(ATR, 0.003)	(POLD1, 0.003)	(LIG3, 0.001)	(ATM, 0)	(HMGB1, 0)	(GADD45G, 0)	(RAD51L1, 0)	(FANCC, 0)	(RPA1, 0)	(CSNK1E, 0)	(RAD51, 0)	(MBD4, 0)	(IGHMBP2, 0)	(CSNK1D, 0)	(GADD45A, 0)	(PARP3, 0)	(POLQ, 0)	(GTF2H1, 0)	(ERCC8, 0)	(POLE2, 0)	(RECQL, 0)	(RECQL5, 0)	(TREX2, 0)	(ERCC6, 0)	(UVRAG, 0)	(SMC1L1, 0)	(ATRX, 0)	(RAD54L, 0)	(PARP1, 0)	(POLI, 0)	(PARP2, 0)	(PNKP, 0)	(XRCC2, 0)	(GTF2H4, 0)	(BTG2, 0)	(FANCA, 0)	(MNAT1, 0)	(LIG1, 0)	(RPA3, 0)	(CCNH, 0)	(HMGB2, -0.001)
545	hemopoiesis (GO:0030097)	4	0.499	1	228	No Graphic Created	(NOTCH4, 0.016)	(IL10, 0)	(NOTCH2, -0.001)	(MLF1, -0.012)
545	small GTPase mediated signal transduction (GO:0007264)	17	0.499	1	289	No Graphic Created	(VAV3, 0.014)	(DOCK1, 0.007)	(KRIT1, 0.002)	(RASGRP3, 0.001)	(PLD2, 0)	(ARFIP2, 0)	(DIRAS3, 0)	(TNK2, 0)	(RAPGEF2, 0)	(RRAD, -0.001)	(PDK1, -0.001)	(RAB6C, -0.001)	(CHP, -0.001)	(ABR, -0.001)	(RRP22, -0.002)	(SIAH2, -0.002)	(RGS19, -0.004)
545	spliceosomal snRNP biogenesis (GO:0000387)	2	0.499	1	473	No Graphic Created	(GEMIN6, 0.005)	(GEMIN7, -0.006)
545	glycogen metabolism (GO:0005977)	4	0.499	1	526	No Graphic Created	(G6PC, 0.02)	(GSK3B, -0.004)	(PYGM, -0.005)	(EPM2A, -0.009)
550	protein amino acid acetylation (GO:0006473)	3	0.5	1	407	No Graphic Created	(ING4, 0.022)	(GCN5L2, -0.006)	(PCAF, -0.012)
550	monocarboxylic acid transport (GO:0015718)	5	0.5	1	647	No Graphic Created	(SLC16A5, 0.037)	(SLC16A2, -0.002)	(SLC16A3, -0.004)	(SLC16A6, -0.006)	(SLC16A4, -0.01)
552	positive regulation of interleukin-6 biosynthesis (GO:0045410)	3	0.501	1	155	No Graphic Created	(TLR4, 0.029)	(TLR6, -0.008)	(TLR1, -0.015)
552	MAP00460 Cyanoamino acid metabolism GenMAPP	4	0.501	1	1013	No Graphic Created	(GGT1, 0.02)	(SHMT2, 0.001)	(SHMT1, -0.007)	(LOC56901, -0.008)
554	unfolded protein response (GO:0030968)	2	0.503	1	355	No Graphic Created	(VCP, 0.035)	(DERL1, -0.033)
554	carm-erPathway Methyltransferase CARM1 methylates CBP and co-activates estrogen receptors via Grip1.	25	0.503	1	815	No Graphic Created	(ESR1, 0.015)	(TBP, 0.008)	(PELP1, 0.004)	(HDAC6, 0.001)	(CCND1, 0.001)	(PPARBP, 0)	(POLR2A, 0)	(NRIP1, 0)	(GTF2A1, 0)	(EP300, 0)	(HDAC4, 0)	(GRIP1, 0)	(NCOR2, 0)	(BRCA1, 0)	(GTF2E1, 0)	(NR0B1, 0)	(GTF2F1, 0)	(HDAC5, 0)	(HDAC3, -0.001)	(CREBBP, -0.001)	(MEF2C, -0.001)	(CARM1, -0.001)	(ERCC3, -0.002)	(HDAC2, -0.002)	(HDAC1, -0.003)
556	regulation of action potential (GO:0001508)	5	0.504	1	344	No Graphic Created	(KCNMB4, 0.023)	(KCNMB3, 0.01)	(KCNMB2, 0.003)	(KCND2, -0.007)	(SRI, -0.025)
556	negative regulation of phosphorylation (GO:0042326)	2	0.504	1	583	No Graphic Created	(INHBA, 0.009)	(INHA, -0.009)
556	FA Manually Curated	20	0.504	1	1232	No Graphic Created	(ACADM, 0.012)	(CPT2, 0.006)	(CRAT, 0.004)	(ECHS1, 0.002)	(BC002942, 0.002)	(ACAT1, 0.001)	(DCI, 0.001)	(HADHSC, 0)	(AMACR, 0)	(HADHA, 0)	(HADHB, 0)	(ACAA2, 0)	(ACADS, 0)	(CPT1A, 0)	(DECR1, -0.001)	(ACADVL, -0.001)	(ACADL, -0.001)	(ACADSB, -0.002)	(HADH2, -0.002)	(CPT1B, -0.002)
559	G-protein signaling, coupled to IP3 second messenger (phospholipase C activating) (GO:0007200)	17	0.505	1	119	No Graphic Created	(P2RY2, 0.016)	(P2RY6, 0.001)	(IL8RB, 0)	(CCKAR, 0)	(P2RY11, 0)	(AGTR1, 0)	(NMBR, 0)	(P2RY1, 0)	(LTB4R, -0.001)	(P2RY4, -0.001)	(OXTR, -0.001)	(HRH1, -0.001)	(TACR1, -0.001)	(MC3R, -0.001)	(F2RL3, -0.001)	(EDNRB, -0.002)	(HTR2B, -0.002)
559	autophagy (GO:0006914)	4	0.505	1	274	No Graphic Created	(ATG12, 0.015)	(ATG4B, 0.008)	(ATG4A, -0.008)	(ATG3, -0.008)
559	SA G2 AND M PHASES SigmaAldrich	8	0.505	1	1136	No Graphic Created	(CDK7, 0.016)	(CDC25A, 0.015)	(NEK1, 0)	(CDKN1A, -0.002)	(CDC25B, -0.003)	(WEE1, -0.003)	(CHEK1, -0.004)	(CDC2, -0.01)
562	regulation of striated muscle contraction (GO:0006942)	6	0.506	1	376	No Graphic Created	(TNNT3, 0.031)	(MYBPH, 0.006)	(MYL2, 0.002)	(ATP2A1, -0.002)	(MYBPC3, -0.008)	(SRI, -0.02)
563	Cell Cycle The progression of biochemical and morphological events that occur during nuclear or cellular replication.	76	0.508	1	828	No Graphic Created	(ORC2L, 0.022)	(E2F5, 0.005)	(MCM7, 0.001)	(CDC25A, 0.001)	(CCNE1, 0.001)	(ABL1, 0.001)	(HDAC6, 0.001)	(PRKDC, 0)	(CDC20, 0)	(CDC7, 0)	(TFDP1, 0)	(ATM, 0)	(MCM4, 0)	(MDM2, 0)	(ORC5L, 0)	(ORC3L, 0)	(E2F2, 0)	(CDK6, 0)	(MAD2L1, 0)	(HDAC4, 0)	(MCM5, 0)	(E2F3, 0)	(MCM6, 0)	(CDC6, 0)	(BUB3, 0)	(CDC25B, 0)	(CDK2, 0)	(SMC1L1, 0)	(E2F6, 0)	(BUB1B, 0)	(CDKN2A, 0)	(CDC14A, 0)	(PKMYT1, 0)	(CHEK2, 0)	(CCNE2, 0)	(TGFB1, 0)	(MCM3, 0)	(CCND2, 0)	(CDC25C, 0)	(E2F4, 0)	(GADD45A, 0)	(WEE1, 0)	(SKP2, 0)
563	mitrPathway BioCarta	9	0.508	1	1055	No Graphic Created	(CAMK1, 0.016)	(HDAC9, 0.007)	(YWHAH, -0.001)	(MEF2D, -0.002)	(CAMK1G, -0.002)	(MEF2C, -0.003)	(MEF2A, -0.003)	(MYOD1, -0.003)	(MEF2B, -0.004)
565	nucleosome spacing (GO:0016584)	2	0.509	1	329	No Graphic Created	(HBXAP, 0.007)	(SMARCA5, -0.007)
565	natriuresis (GO:0030147)	3	0.509	1	580	No Graphic Created	(NPR1, 0.006)	(KNG1, 0.001)	(NPPB, -0.002)
565	biopeptidesPathway Extracellular signaling peptides exert biological effects via G-protein coupled receptors (GPCRs), which activate intracellular GTPases.	38	0.509	1	806	No Graphic Created	(CDK5, 0.016)	(MAP2K2, 0.005)	(SHC1, 0.004)	(MAPK3, 0.003)	(GNAI1, 0.001)	(MAPT, 0.001)	(CAMK2G, 0)	(PTK2B, 0)	(CAMK2A, 0)	(GNB1, 0)	(AGT, 0)	(PRKCB1, 0)	(SOS1, 0)	(CAMK2D, 0)	(RAF1, 0)	(HRAS, 0)	(CAMK2B, 0)	(MAPK1, 0)	(MYLK, 0)	(STAT5A, 0)	(STAT1, 0)	(AGTR2, 0)	(GRB2, 0)	(GNA11, 0)	(F2, 0)	(STAT3, 0)	(CALM3, 0)	(MAPK8, 0)	(JAK2, 0)	(FYN, 0)	(GNGT1, 0)	(SYT1, 0)	(PLCG1, 0)	(CALM2, -0.001)	(MAP2K1, -0.001)	(CALM1, -0.001)	(PRKCA, -0.001)	(MAPK14, -0.002)
568	response to unfolded protein (GO:0006986)	22	0.51	1	223	No Graphic Created	(DNAJB5, 0.009)	(DNAJB1, 0.004)	(HSPA4L, 0.002)	(DNAJB2, 0.001)	(HSPA6, 0.001)	(HSPB1, 0.001)	(HERPUD1, 0)	(SERPINH1, 0)	(TOR1A, 0)	(HSPCB, 0)	(DNAJC4, 0)	(DNAJA1, 0)	(HSPA2, 0)	(HSPH1, 0)	(HSPB3, 0)	(TOR1B, 0)	(HSPA1L, 0)	(TRA1, -0.001)	(HSPA1B, -0.001)	(DNAJB4, -0.001)	(TXNDC4, -0.001)	(HSPB7, -0.002)
568	nucleotide metabolism (GO:0009117)	2	0.51	1	435	No Graphic Created	(REXO2, 0.01)	(FHIT, -0.007)
570	regulation of vascular permeability (GO:0043114)	2	0.512	1	761	No Graphic Created	(NPR1, 0.003)	(NPPB, -0.002)
571	male genitalia morphogenesis (GO:0030539)	2	0.513	1	336	No Graphic Created	(HSD17B3, 0.011)	(LHCGR, -0.008)
571	appPathway BLACK	3	0.513	1	792	No Graphic Created	(APP, 0.021)	(PSEN1, -0.007)	(ADAM10, -0.01)
571	il2rbPathway BioCarta	35	0.513	1	952	No Graphic Created	(MYC, 0.006)	(SHC1, 0.005)	(MAPK3, 0.004)	(PIK3R1, 0.004)	(JAK3, 0)	(CRKL, 0)	(BCL2, 0)	(NMI, 0)	(E2F1, 0)	(IL2RB, 0)	(CFLAR, 0)	(ZNFN1A3, 0)	(CBL, 0)	(SOS1, 0)	(HRAS, 0)	(FOS, 0)	(PPIA, 0)	(PIK3CA, 0)	(MAPK1, 0)	(AKT1, 0)	(STAT5A, 0)	(BAD, 0)	(GRB2, 0)	(BCL2L1, 0)	(STAT5B, 0)	(SYK, 0)	(IL2RA, 0)	(SOCS3, 0)	(IL2RG, 0)	(JAK1, 0)	(SOCS1, 0)	(RAF1, 0)	(IRS1, 0)	(PTPN6, 0)	(RPS6KB1, -0.001)
574	endocytosis (GO:0006897)	17	0.515	1	242	No Graphic Created	(RAB22A, 0.017)	(HOOK2, 0.005)	(SNX3, 0.003)	(RAB5A, 0.001)	(SNX4, 0)	(TSC2, 0)	(ANKFY1, 0)	(RAB7, 0)	(LDLR, 0)	(NECAP2, -0.001)	(ATP6V1H, -0.001)	(LRP8, -0.001)	(AMPH, -0.002)	(PSCD2, -0.002)	(EPN1, -0.002)	(SNX2, -0.002)	(SNX1, -0.005)
575	MAP00670 One carbon pool by folate GenMAPP	11	0.516	1	1034	No Graphic Created	(TYMS, 0.015)	(GART, 0.002)	(MTR, 0)	(SHMT2, 0)	(ATIC, 0)	(AMT, 0)	(MTHFD2, 0)	(LOC56901, -0.001)	(DHFR, -0.002)	(MTHFD1, -0.002)	(SHMT1, -0.004)
576	mesodermal cell fate determination (GO:0007500)	3	0.517	1	261	No Graphic Created	(TRIM15, 0.009)	(KLF4, 0.001)	(SHH, -0.013)
577	muscarinic acetylcholine receptor, phospholipase C activating pathway (GO:0007207)	2	0.518	1	304	No Graphic Created	(GNA15, 0.004)	(CHRM2, -0.006)
577	nuclear organization and biogenesis (GO:0006997)	2	0.518	1	364	No Graphic Created	(ATXN7, 0.01)	(NUMA1, -0.008)
577	DNA replication checkpoint (GO:0000076)	3	0.518	1	605	No Graphic Created	(CDC45L, 0.011)	(CDT1, 0.007)	(CDC6, -0.016)
580	positive regulation of cell growth (GO:0030307)	2	0.52	1	384	No Graphic Created	(ALOX12, 0.039)	(SPHK1, -0.039)
580	d4gdiPathway D4-GDI inhibits the pro-apoptotic Rho GTPases and is cleaved by caspase-3.	12	0.52	1	870	No Graphic Created	(ARHGDIB, 0.028)	(CASP1, 0.001)	(CASP9, 0)	(CASP10, -0.001)	(CYCS, -0.001)	(PRF1, -0.001)	(CASP8, -0.001)	(CASP3, -0.002)	(APAF1, -0.003)	(ARHGAP5, -0.004)	(JUN, -0.004)	(GZMB, -0.005)
582	fatty acid catabolism (GO:0009062)	3	0.521	1	99	No Graphic Created	(PCCB, 0.005)	(PPARD, 0.002)	(LYPLA3, -0.002)
582	DNA fragmentation during apoptosis (GO:0006309)	5	0.521	1	229	No Graphic Created	(DFFA, 0.021)	(CYCS, 0.004)	(DFFB, 0.001)	(PDCD8, -0.006)	(CIDEA, -0.018)
582	sex determination (GO:0007530)	3	0.521	1	396	No Graphic Created	(AMH, 0.028)	(NR0B1, -0.014)	(DMRT1, -0.019)
582	posttranslational protein folding (GO:0051084)	2	0.521	1	765	No Graphic Created	(UGCGL2, 0.018)	(SEP15, -0.021)
586	activation of NF-kappaB-inducing kinase (GO:0007250)	4	0.522	1	153	No Graphic Created	(TLR4, 0.026)	(IRAK1, -0.005)	(CARD10, -0.008)	(TLR1, -0.014)
586	erk5Pathway Signaling between a tissue and its innervating axon stimulates retrograde transport via Trk receptors, which activate Erk5, which induces transcription of anti-apoptotic factors.	17	0.522	1	896	No Graphic Created	(SHC1, 0.011)	(PIK3R1, 0.009)	(MAPK3, 0.007)	(CREB1, 0)	(GRB2, 0)	(PLCG1, 0)	(MAPK1, 0)	(MEF2A, 0)	(HRAS, -0.001)	(NTRK1, -0.001)	(RPS6KA1, -0.001)	(MAPK7, -0.001)	(PIK3CA, -0.001)	(MEF2C, -0.001)	(AKT1, -0.001)	(MEF2B, -0.002)	(MEF2D, -0.004)
586	TCA Manually Curated	15	0.522	1	1241	No Graphic Created	(OGDH, 0.011)	(CS, 0.008)	(SDHC, 0.002)	(IDH3B, 0.002)	(IDH2, 0)	(IDH3G, 0)	(ACO2, 0)	(MDH2, -0.001)	(SUCLG1, -0.001)	(SUCLA2, -0.001)	(SDHB, -0.001)	(FH, -0.001)	(SDHA, -0.002)	(IDH3A, -0.003)	(SDHD, -0.005)
589	clustering of voltage-gated sodium channels (GO:0045162)	2	0.523	1	531	No Graphic Created	(NRCAM, 0.004)	(AGRN, -0.004)
589	aktPathway Second messenger PIP3 promotes cell survival by activating the anti-apoptotic kinase AKT.	18	0.523	1	787	No Graphic Created	(PIK3R1, 0.012)	(CHUK, 0.006)	(FOXO3A, 0.002)	(MLLT7, 0.001)	(GHR, 0)	(AKT1, 0)	(CASP9, 0)	(FOXO1A, 0)	(HSPCA, 0)	(GH1, 0)	(YWHAH, 0)	(PPP2CA, 0)	(BAD, 0)	(PIK3CA, 0)	(NFKBIA, -0.001)	(NFKB1, -0.001)	(RELA, -0.001)	(PDPK1, -0.001)
589	ST Type I Interferon Pathway Signalling Transduction KE	9	0.523	1	1190	No Graphic Created	(ISGF3G, 0.017)	(IFNAR1, 0.002)	(REG1A, -0.001)	(STAT1, -0.001)	(TYK2, -0.002)	(PTPRU, -0.002)	(STAT2, -0.003)	(IFNB1, -0.003)	(JAK1, -0.004)
592	CR CELL CYCLE PNAS 2004	81	0.524	1	852	No Graphic Created	(FRK, 0.008)	(CENPF, 0.007)	(CDK5, 0.006)	(MYC, 0.004)	(CKS1B, 0.002)	(TP73, 0.001)	(CDC25A, 0.001)	(CCNE1, 0.001)	(CDC7, 0)	(BUB3, 0)	(CCNF, 0)	(CENPE, 0)	(GSPT1, 0)	(GAS1, 0)	(GAS2, 0)	(MDM2, 0)	(CDK7, 0)	(CDK8, 0)	(SKP2, 0)	(CHEK1, 0)	(CDC16, 0)	(CDKN1A, 0)	(MAD1L1, 0)	(HUS1, 0)	(SKP1A, 0)	(CDK6, 0)	(CCNH, 0)	(POLR3D, 0)	(CENPC1, 0)	(CDC6, 0)	(CDC42, 0)	(CDC25B, 0)	(CDK2, 0)	(CHES1, 0)	(BUB1B, 0)	(CDC27, 0)	(CDKN2A, 0)	(CDC14A, 0)	(DDX11, 0)	(CCNE2, 0)	(ZW10, 0)	(CCND2, 0)	(CDC25C, 0)
592	raccycdPathway BioCarta	22	0.524	1	1115	No Graphic Created	(PIK3R1, 0.007)	(MAPK3, 0.006)	(CCNE1, 0.005)	(CCND1, 0.001)	(CDK2, 0.001)	(TFDP1, 0.001)	(RAC1, 0)	(CDK6, 0)	(NFKBIA, 0)	(E2F1, 0)	(AKT1, 0)	(RELA, 0)	(RAF1, 0)	(CDKN1A, 0)	(HRAS, 0)	(MAPK1, 0)	(NFKB1, -0.001)	(CDK4, -0.001)	(PAK1, -0.001)	(PIK3CA, -0.001)	(RB1, -0.001)	(CDKN1B, -0.002)
594	cell motility Any process involved in the controlled movement of a cell.	105	0.525	1	835	No Graphic Created	(MST1R, 0.017)	(KAL1, 0.006)	(CORO1A, 0.004)	(SPINT2, 0.003)	(ARPC3, 0.003)	(IL8RB, 0)	(CSPG3, 0)	(FLNA, 0)	(CRKL, 0)	(XLKD1, 0)	(CRK, 0)	(ADRA2A, 0)	(IGF1, 0)	(SERPINB5, 0)	(ARFIP2, 0)	(KPTN, 0)	(NTF3, 0)	(PTGS2, 0)	(FPRL1, 0)	(IFNG, 0)	(HRAS, 0)	(GNA13, 0)	(ANXA1, 0)	(PAFAH1B2, 0)	(LSP1, 0)	(WASL, 0)	(PAK4, 0)	(TXN, 0)	(CAPZA1, 0)	(PALM, 0)	(F2R, 0)	(RAC1, 0)	(FPRL2, 0)	(LIMK1, 0)	(TNFRSF12A, 0)	(SERPINI2, 0)	(CXCL10, 0)	(ACTR3, 0)	(MARCKS, 0)	(IL8, 0)	(PECAM1, 0)	(AAMP, 0)	(MSN, 0)
595	blood coagulation (GO:0007596)	35	0.527	1	19	No Graphic Created	(SERPINE1, 0.01)	(F10, 0.006)	(C4BPB, 0.003)	(ITGA2, 0.003)	(LMAN1, 0.002)	(PLAT, 0.001)	(F9, 0.001)	(THBD, 0.001)	(PLG, 0.001)	(PABPC4, 0)	(MMRN1, 0)	(TBXAS1, 0)	(F2R, 0)	(WAS, 0)	(F8, 0)	(THBS1, 0)	(F2RL2, 0)	(F12, 0)	(F2RL3, 0)	(PROS1, 0)	(TFPI, 0)	(F5, 0)	(ADORA2A, 0)	(GNAQ, 0)	(ITGB3, 0)	(GNA12, -0.001)	(F7, -0.001)	(GP9, -0.001)	(ENTPD1, -0.001)	(F13A1, -0.001)	(CD59, -0.001)	(GGCX, -0.001)	(CD36, -0.001)	(HNF4A, -0.001)	(F13B, -0.002)
596	iron ion transport (GO:0006826)	4	0.528	1	164	No Graphic Created	(TFRC, 0.038)	(SLC11A2, -0.008)	(HFE, -0.009)	(CYB5R3, -0.012)
597	integrin-mediated signaling pathway (GO:0007229)	8	0.529	1	126	No Graphic Created	(DOCK1, 0.021)	(CD47, 0)	(ADAMTS1, -0.001)	(LAT, -0.002)	(ILK, -0.002)	(ERBB2IP, -0.003)	(ADAM11, -0.003)	(PTK2, -0.003)
597	actinYPathway The Arp 2/3 complex localizes to the Y-junction of polymerizing actin fibers that enable lamellipod extension and consequent cell motility.	18	0.529	1	780	No Graphic Created	(ARPC3, 0.021)	(ACTR2, 0.003)	(ACTR3, 0.001)	(ARPC4, 0.001)	(RAC1, 0)	(NTRK1, 0)	(ARPC2, 0)	(PIR, -0.001)	(NCKAP1, -0.001)	(WASL, -0.001)	(ARPC1B, -0.001)	(ACTA1, -0.001)	(WASF3, -0.001)	(NCK1, -0.001)	(PSMA7, -0.002)	(ARPC1A, -0.002)	(WASF1, -0.003)	(WASF2, -0.004)
597	crebPathway CREB is a transcription factor that binds to cAMP-responsive elements (CREs) to activate transcription in response to extracellular signaling.	27	0.529	1	863	No Graphic Created	(PIK3R1, 0.007)	(PRKAR1A, 0.005)	(MAPK3, 0.005)	(GNAS, 0.004)	(PRKAR1B, 0.003)	(ADCY1, 0.001)	(CAMK2A, 0)	(RAC1, 0)	(HRAS, 0)	(CAMK2G, 0)	(PRKAR2A, 0)	(SOS1, 0)	(MAPK1, 0)	(CREB1, 0)	(AKT1, 0)	(GRB2, 0)	(RPS6KA1, 0)	(CAMK2D, 0)	(PRKCB1, -0.001)	(PRKACB, -0.001)	(PIK3CA, -0.001)	(PRKACG, -0.001)	(CAMK2B, -0.001)	(PRKAR2B, -0.001)	(RPS6KA5, -0.001)	(PRKCA, -0.002)	(MAPK14, -0.002)
600	negative regulation of macrophage differentiation (GO:0045650)	2	0.53	1	587	No Graphic Created	(INHBA, 0.006)	(INHA, -0.014)
601	phosphatidylcholine biosynthesis (GO:0006656)	2	0.531	1	628	No Graphic Created	(PEMT, 0.003)	(PCYT1B, -0.006)
602	heart development (GO:0007507)	19	0.533	1	381	No Graphic Created	(ERBB2, 0.019)	(DVL1, 0.008)	(TDGF1, 0.002)	(POU6F1, 0.001)	(IRX4, 0.001)	(SHOX2, 0)	(CASQ2, 0)	(HAND1, 0)	(NKX2-5, 0)	(TBX1, 0)	(MKKS, 0)	(ECE2, -0.001)	(TAZ, -0.001)	(NCOA6, -0.001)	(GATA4, -0.001)	(GJA1, -0.001)	(DVL3, -0.002)	(PDLIM5, -0.003)	(SRI, -0.006)
602	Fatty Acid Degradation BioCarta	19	0.533	1	903	No Graphic Created	(ACADM, 0.017)	(CPT2, 0.006)	(CRAT, 0.003)	(SLC25A20, 0.001)	(HADHA, 0)	(HADHSC, 0)	(CPT1A, 0)	(ACAA2, 0)	(ACADS, 0)	(TPI1, -0.001)	(HADHB, -0.001)	(GK2, -0.001)	(ACADL, -0.001)	(ACADVL, -0.001)	(LPL, -0.001)	(GK, -0.001)	(GPD2, -0.002)	(CPT1B, -0.002)	(ACADSB, -0.002)
602	wntPathway BioCarta	25	0.533	1	1231	No Graphic Created	(CSNK2A1, 0.009)	(MYC, 0.008)	(DVL1, 0.005)	(WIF1, 0.004)	(CSNK1A1, 0.002)	(CCND1, 0.001)	(MAP3K7IP1, 0)	(CSNK1D, 0)	(MAP3K7, 0)	(PPARD, 0)	(TLE1, 0)	(FRAT1, 0)	(CTNNB1, 0)	(APC, 0)	(GSK3B, 0)	(WNT1, -0.001)	(CTBP1, -0.001)	(TCF1, -0.001)	(FZD1, -0.001)	(PPP2CA, -0.001)	(CREBBP, -0.001)	(BTRC, -0.001)	(NLK, -0.001)	(HDAC1, -0.001)	(AXIN1, -0.004)
605	intrinsicPathway BioCarta	22	0.534	1	963	No Graphic Created	(F10, 0.012)	(COL4A5, 0.005)	(PROC, 0.001)	(F9, 0.001)	(COL4A4, 0)	(F5, 0)	(F12, 0)	(COL4A6, 0)	(SERPING1, 0)	(F2R, 0)	(F11, 0)	(COL4A2, 0)	(KLKB1, 0)	(COL4A3, -0.001)	(FGB, -0.001)	(SERPINC1, -0.001)	(F8, -0.001)	(F2, -0.001)	(PROS1, -0.001)	(COL4A1, -0.001)	(FGA, -0.001)	(FGG, -0.002)
606	vesicle fusion (GO:0006906)	2	0.535	1	653	No Graphic Created	(STX6, 0.021)	(EEA1, -0.012)
607	regulation of protein catabolism (GO:0042176)	2	0.536	1	475	No Graphic Created	(FAF1, 0.023)	(MDM2, -0.017)
608	fibroblast growth factor receptor signaling pathway (GO:0008543)	5	0.537	1	470	No Graphic Created	(FGFR4, 0.009)	(FGFR3, 0.005)	(FIBP, -0.002)	(FGF5, -0.003)	(PIG8, -0.003)
608	SA BONE MORPHOGENETIC SigmaAldrich	4	0.537	1	1131	No Graphic Created	(BMPR1A, 0.013)	(BMPR2, 0.001)	(BMPR1B, -0.006)	(BMP1, -0.007)
608	vitcbPathway BioCarta	10	0.537	1	1227	No Graphic Created	(COL4A5, 0.017)	(SLC23A2, 0)	(COL4A4, -0.001)	(P4HB, -0.001)	(COL4A2, -0.001)	(COL4A6, -0.001)	(SLC2A3, -0.001)	(COL4A3, -0.002)	(SLC2A1, -0.002)	(COL4A1, -0.003)
611	regulation of transcription from RNA polymerase III promoter (GO:0006359)	6	0.538	1	158	No Graphic Created	(POLR3G, 0.03)	(POLR3C, 0)	(ZNF345, -0.002)	(ZNF76, -0.004)	(BRCA1, -0.005)	(ZNF143, -0.014)
611	chemosensory behavior (GO:0007635)	3	0.538	1	698	No Graphic Created	(CASR, 0.001)	(OBP2B, -0.003)	(TAS2R1, -0.003)
613	G1 phase of mitotic cell cycle (GO:0000080)	7	0.539	1	196	No Graphic Created	(ANAPC2, 0.016)	(TAF1, 0.001)	(CDK6, 0)	(E2F1, -0.002)	(DNAJA2, -0.003)	(CDC23, -0.005)	(CDKN1C, -0.006)
613	intercellular junction assembly (GO:0007043)	5	0.539	1	206	No Graphic Created	(GJA7, 0.014)	(TJP1, -0.002)	(PARD6B, -0.003)	(GJA4, -0.004)	(GJA5, -0.005)
613	regulation of G-protein coupled receptor protein signaling pathway (GO:0008277)	20	0.539	1	219	No Graphic Created	(RGS12, 0.033)	(GNG4, 0.002)	(RGS20, 0.001)	(ECE2, 0)	(RGS14, 0)	(RGS5, 0)	(GRK6, 0)	(RGS9, 0)	(RGS2, 0)	(GIT2, 0)	(GRK1, -0.001)	(RGS4, -0.001)	(RGS3, -0.001)	(RAMP1, -0.001)	(GIT1, -0.002)	(GRK4, -0.002)	(RGS16, -0.002)	(GNG7, -0.003)	(GRK5, -0.004)	(RGS11, -0.006)
613	gsk3Pathway BioCarta	25	0.539	1	931	No Graphic Created	(DVL1, 0.008)	(PIK3R1, 0.006)	(LY96, 0.003)	(GNAI1, 0.003)	(TLR4, 0.001)	(CCND1, 0.001)	(CTNNB1, 0)	(MYD88, 0)	(RELA, 0)	(TOLLIP, 0)	(PPP2CA, 0)	(LEF1, 0)	(AKT1, 0)	(FZD1, 0)	(GSK3B, 0)	(NFKB1, 0)	(APC, -0.001)	(CD14, -0.001)	(PDPK1, -0.001)	(IRAK1, -0.001)	(WNT1, -0.001)	(PIK3CA, -0.001)	(GJA1, -0.001)	(LBP, -0.001)	(AXIN1, -0.005)
617	regulation of transcription (GO:0045449)	7	0.541	1	247	No Graphic Created	(APBB2, 0.012)	(HCFC1, 0.005)	(FUSIP1, 0)	(APBB1, -0.001)	(PPP2R1B, -0.001)	(BRCA2, -0.001)	(PPIE, -0.007)
617	DNA damage response, signal transduction resulting in induction of apoptosis (GO:0008630)	6	0.541	1	297	No Graphic Created	(ABL1, 0.022)	(TP73, 0.007)	(PDCD8, -0.003)	(CIDEB, -0.005)	(TP53, -0.009)	(CIDEA, -0.013)
619	complement activation, lectin pathway (GO:0001867)	2	0.542	1	737	No Graphic Created	(KRT1, 0.001)	(MBL2, -0.008)
619	p53 signalling BioCarta	93	0.542	1	1084	No Graphic Created	(SFN, 0.005)	(TRAF5, 0.004)	(ESR1, 0.003)	(MYC, 0.003)	(CSNK2A1, 0.002)	(ATR, 0.002)	(WIG1, 0.002)	(TP73, 0.001)	(PRKDC, 0.001)	(TNFAIP1, 0.001)	(TRAF4, 0)	(PMP22, 0)	(EI24, 0)	(PRKCG, 0)	(CSNK2A2, 0)	(PML, 0)	(CDK7, 0)	(MDM2, 0)	(TNFRSF10B, 0)	(CHEK1, 0)	(WRN, 0)	(RELA, 0)	(NDRG4, 0)	(APEX1, 0)	(SIRT1, 0)	(TP53BP2, 0)	(MAP2K7, 0)	(BRCA1, 0)	(TNF, 0)	(EP300, 0)	(ACTA1, 0)	(DAXX, 0)	(ABCB1, 0)	(CASP9, 0)	(STAT5A, 0)	(PRKCB1, 0)	(GADD45A, 0)	(PPIA, 0)	(TRAF1, 0)	(NDRG2, 0)	(BRAP, 0)	(BAP1, 0)	(TP53AP1, 0)
621	response to toxin (GO:0009636)	7	0.543	1	62	No Graphic Created	(DPYS, 0.015)	(ARNT2, 0.003)	(NQO1, -0.002)	(MPST, -0.002)	(RELA, -0.002)	(CES1, -0.005)	(BPHL, -0.007)
621	N-acetylglucosamine metabolism (GO:0006044)	8	0.543	1	455	No Graphic Created	(EXTL2, 0.018)	(CHST4, 0.002)	(CHST7, 0)	(NAGK, -0.002)	(CHST5, -0.003)	(LARGE, -0.004)	(CHST2, -0.004)	(CHST6, -0.005)
621	tcrMoleculePathway BLACK	6	0.543	1	1199	No Graphic Created	(CD3E, 0.009)	(TRA@, 0.001)	(CD3G, 0)	(CD3D, 0)	(CD3Z, -0.002)	(TRB@, -0.005)
624	regulation of transcription from RNA polymerase I promoter (GO:0006356)	3	0.544	1	529	No Graphic Created	(TFAM, 0.014)	(POLR2K, -0.003)	(UBTF, -0.01)
624	Proteasome Degradation BioCarta	32	0.544	1	1106	No Graphic Created	(PSMB7, 0.023)	(MKI67, 0.005)	(UBE1, 0.001)	(PSMA6, 0.001)	(UBC, 0.001)	(UBE2D1, 0)	(PSMD5, 0)	(PSMA4, 0)	(PSMA1, 0)	(PSMD4, 0)	(PSMC1, 0)	(PSMD1, 0)	(UBA52, 0)	(PSMC2, 0)	(RPS27A, 0)	(PSMB9, 0)	(PSMC6, 0)	(PSMB6, 0)	(PSMD2, 0)	(PSMC4, 0)	(PSMC5, 0)	(PSMD3, -0.001)	(UBE2D3, -0.001)	(UBE2D2, -0.001)	(H2AFX, -0.001)	(PSMA7, -0.001)	(PSMC3, -0.001)	(IFNG, -0.001)	(UBE1L, -0.001)	(PSME2, -0.001)	(H2AFZ, -0.002)	(PSMD8, -0.003)
626	heparan sulfate proteoglycan biosynthesis (GO:0015012)	3	0.545	1	696	No Graphic Created	(NDST1, 0.011)	(EXT1, -0.003)	(GLCE, -0.009)
627	fxrPathway The nuclear receptor transcription factors FXR and LXR are activated by cholesterol metabolites and regulate cholesterol homeostasis.	6	0.546	1	914	No Graphic Created	(FABP6, 0.009)	(RXRA, 0.004)	(NR1H3, 0.003)	(NR0B2, -0.001)	(NR1H4, -0.005)	(LDLR, -0.006)
627	CBF LEUKEMIA DOWNING AML Manually Curated	69	0.546	1	1282	No Graphic Created	(PRAME, 0.008)	(HLA-DMB, 0.007)	(DUSP6, 0.006)	(HLA-DPB1, 0.002)	(CBFB, 0.001)	(HLA-DPA1, 0.001)	(NCALD, 0.001)	(RCBTB1, 0)	(WASPIP, 0)	(PTGER2, 0)	(OGG1, 0)	(JUNB, 0)	(BAIAP3, 0)	(RASA4, 0)	(MAN1A1, 0)	(ISG20, 0)	(PTGIR, 0)	(MN1, 0)	(ADCY7, 0)	(TPK1, 0)	(TRIO, 0)	(ROBO1, 0)	(DUSP2, 0)	(WFDC1, 0)	(TRH, 0)	(IL5RA, 0)	(PIK4CA, 0)	(EGLN1, 0)	(SYNGR1, 0)	(HIF1A, 0)	(ADARB1, 0)	(C11orf21, 0)	(ITGB4, 0)	(CD58, 0)	(NARFL, 0)	(HOMER2, 0)	(IL15RA, 0)	(DNMT3B, 0)	(CD34, 0)	(DKFZP434H132, 0)	(PGM1, 0)	(TPSB2, 0)	(CCND3, 0)
629	diuresis (GO:0030146)	3	0.549	1	579	No Graphic Created	(NPR1, 0.002)	(KNG1, 0.001)	(NPPB, -0.002)
629	polysaccharide metabolism (GO:0005976)	2	0.549	1	766	No Graphic Created	(CHST7, 0.004)	(CHST1, -0.008)
629	glutamate catabolism (GO:0006538)	2	0.549	1	770	No Graphic Created	(GLUD2, 0.015)	(GLUD1, -0.017)
629	drug resistance and metabolism BioCarta	96	0.549	1	877	No Graphic Created	(ERBB2, 0.004)	(ESR1, 0.003)	(MYC, 0.003)	(AHR, 0.002)	(CYP3A5, 0.002)	(MVP, 0.001)	(CYP2E1, 0.001)	(RARA, 0.001)	(ARNT, 0.001)	(NFKBIB, 0)	(EGFR, 0)	(CCNE1, 0)	(ESR2, 0)	(TOP2B, 0)	(ATM, 0)	(CDKN1A, 0)	(PPARG, 0)	(TNFRSF11A, 0)	(TOP1, 0)	(RARB, 0)	(XPC, 0)	(COMT, 0)	(RXRA, 0)	(GSTP1, 0)	(EPHX1, 0)	(CYP2B6, 0)	(ABCC1, 0)	(SOD1, 0)	(NAT2, 0)	(TPMT, 0)	(TOP2A, 0)	(BRCA1, 0)	(RXRG, 0)	(ERBB4, 0)	(CDK2, 0)	(ABCC5, 0)	(DHFR, 0)	(MSH2, 0)	(ABCB1, 0)	(BCL2L1, 0)	(ERBB3, 0)	(EPHX2, 0)	(GSK3A, 0)
633	urea transport (GO:0015840)	2	0.55	1	460	No Graphic Created	(SLC14A2, 0.034)	(SLC14A1, -0.031)
633	il3Pathway BioCarta	15	0.55	1	953	No Graphic Created	(SHC1, 0.011)	(MAPK3, 0.01)	(JAK2, 0.001)	(STAT5A, 0)	(STAT5B, 0)	(IL3, -0.001)	(GRB2, -0.001)	(FOS, -0.001)	(HRAS, -0.001)	(SOS1, -0.001)	(PTPN6, -0.001)	(CSF2RB, -0.002)	(RAF1, -0.002)	(IL3RA, -0.002)	(MAP2K1, -0.003)
635	chrebpPathway Carbohydrate responsive element binding protein (chREBP) is a transcription factor inhibited by cAMP and activated by high carbohydrate levels.	18	0.551	1	842	No Graphic Created	(PRKAR1A, 0.008)	(PRKAR1B, 0.006)	(GNAS, 0.006)	(PRKAA1, 0.002)	(PRKAB1, 0.001)	(PPP2CA, 0)	(WBSCR14, 0)	(ADCY1, 0)	(PRKAR2A, 0)	(PRKAG1, 0)	(PRKAG2, -0.001)	(PRKACB, -0.001)	(PRKAB2, -0.001)	(PRKAR2B, -0.001)	(GNB1, -0.002)	(PRKACG, -0.002)	(GNGT1, -0.002)	(PRKAA2, -0.004)
636	mitochondrial electron transport, NADH to ubiquinone (GO:0006120)	15	0.552	1	131	No Graphic Created	(NDUFB2, 0.021)	(NDUFB8, 0.004)	(NDUFS2, 0.003)	(NDUFS1, 0.002)	(NDUFS8, 0)	(NDUFS6, -0.001)	(NDUFS5, -0.001)	(NDUFB4, -0.001)	(NDUFB5, -0.001)	(NDUFB6, -0.002)	(NDUFS3, -0.002)	(NDUFB3, -0.002)	(NDUFC1, -0.003)	(NDUFV2, -0.003)	(NDUFS4, -0.003)
636	cell death Activation or halting of cellular processes so that vital functions markedly cease, culminating in cell death.	13	0.552	1	833	No Graphic Created	(EMP3, 0.022)	(EMP1, 0.005)	(IL17, 0.002)	(CLU, 0)	(EIF4G2, 0)	(EVI1, -0.001)	(RRAGA, -0.001)	(APP, -0.001)	(FOSL2, -0.001)	(OPTN, -0.001)	(PTGER3, -0.002)	(EMP2, -0.003)	(CLUL1, -0.007)
636	cxcr4Pathway CXCR4 is a G-protein coupled receptor that responds to the ligand SDF-1 by activating Ras and PI3 kinase to promote lymphocyte chemotaxis.	23	0.552	1	868	No Graphic Created	(PIK3R1, 0.008)	(MAPK3, 0.007)	(PIK3C2G, 0.004)	(GNAI1, 0.004)	(PTK2B, 0.001)	(CXCR4, 0.001)	(PLCG1, 0)	(CRK, 0)	(HRAS, 0)	(MAPK1, 0)	(GNAQ, 0)	(PXN, 0)	(RAF1, 0)	(PRKCB1, 0)	(CXCL12, -0.001)	(RELA, -0.001)	(NFKB1, -0.001)	(PIK3CA, -0.001)	(GNB1, -0.001)	(GNGT1, -0.001)	(PRKCA, -0.002)	(MAP2K1, -0.002)	(PTK2, -0.002)
636	SIG InsulinReceptorPathwayInCardiacMyocytes SignallingAlliance	50	0.552	1	1150	No Graphic Created	(FLOT2, 0.012)	(SFN, 0.009)	(SHC1, 0.003)	(MAPK3, 0.002)	(PIK3R1, 0.002)	(F2RL2, 0.001)	(IRS4, 0)	(YWHAE, 0)	(IGFBP1, 0)	(YWHAZ, 0)	(LNPEP, 0)	(PSCD3, 0)	(YWHAH, 0)	(PDK1, 0)	(GRB2, 0)	(CDKN2A, 0)	(SOS1, 0)	(BRD4, 0)	(PTPN1, 0)	(AKT3, 0)	(GSK3A, 0)	(CBL, 0)	(INPPL1, 0)	(IRS2, 0)	(YWHAB, 0)	(RAF1, 0)	(AKT1, 0)	(MAPK1, 0)	(RPS6KA1, 0)	(GSK3B, 0)	(YWHAQ, 0)	(FOXO1A, 0)	(SORBS1, 0)	(PIK3CD, 0)	(PARD3, 0)	(IRS1, 0)	(SLC2A4, 0)	(AKT2, 0)	(FLOT1, 0)	(PIK3CA, 0)	(CDC42, 0)	(PARD6A, 0)	(SERPINB6, 0)
640	MAP00640 Propanoate metabolism GenMAPP	20	0.554	1	1032	No Graphic Created	(ACADM, 0.015)	(ACAT1, 0.003)	(ECHS1, 0.001)	(HADHA, 0)	(MUT, 0)	(ACACA, 0)	(PCCB, 0)	(C14orf45, 0)	(ALDH3A2, 0)	(EHHADH, 0)	(ABAT, -0.001)	(PCCA, -0.001)	(LDHA, -0.001)	(ALDH6A1, -0.001)	(ALDH2, -0.001)	(ALDH1B1, -0.001)	(ALDH1A1, -0.002)	(ACACB, -0.002)	(LDHB, -0.002)	(LDHC, -0.002)
640	slrp2Pathway BLACK	4	0.554	1	1155	No Graphic Created	(TGFBR1, 0.024)	(TGFB1, -0.006)	(TGFB3, -0.007)	(TGFB2, -0.009)
640	GLUCOSE UP Peng at al 2002	36	0.554	1	1258	No Graphic Created	(OCLN, 0.011)	(CORO1A, 0.008)	(MS4A2, 0.004)	(TOMM40, 0.002)	(LTBR, 0.001)	(FLJ22531, 0.001)	(GART, 0.001)	(MYB, 0)	(PYCR1, 0)	(ASNS, 0)	(PRB4, 0)	(PCK2, 0)	(KIAA0685, 0)	(MGST2, 0)	(CLCN6, 0)	(TCF20, 0)	(UNC119, 0)	(CARS, 0)	(CEBPB, 0)	(IGHM, 0)	(IDH2, 0)	(AARS, 0)	(MFNG, 0)	(ADA, 0)	(HNRPDL, 0)	(ACTA1, 0)	(MAP2K3, 0)	(DRAP1, 0)	(BCAT2, -0.001)	(MS4A1, -0.001)	(FKBP2, -0.001)	(SC4MOL, -0.001)	(WARS, -0.001)	(POU2F2, -0.001)	(GM2A, -0.001)	(ATF5, -0.001)
643	protein modification (GO:0006464)	33	0.556	1	102	No Graphic Created	(PLOD3, 0.006)	(MCRS1, 0.005)	(QPCT, 0.002)	(NAGPA, 0.002)	(METAP2, 0.002)	(LOXL2, 0.002)	(PRKDC, 0.001)	(PADI4, 0.001)	(LOX, 0)	(PLAT, 0)	(PIGH, 0)	(UBL4, 0)	(ICMT, 0)	(RABGGTA, 0)	(LCMT1, 0)	(MAN2B1, 0)	(LOXL1, 0)	(LIPT1, 0)	(MMP15, 0)	(PLOD2, 0)	(ADPRH, 0)	(B4GALT7, 0)	(SEPHS1, 0)	(PHKA2, 0)	(PAM, 0)	(CHRM3, -0.001)	(BACE2, -0.001)	(PHEX, -0.001)	(RPN2, -0.001)	(GPAA1, -0.001)	(SLC35A1, -0.001)	(GGCX, -0.002)	(MSRA, -0.002)
643	vasculogenesis (GO:0001570)	4	0.556	1	471	No Graphic Created	(VEGF, 0.01)	(GLMN, 0.001)	(CUL7, -0.002)	(EGFL7, -0.006)
645	vesicle-mediated transport (GO:0016192)	26	0.557	1	32	No Graphic Created	(SPTBN2, 0.018)	(SYTL2, 0.004)	(CPNE3, 0.004)	(RAB13, 0.001)	(PCOLN3, 0)	(TRAPPC4, 0)	(PSCD3, 0)	(MAPK8IP1, 0)	(GOLGA4, 0)	(KALRN, 0)	(CPNE6, 0)	(VTI1B, 0)	(FXN, 0)	(SPTBN4, 0)	(PSCD1, 0)	(MAPK8IP3, 0)	(SEC23B, -0.001)	(PRKCI, -0.001)	(ARF6, -0.001)	(LRPAP1, -0.001)	(SEC23A, -0.001)	(M6PRBP1, -0.001)	(CPNE1, -0.001)	(SEC24B, -0.002)	(VPS4A, -0.002)	(KIF20A, -0.003)
645	negative regulation of B cell differentiation (GO:0045578)	2	0.557	1	586	No Graphic Created	(INHBA, 0.01)	(INHA, -0.009)
647	response to radiation (GO:0009314)	4	0.558	1	277	No Graphic Created	(PNKP, 0.019)	(CCL11, -0.003)	(PPM1D, -0.004)	(SMC1L1, -0.006)
647	mitochondrial transport (GO:0006839)	2	0.558	1	495	No Graphic Created	(STARD3, 0.013)	(MTX2, -0.021)
647	physiological process (GO:0007582)	5	0.558	1	645	No Graphic Created	(PRR4, 0.003)	(MC4R, 0.001)	(OR7A5, -0.001)	(PTGS1, -0.005)	(PTGS2, -0.005)
650	p53hypoxiaPathway BioCarta	20	0.559	1	1085	No Graphic Created	(NFKBIB, 0.014)	(CSNK1A1, 0.005)	(ATM, 0.002)	(FHL2, 0.002)	(IGFBP3, 0.001)	(CSNK1D, 0)	(MDM2, 0)	(HIC1, 0)	(ABCB1, 0)	(GADD45A, 0)	(NQO1, 0)	(HSPCA, 0)	(CDKN1A, 0)	(AKT1, 0)	(HIF1A, -0.001)	(BAX, -0.001)	(HSPA1A, -0.001)	(MAPK8, -0.001)	(CPB2, -0.002)	(TP53, -0.004)
651	prostaglandin metabolism (GO:0006693)	3	0.56	1	259	No Graphic Created	(CYP4F8, 0.015)	(PTGES, -0.005)	(AKR1C3, -0.009)
651	LEU UP Peng at al 2002	113	0.56	1	1257	No Graphic Created	(APS, 0.021)	(APOBEC3G, 0.002)	(PRKCABP, 0.001)	(PLXNB2, 0.001)	(KIAA0922, 0.001)	(G10, 0)	(SSR2, 0)	(CAMK1, 0)	(GBF1, 0)	(AIM1, 0)	(BNIP3L, 0)	(VPS39, 0)	(HDAC5, 0)	(S100A11, 0)	(LOC51035, 0)	(SURF1, 0)	(CUTL1, 0)	(ATF4, 0)	(MTHFD2, 0)	(CLCN6, 0)	(ATF5, 0)	(ISG20, 0)	(PCK2, 0)	(GCHFR, 0)	(CIRBP, 0)	(MAP1LC3B, 0)	(TFF3, 0)	(KHSRP, 0)	(ALDH2, 0)	(PRKCBP1, 0)	(C22orf1, 0)	(CARS, 0)	(BMP1, 0)	(ERCC2, 0)	(NCOR1, 0)	(BCL7A, 0)	(SUI1, 0)	(INS, 0)	(GCDH, 0)	(NFE2L1, 0)	(KIAA0889, 0)	(WARS, 0)	(HIST1H2BE, 0)
653	iron ion homeostasis (GO:0006879)	7	0.561	1	165	No Graphic Created	(MYC, 0.023)	(FTL, -0.001)	(FXN, -0.002)	(CP, -0.002)	(TFR2, -0.004)	(HFE, -0.005)	(HPX, -0.005)
653	protein retention in ER (GO:0006621)	2	0.561	1	734	No Graphic Created	(PDIA3, 0.001)	(PDIA2, -0.005)
655	induction of apoptosis by hormones (GO:0008628)	3	0.563	1	683	No Graphic Created	(SSTR3, 0.011)	(TP53, -0.011)	(PTH, -0.012)
655	CR IMMUNE FUNCTION PNAS 2009	53	0.563	1	857	No Graphic Created	(MICA, 0.006)	(CD9, 0.006)	(CD63, 0.004)	(HLA-C, 0.003)	(IFNAR1, 0.001)	(CD2, 0.001)	(CD1D, 0)	(CD24, 0)	(MAGED2, 0)	(CD68, 0)	(CD8A, 0)	(NKTR, 0)	(BAGE, 0)	(TFE3, 0)	(IFNB1, 0)	(CD48, 0)	(CD37, 0)	(LAG3, 0)	(CD53, 0)	(IL15, 0)	(CD14, 0)	(IL2RB, 0)	(CD72, 0)	(CD4, 0)	(CD33, 0)	(CD19, 0)	(IL16, 0)	(FCGR2B, 0)	(CD34, 0)	(GAGE4, 0)	(IFNAR2, 0)	(IL4, 0)	(CTAG2, 0)	(CD69, 0)	(IL13, 0)	(CD47, 0)	(CD58, 0)	(IL10, 0)	(IL12RB1, 0)	(IFNGR1, 0)	(CD22, 0)	(CD7, 0)	(IFNA1, 0)
655	tnfr1Pathway BioCarta	27	0.563	1	1211	No Graphic Created	(ARHGDIB, 0.014)	(PRKDC, 0.004)	(DFFA, 0.002)	(TRADD, 0.001)	(MAP3K7, 0)	(TNF, 0)	(TRAF2, 0)	(CASP2, 0)	(BAG4, 0)	(MADD, 0)	(DFFB, 0)	(RIPK1, 0)	(CASP3, 0)	(FADD, 0)	(LMNA, 0)	(MAP3K1, 0)	(PAK1, 0)	(TNFRSF1A, 0)	(CRADD, -0.001)	(CASP8, -0.001)	(MAPK8, -0.001)	(SPTAN1, -0.001)	(MAP2K4, -0.001)	(RB1, -0.001)	(PAK2, -0.001)	(JUN, -0.001)	(LMNB1, -0.003)
658	negative regulation of protein kinase activity (GO:0006469)	5	0.564	1	208	No Graphic Created	(SFN, 0.03)	(PAK2, -0.003)	(YWHAH, -0.005)	(RB1, -0.005)	(TRIB3, -0.012)
658	antimicrobial humoral response (sensu Vertebrata) (GO:0019735)	73	0.564	1	218	No Graphic Created	(APS, 0.024)	(CCL22, 0.003)	(SFTPD, 0.001)	(BATF, 0)	(CCR7, 0)	(UBD, 0)	(CRLF1, 0)	(KLRD1, 0)	(DNTT, 0)	(CCL18, 0)	(PTGES, 0)	(CLC, 0)	(CCL3, 0)	(ENTPD1, 0)	(CD58, 0)	(ADA, 0)	(CSF1R, 0)	(CSF2RB, 0)	(NR4A2, 0)	(PTAFR, 0)	(ITGB2, 0)	(XCL1, 0)	(CLEC4A, 0)	(KLRF1, 0)	(CD1C, 0)	(MASP2, 0)	(CCR2, 0)	(IL12RB1, 0)	(IL26, 0)	(DEFA5, 0)	(CCL15, 0)	(CD1B, 0)	(CLEC4E, 0)	(DEFA6, 0)	(CLEC2B, 0)	(CCR6, 0)	(LTB4R2, 0)	(GBX2, 0)	(CD72, 0)	(YY1, 0)	(CD2BP2, 0)	(IL13, 0)	(CD40, 0)
658	response to heat (GO:0009408)	2	0.564	1	769	No Graphic Created	(DNAJB4, 0.004)	(AKT1, -0.004)
658	g2Pathway BioCarta	23	0.564	1	918	No Graphic Created	(ATR, 0.01)	(CDC25A, 0.007)	(PRKDC, 0.007)	(ATM, 0.002)	(EP300, 0.001)	(MDM2, 0)	(YWHAQ, 0)	(CHEK2, 0)	(CDC34, 0)	(YWHAH, 0)	(GADD45A, 0)	(CDKN2D, 0)	(BRCA1, 0)	(CDC25B, 0)	(CDC25C, 0)	(WEE1, -0.001)	(RPS6KA1, -0.001)	(CDKN1A, -0.001)	(MYT1, -0.001)	(CHEK1, -0.001)	(CCNB1, -0.002)	(CDC2, -0.003)	(TP53, -0.003)
662	N-terminal protein amino acid acetylation (GO:0006474)	3	0.565	1	73	No Graphic Created	(ARD1A, 0.009)	(NARG1L, -0.007)	(NARG1, -0.012)
662	peptidyl-serine phosphorylation (GO:0018105)	3	0.565	1	424	No Graphic Created	(TDGF1, 0.009)	(MAP3K12, -0.003)	(MAP4K1, -0.013)
662	estrogen biosynthesis (GO:0006703)	2	0.565	1	753	No Graphic Created	(HSD17B2, 0.004)	(BMPR1B, -0.009)
662	pitx2Pathway BioCarta	16	0.565	1	1096	No Graphic Created	(DVL1, 0.014)	(TRRAP, 0.012)	(EP300, 0.001)	(PPARBP, 0)	(PITX2, 0)	(CTNNB1, 0)	(WNT1, -0.001)	(FZD1, -0.001)	(APC, -0.001)	(GSK3B, -0.001)	(LEF1, -0.001)	(HTATIP, -0.001)	(CREBBP, -0.001)	(LDB1, -0.003)	(HDAC1, -0.004)	(AXIN1, -0.005)
666	ifnaPathway BioCarta	9	0.566	1	940	No Graphic Created	(ISGF3G, 0.017)	(IFNAR1, 0.002)	(TYK2, -0.001)	(STAT1, -0.001)	(IFNA1, -0.003)	(JAK1, -0.003)	(STAT2, -0.003)	(IFNB1, -0.003)	(IFNAR2, -0.004)
667	tcapoptosisPathway BioCarta	9	0.567	1	1197	No Graphic Created	(CD3E, 0.003)	(CD3D, 0.002)	(TRA@, 0.001)	(CD28, 0)	(CCR5, 0)	(CD3G, 0)	(CD4, -0.001)	(CD3Z, -0.002)	(TRB@, -0.004)
667	KRAS TOP100 CONTROL Cordero et al 2005	60	0.567	1	1277	No Graphic Created	(CALU, 0.017)	(ALDH3A1, 0.002)	(LBR, 0.002)	(SEMA6B, 0.001)	(TEP1, 0.001)	(POLR3K, 0.001)	(WNT2, 0.001)	(CEACAM6, 0.001)	(PARD6B, 0)	(GPD1, 0)	(UTY, 0)	(ATP6V1B2, 0)	(SSRP1, 0)	(EIF5, 0)	(PPP1R3A, 0)	(TNFRSF10D, 0)	(PDE4C, 0)	(ENTPD6, 0)	(LRP8, 0)	(CHIT1, 0)	(PTMA, 0)	(DKK1, 0)	(EPHB3, 0)	(ARL7, 0)	(UPP1, 0)	(BEX1, 0)	(PDZK2, 0)	(DUSP4, 0)	(EPB42, 0)	(IRS2, 0)	(RGS2, 0)	(RNF6, 0)	(SPRED2, 0)	(FLJ20130, 0)	(SKB1, 0)	(ETV5, 0)	(BYSL, 0)	(MRPS12, 0)	(IGF2AS, 0)	(HMGA2, 0)	(CXCL5, 0)	(RRM2, 0)	(CRISP1, 0)
669	mrpPathway BioCarta	6	0.568	1	1061	No Graphic Created	(ABCB11, 0.025)	(ABCB1, -0.004)	(ABCB4, -0.004)	(ABCC1, -0.004)	(GSTP1, -0.007)	(ABCC3, -0.01)
670	regulation of transcription, DNA-dependent (GO:0006355)	76	0.57	1	47	No Graphic Created	(PDCD11, 0.018)	(TSC22D3, 0.002)	(AHR, 0.002)	(ZNF45, 0.001)	(CRABP2, 0.001)	(POU6F2, 0.001)	(ESR2, 0.001)	(CXXC1, 0)	(ATRX, 0)	(ZNF42, 0)	(SMARCA3, 0)	(ABL1, 0)	(RPL6, 0)	(ZNF146, 0)	(LMX1B, 0)	(NR1D2, 0)	(HOXD13, 0)	(HDAC4, 0)	(ZNF278, 0)	(HCLS1, 0)	(SMAD5, 0)	(CALR, 0)	(MEN1, 0)	(NOTCH2, 0)	(ING2, 0)	(SP100, 0)	(RPS6KA5, 0)	(CARM1, 0)	(EZH2, 0)	(NFYB, 0)	(HIC1, 0)	(PFDN5, 0)	(ELAVL2, 0)	(NFKB2, 0)	(NFYA, 0)	(PRDM16, 0)	(ZNF282, 0)	(ATBF1, 0)	(HMGA1, 0)	(ATF4, 0)	(TRAPPC2, 0)	(NR2C2, 0)	(RORB, 0)
670	arginine catabolism (GO:0006527)	4	0.57	1	638	No Graphic Created	(ARG1, 0.012)	(DDAH1, -0.002)	(DDAH2, -0.005)	(ASL, -0.013)
672	positive regulation of cell proliferation (GO:0008284)	93	0.571	1	14	No Graphic Created	(MST1R, 0.02)	(SHC1, 0.002)	(TNFRSF11A, 0.001)	(TIMP1, 0)	(CAPN1, 0)	(PTK2B, 0)	(IL12RB2, 0)	(TSPAN31, 0)	(CUL3, 0)	(PGF, 0)	(FLT3, 0)	(MATK, 0)	(EGR4, 0)	(FGF2, 0)	(IL5, 0)	(RHOG, 0)	(FGA, 0)	(GRN, 0)	(STIM1, 0)	(NAP1L1, 0)	(GLP2R, 0)	(EDN1, 0)	(TGFBR2, 0)	(IL11, 0)	(PTN, 0)	(IRS2, 0)	(IL9, 0)	(IGF1, 0)	(TNFSF4, 0)	(CSF1, 0)	(TNFSF13, 0)	(VEGFC, 0)	(SSR1, 0)	(FIGF, 0)	(CXCL10, 0)	(EDG5, 0)	(CAPNS1, 0)	(FGF18, 0)	(IGF1R, 0)	(NOL1, 0)	(CCKBR, 0)	(CDK2, 0)	(CXCL5, 0)
673	badPathway When phosphorylated, BAD is inhibited by sequestration; when non-phosphorylated, it promotes apoptosis by inactivating pro-survival BCL-XL and BCL-2.	22	0.572	1	801	No Graphic Created	(PIK3R1, 0.009)	(PRKAR1A, 0.008)	(PRKAR1B, 0.005)	(ADCY1, 0)	(BCL2, 0)	(IGF1, 0)	(KITLG, 0)	(AKT1, 0)	(BCL2L1, 0)	(BAD, 0)	(YWHAH, 0)	(IL3RA, 0)	(BAX, 0)	(PRKAR2A, 0)	(PIK3CA, -0.001)	(PRKACG, -0.001)	(IGF1R, -0.001)	(PRKACB, -0.001)	(PRKAR2B, -0.001)	(CSF2RB, -0.001)	(IL3, -0.001)	(KIT, -0.002)
674	phototransduction, visible light (GO:0007603)	3	0.573	1	456	No Graphic Created	(PDE6B, 0.015)	(ABCA4, -0.007)	(RHO, -0.014)
674	fasPathway Binding of the Fas ligand to the Fas receptor induces caspase activation and consequent apoptosis in the Fas-expressing cell.	26	0.573	1	902	No Graphic Created	(ARHGDIB, 0.016)	(PRKDC, 0.005)	(DFFA, 0.002)	(MAP3K7, 0)	(DAXX, 0)	(FADD, 0)	(CFLAR, 0)	(CASP10, 0)	(PAK1, 0)	(FAF1, 0)	(MAP2K4, 0)	(CASP6, 0)	(DFFB, 0)	(RIPK2, 0)	(CASP7, 0)	(MAP3K1, 0)	(LMNA, -0.001)	(PTPN13, -0.001)	(JUN, -0.001)	(CASP3, -0.001)	(MAPK8, -0.001)	(RB1, -0.001)	(PAK2, -0.001)	(SPTAN1, -0.001)	(CASP8, -0.001)	(LMNB1, -0.002)
674	MAP00271 Methionine metabolism GenMAPP	8	0.573	1	999	No Graphic Created	(AHCY, 0.012)	(MAT1A, 0.005)	(MTR, 0)	(BHMT, -0.001)	(DNMT1, -0.002)	(CBS, -0.003)	(CTH, -0.004)	(MARS, -0.009)
677	UPREG BY HOXA9 Manually Curated	33	0.574	1	1276	No Graphic Created	(VIM, 0.015)	(HNRPU, 0.005)	(HMGN2, 0.004)	(ARL3, 0.003)	(CDK7, 0.001)	(MYB, 0)	(INPPL1, 0)	(GTPBP1, 0)	(ARHGAP11A, 0)	(ST13, 0)	(ALDH1A1, 0)	(YES1, 0)	(PHOX2A, 0)	(MAN2A2, 0)	(OSBPL9, 0)	(CUGBP1, 0)	(CALB1, 0)	(DHX8, 0)	(PIM1, 0)	(CTH, 0)	(SFRS11, 0)	(RPL27A, 0)	(PKNOX1, 0)	(MAFG, 0)	(RAP1B, -0.001)	(RNF103, -0.001)	(PCMT1, -0.001)	(ADD3, -0.001)	(ARPC5, -0.001)	(TDE2, -0.001)	(NLK, -0.001)	(RAB31, -0.002)	(ETS2, -0.004)
678	angiogenesis (GO:0001525)	5	0.575	1	316	No Graphic Created	(VEGF, 0.007)	(ARTS-1, 0.007)	(ROBO4, -0.004)	(IL8, -0.005)	(IL18, -0.006)
679	keratinocytePathway BioCarta	44	0.576	1	965	No Graphic Created	(MAPK13, 0.019)	(PRKCD, 0.004)	(MAPK3, 0.004)	(CHUK, 0.001)	(EGFR, 0)	(PRKCG, 0)	(MAP2K4, 0)	(PPP2CA, 0)	(RELA, 0)	(PRKCE, 0)	(TNF, 0)	(TRAF2, 0)	(MAP2K3, 0)	(HOXA7, 0)	(ETS1, 0)	(HRAS, 0)	(CEBPA, 0)	(PRKCH, 0)	(EGF, 0)	(RIPK1, 0)	(IKBKB, 0)	(DAXX, 0)	(BCL2, 0)	(MAP2K7, 0)	(MAPK8, 0)	(NFKB1, 0)	(MAPK1, 0)	(MAP3K1, 0)	(SP1, 0)	(RAF1, 0)	(NFKBIA, 0)	(TNFRSF1B, 0)	(FOS, 0)	(MAP3K14, 0)	(TNFRSF1A, 0)	(PRKCB1, 0)	(PRKCQ, 0)	(MAP3K5, 0)	(MAP2K6, -0.001)	(MAP2K1, -0.001)	(JUN, -0.001)	(PRKCA, -0.001)	(MAPK14, -0.002)
680	synaptic vesicle endocytosis (GO:0048488)	2	0.577	1	67	No Graphic Created	(ITSN1, 0.009)	(SYNJ1, -0.014)
680	glycosaminoglycan catabolism (GO:0006027)	3	0.577	1	445	No Graphic Created	(HYAL2, 0.003)	(GUSB, -0.001)	(GNS, -0.004)
680	MAP00760 Nicotinate and nicotinamide metabolism BLACK	4	0.577	1	1039	No Graphic Created	(AOX1, 0.003)	(NNMT, 0.001)	(NP, -0.003)	(QPRT, -0.004)
680	tnf and fas network BioCarta	19	0.577	1	1210	No Graphic Created	(TRAF5, 0.017)	(TNFSF10, 0.006)	(TRAF6, 0.002)	(ACTB, 0.001)	(DAXX, 0)	(BIRC1, 0)	(TNF, 0)	(BIRC4, 0)	(TNFAIP3, -0.001)	(SMN1, -0.001)	(TANK, -0.001)	(TRAF2, -0.001)	(TRAF1, -0.001)	(TRAF3, -0.001)	(TNFRSF1B, -0.001)	(TNFRSF1A, -0.001)	(BIRC2, -0.002)	(TRIP, -0.002)	(BIRC5, -0.004)
684	second-messenger-mediated signaling (GO:0019932)	2	0.579	1	412	No Graphic Created	(PPP2R1B, 0)	(DGKD, -0.01)
684	entry of virus into host cell (GO:0046718)	5	0.579	1	421	No Graphic Created	(WWP2, 0.002)	(ITCH, 0.001)	(ACE2, 0)	(WWP1, 0)	(CD81, -0.002)
684	positive regulation of interleukin-2 biosynthesis (GO:0045086)	2	0.579	1	485	No Graphic Created	(GLMN, 0)	(IRF4, -0.006)
687	N-glycan processing (GO:0006491)	5	0.58	1	406	No Graphic Created	(FUT8, 0.034)	(ST8SIA2, -0.006)	(ST8SIA3, -0.007)	(MAN1A2, -0.008)	(ST8SIA4, -0.013)
687	aging (GO:0007568)	3	0.58	1	468	No Graphic Created	(LOXL2, 0.014)	(WRN, -0.006)	(MORF4, -0.011)
689	endoderm development (GO:0007492)	2	0.581	1	519	No Graphic Created	(LAMC1, 0.001)	(HOXC11, -0.01)
689	negative regulation of interferon-gamma biosynthesis (GO:0045077)	3	0.581	1	585	No Graphic Created	(INHBA, 0.001)	(IL10, -0.003)	(INHA, -0.005)
689	lymphocytePathway BioCarta	9	0.581	1	974	No Graphic Created	(SELL, 0.003)	(SELE, 0.002)	(CD44, 0.002)	(ITGB1, 0.001)	(ITGAL, 0)	(ITGA4, 0)	(ITGB2, -0.001)	(PECAM1, -0.002)	(ICAM1, -0.002)
689	monocytePathway BioCarta	11	0.581	1	1056	No Graphic Created	(ITGAM, 0.002)	(SELL, 0.002)	(CD44, 0.001)	(SELE, 0.001)	(ITGA4, 0)	(ITGAL, -0.001)	(ITGB2, -0.002)	(ICAM1, -0.002)	(SELP, -0.002)	(ITGB1, -0.002)	(PECAM1, -0.003)
693	ppargPathway BioCarta	8	0.582	1	1104	No Graphic Created	(PPARG, 0.005)	(RXRA, 0.003)	(PPARBP, 0.001)	(EP300, 0.001)	(NCOA1, -0.001)	(NCOA2, -0.002)	(LPL, -0.003)	(CREBBP, -0.005)
694	proteoglycan metabolism (GO:0006029)	3	0.583	1	501	No Graphic Created	(SGSH, 0.005)	(B4GALT7, 0.001)	(LECT1, -0.018)
694	vegfPathway BioCarta	26	0.583	1	1224	No Graphic Created	(PIK3R1, 0.007)	(SHC1, 0.006)	(ARNT, 0.006)	(PLCG1, 0.001)	(EIF2B5, 0)	(KDR, 0)	(VEGF, 0)	(EIF2B1, 0)	(HIF1A, 0)	(FLT4, 0)	(HRAS, 0)	(EIF2B4, 0)	(EIF2B2, 0)	(EIF2S3, 0)	(ELAVL1, 0)	(VHL, 0)	(EIF2B3, 0)	(PXN, 0)	(PRKCB1, 0)	(EIF2S2, -0.001)	(FLT1, -0.001)	(NOS3, -0.001)	(EIF2S1, -0.001)	(PRKCA, -0.001)	(PIK3CA, -0.001)	(PTK2, -0.002)
696	generation of precursor metabolites and energy (GO:0006091)	60	0.584	1	120	No Graphic Created	(HMGCL, 0.008)	(NDUFB2, 0.005)	(ADRB3, 0.003)	(OGDH, 0.001)	(ATP5B, 0.001)	(GYS2, 0.001)	(GAA, 0.001)	(ACAA1, 0)	(GCGR, 0)	(PHKG2, 0)	(GLP1R, 0)	(CROT, 0)	(CKMT2, 0)	(PPP1R2, 0)	(ATP5C1, 0)	(IPF1, 0)	(PHKB, 0)	(INSR, 0)	(ATPIF1, 0)	(AVPR1A, 0)	(UCP3, 0)	(SLC25A4, 0)	(NDUFA2, 0)	(PPARD, 0)	(POMC, 0)	(PHKA2, 0)	(GPR24, 0)	(WFS1, 0)	(ENPP1, 0)	(AVP, 0)	(ECH1, 0)	(ADIPOQ, 0)	(APOM, 0)	(CD38, 0)	(GBE1, 0)	(CEBPA, 0)	(NDUFA10, 0)	(COX17, 0)	(GIPR, 0)	(FECH, 0)	(EHHADH, 0)	(SLC25A3, 0)	(ACO2, 0)
696	negative regulation of blood coagulation (GO:0030195)	2	0.584	1	581	No Graphic Created	(PROC, -0.004)	(KNG1, -0.006)
698	neuron lineage restriction (GO:0042055)	2	0.585	1	614	No Graphic Created	(ARNT2, 0.006)	(ZIC1, -0.005)
698	vitamin A metabolism (GO:0006776)	4	0.585	1	682	No Graphic Created	(RLBP1, 0.007)	(ALDH1A2, 0.005)	(RPE65, -0.001)	(RBP1, -0.008)
698	ace2Pathway Angiotensin-converting enzyme 2 (ACE2) digests the blood-pressure regulator angiotensin II (AGT) ultimately to the vasodilator AGT1-7.	12	0.585	1	777	No Graphic Created	(COL4A5, 0.01)	(REN, 0.001)	(ACE2, 0)	(COL4A4, 0)	(AGTR2, -0.001)	(AGTR1, -0.001)	(CMA1, -0.001)	(COL4A2, -0.001)	(COL4A3, -0.002)	(AGT, -0.002)	(COL4A6, -0.002)	(COL4A1, -0.002)
701	vobesityPathway BioCarta	7	0.586	1	1228	No Graphic Created	(PPARG, 0.005)	(RXRA, 0.003)	(RETN, 0)	(HSD11B1, -0.001)	(TNF, -0.001)	(LPL, -0.004)	(NR3C1, -0.005)
702	hemoglobin biosynthesis (GO:0042541)	2	0.588	1	584	No Graphic Created	(INHBA, 0.007)	(INHA, -0.013)
702	integrinPathway BioCarta	33	0.588	1	962	No Graphic Created	(SHC1, 0.007)	(MAP2K2, 0.005)	(ZYX, 0.004)	(MAPK3, 0.004)	(ACTN2, 0.001)	(CRKL, 0.001)	(VCL, 0.001)	(CAPN1, 0)	(ROCK1, 0)	(SRC, 0)	(ACTN1, 0)	(MAPK1, 0)	(ITGA1, 0)	(RAF1, 0)	(HRAS, 0)	(GRB2, 0)	(PXN, 0)	(SOS1, 0)	(ITGB1, 0)	(PPP1R12B, 0)	(CAPNS1, 0)	(FYN, 0)	(RAP1A, 0)	(MAPK8, -0.001)	(ACTA1, -0.001)	(CSK, -0.001)	(ACTN3, -0.001)	(JUN, -0.001)	(MAP2K1, -0.001)	(TLN1, -0.001)	(BCR, -0.001)	(PTK2, -0.002)	(CAV1, -0.002)
704	protein amino acid dephosphorylation (GO:0006470)	55	0.589	1	57	No Graphic Created	(DUSP6, 0.01)	(PPP2R3A, 0.006)	(PTPN14, 0.004)	(PTPRJ, 0.002)	(PPP2R1A, 0.001)	(CTDP1, 0.001)	(PTPN12, 0)	(MTMR7, 0)	(PTPN3, 0)	(DUSP8, 0)	(PPP5C, 0)	(PPEF1, 0)	(PTPRN2, 0)	(DUSP2, 0)	(PTPRR, 0)	(PTPRE, 0)	(PTPN18, 0)	(PPP3CB, 0)	(PTPN4, 0)	(PTPN9, 0)	(PTPRZ1, 0)	(PTPN7, 0)	(PPP2CA, 0)	(MTMR3, 0)	(PTPRM, 0)	(DUSP3, 0)	(PTPRT, 0)	(PTPRS, 0)	(TPTE, 0)	(DUSP9, 0)	(KIT, 0)	(MTMR1, 0)	(PPP6C, 0)	(PTPRB, 0)	(PTPRO, 0)	(PPP2CB, 0)	(PPEF2, 0)	(DUSP4, 0)	(PPM1D, 0)	(PTPN2, 0)	(PTPN6, 0)	(PTPN22, 0)	(PTPN13, 0)
704	axonogenesis (GO:0007409)	10	0.589	1	148	No Graphic Created	(APBB2, 0.009)	(BAI1, 0.002)	(APBB1, 0)	(PAX2, 0)	(PARD6B, -0.001)	(S100B, -0.001)	(NTNG1, -0.001)	(POU4F1, -0.001)	(PARD3, -0.001)	(DCC, -0.004)
704	regulation of translational termination (GO:0006449)	3	0.589	1	562	No Graphic Created	(RENT1, 0.006)	(HRSP12, 0.001)	(MTRF1, -0.009)
704	SIG IL4RECEPTOR IN B LYPHOCYTES SignallingAlliance	27	0.589	1	1149	No Graphic Created	(PIK3R1, 0.007)	(SHC1, 0.006)	(MAPK3, 0.004)	(PPP1R13B, 0.001)	(JAK3, 0)	(IL4R, 0)	(PDK1, 0)	(GRB2, 0)	(IRS2, 0)	(BCL2, 0)	(STAT6, 0)	(SOS1, 0)	(AKT2, 0)	(AKT1, 0)	(RAF1, 0)	(MAPK1, 0)	(AKT3, 0)	(SOS2, 0)	(PIK3CD, 0)	(JAK1, 0)	(BAD, 0)	(SOCS1, 0)	(GSK3B, 0)	(IRS1, 0)	(PIK3CA, -0.001)	(GSK3A, -0.001)	(MAP4K1, -0.001)
704	ST PAC1 RECEPTOR PATHWAY Signalling Transduction KE	7	0.589	1	1185	No Graphic Created	(ITPKA, 0.022)	(ASAH1, 0.003)	(CAMP, 0)	(GNAQ, -0.002)	(ITPKB, -0.003)	(PACAP, -0.005)	(DAG1, -0.017)
709	embryonic development (sensu Mammalia) (GO:0001701)	8	0.59	1	388	No Graphic Created	(DLL3, 0.016)	(ARNT2, 0.002)	(PTPRR, 0)	(MBNL1, -0.001)	(FOXD3, -0.002)	(ADAM10, -0.003)	(EGFL8, -0.003)	(NCOA6, -0.004)
710	positive regulation of peptidyl-tyrosine phosphorylation (GO:0050731)	3	0.591	1	711	No Graphic Created	(TDGF1, 0.001)	(CD81, -0.004)	(CD80, -0.009)
710	SA REG CASCADE OF CYCLIN EXPR SigmaAldrich	13	0.591	1	1140	No Graphic Created	(CCNE1, 0.011)	(CCND1, 0.003)	(CDK2, 0.001)	(PRB1, 0.001)	(CCNE2, 0)	(E2F1, -0.001)	(CCNA2, -0.001)	(E2F2, -0.001)	(CDKN2A, -0.001)	(E2F4, -0.002)	(CDK4, -0.003)	(CCNA1, -0.003)	(CDKN1B, -0.004)
712	chromosome organization and biogenesis (sensu Eukaryota) (GO:0007001)	19	0.592	1	433	No Graphic Created	(CHD1, 0.013)	(TOP3B, 0.005)	(CSPG6, 0.003)	(ATRX, 0)	(ARD1A, 0)	(TOP3A, 0)	(PSEN1, 0)	(SMC4L1, 0)	(CBX4, 0)	(CHD4, -0.001)	(CHD3, -0.001)	(TWIST1, -0.001)	(CHD2, -0.001)	(EGF, -0.001)	(PSEN2, -0.001)	(ZNF238, -0.002)	(CENPA, -0.003)	(H3F3B, -0.003)	(SMC2L1, -0.005)
713	cellular respiration (GO:0045333)	2	0.593	1	671	No Graphic Created	(CYCS, 0.024)	(PPARGC1A, -0.028)
714	determination of left/right symmetry (GO:0007368)	3	0.594	1	496	No Graphic Created	(ZIC3, 0.009)	(KIF3B, -0.009)	(PITX2, -0.009)
715	postreplication repair (GO:0006301)	2	0.595	1	516	No Graphic Created	(UBE2A, 0.002)	(MSH2, -0.007)
716	carbohydrate metabolism (GO:0005975)	43	0.596	1	312	No Graphic Created	(ALDH3A1, 0.005)	(FUT5, 0.003)	(FUT3, 0.003)	(ADRB3, 0.003)	(IDH3B, 0.001)	(AKR7A2, 0.001)	(NAGPA, 0.001)	(B3GAT1, 0)	(AMY1A, 0)	(ST8SIA2, 0)	(ST8SIA5, 0)	(ST8SIA1, 0)	(FUT4, 0)	(DHRS2, 0)	(SLC2A5, 0)	(IDH1, 0)	(SPAM1, 0)	(SLC2A2, 0)	(DHRS4, 0)	(FUT9, 0)	(PIGQ, 0)	(A4GNT, 0)	(TALDO1, 0)	(GALGT, 0)	(SLC5A2, 0)	(SLC2A4, 0)	(INSR, 0)	(ALDH2, 0)	(MGAT1, 0)	(SLC2A8, 0)	(FUT2, 0)	(ST3GAL5, 0)	(SLC35A1, 0)	(GUSB, 0)	(PHKA2, 0)	(FUT1, 0)	(GALNT7, 0)	(CNOT7, 0)	(TFF1, 0)	(POMT1, 0)	(CARKL, -0.001)	(AKR1B1, -0.001)	(GMDS, -0.001)
716	rasPathway BioCarta	22	0.596	1	1121	No Graphic Created	(PIK3R1, 0.01)	(MAPK3, 0.007)	(CHUK, 0.003)	(RALGDS, 0.001)	(MLLT7, 0.001)	(CASP9, 0)	(RAC1, 0)	(HRAS, 0)	(ELK1, 0)	(BAD, 0)	(BCL2L1, 0)	(RHOA, 0)	(RALA, 0)	(NFKB1, 0)	(AKT1, -0.001)	(RELA, -0.001)	(CDC42, -0.001)	(RAF1, -0.001)	(H2AFX, -0.001)	(PIK3CA, -0.001)	(MAP2K1, -0.002)	(RALBP1, -0.003)
716	reckPathway BioCarta	9	0.596	1	1123	No Graphic Created	(TIMP3, 0.005)	(TIMP1, 0.003)	(RECK, 0.002)	(MMP9, 0.002)	(TIMP2, 0)	(MMP2, -0.001)	(HRAS, -0.001)	(TIMP4, -0.003)	(MMP14, -0.003)
719	DNA replication (GO:0006260)	30	0.597	1	34	No Graphic Created	(MCM7, 0.01)	(POLD1, 0.006)	(PTMS, 0.002)	(SPHAR, 0.002)	(NAP1L1, 0.002)	(UBE1, 0.002)	(NT5M, 0.001)	(MCM3AP, 0)	(POLD2, 0)	(ACHE, 0)	(IGF1, 0)	(POLE2, 0)	(POLE, 0)	(REV1L, 0)	(TREX1, 0)	(RBMS1, 0)	(IGHMBP2, 0)	(EGF, 0)	(POLE3, 0)	(NUP98, 0)	(ORC3L, 0)	(SET, 0)	(MCM2, -0.001)	(MCM5, -0.001)	(HMGB2, -0.001)	(ECGF1, -0.001)	(RNASEH2A, -0.001)	(POLD4, -0.002)	(RPA3, -0.002)	(DUT, -0.003)
719	nkcellsPathway BioCarta	19	0.597	1	1073	No Graphic Created	(PIK3R1, 0.009)	(MAPK3, 0.009)	(B2M, 0.003)	(PTK2B, 0.001)	(SYK, 0)	(KLRC3, 0)	(RAC1, 0)	(KLRC2, 0)	(ITGB1, 0)	(PAK1, -0.001)	(VAV1, -0.001)	(HLA-A, -0.001)	(LAT, -0.001)	(PTPN6, -0.001)	(KLRD1, -0.001)	(PIK3CA, -0.001)	(IL18, -0.002)	(MAP2K1, -0.003)	(KLRC4, -0.006)
721	vipPathway BioCarta	26	0.598	1	1226	No Graphic Created	(MYC, 0.008)	(PRKAR1A, 0.006)	(PRKAR1B, 0.003)	(CHUK, 0.002)	(VIP, 0.001)	(PRKAR2B, 0)	(PLCG1, 0)	(PPP3CC, 0)	(NFKB1, 0)	(RELA, 0)	(PPP3CB, 0)	(EGR2, 0)	(NFKBIA, 0)	(PRKACB, 0)	(NFATC1, 0)	(MAP3K1, 0)	(PRKAR2A, 0)	(EGR3, -0.001)	(PRKACG, -0.001)	(GNAQ, -0.001)	(CALM2, -0.001)	(PPP3CA, -0.001)	(SYT1, -0.001)	(VIPR2, -0.001)	(CALM1, -0.001)	(CALM3, -0.002)
722	transmembrane receptor protein tyrosine phosphatase signaling pathway (GO:0007185)	6	0.599	1	449	No Graphic Created	(PTPRF, 0.016)	(PTPRU, 0.002)	(PTPRS, -0.003)	(PTN, -0.004)	(TRIO, -0.006)	(PTPRD, -0.007)
722	DNA replication-dependent nucleosome assembly (GO:0006335)	2	0.599	1	537	No Graphic Created	(CHAF1A, 0.024)	(CHAF1B, -0.033)
722	cdmacPathway Cadmium 2+ promotes cell proliferation in cultured macrophages by entering the cell via calcium channels and activating the MAP kinase pathway.	16	0.599	1	825	No Graphic Created	(MYC, 0.011)	(MAPK3, 0.008)	(HRAS, 0)	(TNF, 0)	(CUZD1, -0.001)	(RELA, -0.001)	(MAPK1, -0.001)	(NFKB1, -0.001)	(PLCB1, -0.001)	(NFKBIA, -0.001)	(FOS, -0.001)	(RAF1, -0.001)	(PRKCB1, -0.002)	(JUN, -0.002)	(PRKCA, -0.003)	(MAP2K1, -0.004)
725	il18Pathway BioCarta	6	0.6	1	948	No Graphic Created	(IL2, 0.015)	(CASP1, 0.005)	(IL12A, 0)	(IL18, -0.006)	(IL12B, -0.007)	(IFNG, -0.008)
726	striated muscle contraction (GO:0006941)	6	0.601	1	398	No Graphic Created	(SMPX, 0.012)	(KBTBD10, 0)	(CASQ2, 0)	(PGAM2, -0.002)	(ALDOA, -0.006)	(DTNA, -0.007)
726	KRAS TOP100 KNOCKDOWN Cordero et al 2005	81	0.601	1	1278	No Graphic Created	(CLDN4, 0.015)	(SERPINE1, 0.004)	(DNAJB2, 0.001)	(MATN2, 0.001)	(JUN, 0.001)	(LAMP2, 0)	(CALD1, 0)	(GPR56, 0)	(MGEA5, 0)	(IGFBP3, 0)	(COL1A1, 0)	(SNAI1, 0)	(WISP2, 0)	(SOX4, 0)	(ADCY7, 0)	(TGFB2, 0)	(TIMP3, 0)	(ACVR1B, 0)	(EVL, 0)	(DICER1, 0)	(ULK1, 0)	(TUFT1, 0)	(CCL2, 0)	(COL4A2, 0)	(IGFBP7, 0)	(HGD, 0)	(MYL9, 0)	(EPHB2, 0)	(HSPB1, 0)	(WASPIP, 0)	(TGFBI, 0)	(NALP1, 0)	(CMKOR1, 0)	(BMP1, 0)	(HSPG2, 0)	(ADAM19, 0)	(ITGAV, 0)	(ST5, 0)	(PLEKHC1, 0)	(CHST3, 0)	(ATP2B4, 0)	(COL5A1, 0)	(COL4A1, 0)
728	aerobic respiration (GO:0009060)	7	0.605	1	181	No Graphic Created	(UQCRC1, 0.013)	(SLC25A14, 0.001)	(SURF1, -0.001)	(UQCRH, -0.001)	(UQCRB, -0.002)	(UQCRC2, -0.002)	(OXA1L, -0.005)
728	SIG PIP3 signaling in B lymphocytes SignallingAlliance	34	0.605	1	1151	No Graphic Created	(FLOT2, 0.02)	(ITPR1, 0.001)	(PPP1R13B, 0.001)	(FOXO3A, 0)	(ITPR3, 0)	(SAG, 0)	(TEC, 0)	(CD19, 0)	(PSCD3, 0)	(SYK, 0)	(PLCG2, 0)	(AKT2, 0)	(VAV1, 0)	(NR0B2, 0)	(ITPR2, 0)	(CDKN2A, 0)	(AKT1, 0)	(PDK1, 0)	(RPS6KA1, 0)	(AKT3, 0)	(DAPP1, 0)	(PHF11, 0)	(PITX2, 0)	(LYN, 0)	(RPS6KA2, 0)	(PTEN, -0.001)	(BTK, -0.001)	(PIK3CA, -0.001)	(FLOT1, -0.001)	(GAB1, -0.001)	(RPS6KB1, -0.001)	(BCR, -0.001)	(RPS6KA3, -0.002)	(PTPRC, -0.002)
730	shhPathway BioCarta	14	0.606	1	1145	No Graphic Created	(PRKAR1A, 0.013)	(PRKAR1B, 0.007)	(DYRK1A, 0)	(PRKAR2B, 0)	(PRKAR2A, -0.001)	(SHH, -0.001)	(GLI2, -0.001)	(GSK3B, -0.001)	(GLI3, -0.001)	(SMO, -0.002)	(PRKACG, -0.002)	(DYRK1B, -0.002)	(PTCH, -0.002)	(PRKACB, -0.002)
731	snRNA transcription (GO:0009301)	2	0.607	1	386	No Graphic Created	(SNAPC3, -0.004)	(SNAPC2, -0.011)
731	neutrophil chemotaxis (GO:0030593)	4	0.607	1	393	No Graphic Created	(SYK, 0.012)	(ITGB2, -0.003)	(CKLF, -0.006)	(IL8, -0.007)
733	MAP kinase kinase activity GenMAPP	8	0.608	1	978	No Graphic Created	(MAPKAPK3, 0.016)	(MAP2K6, 0)	(MAP2K7, 0)	(MAPK10, -0.001)	(MAPKAPK5, -0.001)	(MAP2K3, -0.002)	(MAP2K1, -0.004)	(MAPK14, -0.009)
733	rhoPathway BioCarta	30	0.608	1	1126	No Graphic Created	(ARPC3, 0.012)	(GSN, 0.004)	(PFN1, 0.001)	(ARHGEF11, 0.001)	(ARHGAP6, 0.001)	(VCL, 0)	(ACTR2, 0)	(MYL2, 0)	(ROCK1, 0)	(BAIAP2, 0)	(PIP5K1A, 0)	(PIP5K1B, 0)	(ARHGAP4, 0)	(ARPC2, 0)	(SRC, 0)	(LIMK1, 0)	(ACTR3, 0)	(TLN1, 0)	(OPHN1, 0)	(MYLK, 0)	(ARPC1B, 0)	(CFL1, 0)	(ARHGEF5, 0)	(ARPC4, 0)	(PPP1R12B, 0)	(ARHGEF1, -0.001)	(ARHGAP1, -0.001)	(ARPC1A, -0.001)	(DIAPH1, -0.001)	(ARHGAP5, -0.003)
735	sodium ion transport (GO:0006814)	22	0.609	1	55	No Graphic Created	(SCNN1B, 0.015)	(SCNN1A, 0.006)	(ATP1A3, 0.001)	(SCN2B, 0)	(SCN9A, 0)	(SCN7A, 0)	(TMEM1, 0)	(SLC17A2, 0)	(SCNN1G, 0)	(SCN11A, 0)	(SLC17A3, 0)	(SCN4A, 0)	(ATP1A2, 0)	(SCNN1D, 0)	(SCN2A2, 0)	(SCN1B, -0.001)	(SLC8A1, -0.001)	(ATP1A1, -0.001)	(SCN5A, -0.001)	(SGK, -0.001)	(SCN10A, -0.002)	(SLC9A6, -0.006)
736	cartilage condensation (GO:0001502)	7	0.61	1	205	No Graphic Created	(MGP, 0.008)	(SNAI1, 0)	(CART1, -0.001)	(MATN1, -0.002)	(BMP1, -0.003)	(SOX9, -0.004)	(COL11A1, -0.004)
736	thiamin metabolism (GO:0006772)	2	0.61	1	237	No Graphic Created	(THTPA, 0)	(TKTL1, -0.007)
736	ossification (GO:0001503)	10	0.61	1	415	No Graphic Created	(OSTF1, 0.01)	(MGP, 0.003)	(DSPP, -0.001)	(RUNX2, -0.001)	(STATH, -0.001)	(CALCR, -0.001)	(SPP1, -0.001)	(CASR, -0.001)	(DMP1, -0.001)	(SPARC, -0.002)
739	cleavage of lamin (GO:0006922)	2	0.611	1	771	No Graphic Created	(GZMA, 0.007)	(GZMB, -0.023)
739	p53Pathway BioCarta	16	0.611	1	1086	No Graphic Created	(CCNE1, 0.006)	(ATM, 0.003)	(CCND1, 0.002)	(TIMP3, 0.001)	(PCNA, 0)	(CDK2, 0)	(CDKN1A, 0)	(BCL2, 0)	(MDM2, 0)	(E2F1, -0.001)	(BAX, -0.001)	(GADD45A, -0.001)	(RB1, -0.001)	(CDK4, -0.001)	(APAF1, -0.002)	(TP53, -0.005)
741	heme biosynthesis (GO:0006783)	8	0.612	1	81	No Graphic Created	(FECH, 0.007)	(PPOX, 0.005)	(ALAS2, 0)	(COX10, -0.001)	(NFE2L1, -0.002)	(ALAS1, -0.003)	(ALAD, -0.005)	(CPOX, -0.007)
741	atrbrcaPathway BRCA1 and 2 block cell cycle progression in response to DNA damage and promote double-stranded break repair; mutations induce breast cancer susceptibility.	20	0.612	1	800	No Graphic Created	(ATR, 0.009)	(RAD17, 0.008)	(ATM, 0.002)	(TREX1, 0)	(RAD1, 0)	(RAD51, 0)	(FANCE, 0)	(BRCA2, 0)	(FANCA, 0)	(FANCF, 0)	(CHEK2, -0.001)	(FANCC, -0.001)	(RAD50, -0.001)	(MRE11A, -0.001)	(CHEK1, -0.001)	(BRCA1, -0.001)	(FANCG, -0.001)	(HUS1, -0.001)	(RAD9A, -0.001)	(TP53, -0.004)
741	G13 Signaling Pathway BioCarta	28	0.612	1	915	No Graphic Created	(ARHGDIB, 0.009)	(MYBPH, 0.002)	(PAK3, 0.002)	(PFN1, 0.002)	(CIT, 0)	(PIP5K2A, 0)	(LIMK1, 0)	(GNA13, 0)	(RAC1, 0)	(PPP1CB, 0)	(MAPK10, 0)	(MAP3K4, 0)	(ARHGEF1, 0)	(IQGAP2, 0)	(IQGAP1, 0)	(WAS, 0)	(PIK3CD, 0)	(CFL1, 0)	(ARHGDIG, 0)	(WASL, 0)	(CDC42, 0)	(CALM2, -0.001)	(PIK3CA, -0.001)	(PIK3CB, -0.001)	(DIAPH1, -0.001)	(PIK3R2, -0.001)	(CALM3, -0.002)	(CALM1, -0.002)
744	cd40Pathway The CD40 receptor is a TNF-type receptor that regulates immunoglobulin expression in B cells and moderates T cell activation via T-cell expression of its ligand.	13	0.613	1	821	No Graphic Created	(CHUK, 0.008)	(IKBKAP, 0.004)	(TRAF6, 0.004)	(IKBKB, 0)	(DUSP1, 0)	(NFKBIA, -0.001)	(RELA, -0.001)	(MAP3K1, -0.001)	(TRAF3, -0.001)	(NFKB1, -0.001)	(TNFAIP3, -0.002)	(IKBKG, -0.003)	(MAP3K14, -0.004)
745	negative regulation of transcription (GO:0016481)	19	0.614	1	26	No Graphic Created	(YAF2, 0.01)	(PER1, 0.003)	(ZFHX1B, 0.001)	(KHDRBS1, 0.001)	(ZF, 0)	(ERN2, 0)	(DEDD, 0)	(RBM9, 0)	(PHB, 0)	(SNW1, 0)	(WWP1, 0)	(GRLF1, 0)	(NKRF, -0.001)	(RFX3, -0.001)	(TIMELESS, -0.001)	(PIAS4, -0.001)	(SUMO1, -0.001)	(ZNF24, -0.001)	(SIRT2, -0.002)
745	il22bpPathway BioCarta	12	0.614	1	950	No Graphic Created	(IL10RA, 0.006)	(JAK3, 0.002)	(JAK2, 0.001)	(IL22, 0)	(JAK1, -0.001)	(STAT1, -0.001)	(TYK2, -0.001)	(STAT5B, -0.001)	(STAT5A, -0.001)	(SOCS3, -0.002)	(STAT3, -0.002)	(IL22RA1, -0.003)
745	ST Differentiation Pathway in PC12 Cells Signalling Transduction KE	44	0.614	1	1165	No Graphic Created	(MAP1B, 0.006)	(SHC1, 0.004)	(MAPK3, 0.003)	(PIK3R1, 0.003)	(PTPN11, 0.003)	(PIK3C2G, 0.001)	(TERF2IP, 0)	(CREB3, 0)	(ASAH1, 0)	(JUN, 0)	(NTRK1, 0)	(CRKL, 0)	(EGR1, 0)	(CREB5, 0)	(MAPK8IP3, 0)	(ELK1, 0)	(EGR2, 0)	(AKT1, 0)	(CAMP, 0)	(MAP2K7, 0)	(ATF1, 0)	(SH2B, 0)	(CREB1, 0)	(GNAQ, 0)	(TH, 0)	(SRC, 0)	(MAPK8IP1, 0)	(MAPK1, 0)	(EGR4, 0)	(MAPK10, 0)	(TUBA3, 0)	(BRAF, 0)	(FRS2, 0)	(EGR3, 0)	(CREBBP, 0)	(MAPK8, 0)	(PIK3CD, 0)	(MAPK8IP2, 0)	(PIK3CA, 0)	(MAP2K4, 0)	(PACAP, -0.001)	(RPS6KA3, -0.001)	(MAPK9, -0.002)
748	negative regulation of protein catabolism (GO:0042177)	2	0.615	1	660	No Graphic Created	(MDM4, 0.001)	(INS, -0.019)
749	Golgi organization and biogenesis (GO:0007030)	4	0.616	1	636	No Graphic Created	(GOLGB1, 0.002)	(SYNE1, 0)	(SEC23IP, -0.001)	(COG2, -0.008)
749	g1Pathway BioCarta	26	0.616	1	916	No Graphic Created	(ATR, 0.007)	(CDC25A, 0.006)	(CCNE1, 0.003)	(ABL1, 0.002)	(ATM, 0.002)	(CCND1, 0.001)	(SKP2, 0.001)	(CDK2, 0.001)	(TFDP1, 0)	(CDK6, 0)	(E2F1, 0)	(TGFB2, 0)	(CCNA1, 0)	(CDK4, 0)	(DHFR, 0)	(TGFB1, 0)	(GSK3B, 0)	(CDKN1A, 0)	(CDKN2A, -0.001)	(RB1, -0.001)	(CDKN2B, -0.001)	(TGFB3, -0.001)	(CDC2, -0.002)	(CDKN1B, -0.002)	(HDAC1, -0.002)	(TP53, -0.004)
749	HTERT UP Smith et al 2003	107	0.616	1	1251	No Graphic Created	(EPS8, 0.013)	(MICA, 0.003)	(AHR, 0.002)	(IFRD1, 0.002)	(ILF2, 0.001)	(DR1, 0.001)	(NFX1, 0.001)	(GSS, 0.001)	(PSMD11, 0.001)	(DCTN2, 0)	(MAPK9, 0)	(TRPC1, 0)	(EGFR, 0)	(DDX10, 0)	(GOT1, 0)	(ETV6, 0)	(TOP1, 0)	(IL10RB, 0)	(CLPP, 0)	(TCEA1, 0)	(PSMD4, 0)	(EWSR1, 0)	(RDBP, 0)	(ATF3, 0)	(LMO4, 0)	(MTHFD2, 0)	(ZNF165, 0)	(HERPUD1, 0)	(CCNH, 0)	(ZFP36, 0)	(CDC6, 0)	(DAF, 0)	(ICT1, 0)	(DYRK4, 0)	(CREBBP, 0)	(RBM10, 0)	(TSG101, 0)	(TGIF, 0)	(CCNA1, 0)	(MCFD2, 0)	(TOMM34, 0)	(SRP19, 0)	(NEK3, 0)
752	MAP00150 Androgen and estrogen metabolism GenMAPP	17	0.617	1	989	No Graphic Created	(STS, 0.007)	(ARSE, 0.002)	(ADH6, 0)	(ARSD, 0)	(SRD5A2, 0)	(UGT2B15, 0)	(UGT2B4, 0)	(HSD11B1, -0.001)	(AKR1D1, -0.001)	(HSD17B2, -0.001)	(HSD3B2, -0.001)	(SRD5A1, -0.001)	(HSD11B2, -0.001)	(CYP11B1, -0.001)	(HSD3B1, -0.001)	(HSD17B3, -0.001)	(CYP11B2, -0.002)
753	mitotic recombination (GO:0006312)	3	0.618	1	167	No Graphic Created	(RAD54B, 0.006)	(RAD52, -0.006)	(RAD51, -0.01)
754	transmembrane receptor protein tyrosine kinase signaling pathway (GO:0007169)	23	0.619	1	58	No Graphic Created	(MUSK, 0.006)	(PTPRJ, 0.004)	(CNKSR1, 0.004)	(LCP2, 0.001)	(PTPRT, 0)	(MTSS1, 0)	(RAPGEF1, 0)	(KDR, 0)	(NTRK1, 0)	(NTRK2, 0)	(DOK1, 0)	(FLT3, 0)	(FLT4, 0)	(EDN2, 0)	(ROR1, 0)	(TEK, -0.001)	(PTPRG, -0.001)	(NRTN, -0.001)	(FLT1, -0.001)	(NTRK3, -0.001)	(BDKRB2, -0.001)	(ABI1, -0.001)	(GFRA2, -0.001)
754	I-kappaB kinase/NF-kappaB cascade (GO:0007249)	3	0.619	1	459	No Graphic Created	(IKBKG, 0.003)	(TIAF1, 0)	(STAT1, -0.007)
754	cell surface receptor linked signal transduction Any series of molecular signals initiated by the binding of an extracellular ligand to a receptor on the surface of the target cell.	131	0.619	1	836	No Graphic Created	(TACSTD2, 0.016)	(BSG, 0.004)	(TACR3, 0.001)	(CENTA1, 0.001)	(IFNAR1, 0)	(IL8RB, 0)	(ISGF3G, 0)	(DOK2, 0)	(LY96, 0)	(LY6E, 0)	(FLNA, 0)	(TNFRSF14, 0)	(INHA, 0)	(HRMT1L2, 0)	(P2RY1, 0)	(CCKBR, 0)	(SSTR1, 0)	(ANXA1, 0)	(GP1BA, 0)	(DOK1, 0)	(STC1, 0)	(PIP5K2B, 0)	(ASGR2, 0)	(AGER, 0)	(DRD4, 0)	(OXTR, 0)	(TRPV1, 0)	(RAMP2, 0)	(CCL2, 0)	(BIRC2, 0)	(CCL25, 0)	(KLRF1, 0)	(GALR2, 0)	(GEM, 0)	(BIRC3, 0)	(CSF3, 0)	(IFNG, 0)	(HRAS, 0)	(KLRD1, 0)	(RAMP3, 0)	(MERTK, 0)	(SAG, 0)	(BRD8, 0)
757	embryonic limb morphogenesis (GO:0030326)	4	0.62	1	545	No Graphic Created	(JAG2, 0.005)	(LMX1B, 0.001)	(SHFM1, -0.003)	(MBNL1, -0.007)
757	no2il12Pathway BioCarta	17	0.62	1	1076	No Graphic Created	(CD2, 0.005)	(IL12RB2, 0.002)	(CD3E, 0.002)	(CD3D, 0.001)	(JAK2, 0)	(NOS2A, 0)	(CD4, 0)	(TYK2, 0)	(CCR5, 0)	(IL12A, 0)	(STAT4, -0.001)	(CD3G, -0.001)	(CD3Z, -0.001)	(IL12RB1, -0.001)	(CXCR3, -0.001)	(IL12B, -0.002)	(IFNG, -0.002)
759	UV protection (GO:0009650)	2	0.621	1	714	No Graphic Created	(MC1R, 0.01)	(FEN1, -0.02)
760	cdc25Pathway The protein phosphatase Cdc25 is phosphorylated by Chk1 and activates Cdc2 to stimulate eukaryotic cells into M phase.	9	0.622	1	822	No Graphic Created	(CDC25A, 0.014)	(ATM, 0.01)	(CDC25C, -0.002)	(YWHAH, -0.002)	(MYT1, -0.003)	(CDC25B, -0.003)	(WEE1, -0.003)	(CHEK1, -0.003)	(CDC2, -0.008)
760	mRNA splicing BioCarta	49	0.622	1	1060	No Graphic Created	(PRPF8, 0.006)	(SNRPD2, 0.005)	(SNRPG, 0.003)	(PTBP1, 0.003)	(PRPF18, 0.001)	(SFRS2IP, 0.001)	(SF3A2, 0)	(SMNDC1, 0)	(SNRPD3, 0)	(PRPF3, 0)	(SNRPN, 0)	(CDC40, 0)	(DDX23, 0)	(SFPQ, 0)	(IVNS1ABP, 0)	(SF3A3, 0)	(SNRPA1, 0)	(U2AF1, 0)	(SRP19, 0)	(SNRPB2, 0)	(PRPF4, 0)	(LSM1, 0)	(NCBP1, 0)	(HNRPC, 0)	(SF3A1, 0)	(FNBP3, 0)	(SF3B4, 0)	(KHSRP, 0)	(SNRPB, 0)	(MPHOSPH10, 0)	(SFRS10, 0)	(U2AF1L2, 0)	(SRRM1, 0)	(SFRS11, 0)	(SFRS7, 0)	(SFRS4, 0)	(SNRPD1, 0)	(SF3B3, 0)	(PPAN, 0)	(SNRPC, 0)	(NONO, 0)	(LSM6, 0)	(USP39, 0)
762	rhodopsin mediated signaling (GO:0016056)	3	0.623	1	593	No Graphic Created	(SAG, 0.01)	(GRK1, -0.005)	(RHO, -0.016)
763	regulation of insulin secretion (GO:0050796)	3	0.624	1	262	No Graphic Created	(SNAP25, 0.005)	(PPARD, 0)	(STX1A, -0.014)
764	erbb3Pathway Neuregulins bind to the receptor tyrosine kinases ErbB3 and ErbB4, surface-localized receptors whose overexpression induces tumor formation.	5	0.625	1	894	No Graphic Created	(EGFR, 0.016)	(UBE2D1, 0)	(NRG1, -0.005)	(EGF, -0.007)	(ERBB3, -0.008)
765	meiotic recombination (GO:0007131)	17	0.626	1	169	No Graphic Created	(ATM, 0.005)	(LIG3, 0.003)	(RAD51L1, 0.003)	(RAD52, 0)	(RAD54B, 0)	(SYCP1, 0)	(MSH5, 0)	(SPO11, 0)	(MRE11A, -0.001)	(MSH4, -0.001)	(RAD21, -0.001)	(RAD51L3, -0.001)	(RAD51, -0.001)	(REC8L1, -0.001)	(RAD50, -0.001)	(DMC1, -0.002)	(CHEK1, -0.002)
765	atmPathway The tumor-suppressing protein kinase ATM responds to radiation-induced DNA damage by blocking cell-cycle progression and activating DNA repair.	19	0.626	1	799	No Graphic Created	(RBBP8, 0.005)	(ABL1, 0.004)	(TP73, 0.004)	(ATM, 0.004)	(CHEK2, 0)	(RAD50, 0)	(NFKBIA, 0)	(BRCA1, 0)	(MRE11A, 0)	(MDM2, -0.001)	(RAD51, -0.001)	(CDKN1A, -0.001)	(CHEK1, -0.001)	(GADD45A, -0.001)	(NFKB1, -0.001)	(RELA, -0.001)	(MAPK8, -0.002)	(JUN, -0.003)	(TP53, -0.004)
767	positive regulation of transcription, DNA-dependent (GO:0045893)	19	0.627	1	74	No Graphic Created	(ILF2, 0.007)	(ARHGEF11, 0.003)	(SMARCC1, 0.002)	(TBX5, 0.001)	(NOTCH4, 0.001)	(NARG1L, 0)	(CREB5, 0)	(ILF3, 0)	(SMARCC2, 0)	(SMARCD3, 0)	(TP73L, -0.001)	(NARG1, -0.001)	(CTCF, -0.001)	(GATA4, -0.001)	(ESRRG, -0.001)	(XRCC6, -0.001)	(NSD1, -0.001)	(DYRK1B, -0.001)	(MAP2K3, -0.002)
767	protein secretion (GO:0009306)	10	0.627	1	182	No Graphic Created	(ARF4L, 0.005)	(LTBP2, 0.004)	(PIGR, 0.004)	(PPY, 0)	(SCG2, 0)	(CANX, 0)	(APBA2BP, -0.002)	(ARFGAP3, -0.003)	(PDIA4, -0.003)	(BACE2, -0.004)
767	base-excision repair (GO:0006284)	7	0.627	1	400	No Graphic Created	(OGG1, 0.009)	(MPG, 0.003)	(APEX1, -0.001)	(UNG, -0.002)	(UNG2, -0.003)	(TDG, -0.004)	(TP53, -0.006)
767	transcription-coupled nucleotide-excision repair (GO:0006283)	4	0.627	1	434	No Graphic Created	(ERCC2, 0.013)	(ERCC5, -0.004)	(XAB2, -0.004)	(ERCC3, -0.017)
767	ghPathway BioCarta	27	0.627	1	922	No Graphic Created	(PIK3R1, 0.006)	(SHC1, 0.005)	(MAPK3, 0.004)	(PLCG1, 0.001)	(SLC2A4, 0.001)	(JAK2, 0)	(GRB2, 0)	(SRF, 0)	(STAT5B, 0)	(HRAS, 0)	(GHR, 0)	(STAT5A, 0)	(RPS6KA1, 0)	(MAPK1, 0)	(PTPN6, 0)	(PRKCB1, 0)	(GH1, 0)	(TCF1, 0)	(INSR, 0)	(INS, 0)	(IRS1, -0.001)	(SOS1, -0.001)	(RAF1, -0.001)	(PIK3CA, -0.001)	(SOCS1, -0.001)	(PRKCA, -0.001)	(MAP2K1, -0.003)
767	VOXPHOS BioCarta	81	0.627	1	1229	No Graphic Created	(ATP5D, 0.009)	(NDUFB2, 0.003)	(ATP5G1, 0.003)	(ATP5J2, 0.002)	(BCS1L, 0.002)	(COX6C, 0.001)	(SDHC, 0)	(COX7C, 0)	(MBD3, 0)	(NDUFA8, 0)	(CYB5, 0)	(NDUFS1, 0)	(NDUFS7, 0)	(NDUFA10, 0)	(BCL2L1, 0)	(SURF1, 0)	(NDUFS2, 0)	(ATP5I, 0)	(QP-C, 0)	(NDUFB8, 0)	(ATP5J, 0)	(NDUFA2, 0)	(NDUFB6, 0)	(UQCRC2, 0)	(UQCR, 0)	(NDUFB7, 0)	(COX15, 0)	(ATP5C1, 0)	(UQCRB, 0)	(NGFRAP1, 0)	(NFKBIL2, 0)	(COX5B, 0)	(ATP5B, 0)	(LOC56901, 0)	(CYC1, 0)	(CYCS, 0)	(NDUFS8, 0)	(ATP5O, 0)	(NDUFA5, 0)	(ATP5G2, 0)	(COX7A2L, 0)	(NDUFA7, 0)	(UQCRH, 0)
773	cytochrome c oxidase complex assembly (GO:0008535)	2	0.629	1	603	No Graphic Created	(COX11, 0)	(SURF1, -0.011)
774	positive regulation of JNK cascade (GO:0046330)	3	0.63	1	676	No Graphic Created	(HIPK2, -0.001)	(EDA2R, -0.003)	(TNFRSF7, -0.003)
774	ST Wnt Ca2 cyclic GMP Pathway Signalling Transduction KE	20	0.63	1	1192	No Graphic Created	(ITPKA, 0.008)	(ITPR1, 0.004)	(CAMK2A, 0.002)	(PDE6G, 0.001)	(CAMK2G, 0)	(NFAT5, 0)	(PDE6H, 0)	(CAMK2D, 0)	(PDE6B, 0)	(ITPR3, 0)	(BF, 0)	(TF, -0.001)	(SLC6A13, -0.001)	(PDE6C, -0.001)	(ITPKB, -0.001)	(ITPR2, -0.001)	(CAMK2B, -0.001)	(PDE6D, -0.001)	(PDE6A, -0.002)	(DAG1, -0.008)
776	cblPathway Activated EGF receptors undergo endocytosis into clathrin-coated vesicles, where they are recycled to the membrane or ubiquitinated by Cbl.	12	0.631	1	818	No Graphic Created	(SH3GLB2, 0.003)	(EGFR, 0.003)	(MET, 0.002)	(SH3GLB1, 0.002)	(CSF1R, 0.002)	(SRC, -0.001)	(CBL, -0.001)	(GRB2, -0.001)	(PDGFRA, -0.001)	(EGF, -0.002)	(PRKCB1, -0.002)	(PRKCA, -0.005)
776	TGF Beta Signaling Pathway BioCarta	35	0.631	1	1205	No Graphic Created	(SERPINE1, 0.01)	(MAPK3, 0.004)	(TGFBR1, 0.001)	(JUN, 0.001)	(ZFHX1B, 0)	(TGIF, 0)	(FST, 0)	(LIF, 0)	(THBS1, 0)	(STAT1, 0)	(EGF, 0)	(TFE3, 0)	(TGFB1, 0)	(STAT3, 0)	(CREBBP, 0)	(TNF, 0)	(NFKB1, 0)	(SPP1, 0)	(FOS, 0)	(TGFBR2, 0)	(CTNNB1, 0)	(RUNX2, 0)	(RUNX3, 0)	(ITGB6, 0)	(LEF1, 0)	(SKIL, 0)	(FOXH1, 0)	(ENG, 0)	(FKBP1A, 0)	(MAPK9, 0)	(TGFBR3, 0)	(SKI, -0.001)	(IFNG, -0.001)	(BMP4, -0.001)	(INHBA, -0.002)
778	regulation of smoothened signaling pathway (GO:0008589)	2	0.632	1	627	No Graphic Created	(ZIC1, -0.004)	(GLI1, -0.005)
779	positive regulation of follicle-stimulating hormone secretion (GO:0046881)	3	0.633	1	199	No Graphic Created	(INHBA, 0.001)	(INHA, -0.005)	(INHBB, -0.008)
779	traversing start control point of mitotic cell cycle (GO:0007089)	6	0.633	1	264	No Graphic Created	(CDK2, 0.009)	(CDC7, 0.005)	(CDC25C, -0.002)	(CDK10, -0.003)	(CDC6, -0.007)	(CDC2, -0.011)
781	ruffle organization and biogenesis (GO:0031529)	3	0.634	1	254	No Graphic Created	(RAC1, 0.019)	(ARFIP2, -0.011)	(ARF6, -0.017)
781	fatty acid alpha-oxidation (GO:0001561)	2	0.634	1	358	No Graphic Created	(HAO1, 0.002)	(HAO2, -0.008)
781	nos1Pathway BioCarta	22	0.634	1	1077	No Graphic Created	(GRIN1, 0.01)	(PRKAR1A, 0.007)	(PRKAR1B, 0.004)	(PRKAR2B, 0)	(PPP3CC, 0)	(PRKCB1, 0)	(NOS1, 0)	(PPP3CB, 0)	(GRIN2B, 0)	(PRKAR2A, 0)	(CALM3, -0.001)	(GRIN2A, -0.001)	(PRKACG, -0.001)	(PRKACB, -0.001)	(SYT1, -0.001)	(CALM2, -0.001)	(PRKCA, -0.001)	(GRIN2D, -0.001)	(PPP3CA, -0.002)	(GRIN2C, -0.002)	(CALM1, -0.002)	(DLG4, -0.003)
781	MYC MUT BLACK	5	0.634	1	1244	No Graphic Created	(GSS, 0.004)	(NNMT, 0.002)	(TIPARP, 0)	(HEAB, -0.004)	(RAN, -0.008)
785	mitotic checkpoint (GO:0007093)	5	0.635	1	641	No Graphic Created	(KNTC1, 0.004)	(CHFR, 0.004)	(ZW10, -0.003)	(BUB1B, -0.005)	(MAD2L1, -0.006)
785	ST G alpha i Pathway Signalling Transduction KE	36	0.635	1	1169	No Graphic Created	(RAP1GA1, 0.009)	(SHC1, 0.006)	(ITPKA, 0.004)	(ITPR1, 0.003)	(EGFR, 0.001)	(TERF2IP, 0)	(ASAH1, 0)	(AKT3, 0)	(PLCB2, 0)	(PLCB4, 0)	(DRD2, 0)	(PLCB1, 0)	(KCNJ3, 0)	(AKT1, 0)	(BF, 0)	(AKT2, 0)	(ITPR2, 0)	(KCNJ5, 0)	(GRB2, 0)	(SRC, 0)	(RAF1, 0)	(SOS1, 0)	(MAPK1, 0)	(BRAF, 0)	(STAT3, 0)	(PITX2, 0)	(ITPKB, 0)	(ITPR3, 0)	(PLCB3, 0)	(EPHB2, 0)	(PIK3CB, 0)	(RGS20, 0)	(PI3, 0)	(SOS2, -0.001)	(KCNJ9, -0.001)	(DAG1, -0.005)
787	NLS-bearing substrate import into nucleus (GO:0006607)	12	0.636	1	175	No Graphic Created	(RANBP5, 0.003)	(KPNA4, 0.002)	(NCKIPSD, 0.001)	(KPNA3, 0)	(FYB, -0.001)	(KPNA6, -0.001)	(KPNA2, -0.001)	(CBLB, -0.001)	(KPNA1, -0.001)	(KPNB1, -0.001)	(KPNA5, -0.003)	(TRPS1, -0.003)
788	single strand break repair (GO:0000012)	3	0.637	1	608	No Graphic Created	(TNP1, 0)	(LIG4, -0.003)	(APTX, -0.014)
788	leptinPathway BioCarta	10	0.637	1	972	No Graphic Created	(PRKAA1, 0.008)	(PRKAB1, 0.002)	(PRKAG1, 0)	(ACACA, 0)	(PRKAB2, -0.001)	(CPT1A, -0.001)	(PRKAG2, -0.001)	(LEP, -0.001)	(LEPR, -0.002)	(PRKAA2, -0.008)
788	SIG Regulation of the actin cytoskeleton by Rho GTPases SignallingAlliance	33	0.637	1	1153	No Graphic Created	(FSCN1, 0.004)	(FLNA, 0.002)	(PAK3, 0.002)	(PFN2, 0.002)	(ACTR2, 0.002)	(PFN1, 0.001)	(ACTG1, 0)	(ROCK2, 0)	(MYH2, 0)	(PAK6, 0)	(PAK7, 0)	(AKT1, 0)	(ANGPTL2, 0)	(FSCN3, 0)	(GDI1, 0)	(ROCK1, 0)	(ACTG2, 0)	(RPS4X, 0)	(FSCN2, 0)	(PAK1, 0)	(ACTR3, 0)	(LIMK1, 0)	(CFL1, 0)	(CDC42, 0)	(WASL, 0)	(FLNC, 0)	(MYLK, 0)	(VASP, 0)	(RHO, 0)	(PAK2, 0)	(PAK4, -0.001)	(GDI2, -0.001)	(WASF1, -0.002)
788	ST Dictyostelium discoideum cAMP Receptor G Protein Independent Pathways BLACK	3	0.637	1	1164	No Graphic Created	(NR1I3, -0.003)	(PSME1, -0.003)	(MAPK1, -0.006)
792	DNA dealkylation (GO:0006307)	2	0.638	1	648	No Graphic Created	(MPG, 0)	(ALKBH, -0.008)
793	BMP signaling pathway (GO:0030509)	2	0.64	1	309	No Graphic Created	(SMAD5, 0.002)	(SMAD1, -0.018)
793	positive regulation of cell migration (GO:0030335)	4	0.64	1	385	No Graphic Created	(EGFR, 0.015)	(TDGF1, 0.002)	(ANGPTL3, -0.012)	(SPHK1, -0.017)
795	lipid transport (GO:0006869)	7	0.642	1	241	No Graphic Created	(APOF, 0.012)	(SLCO2A1, -0.002)	(APOE, -0.003)	(APOA4, -0.003)	(ABCG1, -0.003)	(CHKA, -0.004)	(PSAP, -0.005)
795	metPathway BioCarta	35	0.642	1	1053	No Graphic Created	(PTPN11, 0.004)	(PIK3R1, 0.004)	(MAP2K2, 0.004)	(MAPK3, 0.003)	(DOCK1, 0.002)	(PTK2B, 0.001)	(RAP1A, 0)	(JUN, 0)	(CRK, 0)	(MET, 0)	(SRC, 0)	(HRAS, 0)	(RAF1, 0)	(ITGA1, 0)	(PXN, 0)	(PAK1, 0)	(SOS1, 0)	(CRKL, 0)	(GRB2, 0)	(FOS, 0)	(MAPK1, 0)	(ITGB1, 0)	(ELK1, 0)	(STAT3, 0)	(PIK3CA, 0)	(RAP1B, 0)	(RASA1, 0)	(HGF, 0)	(MAPK8, -0.001)	(ACTA1, -0.001)	(MAP4K1, -0.001)	(PTEN, -0.001)	(GAB1, -0.001)	(MAP2K1, -0.002)	(PTK2, -0.003)
797	posterior compartment specification (GO:0007388)	2	0.643	1	610	No Graphic Created	(PBX2, 0)	(PBX3, -0.014)
797	caspasePathway Caspases are cysteine proteases active in apoptosis; caspase-8 and 9 cleave and activate other caspases, while 3, 6, and 7 cleave cellular targets.	21	0.643	1	817	No Graphic Created	(ARHGDIB, 0.02)	(DFFA, 0.002)	(CASP2, 0)	(CASP1, 0)	(CASP9, 0)	(CASP4, 0)	(CASP10, 0)	(BIRC3, 0)	(CASP6, -0.001)	(LMNA, -0.001)	(DFFB, -0.001)	(CYCS, -0.001)	(PRF1, -0.001)	(CASP7, -0.001)	(BIRC4, -0.001)	(CASP8, -0.001)	(APAF1, -0.001)	(CASP3, -0.002)	(GZMB, -0.002)	(BIRC2, -0.003)	(LMNB1, -0.005)
797	pparaPathway BioCarta	54	0.643	1	1103	No Graphic Created	(MYC, 0.005)	(PRKAR1A, 0.002)	(PIK3R1, 0.002)	(HSD17B4, 0.002)	(MAPK3, 0.002)	(PRKAR1B, 0.001)	(APOA1, 0.001)	(PPARBP, 0)	(JUN, 0)	(NR0B2, 0)	(NOS2A, 0)	(RXRA, 0)	(RELA, 0)	(TNF, 0)	(PTGS2, 0)	(NCOR2, 0)	(PRKAR2A, 0)	(NCOR1, 0)	(STAT5A, 0)	(NFKBIA, 0)	(SP1, 0)	(HSPCA, 0)	(NCOA1, 0)	(DUSP1, 0)	(APOA2, 0)	(NRIP1, 0)	(NR1H3, 0)	(ACOX1, 0)	(EP300, 0)	(STAT5B, 0)	(MAPK1, 0)	(CITED2, 0)	(FAT, 0)	(FABP1, 0)	(MRPL11, 0)	(PRKCB1, 0)	(PRKACB, 0)	(PPARA, 0)	(ME1, 0)	(CD36, 0)	(PDGFA, 0)	(CREBBP, 0)	(EHHADH, 0)
800	caspase activation (GO:0006919)	6	0.644	1	600	No Graphic Created	(BCL2L10, 0.004)	(BBC3, 0)	(F2R, -0.003)	(F2, -0.003)	(STAT1, -0.003)	(COL4A3, -0.004)
800	gata3Pathway BioCarta	15	0.644	1	920	No Graphic Created	(PRKAR1A, 0.01)	(PRKAR1B, 0.005)	(MAF, 0.004)	(GATA3, 0.001)	(PRKAR2B, 0)	(IL4, 0)	(IL5, -0.001)	(PRKAR2A, -0.001)	(NFATC1, -0.001)	(PRKACB, -0.001)	(JUNB, -0.002)	(PRKACG, -0.002)	(MAP2K3, -0.002)	(IL13, -0.002)	(MAPK14, -0.005)
800	GLYCOGEN Manually Curated	20	0.644	1	1234	No Graphic Created	(GAA, 0.005)	(G6PC, 0.004)	(GYS2, 0.004)	(PPP1R3A, 0.002)	(GBE1, 0.001)	(GCKR, 0)	(SLC37A4, 0)	(PYGM, 0)	(AGL, 0)	(KIAA1026, 0)	(GYG, 0)	(GYG2, 0)	(PPP1R2, 0)	(PPP1CB, -0.001)	(PHKA2, -0.001)	(GSK3B, -0.001)	(PPP1CC, -0.001)	(PYGL, -0.001)	(PPP1CA, -0.001)	(GYS1, -0.005)
803	DNA recombination (GO:0006310)	15	0.645	1	100	No Graphic Created	(RUVBL2, 0.02)	(ATRX, 0.002)	(HMGB1, 0.001)	(TSN, 0)	(RPA1, 0)	(TREX1, 0)	(RAD54L, -0.001)	(XRCC4, -0.001)	(XRCC5, -0.001)	(IGHMBP2, -0.001)	(RAG1, -0.002)	(XRCC3, -0.002)	(RAD51C, -0.004)	(TP53, -0.005)	(BLM, -0.006)
803	DNA damage induced protein phosphorylation (GO:0006975)	2	0.645	1	377	No Graphic Created	(MAP2K6, 0.005)	(MAPK12, -0.014)
803	positive regulation of apoptosis (GO:0043065)	4	0.645	1	602	No Graphic Created	(STK4, 0.015)	(IGFBP3, 0.006)	(BARD1, -0.012)	(STK3, -0.014)
803	myelination (GO:0042552)	2	0.645	1	634	No Graphic Created	(MAL, 0.001)	(LARGE, -0.015)
803	cAMP biosynthesis (GO:0006171)	2	0.645	1	741	No Graphic Created	(ADORA2A, -0.001)	(ADM, -0.013)
803	pmlPathway BioCarta	13	0.645	1	1102	No Graphic Created	(RARA, 0.015)	(SIRT1, 0.002)	(PAX3, 0.001)	(TNF, 0)	(SP100, -0.001)	(DAXX, -0.001)	(HRAS, -0.001)	(CREBBP, -0.001)	(RB1, -0.002)	(TNFRSF1B, -0.002)	(PML, -0.002)	(TNFRSF1A, -0.002)	(TP53, -0.005)
809	phototransduction (GO:0007602)	5	0.647	1	122	No Graphic Created	(NR2E3, 0.003)	(OPN1SW, 0)	(UNC119, 0)	(PDC, -0.001)	(TRPC3, -0.008)
809	response to stress (GO:0006950)	49	0.647	1	204	No Graphic Created	(MAPK13, 0.015)	(AHR, 0.004)	(SNN, 0.001)	(AIF1, 0.001)	(CGRRF1, 0)	(GADD45G, 0)	(MAP4K4, 0)	(PTK2B, 0)	(STIP1, 0)	(GSTA4, 0)	(PRKRIR, 0)	(MAP2K7, 0)	(MAPK11, 0)	(TP53I11, 0)	(EPO, 0)	(TNIK, 0)	(HTRA2, 0)	(C5, 0)	(MAPKAPK5, 0)	(DUSP10, 0)	(SGK3, 0)	(ZNF443, 0)	(SMAD7, 0)	(PDIA5, 0)	(CGREF1, 0)	(MAPK1, 0)	(ATF4, 0)	(NPM1, 0)	(EIF2AK1, 0)	(MAP3K4, 0)	(MAP4K3, 0)	(MAP4K1, 0)	(RPS6KA5, 0)	(MAP4K2, 0)	(CROP, 0)	(VEGF, 0)	(MAP3K5, 0)	(GSTA3, 0)	(PINK1, 0)	(SGK, 0)	(HYOU1, 0)	(GADD45B, 0)	(MINK1, 0)
809	positive regulation of cytokine secretion (GO:0050715)	2	0.647	1	486	No Graphic Created	(GLMN, 0)	(INS, -0.013)
809	MAP00230 Purine metabolism GenMAPP	82	0.647	1	994	No Graphic Created	(POLR2J, 0.005)	(PFAS, 0.003)	(POLRMT, 0.003)	(ADCY9, 0.002)	(GUCY2F, 0.001)	(POLD1, 0.001)	(PDE5A, 0.001)	(PAICS, 0.001)	(ADK, 0.001)	(POLA, 0)	(PRPS1, 0)	(PDE6G, 0)	(GUCY2D, 0)	(APRT, 0)	(POLR2A, 0)	(GUCY1B3, 0)	(GUCY1A3, 0)	(PDE4D, 0)	(ADCY2, 0)	(ADCY8, 0)	(NP, 0)	(GART, 0)	(GUCY2C, 0)	(ADCY3, 0)	(ADSS, 0)	(POLE, 0)	(POLR2E, 0)	(ADCY7, 0)	(POLR2J2, 0)	(ECGF1, 0)	(NPR2, 0)	(PDE1A, 0)	(ATP5J, 0)	(ADCY6, 0)	(ADA, 0)	(POLD2, 0)	(POLR1B, 0)	(IMPDH1, 0)	(IGFBP7, 0)	(AMPD2, 0)	(PDE4B, 0)	(POLR2D, 0)	(RRM1, 0)
809	no1Pathway BioCarta	29	0.647	1	1075	No Graphic Created	(PDE3B, 0.019)	(PRKAR1A, 0.004)	(PRKAR1B, 0.002)	(SLC7A1, 0.001)	(PRKAR2B, 0)	(PDE3A, 0)	(PRKACB, 0)	(AKT1, 0)	(HSPCA, 0)	(VEGF, 0)	(CHRNA1, 0)	(KDR, 0)	(FLT1, 0)	(PRKAR2A, 0)	(FLT4, 0)	(PRKG2, 0)	(RYR2, 0)	(BDKRB2, 0)	(NOS3, -0.001)	(CALM2, -0.001)	(SYT1, -0.001)	(TNNI1, -0.001)	(ACTA1, -0.001)	(PRKACG, -0.001)	(CALM3, -0.001)	(PDE2A, -0.001)	(CALM1, -0.001)	(CAV1, -0.002)	(PRKG1, -0.003)
814	cell adhesion receptor activity OBSOLETE. Combining with cell adhesion molecules to initiate a change in cell activity.	33	0.648	1	827	No Graphic Created	(ITGAE, 0.012)	(ITGA2, 0.004)	(ITGA5, 0.003)	(ITGB7, 0.002)	(ITGA9, 0.001)	(ITGB8, 0.001)	(FLRT3, 0)	(ITGB2, 0)	(ITGAM, 0)	(ITGA4, 0)	(ITGAL, 0)	(CRTAC1, 0)	(ITGB5, 0)	(ITGB1, 0)	(ITGA3, 0)	(ITGA2B, 0)	(ITGAV, 0)	(MDS028, 0)	(SELP, 0)	(ITGA7, 0)	(ITGB3, -0.001)	(ITGA8, -0.001)	(TNFAIP6, -0.001)	(ITGAX, -0.001)	(ITGBL1, -0.001)	(CDA08, -0.001)	(MADCAM1, -0.001)	(ITGB4, -0.001)	(ITGB6, -0.001)	(ITGA10, -0.001)	(TNC, -0.001)	(ITGA6, -0.001)	(DAG1, -0.005)
814	Inflammatory Response Pathway BioCarta	26	0.648	1	958	No Graphic Created	(LAMC2, 0.007)	(MUC1, 0.003)	(IL2, 0.002)	(CD28, 0.001)	(COL1A1, 0)	(IL4, 0)	(IL4R, 0)	(IL5RA, 0)	(THBS3, 0)	(LCK, 0)	(LAMA5, 0)	(IL2RA, 0)	(IL2RB, 0)	(IL5, 0)	(LAMB1, 0)	(ZAP70, 0)	(COL3A1, -0.001)	(CD80, -0.001)	(CD86, -0.001)	(IL2RG, -0.001)	(IFNG, -0.001)	(LAMB2, -0.001)	(COL1A2, -0.001)	(VTN, -0.001)	(LAMC1, -0.001)	(FN1, -0.001)
814	shh lisa Manually Curated	17	0.648	1	1242	No Graphic Created	(RASGRF1, 0.007)	(XPO1, 0.002)	(CDK8, 0.001)	(DYRK2, 0.001)	(CDK2, 0)	(FGF4, 0)	(BMP2, 0)	(PRKAR2B, 0)	(DYRK1A, 0)	(GLIPR1, 0)	(CCNB1, -0.001)	(GSK3B, -0.001)	(PRKAR2A, -0.001)	(PRKACB, -0.001)	(GLI2, -0.001)	(PRKACG, -0.002)	(PTCH, -0.002)
814	ANDROGEN GENES FROM NETAFFX na	55	0.648	1	1265	No Graphic Created	(FKBP5, 0.01)	(TMPRSS2, 0.002)	(SHBG, 0.001)	(C6orf105, 0.001)	(C18orf1, 0)	(UGT2B15, 0)	(SRD5A1, 0)	(NR3C2, 0)	(HSD17B8, 0)	(SCGB2A1, 0)	(PART1, 0)	(FXR2, 0)	(SRD5A2, 0)	(ARSD, 0)	(UGT2B4, 0)	(UGT2B17, 0)	(GPX5, 0)	(NR1I3, 0)	(RWDD1, 0)	(CYP19A1, 0)	(TGFB1I1, 0)	(APRIN, 0)	(HSD11B1, 0)	(CYP11B2, 0)	(NR3C1, 0)	(SULT2B1, 0)	(PPAP2A, 0)	(AR, 0)	(CYP11B1, 0)	(UGT2B28, 0)	(RAN, 0)	(PPARBP, 0)	(ARSE, 0)	(CRSP2, 0)	(RDH5, 0)	(ABHD2, 0)	(HSD11B2, 0)	(TMEPAI, 0)	(SULT2A1, 0)	(HSD17B2, 0)	(FGF8, 0)	(AKR1C4, 0)	(HSD3B2, 0)
818	embryo implantation (GO:0007566)	5	0.649	1	280	No Graphic Created	(SCGB1A1, 0.009)	(PPARD, -0.001)	(PRLR, -0.004)	(TRO, -0.005)	(RPL29, -0.007)
819	DOWNREG BY HOXA9 Manually Curated	30	0.65	1	1275	No Graphic Created	(MYC, 0.008)	(KRT18, 0.004)	(SDC4, 0.003)	(OSBPL8, 0.001)	(CISH, 0)	(TPR, 0)	(DNCLI2, 0)	(ARNTL, 0)	(GLRX, 0)	(CLCN7, 0)	(SBNO1, 0)	(WSB1, 0)	(RBBP6, 0)	(JUNB, 0)	(SERPINB9, 0)	(JUN, 0)	(MAN2A2, 0)	(GATA2, 0)	(SRP72, 0)	(SFRS11, 0)	(CDC37, 0)	(IGF2, -0.001)	(FCGRT, -0.001)	(FXR1, -0.001)	(HBE1, -0.001)	(VHL, -0.001)	(LYN, -0.001)	(CD36, -0.002)	(SDCBP, -0.002)	(DCT, -0.005)
820	telomerase-dependent telomere maintenance (GO:0007004)	7	0.651	1	340	No Graphic Created	(RFC1, 0.006)	(DKC1, 0)	(TINF2, 0)	(MRE11A, -0.001)	(TERF2IP, -0.003)	(RAD50, -0.003)	(TERF2, -0.005)
821	activation of MAPK activity (GO:0000187)	16	0.653	1	557	No Graphic Created	(SHC1, 0.01)	(EDG5, 0.006)	(TDGF1, 0.003)	(ADORA2B, 0)	(FGF2, 0)	(ADRA2A, 0)	(C5, -0.001)	(C5R1, -0.001)	(EGF, -0.001)	(ADRA2C, -0.001)	(PIK3CB, -0.001)	(CD81, -0.001)	(ADRB2, -0.001)	(TRIB3, -0.002)	(CHRNA7, -0.003)	(FPR1, -0.004)
821	etcPathway Energy is extracted from carbohydrates via oxidation and transferred to the mitochondrial electron transport chain, which couples ATP synthesis to the reduction of oxygen to water.	9	0.653	1	899	No Graphic Created	(UQCRC1, 0.007)	(SDHC, 0.004)	(ATP5A1, 0.001)	(CYCS, 0)	(NDUFA1, -0.002)	(SDHB, -0.002)	(GPD2, -0.004)	(SDHA, -0.005)	(SDHD, -0.008)
823	phospholipid metabolism (GO:0006644)	13	0.654	1	45	No Graphic Created	(PLA2G2E, 0.007)	(PLCB2, 0.005)	(LGALS13, 0.001)	(GPX4, 0)	(PLCG2, 0)	(PLA2G6, 0)	(PLAA, 0)	(CLC, -0.001)	(PLCD1, -0.001)	(PLA2G3, -0.001)	(PLA2G2D, -0.002)	(PLA2G5, -0.003)	(PLD1, -0.003)
823	il7Pathway BioCarta	16	0.654	1	957	No Graphic Created	(PIK3R1, 0.009)	(JAK3, 0.001)	(PTK2B, 0.001)	(EP300, 0)	(IL7R, 0)	(BCL2, 0)	(STAT5A, 0)	(LCK, -0.001)	(STAT5B, -0.001)	(NMI, -0.001)	(FYN, -0.001)	(IL2RG, -0.001)	(CREBBP, -0.002)	(JAK1, -0.002)	(PIK3CA, -0.002)	(IL7, -0.003)
823	ANTI CD44 UP Hogerkorp et al 2003	24	0.654	1	1252	No Graphic Created	(AQP1, 0.019)	(PYGL, 0.002)	(PLG, 0.001)	(IF, 0)	(SOX5, 0)	(SERPINC1, 0)	(RGS3, 0)	(MLLT3, 0)	(PIGA, 0)	(MITF, 0)	(SH3BP2, 0)	(ALB, 0)	(ATP1A2, 0)	(CAMK2D, 0)	(IL1A, 0)	(STX1A, -0.001)	(GCNT2, -0.001)	(ECGF1, -0.001)	(ADRB2, -0.001)	(NBL1, -0.001)	(PDE6A, -0.001)	(MAPK14, -0.002)	(CDKL5, -0.002)	(AFAP, -0.003)
826	pyrimidine ribonucleotide biosynthesis (GO:0009220)	2	0.655	1	405	No Graphic Created	(CMPK, 0.008)	(AK5, -0.017)
826	fluid secretion (GO:0007589)	7	0.655	1	578	No Graphic Created	(VIP, 0.004)	(GUCA1B, 0.001)	(AGTR1, 0)	(NPPB, -0.002)	(SLC34A1, -0.003)	(NPR1, -0.003)	(SLC22A4, -0.005)
828	steroid biosynthesis (GO:0006694)	4	0.656	1	395	No Graphic Created	(SCP2, 0.01)	(FDXR, 0)	(CYP19A1, -0.009)	(NR0B1, -0.01)
828	tRNA modification (GO:0006400)	2	0.656	1	681	No Graphic Created	(METTL1, -0.01)	(SSB, -0.012)
828	cskPathway Csk inhibits T-cell activation by phosphorylating Lck; Csk is regulated by cAMP-dependent kinases and is opposed by the T-cell activator CD45.	24	0.656	1	865	No Graphic Created	(PRKAR1A, 0.006)	(GNAS, 0.006)	(PRKAR1B, 0.004)	(HLA-DRA, 0.001)	(CD3E, 0.001)	(CD3D, 0.001)	(ADCY1, 0)	(TRA@, 0)	(CD4, 0)	(CD3Z, 0)	(GNB1, 0)	(ZAP70, 0)	(LCK, 0)	(PRKACB, 0)	(PRKAR2A, 0)	(PRKAR2B, 0)	(CREBBP, -0.001)	(CSK, -0.001)	(CD3G, -0.001)	(HLA-DRB1, -0.001)	(PRKACG, -0.001)	(GNGT1, -0.002)	(TRB@, -0.002)	(PTPRC, -0.005)
828	il5Pathway BioCarta	10	0.656	1	955	No Graphic Created	(HLA-DRA, 0.006)	(HLA-DRB1, 0.002)	(CCR3, 0)	(IL5RA, 0)	(IL4, 0)	(CD4, 0)	(IL5, -0.001)	(IL6, -0.001)	(CCL11, -0.005)	(IL1B, -0.006)
832	MAP00500 Starch and sucrose metabolism GenMAPP	22	0.657	1	1015	No Graphic Created	(GAA, 0.006)	(GYS2, 0.004)	(AMY1A, 0.002)	(MGAM, 0.002)	(G6PC, 0.002)	(PYGL, 0.002)	(UGT2B15, 0)	(HK3, 0)	(HK2, 0)	(ADH6, 0)	(PYGM, 0)	(GUSB, 0)	(AGL, 0)	(GPI, 0)	(PGM1, 0)	(GBE1, 0)	(UGT2B4, -0.001)	(GCK, -0.001)	(PYGB, -0.001)	(UGP2, -0.002)	(HK1, -0.005)	(GYS1, -0.006)
833	embryonic pattern specification (GO:0009880)	2	0.658	1	308	No Graphic Created	(SMAD5, 0.002)	(SMAD1, -0.021)
833	MAP00740 Riboflavin metabolism BLACK	5	0.658	1	1038	No Graphic Created	(ACPP, 0.001)	(ACP1, 0)	(TYR, -0.004)	(ACP2, -0.004)	(ACP5, -0.004)
833	pyk2Pathway BioCarta	28	0.658	1	1112	No Graphic Created	(MAP2K2, 0.006)	(SHC1, 0.006)	(MAPK3, 0.005)	(PTK2B, 0.001)	(RAC1, 0)	(CRKL, 0)	(PLCG1, 0)	(SYT1, 0)	(PAK1, 0)	(HRAS, 0)	(PRKCB1, 0)	(RAF1, 0)	(SRC, 0)	(MAPK1, 0)	(MAP3K1, 0)	(GRB2, 0)	(MAP2K4, 0)	(SOS1, 0)	(MAPK8, -0.001)	(MAP2K3, -0.001)	(GNAQ, -0.001)	(JUN, -0.001)	(CALM2, -0.001)	(CALM3, -0.001)	(CALM1, -0.001)	(PRKCA, -0.002)	(MAP2K1, -0.002)	(MAPK14, -0.003)
836	hemostasis (GO:0007599)	5	0.66	1	140	No Graphic Created	(NFE2, 0.008)	(AVPR2, -0.002)	(FLI1, -0.002)	(GPI, -0.006)	(HPS4, -0.006)
836	transformed cell apoptosis (GO:0006927)	2	0.66	1	523	No Graphic Created	(RHOB, -0.004)	(PRF1, -0.018)
838	regulation of cell volume (GO:0006884)	2	0.661	1	252	No Graphic Created	(TRPV4, -0.004)	(SLC12A4, -0.016)
838	CR DEATH PNAS 2006	71	0.661	1	854	No Graphic Created	(BIK, 0.008)	(MYC, 0.004)	(LTA, 0.002)	(DAPK1, 0.001)	(TNFSF10, 0.001)	(TP73, 0.001)	(DAP3, 0.001)	(TP73L, 0)	(TRADD, 0)	(EVI1, 0)	(PAWR, 0)	(TP53BP2, 0)	(GML, 0)	(IL17, 0)	(MDM2, 0)	(CASP1, 0)	(BNIP3, 0)	(TRAF3, 0)	(CASP6, 0)	(CASP3, 0)	(BAG4, 0)	(CFLAR, 0)	(NME3, 0)	(TNFRSF10B, 0)	(TNF, 0)	(TRAF2, 0)	(BAK1, 0)	(BCL2L1, 0)	(HRK, 0)	(CASP9, 0)	(MAX, 0)	(F2R, 0)	(BFAR, 0)	(AATF, 0)	(BAX, 0)	(MYD88, 0)	(BNIP1, 0)	(CASP10, 0)	(CASP4, 0)	(FADD, 0)	(STK17B, 0)	(BAD, 0)	(STK17A, 0)
840	sensory perception (GO:0007600)	11	0.662	1	233	No Graphic Created	(OPRM1, 0.005)	(PNOC, 0.003)	(OPRK1, 0.001)	(OPRD1, 0)	(ADORA2A, 0)	(CCKBR, 0)	(NTSR2, -0.002)	(SCN10A, -0.002)	(TRPV2, -0.003)	(BDKRB2, -0.003)	(OPRL1, -0.003)
840	GATA1 WEISS Weiss et al 2003	24	0.662	1	1272	No Graphic Created	(TFRC, 0.007)	(HBZ, 0.004)	(PPOX, 0.002)	(HEBP2, 0.001)	(KLF1, 0.001)	(SLC12A5, 0.001)	(NFE2, 0)	(MAFB, 0)	(HEBP1, 0)	(FTL, 0)	(BACH1, 0)	(UROS, 0)	(MAFG, 0)	(MAFF, 0)	(HBB, 0)	(GYPA, -0.001)	(HMBS, -0.001)	(TFR2, -0.001)	(GSTT2, -0.001)	(MAFK, -0.001)	(ANK1, -0.001)	(HBA2, -0.001)	(EPB49, -0.002)	(SERPINI1, -0.002)
842	tcytotoxicPathway BioCarta	14	0.663	1	1201	No Graphic Created	(CD2, 0.006)	(CD3E, 0.002)	(CD8A, 0.001)	(ITGAL, 0.001)	(CD28, 0)	(TRA@, 0)	(ITGB2, 0)	(CD3Z, -0.001)	(THY1, -0.001)	(ICAM1, -0.001)	(CD3D, -0.001)	(CD3G, -0.002)	(TRB@, -0.003)	(PTPRC, -0.006)
843	regulation of DNA repair (GO:0006282)	3	0.664	1	736	No Graphic Created	(UBE2V2, 0.006)	(POLH, -0.002)	(UBE2V1, -0.02)
843	ST Jak STAT Pathway Signalling Transduction KE	9	0.664	1	1181	No Graphic Created	(JAK3, 0.001)	(JAK2, 0.001)	(CISH, 0)	(SOAT1, -0.001)	(PTPRU, -0.001)	(REG1A, -0.001)	(PIAS1, -0.003)	(PIAS3, -0.004)	(JAK1, -0.004)
845	androgen metabolism (GO:0008209)	2	0.665	1	773	No Graphic Created	(SRD5A2, -0.009)	(AKR1C4, -0.015)
846	protein polyubiquitination (GO:0000209)	4	0.666	1	706	No Graphic Created	(UBE2V2, 0.011)	(UBE3C, -0.003)	(HUWE1, -0.006)	(UBE2V1, -0.013)
846	sulfate transport (GO:0008272)	3	0.666	1	718	No Graphic Created	(SLC26A2, 0.014)	(SLC13A4, -0.014)	(SLC26A4, -0.014)
848	nucleoside transport (GO:0015858)	3	0.667	1	188	No Graphic Created	(SLC29A2, 0.007)	(SLC28A1, -0.007)	(SLC29A1, -0.012)
848	ST Gaq Pathway Signalling Transduction KE	28	0.667	1	1174	No Graphic Created	(NFKBIB, 0.007)	(ITPKA, 0.006)	(ITPR1, 0.003)	(ITPR3, 0)	(ITPR2, 0)	(BF, 0)	(NFKBIL2, 0)	(GNAQ, 0)	(AKT3, 0)	(PIK3CB, 0)	(AKT1, 0)	(NFKBIL1, 0)	(NFKBIA, 0)	(PDK1, 0)	(PITX2, 0)	(NFKB1, 0)	(AKT2, 0)	(PLD3, 0)	(NFKB2, 0)	(PLD1, -0.001)	(ADRBK1, -0.001)	(ITPKB, -0.001)	(NFKBIE, -0.001)	(PLD2, -0.001)	(PHKA2, -0.001)	(IKBKG, -0.001)	(VN1R1, -0.002)	(DAG1, -0.005)
850	response to hypoxia (GO:0001666)	6	0.668	1	366	No Graphic Created	(EP300, 0.002)	(ARNT2, 0.002)	(MT3, 0)	(HIF1A, -0.001)	(EGLN2, -0.004)	(CREBBP, -0.006)
851	cellcyclePathway Cyclins interact with cyclin-dependent kinases to form active kinase complexes that regulate progression through the cell cycle.	23	0.669	1	838	No Graphic Created	(CCNE1, 0.005)	(CDK7, 0.003)	(CDC25A, 0.003)	(CCND1, 0.002)	(TFDP1, 0.001)	(CDK2, 0)	(CDK6, 0)	(CCNH, 0)	(CDK4, 0)	(E2F1, 0)	(CCNB1, 0)	(CCND3, 0)	(RBL1, 0)	(CDKN2D, 0)	(CDKN2B, -0.001)	(CCND2, -0.001)	(RB1, -0.001)	(CDKN2A, -0.001)	(CDKN2C, -0.001)	(CDKN1A, -0.001)	(CDKN1B, -0.002)	(CCNA1, -0.002)	(CDC2, -0.003)
852	eye development (sensu Mammalia) (GO:0001747)	4	0.67	1	556	No Graphic Created	(CYP1B1, 0.003)	(EYA2, -0.001)	(POU4F2, -0.005)	(POU4F3, -0.012)
852	HOXA9 DOWN Dorsam et al 2004	34	0.67	1	1254	No Graphic Created	(MYC, 0.006)	(KRT18, 0.005)	(SDC4, 0.002)	(OSBPL8, 0.001)	(DNCLI2, 0.001)	(ARNTL, 0)	(CLCN7, 0)	(TPR, 0)	(HBE1, 0)	(WSB1, 0)	(SERPINB9, 0)	(FPRL1, 0)	(GLRX, 0)	(NFIA, 0)	(SFRS11, 0)	(CISH, 0)	(S100A8, 0)	(USP1, 0)	(MAN2A2, 0)	(SRP72, 0)	(GATA2, 0)	(FCGRT, 0)	(CDC37, 0)	(IGF2, 0)	(JUNB, 0)	(RBBP6, 0)	(VHL, 0)	(SBNO1, 0)	(FXR1, -0.001)	(CD36, -0.001)	(JUN, -0.001)	(LYN, -0.001)	(SDCBP, -0.001)	(DCT, -0.003)
854	insulin signalling BioCarta	98	0.671	1	960	No Graphic Created	(PIK3R3, 0.005)	(SERPINE1, 0.004)	(ADRB3, 0.003)	(SHC1, 0.002)	(MAP2K2, 0.002)	(PTPN11, 0.001)	(DF, 0)	(PIK3R1, 0)	(G6PC, 0)	(TG, 0)	(ERCC1, 0)	(INSR, 0)	(MKNK1, 0)	(IRS4, 0)	(NOS2A, 0)	(LNPEP, 0)	(CSN2, 0)	(DOK1, 0)	(SLC2A4, 0)	(LEP, 0)	(EIF4EBP1, 0)	(PCK2, 0)	(PRKCZ, 0)	(IRS1, 0)	(SERPINB6, 0)	(AKT2, 0)	(PDPK1, 0)	(IGFBP1, 0)	(GRB2, 0)	(HRAS, 0)	(PKLR, 0)	(PTPRF, 0)	(UCP2, 0)	(BCL2L1, 0)	(PRKCB1, 0)	(AEBP1, 0)	(CRK, 0)	(GAB1, 0)	(AKT1, 0)	(SOS2, 0)	(INS, 0)	(GSK3A, 0)	(PPIA, 0)
855	defense response to Gram-positive bacteria (GO:0050830)	2	0.673	1	507	No Graphic Created	(PGLYRP1, -0.002)	(PGLYRP4, -0.009)
856	secretory pathway (GO:0045045)	3	0.674	1	235	No Graphic Created	(TFIP11, 0)	(TXNDC4, -0.007)	(CKLF, -0.009)
856	thyroid hormone generation (GO:0006590)	3	0.674	1	567	No Graphic Created	(TPO, -0.001)	(DIO1, -0.004)	(DIO2, -0.008)
858	amiPathway Endogenous anti-thrombosis pathways are overwhelmed in plaque-narrowed blood vessels, resulting in potentially lethal myocardial infarction.	24	0.675	1	790	No Graphic Created	(PRKAR1A, 0.008)	(GNAS, 0.005)	(PRKAR1B, 0.005)	(ADCY1, 0)	(CD3E, 0)	(HLA-DRB1, 0)	(HLA-DRA, 0)	(ZAP70, 0)	(CD4, 0)	(CD3D, 0)	(CD3Z, 0)	(TRA@, 0)	(LCK, 0)	(PRKAR2A, 0)	(CD3G, 0)	(PRKACB, -0.001)	(CREBBP, -0.001)	(PRKACG, -0.001)	(GNB1, -0.001)	(PRKAR2B, -0.001)	(CSK, -0.001)	(GNGT1, -0.002)	(TRB@, -0.002)	(PTPRC, -0.006)
858	srcRPTPPathway BioCarta	11	0.675	1	1160	No Graphic Created	(PTPRA, 0.015)	(CDC25A, 0.007)	(CDC25C, -0.001)	(CCNB1, -0.002)	(SRC, -0.002)	(CDC25B, -0.002)	(PRKCB1, -0.002)	(GRB2, -0.002)	(CSK, -0.002)	(PRKCA, -0.005)	(CDC2, -0.007)
860	fcer1Pathway In mast cells, Fc epsilon receptor 1 activates BTK, PKC, and the MAP kinase pathway to promote degranulation and arachnidonic acid release.	37	0.676	1	907	No Graphic Created	(PIK3R1, 0.005)	(MAPK3, 0.005)	(SHC1, 0.005)	(FCER1G, 0.002)	(JUN, 0)	(PPP3CC, 0)	(PPP3CB, 0)	(GRB2, 0)	(FOS, 0)	(ELK1, 0)	(HRAS, 0)	(PAK2, 0)	(SYK, 0)	(PLA2G4A, 0)	(MAP3K1, 0)	(RAF1, 0)	(SOS1, 0)	(PRKCB1, 0)	(MAP2K7, 0)	(CALM3, 0)	(VAV1, 0)	(MAPK1, 0)	(NFATC3, 0)	(NFATC1, 0)	(NFATC4, 0)	(SYT1, 0)	(PLCG1, 0)	(PIK3CA, 0)	(LYN, 0)	(MAP2K4, 0)	(MAPK8, -0.001)	(BTK, -0.001)	(CALM1, -0.001)	(PPP3CA, -0.001)	(CALM2, -0.001)	(FCER1A, -0.001)	(MAP2K1, -0.002)
860	ST Integrin Signaling Pathway Signalling Transduction KE	76	0.676	1	1177	No Graphic Created	(GRB7, 0.009)	(SHC1, 0.003)	(ZYX, 0.002)	(ARHGEF6, 0.001)	(ITGA5, 0.001)	(ITGA9, 0.001)	(ITGA2, 0.001)	(ACTR2, 0)	(TERF2IP, 0)	(DOCK1, 0)	(PAK3, 0)	(ITGA8, 0)	(ROCK2, 0)	(PIK3CB, 0)	(ROCK1, 0)	(CRK, 0)	(PAK4, 0)	(MAPK10, 0)	(ANGPTL2, 0)	(GRLF1, 0)	(ITGA4, 0)	(ILK, 0)	(PAK6, 0)	(MAP3K11, 0)	(MAP2K7, 0)	(EPHB2, 0)	(AKT2, 0)	(CDC42, 0)	(MAPK8IP3, 0)	(GRB2, 0)	(ITGA3, 0)	(PKLR, 0)	(SRC, 0)	(ITGA1, 0)	(FYN, 0)	(P4HB, 0)	(ARHGEF7, 0)	(ITGB3BP, 0)	(SOS1, 0)	(RHO, 0)	(AKT1, 0)	(ACTN1, 0)	(MYLK, 0)
862	negative regulation of cell growth (GO:0030308)	10	0.677	1	246	No Graphic Created	(APBB2, 0.009)	(PCLKC, 0.002)	(NDUFA13, 0.002)	(OKL38, 0)	(APBB1, 0)	(PPP2R1B, -0.001)	(MT3, -0.002)	(DCBLD2, -0.004)	(DLC1, -0.004)	(TP53, -0.004)
862	response to bacteria (GO:0009617)	2	0.677	1	481	No Graphic Created	(CHIT1, -0.005)	(SLC11A1, -0.006)
862	CR DNA MET AND MOD PNAS 2007	23	0.677	1	855	No Graphic Created	(TERF1, 0.008)	(ADK, 0.003)	(LIG3, 0.001)	(TERF2IP, 0.001)	(TEP1, 0.001)	(MCM4, 0)	(MLL, 0)	(MBD2, 0)	(TERT, 0)	(HMGA1, 0)	(RFC4, 0)	(HMGA2, 0)	(DNMT1, 0)	(NME6, 0)	(MBD4, -0.001)	(PCAF, -0.001)	(DNMT2, -0.001)	(S100A11, -0.001)	(RFC3, -0.001)	(OAS1, -0.001)	(POLB, -0.001)	(LIG1, -0.001)	(TK2, -0.002)
865	regulation of GTPase activity (GO:0043087)	2	0.678	1	416	No Graphic Created	(RAB3GAP1, -0.01)	(RAB3GAP2, -0.012)
865	cytoskeletal anchoring (GO:0007016)	5	0.678	1	538	No Graphic Created	(FLNB, 0.005)	(VIL2, -0.003)	(SPTBN4, -0.004)	(PLEC1, -0.005)	(RDX, -0.005)
867	keratinocyte differentiation (GO:0030216)	2	0.68	1	646	No Graphic Created	(PTGS1, -0.003)	(PTGS2, -0.015)
867	gcrPathway BioCarta	18	0.68	1	921	No Graphic Created	(PIK3R1, 0.009)	(GNAS, 0.007)	(NPPA, 0.001)	(HSPCA, 0)	(AKT1, 0)	(NR3C1, 0)	(ADRB2, -0.001)	(NFKB1, -0.001)	(RELA, -0.001)	(ANXA1, -0.001)	(SYT1, -0.001)	(NOS3, -0.001)	(PIK3CA, -0.002)	(GNB1, -0.002)	(CALM2, -0.002)	(CALM1, -0.003)	(CALM3, -0.003)	(GNGT1, -0.003)
869	fatty acid oxidation (GO:0019395)	3	0.681	1	732	No Graphic Created	(ALOX12, 0.021)	(ADIPOR2, -0.01)	(ADIPOR1, -0.03)
870	protein kinase cascade (GO:0007243)	47	0.682	1	28	No Graphic Created	(MAPK13, 0.016)	(DAPK1, 0.003)	(C7orf16, 0.001)	(STK4, 0.001)	(AKAP11, 0.001)	(DAPK2, 0.001)	(WNK1, 0)	(STK38L, 0)	(MKNK1, 0)	(MAPK11, 0)	(BLK, 0)	(MAP3K12, 0)	(SNF1LK, 0)	(MAST1, 0)	(STK17A, 0)	(SGK2, 0)	(STK17B, 0)	(ADAM9, 0)	(MAP4K3, 0)	(ADRA1B, 0)	(FYB, 0)	(RPS6KA2, 0)	(SRC, 0)	(TEC, 0)	(MARK2, 0)	(TNIK, 0)	(MAP4K1, 0)	(ICK, 0)	(RPS6KA4, 0)	(FYN, 0)	(STK3, 0)	(RPS6KA5, 0)	(MKNK2, 0)	(MAP4K2, 0)	(ADRA1A, 0)	(SNF1LK2, 0)	(ADRB2, 0)	(ITGB1BP1, 0)	(MARK1, 0)	(MAP4K4, 0)	(STK38, 0)	(PINK1, -0.001)	(DAPK3, -0.001)
871	ptc1Pathway BioCarta	11	0.683	1	1109	No Graphic Created	(CDC25A, 0.01)	(CDK7, 0.01)	(XPO1, 0.001)	(SHH, -0.001)	(CDC25C, -0.001)	(CCNH, -0.002)	(CCNB1, -0.003)	(CDC25B, -0.003)	(MNAT1, -0.004)	(PTCH, -0.005)	(CDC2, -0.009)
871	tnfr2Pathway BioCarta	18	0.683	1	1212	No Graphic Created	(CHUK, 0.006)	(LTA, 0.005)	(IKBKAP, 0.005)	(DUSP1, 0)	(IKBKB, 0)	(MAP3K1, 0)	(RELA, 0)	(NFKB1, -0.001)	(TRAF2, -0.001)	(TRAF1, -0.001)	(MAP3K14, -0.001)	(RIPK1, -0.001)	(TNFAIP3, -0.001)	(TNFRSF1B, -0.001)	(NFKBIA, -0.001)	(TANK, -0.001)	(TRAF3, -0.002)	(IKBKG, -0.003)
873	regulation of synaptic plasticity (GO:0048167)	2	0.684	1	112	No Graphic Created	(UBA52, -0.009)	(YWHAH, -0.01)
873	response to wounding (GO:0009611)	12	0.684	1	432	No Graphic Created	(VWF, 0.008)	(F2RL2, 0.001)	(ACHE, 0)	(FGF7, 0)	(F2R, 0)	(MDK, -0.001)	(ADM, -0.001)	(CTGF, -0.001)	(F2RL3, -0.001)	(HOXB13, -0.002)	(F2, -0.002)	(GAP43, -0.003)
873	embryonic development (GO:0009790)	8	0.684	1	707	No Graphic Created	(NOTCH4, 0.004)	(TDGF1, 0.002)	(MDFI, 0)	(ECE2, -0.002)	(PBX1, -0.002)	(PBX3, -0.003)	(KIF1B, -0.004)	(BMP10, -0.008)
873	SIG PIP3SIGINCARDIACMYOCTES SignallingAlliance	64	0.684	1	1152	No Graphic Created	(SFN, 0.008)	(MYC, 0.003)	(SHC1, 0.003)	(PPP1R13B, 0.001)	(NOLC1, 0.001)	(PAK3, 0.001)	(MET, 0)	(F2RL2, 0)	(FOXO3A, 0)	(CREB3, 0)	(SLC2A4, 0)	(PSCD3, 0)	(RPS6KA2, 0)	(CREB5, 0)	(YWHAH, 0)	(IFI27, 0)	(ERBB4, 0)	(AKT2, 0)	(IGFBP1, 0)	(GRB2, 0)	(CDK2, 0)	(PAK4, 0)	(SOS1, 0)	(AKT1, 0)	(GADD45A, 0)	(PTPN1, 0)	(PAK1, 0)	(TSC1, 0)	(INPPL1, 0)	(TSC2, 0)	(IRS4, 0)	(IRS2, 0)	(CREB1, 0)	(PIK3CD, 0)	(EBP, 0)	(YWHAZ, 0)	(PDK1, 0)	(PAK6, 0)	(YWHAE, 0)	(PARD3, 0)	(IRS1, 0)	(CDKN2A, 0)	(BAD, 0)
877	elevation of cytosolic calcium ion concentration (GO:0007204)	36	0.686	1	116	No Graphic Created	(EDNRA, 0.011)	(CCR7, 0.001)	(CCR4, 0)	(CCR1, 0)	(CCR8, 0)	(AVPR1A, 0)	(SAA1, 0)	(AGTR1, 0)	(CCR9, 0)	(EDG6, 0)	(GPR24, 0)	(P2RY4, 0)	(CCR2, 0)	(CCR6, 0)	(CACNA1A, 0)	(GALR2, 0)	(OPRL1, 0)	(CXCL13, 0)	(F2RL1, 0)	(C5R1, 0)	(CCR3, 0)	(BDKRB1, 0)	(AVPR1B, 0)	(CCKBR, 0)	(GNA15, 0)	(BDKRB2, 0)	(CCKAR, 0)	(CYSLTR1, 0)	(CXCR3, 0)	(CALCA, 0)	(C3AR1, 0)	(EDG2, 0)	(XCR1, -0.001)	(EDG7, -0.001)	(EDG4, -0.001)	(DRD1, -0.001)
877	aifPathway BLACK	3	0.686	1	783	No Graphic Created	(CYCS, 0.006)	(PDCD8, -0.009)	(BCL2L1, -0.016)
879	regulation of blood coagulation (GO:0030193)	2	0.687	1	757	No Graphic Created	(GP1BA, -0.003)	(F2, -0.013)
879	mapkPathway BioCarta	85	0.687	1	1048	No Graphic Created	(MAPK13, 0.007)	(MYC, 0.002)	(MAP2K2, 0.002)	(SHC1, 0.002)	(MAPK3, 0.002)	(MAP3K13, 0.001)	(MAP3K9, 0.001)	(CHUK, 0)	(MAPK4, 0)	(TGFBR1, 0)	(MAP2K4, 0)	(TRADD, 0)	(MAP4K2, 0)	(MAP3K4, 0)	(MAP3K7, 0)	(MAPK6, 0)	(MAP3K10, 0)	(TGFB2, 0)	(MAP2K6, 0)	(RELA, 0)	(RPS6KA2, 0)	(MAP3K11, 0)	(MAP2K7, 0)	(RPS6KB1, 0)	(MEF2B, 0)	(TRAF2, 0)	(MAP3K1, 0)	(MKNK1, 0)	(RPS6KB2, 0)	(GRB2, 0)	(HRAS, 0)	(MAPK7, 0)	(MAP3K14, 0)	(MAP4K3, 0)	(MKNK2, 0)	(MAPK10, 0)	(RPS6KA1, 0)	(TGFB1, 0)	(NFKBIA, 0)	(SP1, 0)	(RAC1, 0)	(MAP3K3, 0)	(JUN, 0)
879	par1Pathway BioCarta	20	0.687	1	1087	No Graphic Created	(PIK3R1, 0.007)	(GNAI1, 0.005)	(PTK2B, 0)	(GNA13, 0)	(ADCY1, 0)	(F2R, 0)	(MAP3K7, 0)	(PRKCB1, 0)	(F2, 0)	(PLCB1, 0)	(ROCK1, 0)	(GNAQ, -0.001)	(F2RL3, -0.001)	(ARHGEF1, -0.001)	(PIK3CA, -0.001)	(GNB1, -0.001)	(PPP1R12B, -0.002)	(GNA12, -0.002)	(GNGT1, -0.002)	(PRKCA, -0.003)
882	regulation of progression through cell cycle (GO:0000074)	106	0.688	1	7	No Graphic Created	(FRK, 0.006)	(SFN, 0.006)	(E2F5, 0.004)	(MKI67, 0.002)	(GAK, 0.001)	(MCRS1, 0.001)	(JAK2, 0)	(MTCP1, 0)	(CDC20, 0)	(SPHAR, 0)	(MPHOSPH9, 0)	(MNT, 0)	(MDM2, 0)	(FRAP1, 0)	(HDAC5, 0)	(HDAC9, 0)	(DNAJA2, 0)	(MAPRE1, 0)	(TNFSF15, 0)	(ANAPC5, 0)	(CDC14A, 0)	(RHOG, 0)	(BCL2, 0)	(SLC12A4, 0)	(PTMS, 0)	(PRKG2, 0)	(DKC1, 0)	(AXL, 0)	(HCFC1, 0)	(PTMA, 0)	(PLK3, 0)	(ATF5, 0)	(PHB, 0)	(CDK6, 0)	(TCF7L2, 0)	(PPM1D, 0)	(YWHAQ, 0)	(STAT1, 0)	(NHP2L1, 0)	(BRCA2, 0)	(CDK8, 0)	(IGF1R, 0)	(PCTK2, 0)
882	myoblast differentiation (GO:0045445)	2	0.688	1	378	No Graphic Created	(MBNL1, -0.006)	(MAPK12, -0.013)
882	pepiPathway BioCarta	7	0.688	1	1094	No Graphic Created	(ELA2, 0.006)	(ELA3B, -0.001)	(ELA2B, -0.001)	(SLPI, -0.002)	(GRN, -0.003)	(IL8, -0.003)	(ELA1, -0.003)
882	TESTIS GENES FROM XHX AND NETAFFX na	70	0.688	1	1270	No Graphic Created	(SCML1, 0.011)	(CLGN, 0.004)	(CXADR, 0.002)	(ADAM2, 0.001)	(POMZP3, 0.001)	(SSX2IP, 0)	(TCP11, 0)	(FAM12B, 0)	(CYLC2, 0)	(USP2, 0)	(AMH, 0)	(TSKS, 0)	(TEX15, 0)	(SPACA1, 0)	(CHODL, 0)	(DDX4, 0)	(MCSP, 0)	(ADAM29, 0)	(WT1, 0)	(DNAJC4, 0)	(BRDT, 0)	(PRM2, 0)	(MAP7, 0)	(PSORS1C1, 0)	(DDX3Y, 0)	(SOX30, 0)	(TEX14, 0)	(DKFZp434H2215, 0)	(BAT2, 0)	(HSD17B3, 0)	(SOX5, 0)	(SPINLW1, 0)	(TSC, 0)	(NR0B1, 0)	(CTAG2, 0)	(HSPA1L, 0)	(KCTD13, 0)	(TZFP, 0)	(DKFZP434P211, 0)	(NUP98, 0)	(TCTE1L, 0)	(EIF1AY, 0)	(FLJ36166, 0)
886	chromatin silencing (GO:0006342)	5	0.689	1	532	No Graphic Created	(SIRT1, 0.005)	(TNP1, 0)	(SIRT4, -0.006)	(HDAC5, -0.007)	(SIRT5, -0.007)
886	CR TRANSCRIPTION FACTORS PNAS 2013	66	0.689	1	860	No Graphic Created	(HKR3, 0.006)	(FOXD1, 0.004)	(AHR, 0.004)	(MYC, 0.003)	(CBFB, 0.001)	(MAF, 0.001)	(ATF1, 0)	(JUN, 0)	(ETV6, 0)	(RXRA, 0)	(FOXF1, 0)	(MLLT7, 0)	(MYB, 0)	(EHF, 0)	(JUND, 0)	(STAT5B, 0)	(ETS1, 0)	(FOSL1, 0)	(FLI1, 0)	(RELA, 0)	(WT1, 0)	(PAX7, 0)	(PBX1, 0)	(EGR1, 0)	(MYBL1, 0)	(STAT6, 0)	(DPF2, 0)	(RELB, 0)	(PML, 0)	(MAFG, 0)	(BCL6, 0)	(STAT5A, 0)	(FOSB, 0)	(RUNX1, 0)	(AATF, 0)	(CEBPA, 0)	(PBX2, 0)	(NFKB2, 0)	(SRF, 0)	(TLX1, 0)	(FOSL2, 0)	(ZNFN1A1, 0)	(FOS, 0)
886	hifPathway BioCarta	15	0.689	1	936	No Graphic Created	(ARNT, 0.007)	(VEGF, 0.002)	(EP300, 0.001)	(P4HB, 0)	(HSPCA, 0)	(EPO, -0.001)	(CREB1, -0.001)	(HIF1A, -0.001)	(LDHA, -0.001)	(ASPH, -0.001)	(COPS5, -0.001)	(VHL, -0.002)	(JUN, -0.002)	(NOS3, -0.002)	(EDN1, -0.002)
889	glucocorticoid biosynthesis (GO:0006704)	2	0.69	1	755	No Graphic Created	(CYP11B2, -0.007)	(HSD11B2, -0.017)
889	CR ANGIOG PNAS 2001	10	0.69	1	849	No Graphic Created	(BAI1, 0.002)	(VEGF, 0.002)	(THBS1, 0)	(ENG, -0.001)	(KDR, -0.001)	(ANGPTL2, -0.001)	(VEGFB, -0.002)	(FLT4, -0.002)	(PECAM1, -0.003)	(FLT1, -0.003)
891	chemotaxis (GO:0006935)	73	0.691	1	92	No Graphic Created	(KAL1, 0.011)	(CCRL1, 0.004)	(CCL22, 0.003)	(IL8RB, 0)	(CCR7, 0)	(CCR4, 0)	(CX3CR1, 0)	(CCL5, 0)	(CCL24, 0)	(IL4, 0)	(LECT2, 0)	(PTAFR, 0)	(PIK3CB, 0)	(CCBP2, 0)	(CCR8, 0)	(CCR3, 0)	(XCL1, 0)	(FPRL1, 0)	(RNASE2, 0)	(MAPK1, 0)	(IL1A, 0)	(CCL19, 0)	(CXCL14, 0)	(PLAUR, 0)	(CCL3, 0)	(C5, 0)	(FGF2, 0)	(CCL2, 0)	(SPN, 0)	(CXCL13, 0)	(CXCL10, 0)	(PLAU, 0)	(HRAS, 0)	(CXCL5, 0)	(CCR9, 0)	(CCL13, 0)	(CCL21, 0)	(IL8RA, 0)	(CCR2, 0)	(CCL15, 0)	(CXCL12, 0)	(CCR6, 0)	(C5R1, 0)
891	actin polymerization and/or depolymerization (GO:0008154)	4	0.691	1	144	No Graphic Created	(WASPIP, 0.01)	(WAS, -0.006)	(EVL, -0.008)	(WASL, -0.008)
891	imprinting (GO:0006349)	3	0.691	1	595	No Graphic Created	(DIRAS3, -0.004)	(IGF2, -0.007)	(DNMT3A, -0.008)
891	cell growth and or maintenance The processes pertinent to the integrated function of a cell.	61	0.691	1	834	No Graphic Created	(ERBB2, 0.01)	(DRG2, 0.003)	(LGALS7, 0.001)	(HPN, 0.001)	(PPAP2B, 0.001)	(GAS2, 0)	(LECT1, 0)	(DNAJA3, 0)	(EVI1, 0)	(DDX26, 0)	(CDR1, 0)	(DDX1, 0)	(CLN5, 0)	(IRF5, 0)	(INSR, 0)	(QSCN6, 0)	(HMG20B, 0)	(GPC3, 0)	(EXTL1, 0)	(COL5A2, 0)	(IL6R, 0)	(MTM1, 0)	(JAK3, 0)	(DTNA, 0)	(SUI1, 0)	(SKIL, 0)	(PRDM1, 0)	(RANBP9, 0)	(CCL4, 0)	(LIMD1, 0)	(EXTL3, 0)	(STMN1, 0)	(SEMA3C, 0)	(FOS, 0)	(EDF1, 0)	(PPAP2A, 0)	(GATA2, 0)	(PLAU, 0)	(PCOLCE, 0)	(CTGF, 0)	(NF1, 0)	(EXT1, 0)	(SKI, 0)
895	protein deglycosylation (GO:0006517)	2	0.692	1	338	No Graphic Created	(AGA, 0.005)	(MAN2B1, -0.021)
895	ctlPathway Cytotoxic T lymphocytes induce apoptosis in infected cells presenting antigen-MHC-I complexes via the perforin and Fas/Fas ligand pathways.	13	0.692	1	867	No Graphic Created	(CD3E, 0.005)	(B2M, 0.005)	(ITGAL, 0)	(CD3D, 0)	(HLA-A, 0)	(CD3Z, 0)	(ITGB2, -0.001)	(TRA@, -0.001)	(ICAM1, -0.001)	(PRF1, -0.001)	(CD3G, -0.001)	(GZMB, -0.002)	(TRB@, -0.004)
897	GTP biosynthesis (GO:0006183)	2	0.694	1	701	No Graphic Created	(IMPDH1, 0.011)	(GUK1, -0.023)
898	hemocyte development (sensu Arthropoda) (GO:0007516)	6	0.695	1	428	No Graphic Created	(PRL, 0.015)	(MAL, -0.002)	(MAP4K2, -0.003)	(RAG1, -0.004)	(RPS19, -0.007)	(RAB3D, -0.008)
898	protein processing (GO:0016485)	6	0.695	1	464	No Graphic Created	(NCSTN, 0)	(PSENEN, 0)	(PSEN1, -0.002)	(RNPEP, -0.004)	(APH1A, -0.005)	(PSEN2, -0.006)
898	phosphate transport (GO:0006817)	2	0.695	1	754	No Graphic Created	(SLC34A1, -0.009)	(SLC17A1, -0.01)
898	ahspPathway Alpha-hemoglobin stabilizing protein (AHSP) prevents precitipation of hemoglobin alpha-subunits.	12	0.695	1	782	No Graphic Created	(FECH, 0.003)	(ALAS2, 0.001)	(UROD, 0.001)	(ERAF, 0)	(GATA1, 0)	(HBB, -0.001)	(HBA1, -0.001)	(UROS, -0.001)	(ALAS1, -0.002)	(HMBS, -0.002)	(HBA2, -0.002)	(ALAD, -0.004)
898	compPathway Both the classic and alternative immune complement pathways promote inflammation, foreign cell lysis, and phagocytosis.	18	0.695	1	847	No Graphic Created	(DF, 0.008)	(C6, 0.001)	(C1QA, 0.001)	(C1QB, 0)	(BF, 0)	(C3, 0)	(C4B, 0)	(C4A, 0)	(C5, -0.001)	(C9, -0.001)	(MBL2, -0.001)	(C1R, -0.001)	(C7, -0.001)	(MASP1, -0.001)	(C1S, -0.001)	(C2, -0.001)	(C8A, -0.001)	(MASP2, -0.001)
903	il17Pathway BioCarta	17	0.696	1	947	No Graphic Created	(CD2, 0.003)	(CD3E, 0.002)	(CD8A, 0)	(CD3D, 0)	(CD4, 0)	(TRA@, 0)	(CD3Z, 0)	(IL17, 0)	(IL3, 0)	(CD58, 0)	(CD34, 0)	(IL8, 0)	(KITLG, -0.001)	(IL6, -0.001)	(CD3G, -0.001)	(CSF3, -0.002)	(TRB@, -0.003)
903	methioninePathway BLACK	5	0.696	1	1052	No Graphic Created	(BCKDHB, 0.005)	(CBS, 0)	(BCKDK, -0.001)	(MUT, -0.003)	(CTH, -0.01)
905	smooth muscle contraction (GO:0006939)	11	0.697	1	186	No Graphic Created	(MLNR, 0.004)	(KCNMB2, 0.002)	(CCKAR, 0)	(KNG1, 0)	(BRS3, 0)	(KCNMB1, -0.001)	(GAST, -0.001)	(SMTN, -0.002)	(ADRA1A, -0.002)	(BDKRB2, -0.003)	(C3AR1, -0.004)
906	negative regulation of anti-apoptosis (GO:0019987)	2	0.698	1	655	No Graphic Created	(RTN4, -0.006)	(PIK3R2, -0.011)
907	neuropeptide signaling pathway (GO:0007218)	7	0.699	1	84	No Graphic Created	(NPFF, 0.003)	(GALR3, 0.003)	(HCRTR1, 0.001)	(AGRP, -0.002)	(GALR1, -0.002)	(HCRTR2, -0.003)	(ECEL1, -0.009)
907	response to DNA damage stimulus (GO:0006974)	6	0.699	1	350	No Graphic Created	(SESN1, 0.004)	(CHEK2, -0.002)	(EDD1, -0.002)	(CIB1, -0.003)	(DDIT3, -0.003)	(IRF7, -0.003)
907	Electron Transport Chain BioCarta	82	0.699	1	888	No Graphic Created	(ATP5D, 0.009)	(NDUFB2, 0.004)	(ATP5G1, 0.002)	(ATP5J2, 0.001)	(SDHC, 0.001)	(COX6C, 0.001)	(SLC25A6, 0)	(COX7C, 0)	(NDUFS7, 0)	(ATPIF1, 0)	(ATP5C1, 0)	(NDUFS2, 0)	(ATP5B, 0)	(UQCRB, 0)	(SURF1, 0)	(ATP5O, 0)	(NDUFB8, 0)	(UCP3, 0)	(NDUFA10, 0)	(UQCRFS1, 0)	(ATP5J, 0)	(NDUFA2, 0)	(UQCRC2, 0)	(NDUFB6, 0)	(UQCR, 0)	(COX15, 0)	(COX5B, 0)	(COX7A1, 0)	(CYCS, 0)	(NDUFS8, 0)	(AFG3L2, 0)	(NDUFA5, 0)	(ATP5F1, 0)	(ATP5G2, 0)	(COX7A2L, 0)	(NDUFA7, 0)	(SLC25A5, 0)	(UQCRH, 0)	(NDUFB3, 0)	(POPDC2, 0)	(NDUFA9, 0)	(ATP5L, 0)	(NDUFS6, 0)
910	mRNA processing BioCarta	42	0.7	1	1059	No Graphic Created	(PRPF8, 0.007)	(PTBP1, 0.003)	(SFRS2IP, 0.001)	(DHX15, 0.001)	(SMNDC1, 0)	(PRPF3, 0)	(NONO, 0)	(CPSF6, 0)	(SFRS2, 0)	(PRPF18, 0)	(KHDRBS1, 0)	(U2AF1, 0)	(SF3A3, 0)	(SFRS5, 0)	(HNRPA0, 0)	(SNRPB2, 0)	(CUGBP1, 0)	(KHSRP, 0)	(ELAVL4, 0)	(SFRS7, 0)	(SFRS9, 0)	(HNRPA1, 0)	(U2AF2, 0)	(SFRS8, 0)	(SFPQ, 0)	(LSM1, 0)	(SLBP, 0)	(SF3B3, 0)	(SFRS11, 0)	(SFRS10, 0)	(SF3A1, 0)	(SFRS4, 0)	(SNRP70, 0)	(SIP1, 0)	(FUSIP1, 0)	(SF3B4, 0)	(LSM5, -0.001)	(SFRS1, -0.001)	(HNRPR, -0.001)	(LSM3, -0.001)	(SPOP, -0.002)	(USP39, -0.002)
911	long-term strengthening of neuromuscular junction (GO:0042062)	2	0.702	1	110	No Graphic Created	(UBA52, -0.009)	(COL4A4, -0.014)
911	meiosis (GO:0007126)	11	0.702	1	168	No Graphic Created	(CSPG6, 0.007)	(TOP3A, 0)	(ZW10, 0)	(XRCC2, 0)	(REC8L1, -0.001)	(SMC1L1, -0.001)	(MSH5, -0.001)	(RAD51, -0.001)	(DMC1, -0.001)	(RAD54L, -0.002)	(DUSP13, -0.006)
911	regulation of mitotic recombination (GO:0000019)	2	0.702	1	716	No Graphic Created	(MRE11A, 0.002)	(RAD50, -0.016)
914	succinyl-CoA metabolism (GO:0006104)	2	0.703	1	752	No Graphic Created	(OXCT1, -0.007)	(SUCLA2, -0.012)
915	regulation of protein secretion (GO:0050708)	2	0.704	1	661	No Graphic Created	(DNAJC1, -0.008)	(INS, -0.011)
915	ST ADRENERGIC Signalling Transduction KE	36	0.704	1	1161	No Graphic Created	(PIK3R1, 0.005)	(ITPKA, 0.003)	(ITPR1, 0.003)	(GNAI1, 0.002)	(ASAH1, 0.001)	(EGFR, 0.001)	(CCL13, 0)	(ITPR3, 0)	(CCL15, 0)	(PITX2, 0)	(AR, 0)	(BF, 0)	(MAPK1, 0)	(GNAQ, 0)	(GNA15, 0)	(KCNJ5, 0)	(SRC, 0)	(AKT1, 0)	(RAF1, 0)	(KCNJ3, 0)	(MAPK10, 0)	(CAMP, 0)	(GNA11, 0)	(PIK3CD, 0)	(PTX1, 0)	(ITPR2, 0)	(BRAF, 0)	(PTX3, 0)	(ITPKB, 0)	(APC, 0)	(PIK3CA, -0.001)	(KCNJ9, -0.001)	(PHKA2, -0.001)	(CCL16, -0.001)	(MAPK14, -0.002)	(DAG1, -0.005)
915	GLUCOSE DOWN Peng at al 2002	140	0.704	1	1259	No Graphic Created	(TRAF5, 0.004)	(SFN, 0.003)	(UCHL1, 0.002)	(POGZ, 0.001)	(CCNG1, 0.001)	(MKI67, 0.001)	(GJB5, 0.001)	(ARHGEF6, 0.001)	(ITGB7, 0.001)	(RPLP2, 0)	(PRKCABP, 0)	(KIAA0284, 0)	(RBBP4, 0)	(RRBP1, 0)	(DAPK2, 0)	(DKK4, 0)	(SMC4L1, 0)	(G3BP, 0)	(NFYB, 0)	(HEAB, 0)	(EIF2B4, 0)	(ATP5J, 0)	(PHB, 0)	(ILK, 0)	(SLA, 0)	(CALM1, 0)	(SSTR5, 0)	(NMU, 0)	(AGL, 0)	(RAP1A, 0)	(FUS, 0)	(SF3A3, 0)	(HLF, 0)	(PRKCBP1, 0)	(ADCYAP1, 0)	(TERF2, 0)	(BMP1, 0)	(TEGT, 0)	(MSH2, 0)	(SCN4A, 0)	(NUP98, 0)	(ID2, 0)	(POLG, 0)
918	regulation of cell migration (GO:0030334)	2	0.705	1	207	No Graphic Created	(EGFL7, -0.004)	(PARD6B, -0.011)
918	ADULT LIVER vs FETAL LIVER GNF2 Manually Curated	75	0.705	1	1280	No Graphic Created	(HLA-DQB1, 0.007)	(STAP2, 0.004)	(CYP2E1, 0.002)	(IGLC2, 0.001)	(HLA-DQA1, 0)	(C6orf108, 0)	(AZGP1, 0)	(GPD1, 0)	(CLPP, 0)	(ECHS1, 0)	(SHMT2, 0)	(ADH1C, 0)	(ENDOG, 0)	(CYP4A11, 0)	(IGFALS, 0)	(ABCC3, 0)	(CYP2B6, 0)	(C8G, 0)	(RARRES2, 0)	(SIGIRR, 0)	(CD81, 0)	(NNMT, 0)	(APOC4, 0)	(IFITM1, 0)	(PKLR, 0)	(C1R, 0)	(HAMP, 0)	(ABHD2, 0)	(CES2, 0)	(COMT, 0)	(HPD, 0)	(CES1, 0)	(NDUFA7, 0)	(RAB26, 0)	(CYP27A1, 0)	(ITIH4, 0)	(CD151, 0)	(CD14, 0)	(NKG7, 0)	(HGFAC, 0)	(SDS, 0)	(CYP1A2, 0)	(GSTZ1, 0)
920	nfkbPathway BioCarta	23	0.706	1	1071	No Graphic Created	(CHUK, 0.004)	(TRAF6, 0.004)	(TLR4, 0.002)	(TRADD, 0.001)	(TNF, 0)	(MAP3K7, 0)	(IL1A, 0)	(IL1R1, 0)	(MYD88, 0)	(MAP3K7IP1, 0)	(RELA, 0)	(IKBKB, 0)	(MAP3K1, 0)	(RIPK1, 0)	(FADD, -0.001)	(NFKB1, -0.001)	(TNFRSF1A, -0.001)	(IRAK1, -0.001)	(NFKBIA, -0.001)	(MAP3K14, -0.001)	(TNFRSF1B, -0.001)	(TNFAIP3, -0.001)	(IKBKG, -0.002)
920	relaPathway BioCarta	16	0.706	1	1125	No Graphic Created	(CHUK, 0.007)	(TRAF6, 0.003)	(TRADD, 0.002)	(EP300, 0.001)	(TNF, 0)	(RIPK1, 0)	(IKBKB, 0)	(NFKB1, -0.001)	(FADD, -0.001)	(RELA, -0.001)	(HDAC3, -0.001)	(NFKBIA, -0.001)	(CREBBP, -0.001)	(TNFRSF1A, -0.002)	(IKBKG, -0.002)	(TNFRSF1B, -0.002)
922	detection of bacteria (GO:0016045)	3	0.707	1	506	No Graphic Created	(PGLYRP1, -0.002)	(PGLYRP4, -0.005)	(CD1D, -0.01)
922	focal adhesion formation (GO:0048041)	2	0.707	1	738	No Graphic Created	(TESK2, -0.002)	(SORBS1, -0.02)
922	Eicosanoid Synthesis BioCarta	15	0.707	1	884	No Graphic Created	(LTA4H, 0.004)	(ALOX15, 0.003)	(ALOX12, 0.002)	(ALOX5, 0.001)	(ALOX5AP, 0)	(PLA2G6, -0.001)	(TBXAS1, -0.001)	(PLA2G2A, -0.001)	(PTGS2, -0.001)	(PTGDS, -0.002)	(ALOX15B, -0.002)	(PTGS1, -0.002)	(PTGIS, -0.002)	(LTC4S, -0.003)	(DPEP1, -0.003)
922	ephA4Pathway Eph kinases are receptor tyrosine kinases that bind surface-expressed ephrin ligands and are active in neuronal development and platelet aggregation.	10	0.707	1	891	No Graphic Created	(EPHA4, 0.001)	(EPHB1, 0.001)	(LYN, 0.001)	(SELP, -0.001)	(L1CAM, -0.001)	(ITGB1, -0.001)	(FYN, -0.002)	(ITGA1, -0.002)	(ACTA1, -0.003)	(RAP1B, -0.004)
926	RNA splicing (GO:0008380)	43	0.708	1	52	No Graphic Created	(SNRPG, 0.006)	(NOVA1, 0.005)	(PTBP1, 0.004)	(PRPF18, 0.001)	(PRPF3, 0)	(SF3A2, 0)	(SYNCRIP, 0)	(DHX16, 0)	(CDC40, 0)	(U2AF1, 0)	(DHX8, 0)	(SFPQ, 0)	(SFRS11, 0)	(SF3A3, 0)	(SNRPB2, 0)	(SMNDC1, 0)	(HNRPC, 0)	(LSM1, 0)	(SFRS4, 0)	(SFRS7, 0)	(SF3B2, 0)	(U2AF1L2, 0)	(PPP2R1B, 0)	(PPARGC1A, 0)	(SNRPB, 0)	(NONO, 0)	(KHSRP, 0)	(SIP1, 0)	(SNRPA1, 0)	(NCBP1, 0)	(SNRPC, 0)	(SNRP70, 0)	(PRPF4B, 0)	(ASCC3L1, 0)	(SF3B3, 0)	(HNRPH3, 0)	(PPAN, 0)	(SF3A1, 0)	(NOL3, 0)	(PPIG, 0)	(SF3B4, 0)	(SFRS2, -0.001)	(LSM4, -0.001)
926	response to cold (GO:0009409)	3	0.708	1	409	No Graphic Created	(GMPR, -0.005)	(CSDA, -0.007)	(CIRBP, -0.011)
926	neuron adhesion (GO:0007158)	2	0.708	1	713	No Graphic Created	(NCAM2, -0.01)	(NINJ2, -0.013)
929	tyrosine catabolism (GO:0006572)	3	0.709	1	462	No Graphic Created	(HPD, -0.004)	(HGD, -0.005)	(FAH, -0.01)
929	gluconeogenesis (GO:0006094)	3	0.709	1	703	No Graphic Created	(COQ7, -0.002)	(ATF4, -0.006)	(SLC25A10, -0.011)
931	regulation of cyclin dependent protein kinase activity (GO:0000079)	32	0.71	1	97	No Graphic Created	(CCNG1, 0.007)	(CDK5R2, 0.004)	(CDC25A, 0.002)	(CDK7, 0.001)	(ANAPC2, 0.001)	(PKMYT1, 0)	(GTF2H1, 0)	(CCNA2, 0)	(CDK5RAP3, 0)	(CCNK, 0)	(CDKN2D, 0)	(GADD45A, 0)	(CCNE2, 0)	(DIRAS3, 0)	(HERC5, 0)	(CDC25C, 0)	(CHEK1, 0)	(CCNT2, 0)	(CDC37, 0)	(CDKN1C, 0)	(CCNH, 0)	(CCNT1, 0)	(CDKN2A, 0)	(MNAT1, -0.001)	(CDKN1A, -0.001)	(CDKN2B, -0.001)	(CDC6, -0.001)	(CDK5R1, -0.001)	(CDKN1B, -0.001)	(CCNA1, -0.002)	(CKS2, -0.002)	(CDKN3, -0.002)
931	transcription initiation (GO:0006352)	3	0.71	1	328	No Graphic Created	(HBXAP, 0.004)	(SMARCA5, -0.006)	(GTF2H2, -0.01)
931	Glycogen Metabolism BioCarta	34	0.71	1	924	No Graphic Created	(PPP2R3A, 0.008)	(PPP2R5B, 0.006)	(PPP2R1A, 0.003)	(GYS2, 0)	(PHKB, 0)	(PPP2CA, 0)	(GYG, 0)	(PPP2R2B, 0)	(GYG2, 0)	(GBE1, 0)	(PPP2R1B, 0)	(PPP2R5D, 0)	(PYGM, 0)	(PHKG2, 0)	(PYGL, 0)	(AGL, 0)	(PPP2CB, 0)	(PPP2R5C, 0)	(GSK3B, 0)	(PGM1, 0)	(PPP2R5E, 0)	(CALM3, 0)	(UGP2, -0.001)	(PPP2R5A, -0.001)	(PHKA2, -0.001)	(GSK3A, -0.001)	(PPP2R2A, -0.001)	(CALM2, -0.001)	(PPP2R4, -0.001)	(PYGB, -0.001)	(PHKA1, -0.001)	(PHKG1, -0.001)	(CALM1, -0.001)	(GYS1, -0.005)
934	ST STAT3 Pathway Signalling Transduction KE	11	0.711	1	1187	No Graphic Created	(JAK3, 0.001)	(CISH, 0.001)	(IL6R, 0)	(REG1A, 0)	(JAK2, 0)	(SRC, -0.001)	(PTPRU, -0.001)	(IL6, -0.001)	(STAT3, -0.002)	(PIAS3, -0.002)	(JAK1, -0.003)
935	membrane protein ectodomain proteolysis (GO:0006509)	8	0.712	1	317	No Graphic Created	(ARTS-1, 0.003)	(PSENEN, 0)	(NCSTN, 0)	(BACE1, 0)	(PSEN1, -0.001)	(APH1A, -0.003)	(PSEN2, -0.003)	(BACE2, -0.007)
935	GPCRs Class A Rhodopsin-like 2 GO	9	0.712	1	928	No Graphic Created	(GPR75, 0.001)	(CYSLTR2, 0.001)	(GPR45, -0.001)	(GPR39, -0.001)	(GPR161, -0.002)	(CYSLTR1, -0.002)	(P2RX4, -0.002)	(GPR68, -0.003)	(GPR18, -0.003)
937	protein amino acid ADP-ribosylation (GO:0006471)	10	0.713	1	321	No Graphic Created	(SIRT3, 0.005)	(SIRT1, 0.003)	(ART3, 0.001)	(ART1, 0)	(PARP2, -0.001)	(PARP1, -0.002)	(SIRT4, -0.002)	(SIRT5, -0.003)	(PARP3, -0.003)	(SIRT6, -0.007)
938	metabolism (GO:0008152)	17	0.714	1	68	No Graphic Created	(CYP26A1, 0.005)	(ABP1, 0.002)	(CPE, 0.001)	(FGF16, 0.001)	(GSTA1, 0)	(UGT2B28, 0)	(INSIG1, 0)	(PCSK1, 0)	(BDH, 0)	(PRNP, -0.001)	(AQP9, -0.001)	(UGT2B4, -0.001)	(CES1, -0.001)	(UGT1A9, -0.001)	(UGT1A3, -0.001)	(MT, -0.002)	(UGT2A1, -0.003)
938	ccr3Pathway CCR3 is a G-protein coupled receptor that recruits eosinophils to inflammation sites via chemokine ligands.	22	0.714	1	819	No Graphic Created	(MAPK3, 0.006)	(GNAS, 0.006)	(PIK3C2G, 0.004)	(ROCK2, 0.001)	(MYL2, 0)	(LIMK1, 0)	(RAF1, 0)	(CCR3, 0)	(PLCB1, 0)	(HRAS, 0)	(MAPK1, 0)	(GNAQ, -0.001)	(NOX1, -0.001)	(PPP1R12B, -0.001)	(CFL1, -0.001)	(GNB1, -0.001)	(PRKCB1, -0.001)	(PRKCA, -0.002)	(CCL11, -0.002)	(GNGT1, -0.002)	(MAP2K1, -0.002)	(PTK2, -0.004)
938	CR PROTEIN MOD PNAS 2010	144	0.714	1	858	No Graphic Created	(CUL1, 0.014)	(PPP2R3A, 0.002)	(TMPRSS2, 0.001)	(PTPN11, 0.001)	(PRKAR1B, 0)	(FER, 0)	(HPN, 0)	(DPP4, 0)	(CSNK2A2, 0)	(HDAC5, 0)	(PRKG1, 0)	(RYK, 0)	(PRKDC, 0)	(DUSP8, 0)	(FES, 0)	(PRKCA, 0)	(PDK2, 0)	(HDAC4, 0)	(PTPRM, 0)	(NAT2, 0)	(PRKACG, 0)	(MME, 0)	(HCK, 0)	(PRKCZ, 0)	(RPS6KB1, 0)	(EP300, 0)	(PIM1, 0)	(PDPK1, 0)	(TESK1, 0)	(PTPN12, 0)	(ABL2, 0)	(PIK3CA, 0)	(BLK, 0)	(PTPN6, 0)	(PTPRF, 0)	(HDAC6, 0)	(PRKAG1, 0)	(PPEF1, 0)	(PTPN7, 0)	(TBCC, 0)	(PRKCB1, 0)	(LTK, 0)	(PTK9, 0)
938	edg1Pathway The lipid S1P is an EDG1 ligand promoting chemotaxis via Rac1 and cell survival and proliferation via ERK activation.	25	0.714	1	879	No Graphic Created	(PIK3R1, 0.008)	(MAPK3, 0.008)	(GNAI1, 0.003)	(RAC1, 0.001)	(ADCY1, 0)	(PLCB1, 0)	(SMPD1, 0)	(ITGAV, 0)	(ASAH1, 0)	(AKT1, 0)	(MAPK1, 0)	(SMPD2, 0)	(SRC, 0)	(PDGFA, 0)	(PRKCB1, 0)	(PIK3CA, 0)	(PDGFRA, -0.001)	(EDG1, -0.001)	(ITGB3, -0.001)	(GNB1, -0.001)	(SKIP, -0.001)	(PRKCA, -0.002)	(GNGT1, -0.002)	(PTK2, -0.004)	(SPHK1, -0.005)
938	setPathway BioCarta	11	0.714	1	1144	No Graphic Created	(DFFA, 0.008)	(GZMA, 0.002)	(SET, 0.001)	(DFFB, 0)	(NME1, -0.001)	(ANP32A, -0.001)	(PRF1, -0.001)	(GZMB, -0.002)	(APEX1, -0.002)	(CREBBP, -0.003)	(HMGB2, -0.004)
943	SA FAS SIGNALLING SigmaAldrich	7	0.715	1	1134	No Graphic Created	(BCL2, 0.003)	(CASP8, 0.001)	(CFLAR, -0.001)	(P11, -0.002)	(PDE6D, -0.003)	(CFL1, -0.003)	(CASP3, -0.005)
944	mitotic anaphase (GO:0000090)	3	0.716	1	9	No Graphic Created	(ANAPC5, 0.009)	(NUMA1, -0.011)	(ANAPC10, -0.024)
944	cell2cellPathway Epithelial cell adhesion proteins such as cadherins transduce signals into the cell via catenins, which alter cell shape and motility.	12	0.716	1	837	No Graphic Created	(ACTN2, 0.007)	(VCL, 0.004)	(CTNNA1, 0.003)	(SRC, -0.001)	(CTNNB1, -0.001)	(ACTN1, -0.002)	(PECAM1, -0.002)	(PXN, -0.002)	(CSK, -0.003)	(ACTN3, -0.003)	(CTNNA2, -0.003)	(PTK2, -0.003)
946	base-excision repair, DNA ligation (GO:0006288)	2	0.717	1	37	No Graphic Created	(HMGB1, 0.013)	(HMGB2, -0.039)
946	amyloid precursor protein catabolism (GO:0042987)	5	0.717	1	465	No Graphic Created	(PSENEN, 0)	(NCSTN, -0.002)	(PSEN1, -0.004)	(APH1A, -0.005)	(PSEN2, -0.007)
948	protein homooligomerization (GO:0051260)	4	0.718	1	134	No Graphic Created	(DGKD, 0.004)	(PRKCABP, 0.002)	(RAD51, -0.007)	(SYT1, -0.017)
948	RNA elongation from RNA polymerase II promoter (GO:0006368)	6	0.718	1	192	No Graphic Created	(GTF2F2, 0.006)	(ELL3, -0.001)	(ELL2, -0.001)	(TCEB2, -0.001)	(CDK9, -0.007)	(ELL, -0.008)
948	nerve ensheathment (GO:0008366)	3	0.718	1	326	No Graphic Created	(PPARD, -0.001)	(POU3F1, -0.01)	(MBP, -0.015)
948	acetylcholine receptor signaling, muscarinic pathway (GO:0007213)	3	0.718	1	665	No Graphic Created	(AGRN, -0.005)	(CHRM4, -0.006)	(CHRM5, -0.011)
952	circadian rhythm (GO:0007623)	9	0.719	1	25	No Graphic Created	(PER2, 0.006)	(ARNTL, 0)	(CLOCK, 0)	(EGR3, 0)	(AANAT, -0.001)	(NPY2R, -0.001)	(TIMELESS, -0.003)	(HTR7, -0.005)	(MTNR1A, -0.005)
952	binding of sperm to zona pellucida (GO:0007339)	2	0.719	1	588	No Graphic Created	(ZP2, -0.005)	(SPAM1, -0.016)
952	anterior compartment specification (GO:0007387)	2	0.719	1	609	No Graphic Created	(PBX2, -0.003)	(PBX3, -0.016)
952	activation of MAPKKK activity (GO:0000185)	4	0.719	1	625	No Graphic Created	(GADD45G, 0.009)	(MAP3K7IP1, -0.003)	(GADD45B, -0.007)	(MAP4K1, -0.013)
956	chromatin remodeling (GO:0006338)	13	0.72	1	171	No Graphic Created	(SMARCC1, 0.002)	(TAF6L, 0.001)	(HBXAP, 0)	(TNP1, 0)	(SMARCC2, 0)	(SMARCA1, -0.001)	(SMARCD3, -0.001)	(GCN5L2, -0.001)	(SUV39H2, -0.001)	(SMARCD2, -0.001)	(ACTL6A, -0.002)	(HDAC5, -0.002)	(SMARCA5, -0.002)
956	negative regulation of Wnt receptor signaling pathway (GO:0030178)	3	0.72	1	480	No Graphic Created	(NLK, 0)	(PGEA1, -0.003)	(FRZB, -0.011)
956	ps1Pathway BioCarta	13	0.72	1	1108	No Graphic Created	(DVL1, 0.013)	(ADAM17, 0.001)	(BTRC, 0)	(APC, 0)	(CTNNB1, 0)	(NOTCH1, 0)	(FZD1, -0.001)	(PSEN1, -0.001)	(GSK3B, -0.001)	(WNT1, -0.001)	(RBPSUH, -0.002)	(TCF1, -0.002)	(AXIN1, -0.01)
956	HOX LIST JP Manually Curated	53	0.72	1	1274	No Graphic Created	(SCML1, 0.014)	(MEIS1, 0.001)	(HOXD1, 0.001)	(HOXC10, 0)	(HLX1, 0)	(RING1, 0)	(EZH1, 0)	(SCML2, 0)	(HOXB7, 0)	(HOXC8, 0)	(PBX1, 0)	(HOXD9, 0)	(GBX2, 0)	(HOXC13, 0)	(HOXD12, 0)	(EZH2, 0)	(DLX4, 0)	(PRRX1, 0)	(HOXD4, 0)	(HOOK1, 0)	(EED, 0)	(HOXA7, 0)	(ASXL1, 0)	(HOXB6, 0)	(HOXC4, 0)	(HOXD13, 0)	(YY1, 0)	(HOXA5, 0)	(HOXA11, 0)	(LHX2, 0)	(HOXB3, 0)	(HOXA1, 0)	(HOXB5, 0)	(HOXD11, 0)	(PHC1, 0)	(HOXC11, 0)	(HOXA10, 0)	(PHC2, 0)	(HOXD3, 0)	(CBX4, 0)	(HOXA9, 0)	(HOXB2, 0)	(HOXD10, 0)
960	electron transport (GO:0006118)	12	0.721	1	179	No Graphic Created	(UQCRC1, 0.006)	(FXN, 0)	(SURF1, -0.001)	(SCO2, -0.001)	(TXNL1, -0.001)	(FDXR, -0.001)	(UQCRH, -0.001)	(HCCS, -0.001)	(UQCRB, -0.001)	(POR, -0.002)	(COVA1, -0.003)	(OXA1L, -0.004)
960	tyrosine phosphorylation of STAT protein (GO:0007260)	3	0.721	1	618	No Graphic Created	(F2R, -0.006)	(STAT1, -0.008)	(F2, -0.012)
960	classicPathway The classic complement pathway is initiated by antibodies and promotes phagocytosis and lysis of foreign cells as well as activating the inflammatory response.	13	0.721	1	845	No Graphic Created	(C7, 0.002)	(C6, 0.001)	(C1QA, 0.001)	(C1QB, 0)	(C3, 0)	(C1R, -0.001)	(C4B, -0.001)	(C5, -0.001)	(C9, -0.002)	(C2, -0.002)	(C1S, -0.002)	(C8A, -0.002)	(C4A, -0.004)
963	neuronal ion channel clustering (GO:0045161)	2	0.722	1	748	No Graphic Created	(PRKCABP, 0)	(NLGN1, -0.021)
964	arapPathway ADP-ribosylation factors (ARFs), members of the Ras superfamily, regulate eukaryotic vesicular trafficking and activate phospholipase D's.	20	0.723	1	793	No Graphic Created	(GBF1, 0.005)	(CENTD2, 0.002)	(KDELR2, 0)	(GPLD1, 0)	(KDELR1, 0)	(CLTB, 0)	(CLTA, 0)	(PSCD3, 0)	(PSCD1, 0)	(DDEF2, 0)	(CENTD1, 0)	(KDELR3, 0)	(DDEF1, -0.001)	(ARF1, -0.001)	(ARFGAP3, -0.001)	(PSCD4, -0.001)	(COPA, -0.002)	(PSCD2, -0.002)	(ARFGEF2, -0.003)	(ARFGAP1, -0.003)
964	Wnt Signaling BioCarta	53	0.723	1	1230	No Graphic Created	(MYC, 0.005)	(PRKCD, 0.003)	(FZD6, 0.003)	(FZD5, 0.002)	(DVL1, 0.002)	(WNT2, 0.001)	(RAC1, 0)	(CCND1, 0)	(FZD10, 0)	(MAPK10, 0)	(DVL2, 0)	(SFRP4, 0)	(WNT7B, 0)	(PRKCG, 0)	(WNT16, 0)	(CTNNB1, 0)	(FZD9, 0)	(WNT2B, 0)	(TCF7, 0)	(FZD3, 0)	(CCND2, 0)	(WNT7A, 0)	(FRAT1, 0)	(PRKCQ, 0)	(WNT6, 0)	(LDLR, 0)	(WNT10B, 0)	(PRKCI, 0)	(CSNK1E, 0)	(PLAU, 0)	(WNT5B, 0)	(WNT11, 0)	(FBXW2, 0)	(WNT5A, 0)	(PPP2R5E, 0)	(GSK3B, 0)	(DVL3, 0)	(PAFAH1B1, 0)	(FZD8, 0)	(PRKCE, 0)	(PPP2R5C, 0)	(MAPK9, 0)	(PRKCZ, 0)
966	thelperPathway BioCarta	14	0.724	1	1208	No Graphic Created	(CD2, 0.007)	(CD3E, 0.001)	(TRA@, 0.001)	(CD3D, 0.001)	(ITGB2, 0)	(ITGAL, 0)	(CD28, 0)	(CD4, -0.001)	(THY1, -0.001)	(CD3Z, -0.001)	(CD3G, -0.001)	(ICAM1, -0.001)	(TRB@, -0.003)	(PTPRC, -0.006)
967	cell recognition (GO:0008037)	2	0.726	1	220	No Graphic Created	(PECAM1, -0.009)	(CSPG2, -0.012)
967	sensory perception of sound (GO:0007605)	29	0.726	1	243	No Graphic Created	(MYO6, 0.005)	(EYA1, 0.002)	(TECTA, 0.001)	(EML2, 0.001)	(TIMM8B, 0.001)	(OTOF, 0)	(KCNQ1, 0)	(TBL1X, 0)	(PAX3, 0)	(WDR1, 0)	(COCH, 0)	(MYO7A, 0)	(ZNF354A, 0)	(ATP6V1B1, 0)	(KCNQ4, 0)	(COL4A3, 0)	(JAG2, 0)	(TIMM9, 0)	(POU4F3, 0)	(KCNE1, 0)	(MYO15A, 0)	(SLC26A4, 0)	(TIMM13, -0.001)	(POU3F4, -0.001)	(LARGE, -0.001)	(OTOR, -0.001)	(DIAPH1, -0.001)	(DFNA5, -0.002)	(ALDH7A1, -0.002)
969	cell migration (GO:0016477)	4	0.727	1	543	No Graphic Created	(ABI2, -0.002)	(TNN, -0.005)	(WNT1, -0.005)	(NRD1, -0.006)
969	ribosome biogenesis (GO:0007046)	2	0.727	1	654	No Graphic Created	(NOL6, 0.004)	(DDX54, -0.019)
969	eif2Pathway Eukaryotic initiation factor 2 (EIF2) initiates translation by transferring Met-tRNA to the 40S ribosome in a GTP-dependent process.	8	0.727	1	885	No Graphic Created	(EIF5, 0.007)	(EIF2B5, 0.004)	(EIF2S3, -0.002)	(EIF2S2, -0.002)	(EIF2AK3, -0.002)	(GSK3B, -0.003)	(PPP1CA, -0.004)	(EIF2S1, -0.006)
972	chondroitin sulfate biosynthesis (GO:0030206)	4	0.73	1	426	No Graphic Created	(CHST7, 0.003)	(CHST11, 0.002)	(CHST3, -0.01)	(ChGn, -0.01)
973	regulation of transcription from RNA polymerase II promoter (GO:0006357)	148	0.732	1	2	No Graphic Created	(C19orf2, 0.007)	(NEUROD2, 0.003)	(CHD1, 0.002)	(MYC, 0.001)	(TCF12, 0.001)	(CRSP3, 0.001)	(SOX10, 0.001)	(TFAP2C, 0)	(TEF, 0)	(G10, 0)	(HOXC6, 0)	(ZNF161, 0)	(PRKAR1A, 0)	(TCEA1, 0)	(TCEB3, 0)	(TADA3L, 0)	(SMARCC1, 0)	(SMARCA2, 0)	(NR2F2, 0)	(CRSP2, 0)	(TEAD4, 0)	(SOD2, 0)	(KLF7, 0)	(SMARCD3, 0)	(TFAP2A, 0)	(TCF4, 0)	(STAT6, 0)	(MYF5, 0)	(KLF12, 0)	(ATF6, 0)	(TBX1, 0)	(DEK, 0)	(TIAL1, 0)	(NFYC, 0)	(OIP106, 0)	(FOXO1A, 0)	(TAF6L, 0)	(SOX30, 0)	(SOX9, 0)	(SMARCA4, 0)	(JUND, 0)	(RNF14, 0)	(ATF5, 0)
973	regulation of cell growth (GO:0001558)	4	0.732	1	272	No Graphic Created	(TU3A, 0.001)	(PAPPA2, 0)	(CDC2L1, -0.005)	(CDC2L2, -0.011)
973	th1th2Pathway BioCarta	17	0.732	1	1207	No Graphic Created	(IL2, 0.004)	(HLA-DRA, 0.002)	(IL12RB2, 0.001)	(HLA-DRB1, 0)	(CD28, 0)	(IL12A, 0)	(IL4, 0)	(IL4R, 0)	(IFNGR2, 0)	(CD86, 0)	(IL2RA, -0.001)	(IFNGR1, -0.002)	(IFNG, -0.002)	(IL12B, -0.002)	(IL12RB1, -0.003)	(IL18, -0.003)	(IL18R1, -0.005)
973	NFKB INDUCED Hinata et al 2003	106	0.732	1	1246	No Graphic Created	(CDH3, 0.004)	(CD9, 0.003)	(MAP1B, 0.002)	(SERPINE1, 0.002)	(RABEP1, 0.001)	(SEC24A, 0.001)	(ARHGDIB, 0.001)	(SPRR1B, 0)	(KRT14, 0)	(ERCC1, 0)	(MMP1, 0)	(SELE, 0)	(FGF2, 0)	(RELA, 0)	(ABCC1, 0)	(CTSE, 0)	(SOD1, 0)	(CCL2, 0)	(CXCL5, 0)	(CFLAR, 0)	(TNF, 0)	(PLAU, 0)	(SOD2, 0)	(FGF5, 0)	(RAC2, 0)	(STAT5A, 0)	(IRF1, 0)	(RAC1, 0)	(GCH1, 0)	(GADD45A, 0)	(CXCL10, 0)	(IFNAR2, 0)	(GTF2H4, 0)	(IL7R, 0)	(CDH2, 0)	(CXCL11, 0)	(SLC7A2, 0)	(GABBR1, 0)	(KRT10, 0)	(IL8, 0)	(PTX3, 0)	(TIAM1, 0)	(SERPINB2, 0)
977	organic cation transport (GO:0015695)	2	0.733	1	720	No Graphic Created	(SLC22A3, 0)	(SLC22A4, -0.021)
977	ldlPathway BioCarta	6	0.733	1	970	No Graphic Created	(ACAT1, 0.018)	(IL6, -0.004)	(LDLR, -0.006)	(LPL, -0.006)	(CCL2, -0.008)	(CSF1, -0.008)
979	double-strand break repair via nonhomologous end-joining (GO:0006303)	2	0.734	1	373	No Graphic Created	(MRE11A, 0.005)	(XRCC6, -0.017)
980	T-helper 2 type immune response (GO:0042092)	3	0.736	1	95	No Graphic Created	(IL10, -0.001)	(IL4, -0.007)	(IL18, -0.01)
980	mRNA splice site selection (GO:0006376)	7	0.736	1	213	No Graphic Created	(SFRS6, 0.001)	(CUGBP1, 0.001)	(FUSIP1, -0.001)	(SFRS5, -0.002)	(SFRS8, -0.003)	(SFRS9, -0.004)	(SFRS1, -0.006)
982	endosome to lysosome transport (GO:0008333)	4	0.738	1	436	No Graphic Created	(M6PR, -0.003)	(LYST, -0.004)	(RHOB, -0.004)	(ADRB2, -0.008)
983	Ras protein signal transduction (GO:0007265)	18	0.74	1	128	No Graphic Created	(RREB1, 0.002)	(CRKL, 0.002)	(FGF2, 0.001)	(ADRA2A, 0)	(RASSF1, 0)	(GRB2, 0)	(GRAP, 0)	(LAT, 0)	(SOS1, 0)	(LCK, 0)	(IGF1, 0)	(MRAS, -0.001)	(GRAP2, -0.001)	(PLD1, -0.001)	(NF1, -0.002)	(G3BP, -0.002)	(RRAS, -0.003)	(PARK7, -0.003)
983	sulfur metabolism (GO:0006790)	7	0.74	1	425	No Graphic Created	(CHST4, 0.001)	(CHST7, 0)	(CHST8, -0.001)	(CHST5, -0.003)	(CHST6, -0.004)	(CHST2, -0.005)	(CHST3, -0.005)
983	p38mapkPathway BioCarta	39	0.74	1	1083	No Graphic Created	(MYC, 0.006)	(SHC1, 0.004)	(TGFBR1, 0.001)	(MAP3K9, 0.001)	(MAP3K5, 0)	(TRADD, 0)	(HSPB1, 0)	(MAP3K7, 0)	(STAT1, 0)	(DAXX, 0)	(MAPKAPK2, 0)	(TGFB2, 0)	(TRAF2, 0)	(HRAS, 0)	(ELK1, 0)	(RAC1, 0)	(CREB1, 0)	(TGFB1, 0)	(RIPK1, 0)	(MAP2K6, 0)	(MAP3K1, 0)	(PLA2G4A, 0)	(HSPB2, 0)	(MKNK1, 0)	(MEF2C, 0)	(RPS6KA5, 0)	(ATF2, 0)	(CDC42, 0)	(GRB2, 0)	(MAPKAPK5, 0)	(MEF2A, 0)	(MAP2K4, 0)	(MEF2B, -0.001)	(HMGN1, -0.001)	(TGFB3, -0.001)	(DDIT3, -0.001)	(MAX, -0.001)	(MAPK14, -0.003)	(MEF2D, -0.005)
986	positive regulation of T cell proliferation (GO:0042102)	6	0.741	1	282	No Graphic Created	(CD3E, 0.007)	(CD28, -0.001)	(SPP1, -0.003)	(IL21, -0.004)	(NCK2, -0.005)	(NCK1, -0.007)
986	MAP00140 C21 Steroid hormone metabolism GenMAPP	10	0.741	1	988	No Graphic Created	(HSD11B1, 0.001)	(CYP21A2, 0)	(AKR1D1, 0)	(CYP11A1, 0)	(CYP17A1, -0.001)	(HSD3B2, -0.002)	(CYP11B2, -0.002)	(HSD11B2, -0.003)	(HSD3B1, -0.003)	(CYP11B1, -0.003)
986	ST Interleukin 13 Pathway Signalling Transduction KE	7	0.741	1	1179	No Graphic Created	(JAK2, 0.003)	(TYK2, 0)	(IL4R, -0.001)	(IL13RA1, -0.003)	(JAK1, -0.003)	(IL13RA2, -0.006)	(IL13, -0.006)
989	response to organic substance (GO:0010033)	4	0.742	1	411	No Graphic Created	(DGKD, -0.001)	(PPP2R1B, -0.002)	(AQP9, -0.006)	(ABCG1, -0.006)
989	muscarinic acetylcholine receptor, adenylate cyclase inhibiting pathway (GO:0007197)	2	0.742	1	664	No Graphic Created	(CHRM2, -0.006)	(CHRM5, -0.019)
989	cacamPathway Calcium functions as a second messenger activating the calcium/calmodulin-dependent kinases, which phosphorylate targets such as CREB.	13	0.742	1	811	No Graphic Created	(CAMK1, 0.006)	(CAMK2A, 0.002)	(CREB1, 0)	(CAMK1G, 0)	(CAMK2D, -0.001)	(CAMK2G, -0.001)	(CAMKK2, -0.001)	(CAMK2B, -0.002)	(CAMK4, -0.002)	(SYT1, -0.003)	(CALM3, -0.003)	(CALM2, -0.003)	(CALM1, -0.004)
989	deathPathway Death receptors such as Fas and DR3, 4, and 5 transduce pro-apoptotic signaling by oligomerizing to activate the caspase cascade.	32	0.742	1	873	No Graphic Created	(TNFSF10, 0.004)	(CHUK, 0.002)	(GAS2, 0)	(TRADD, 0)	(CYCS, 0)	(TNFRSF10B, 0)	(TNFSF12, 0)	(CASP9, 0)	(BIRC4, 0)	(TRAF2, 0)	(DFFB, 0)	(RELA, 0)	(CASP10, 0)	(BCL2, 0)	(BIRC3, 0)	(CFLAR, 0)	(DFFA, 0)	(CASP3, 0)	(RIPK1, 0)	(CASP6, 0)	(TNFRSF25, 0)	(NFKBIA, 0)	(FADD, 0)	(LMNA, 0)	(APAF1, 0)	(NFKB1, -0.001)	(BIRC2, -0.001)	(CASP7, -0.001)	(SPTAN1, -0.001)	(CASP8, -0.001)	(BID, -0.001)	(MAP3K14, -0.001)
993	neuron differentiation (GO:0030182)	4	0.744	1	640	No Graphic Created	(LMX1B, -0.001)	(BTG4, -0.004)	(IL6, -0.004)	(RTN1, -0.007)
993	FETAL LIVER HS ENRICHED TF JP Manually Curated	78	0.744	1	1281	No Graphic Created	(HKR3, 0.004)	(MYC, 0.003)	(ILF2, 0.002)	(ELF1, 0.002)	(HMGN2, 0.002)	(HHEX, 0.001)	(ZNF238, 0)	(HLF, 0)	(PMF1, 0)	(DBP, 0)	(MEF2A, 0)	(RNF7, 0)	(HMGB1, 0)	(SRF, 0)	(ZNF282, 0)	(SMC1L1, 0)	(MLL, 0)	(EGR1, 0)	(TFE3, 0)	(IFI35, 0)	(GFI1, 0)	(UBTF, 0)	(ETS1, 0)	(SPIB, 0)	(PHC2, 0)	(RNF14, 0)	(SOX13, 0)	(SPI1, 0)	(H2AFY2, 0)	(SIRT2, 0)	(STAT5A, 0)	(TCERG1, 0)	(FOSB, 0)	(RUNX1, 0)	(BRD4, 0)	(PROX1, 0)	(NR2C2, 0)	(MED6, 0)	(RFXANK, 0)	(FOXO1A, 0)	(SP100, 0)	(MDFI, 0)	(DNMT3B, 0)
995	nucleosome assembly (GO:0006334)	13	0.745	1	194	No Graphic Created	(NAP1L1, 0.003)	(SET, 0)	(HIST1H2BH, 0)	(HIST1H2BD, 0)	(HBXAP, -0.001)	(NAP1L4, -0.001)	(H3F3B, -0.001)	(HIST2H2BE, -0.001)	(NAP1L2, -0.001)	(SMARCA5, -0.002)	(HIST1H2BN, -0.002)	(NAP1L3, -0.002)	(HIST1H2BK, -0.002)
995	L-phenylalanine catabolism (GO:0006559)	2	0.745	1	461	No Graphic Created	(GSTZ1, -0.01)	(HGD, -0.015)
995	41bbPathway TNF-type receptor 4-1BB is bound by TRAF1 to activate the MAP kinase pathway in activated T cells.	18	0.745	1	776	No Graphic Created	(CHUK, 0.007)	(IL2, 0.003)	(MAP3K5, 0.002)	(IL4, 0)	(MAP4K5, 0)	(IKBKB, 0)	(TRAF2, 0)	(NFKBIA, -0.001)	(NFKB1, -0.001)	(RELA, -0.001)	(MAP3K1, -0.001)	(MAPK8, -0.001)	(TNFSF9, -0.001)	(JUN, -0.001)	(ATF2, -0.002)	(IFNG, -0.002)	(MAPK14, -0.005)	(TNFRSF9, -0.005)
998	chromatin assembly or disassembly (GO:0006333)	3	0.747	1	742	No Graphic Created	(MTA2, -0.003)	(SUV39H2, -0.007)	(HIRIP3, -0.01)
998	ST Tumor Necrosis Factor Pathway Signalling Transduction KE	29	0.747	1	1189	No Graphic Created	(NFKBIB, 0.009)	(HRB, 0.002)	(NR2C2, 0)	(MAP3K7, 0)	(NFKBIL2, 0)	(TRAF2, 0)	(TRADD, 0)	(CFLAR, 0)	(NFKBIA, 0)	(TNF, 0)	(NFKB2, 0)	(RIPK1, 0)	(MAP3K3, 0)	(NFKB1, 0)	(FADD, 0)	(MAP2K4, 0)	(BAG4, 0)	(TNFAIP3, 0)	(BIRC3, 0)	(NFKBIL1, 0)	(NFKBIE, -0.001)	(TNFRSF1A, -0.001)	(CASP3, -0.001)	(JUN, -0.001)	(TNFRSF1B, -0.001)	(BIRC2, -0.001)	(IKBKG, -0.001)	(CASP8, -0.001)	(RALBP1, -0.003)
1000	glutamate signaling pathway (GO:0007215)	10	0.748	1	216	No Graphic Created	(GRID2, 0.003)	(GRIK3, 0)	(GRIN2B, -0.001)	(GRIA3, -0.001)	(GRIK2, -0.001)	(GRIK4, -0.002)	(GRIN2A, -0.002)	(GRIN2C, -0.003)	(GRIK1, -0.003)	(GRIA4, -0.005)
1000	copper ion transport (GO:0006825)	6	0.748	1	652	No Graphic Created	(SLC31A2, 0.006)	(SLC31A1, 0.002)	(ATP7B, -0.002)	(ATP7A, -0.003)	(ATOX1, -0.007)	(COX17, -0.008)
1002	sphingolipid metabolism (GO:0006665)	2	0.749	1	231	No Graphic Created	(TDE2, -0.007)	(SPTLC1, -0.017)
1002	Fatty Acid Synthesis BioCarta	15	0.749	1	905	No Graphic Created	(SCD, 0.004)	(ACLY, 0.003)	(PRKAA1, 0.002)	(PRKAB1, 0.002)	(ACACA, 0)	(PRKAG1, 0)	(HADHSC, 0)	(ACAA2, -0.001)	(PC, -0.001)	(PRKAB2, -0.001)	(SLC25A1, -0.001)	(PRKAG2, -0.002)	(FASN, -0.002)	(ACACB, -0.003)	(PRKAA2, -0.006)
1002	rbPathway BioCarta	13	0.749	1	1122	No Graphic Created	(ATM, 0.006)	(CDC25A, 0.006)	(CDK2, 0)	(CDK4, 0)	(CDC25C, -0.001)	(RB1, -0.001)	(MYT1, -0.001)	(CDC25B, -0.001)	(CHEK1, -0.001)	(WEE1, -0.002)	(YWHAH, -0.002)	(TP53, -0.005)	(CDC2, -0.006)
1002	ST IL 13 PATHWAY Signalling Transduction KE	7	0.749	1	1176	No Graphic Created	(JAK2, 0.001)	(TYK2, 0)	(IL4R, -0.002)	(IL13RA1, -0.003)	(IL13RA2, -0.003)	(IL13, -0.004)	(JAK1, -0.004)
1006	regulation of transcriptional preinitiation complex formation (GO:0045898)	2	0.75	1	750	No Graphic Created	(PBX1, -0.013)	(PBX3, -0.014)
1006	GPCRs Class A Rhodopsin-like GO	134	0.75	1	927	No Graphic Created	(EDNRA, 0.005)	(GPR87, 0.004)	(ADRB3, 0.002)	(ADORA1, 0.001)	(CCRL1, 0.001)	(P2RY2, 0)	(IL8RB, 0)	(AVPR2, 0)	(GPR85, 0)	(GPR44, 0)	(F2RL2, 0)	(CCR3, 0)	(MTNR1B, 0)	(CCR7, 0)	(VIPR1, 0)	(CXCR3, 0)	(HTR2B, 0)	(P2RY6, 0)	(AVPR1A, 0)	(C3AR1, 0)	(AVPR1B, 0)	(GALR1, 0)	(DRD4, 0)	(GPR17, 0)	(ADRA2C, 0)	(OXTR, 0)	(NPY5R, 0)	(GPR50, 0)	(HTR2C, 0)	(CCR8, 0)	(TSHR, 0)	(DRD3, 0)	(OPN3, 0)	(GALR3, 0)	(LHCGR, 0)	(PPYR1, 0)	(NMBR, 0)	(CCR9, 0)	(GALR2, 0)	(MAS1, 0)	(BDKRB1, 0)	(FPRL1, 0)	(ADRA1B, 0)
1008	Notch receptor processing (GO:0007220)	6	0.751	1	391	No Graphic Created	(PSENEN, 0)	(NCSTN, -0.001)	(PSEN1, -0.002)	(APH1A, -0.003)	(PSEN2, -0.005)	(ADAM10, -0.006)
1008	Complement Activation Classical Processes involved in the classical complement cascade, which promotes microbial lysis, disposal of immune complexes, and regulation of other immune processes.	14	0.751	1	846	No Graphic Created	(C1QA, 0.002)	(C7, 0.001)	(DAF, 0.001)	(C6, 0)	(C1QB, 0)	(C8B, 0)	(C3, -0.001)	(C5, -0.001)	(MASP1, -0.001)	(C9, -0.001)	(C1S, -0.001)	(C8A, -0.002)	(C2, -0.002)	(C4A, -0.003)
1008	dnafragmentPathway DNA fragmentation during apoptosis is effected by DFF, a caspase-activated DNAse, and by endonuclease G.	10	0.751	1	875	No Graphic Created	(DFFA, 0.007)	(HMGB1, 0)	(DFFB, 0)	(ENDOG, 0)	(TOP2B, -0.001)	(GZMB, -0.002)	(CASP7, -0.003)	(CASP3, -0.004)	(TOP2A, -0.004)	(HMGB2, -0.004)
1011	regulation of DNA recombination (GO:0000018)	3	0.752	1	172	No Graphic Created	(KPNA1, -0.002)	(IL7R, -0.008)	(KPNA2, -0.01)
1012	bile acid metabolism (GO:0008206)	3	0.753	1	657	No Graphic Created	(ACOX2, -0.003)	(ACOX3, -0.004)	(NR1H4, -0.016)
1012	PYR Manually Curated	8	0.753	1	1239	No Graphic Created	(PDHA1, 0.005)	(PDK4, 0)	(PDK3, -0.001)	(PDK1, -0.002)	(PDHX, -0.003)	(PPM2C, -0.003)	(PDHB, -0.004)	(PDHA2, -0.005)
1014	positive regulation of enzyme activity (GO:0043085)	6	0.754	1	466	No Graphic Created	(PSENEN, 0)	(NCSTN, 0)	(PSEN1, -0.002)	(APH1A, -0.004)	(PSEN2, -0.005)	(BTG1, -0.007)
1014	defense response to bacteria (GO:0042742)	7	0.754	1	474	No Graphic Created	(CAMP, 0)	(NOS2A, 0)	(STAB1, 0)	(LALBA, -0.001)	(PFC, -0.002)	(TLR3, -0.003)	(TLR6, -0.006)
1014	cholesterol homeostasis (GO:0042632)	2	0.754	1	590	No Graphic Created	(ABCG1, -0.005)	(APOE, -0.018)
1014	igf1mtorPathway BioCarta	20	0.754	1	942	No Graphic Created	(PIK3R1, 0.009)	(EIF2B5, 0.001)	(EIF2S2, 0)	(RPS6, 0)	(EIF4EBP1, 0)	(PPP2CA, 0)	(AKT1, 0)	(IGF1R, 0)	(FRAP1, 0)	(EIF4E, 0)	(INPPL1, 0)	(IGF1, -0.001)	(PIK3CA, -0.001)	(EIF2S3, -0.001)	(GSK3B, -0.001)	(PDK2, -0.001)	(EIF2S1, -0.002)	(PTEN, -0.002)	(RPS6KB1, -0.002)	(PDPK1, -0.003)
1018	negative regulation of cyclin dependent protein kinase activity (GO:0045736)	2	0.755	1	478	No Graphic Created	(CDK5RAP1, 0.001)	(LATS1, -0.021)
1019	cardioblast differentiation (GO:0010002)	2	0.756	1	775	No Graphic Created	(ECE2, 0.009)	(BMP10, -0.034)
1019	MAP00510 N Glycans biosynthesis GenMAPP	16	0.756	1	1016	No Graphic Created	(FUT8, 0.008)	(PPOX, 0.003)	(MAN2A1, 0.001)	(FLJ21924, 0)	(ALG5, 0)	(B4GALT1, 0)	(MGAT1, -0.001)	(MGAT3, -0.001)	(DPAGT1, -0.001)	(B4GALT5, -0.001)	(B4GALT2, -0.001)	(B4GALT3, -0.002)	(MGAT2, -0.002)	(GCS1, -0.003)	(DDOST, -0.003)	(DPM1, -0.005)
1021	positive regulation of tumor necrosis factor-alpha biosynthesis (GO:0042535)	2	0.757	1	154	No Graphic Created	(AZU1, 0.004)	(TLR1, -0.029)
1021	fibrinolysis (GO:0042730)	3	0.757	1	651	No Graphic Created	(GP1BA, -0.009)	(TMPRSS6, -0.009)	(F2, -0.012)
1023	parkinPathway BioCarta	8	0.758	1	1088	No Graphic Created	(UBE2L6, 0.002)	(PARK2, 0)	(UBE2G2, -0.001)	(SNCA, -0.001)	(SNCAIP, -0.002)	(UBE2G1, -0.002)	(UBE2L3, -0.005)	(GPR37, -0.005)
1023	soddPathway BioCarta	10	0.758	1	1157	No Graphic Created	(TRADD, 0.002)	(FADD, 0)	(RIPK1, 0)	(TNF, -0.001)	(BAG4, -0.001)	(CASP8, -0.001)	(TRAF2, -0.002)	(BIRC3, -0.003)	(TNFRSF1A, -0.003)	(TNFRSF1B, -0.004)
1025	behavior (GO:0007610)	14	0.759	1	90	No Graphic Created	(C7orf16, 0.008)	(OPRM1, 0.002)	(OPRK1, 0.001)	(MAOA, 0)	(FOSB, 0)	(CNR1, -0.001)	(DRD3, -0.001)	(AGTR2, -0.001)	(ADRA2C, -0.001)	(CNR2, -0.001)	(HD, -0.002)	(HPRT1, -0.002)	(ZIC1, -0.002)	(HTR1A, -0.004)
1025	humoral immune response (GO:0006959)	26	0.759	1	146	No Graphic Created	(MS4A2, 0.007)	(CD24, 0.001)	(GPI, 0.001)	(BRDG1, 0)	(PAX5, 0)	(TREM2, 0)	(CD28, 0)	(BCL2, 0)	(LTF, 0)	(CD83, 0)	(CCR6, 0)	(TREM1, 0)	(EBI3, 0)	(HLXB9, 0)	(IL6, 0)	(PDCD1, 0)	(RFXANK, -0.001)	(BST1, -0.001)	(BST2, -0.001)	(POU2AF1, -0.001)	(LY86, -0.001)	(POU2F2, -0.001)	(PSMB10, -0.001)	(CCL2, -0.001)	(ST6GAL1, -0.001)	(IL7, -0.002)
1025	cytokinePathway Intercellular signaling in the immune system occurs via secretion of cytokines, which promote antigen-dependent B and T cell response.	21	0.759	1	869	No Graphic Created	(LTA, 0.005)	(IL2, 0.003)	(IL12A, 0)	(IL3, 0)	(IL10, 0)	(IL8, 0)	(IL4, 0)	(TNF, 0)	(IL5, 0)	(IL1A, 0)	(IL15, -0.001)	(IL6, -0.001)	(IL16, -0.001)	(IL13, -0.001)	(IFNA1, -0.001)	(IL9, -0.001)	(IFNB1, -0.001)	(IL18, -0.001)	(IL17, -0.001)	(IL12B, -0.002)	(IFNG, -0.002)
1028	caspase activity BioCarta	7	0.76	1	816	No Graphic Created	(CASP1, 0.002)	(CASP10, -0.001)	(CASP5, -0.001)	(CASP4, -0.003)	(CASP6, -0.004)	(CASP7, -0.005)	(CASP3, -0.005)
1028	neurotransmittersPathway BLACK	6	0.76	1	1068	No Graphic Created	(TPH1, 0.006)	(TH, -0.002)	(DBH, -0.002)	(GAD1, -0.005)	(PNMT, -0.005)	(HDC, -0.006)
1030	activation of NF-kappaB transcription factor (GO:0051092)	4	0.761	1	157	No Graphic Created	(EDA2R, -0.004)	(EDA, -0.006)	(PRDX3, -0.007)	(NPM1, -0.008)
1030	protein tetramerization (GO:0051262)	3	0.761	1	306	No Graphic Created	(TRPV5, 0.002)	(TP53, -0.013)	(AASS, -0.015)
1030	lechtinPathway BioCarta	12	0.761	1	971	No Graphic Created	(C6, 0.001)	(C7, 0.001)	(C3, 0)	(MBL2, -0.001)	(MASP2, -0.001)	(C4B, -0.001)	(C8A, -0.001)	(C5, -0.001)	(MASP1, -0.002)	(C2, -0.002)	(C9, -0.002)	(C4A, -0.003)
1033	JNK cascade (GO:0007254)	17	0.762	1	271	No Graphic Created	(MAPK9, 0.002)	(CRKL, 0.001)	(MAP3K4, 0)	(MAPK10, 0)	(GPS1, 0)	(ADORA2B, 0)	(TNIK, 0)	(MAP3K12, 0)	(DUSP10, -0.001)	(MAP2K4, -0.001)	(DUSP9, -0.001)	(MAP4K2, -0.001)	(PAK1, -0.001)	(GPS2, -0.001)	(MAP4K3, -0.001)	(MAPK8, -0.002)	(MINK1, -0.002)
1034	fructose metabolism (GO:0006000)	5	0.763	1	5	No Graphic Created	(ALDOB, 0.002)	(FBP1, -0.002)	(ALDOC, -0.004)	(FBP2, -0.008)	(ALDOA, -0.009)
1034	sperm motility (GO:0030317)	7	0.763	1	301	No Graphic Created	(TNP1, 0)	(ATP1A3, -0.002)	(ATP1A2, -0.002)	(GAPDHS, -0.003)	(MCSP, -0.003)	(GAS8, -0.003)	(ATP1A1, -0.005)
1034	mRNA processing (GO:0006397)	9	0.763	1	311	No Graphic Created	(KHDRBS1, 0.003)	(CUGBP1, 0.001)	(SNRP70, -0.001)	(ELAVL4, -0.001)	(HNRPA1, -0.001)	(HNRPA0, -0.002)	(PPARGC1A, -0.003)	(HNRPR, -0.003)	(SPOP, -0.009)
1034	gpcrPathway BioCarta	34	0.763	1	926	No Graphic Created	(MAPK3, 0.003)	(GNAS, 0.003)	(GNAI1, 0.003)	(PRKAR1B, 0.002)	(PRKAR1A, 0.002)	(GNB1, 0)	(ADCY1, 0)	(PPP3CC, 0)	(PPP3CB, 0)	(CREB1, 0)	(NFATC4, 0)	(HRAS, 0)	(ELK1, 0)	(RAF1, 0)	(NFATC1, 0)	(FOS, 0)	(PRKAR2A, 0)	(PRKCB1, 0)	(NFATC3, 0)	(GNAQ, 0)	(SYT1, 0)	(PRKACB, 0)	(JUN, 0)	(PRKAR2B, 0)	(CALM3, -0.001)	(PRKACG, -0.001)	(PPP3CA, -0.001)	(CALM2, -0.001)	(PLCG1, -0.001)	(PRKCA, -0.001)	(GNGT1, -0.001)	(CALM1, -0.002)	(RPS6KA3, -0.002)	(MAP2K1, -0.002)
1038	lairPathway BioCarta	16	0.764	1	969	No Graphic Created	(C6, 0)	(ITGB1, 0)	(C7, 0)	(ITGAL, 0)	(C3, 0)	(ITGA4, 0)	(IL1A, 0)	(TNF, 0)	(ICAM1, 0)	(C5, 0)	(ITGB2, -0.001)	(SELP, -0.001)	(IL8, -0.001)	(IL6, -0.001)	(SELPLG, -0.002)	(VCAM1, -0.002)
1038	tcraPathway BioCarta	13	0.764	1	1198	No Graphic Created	(HLA-DRA, 0.004)	(CD3E, 0.002)	(HLA-DRB1, 0.001)	(TRA@, 0)	(CD3D, 0)	(CD3Z, -0.001)	(FYN, -0.001)	(CD4, -0.001)	(CD3G, -0.001)	(LCK, -0.001)	(ZAP70, -0.001)	(TRB@, -0.004)	(PTPRC, -0.007)
1040	MAP00120 Bile acid biosynthesis GenMAPP	22	0.765	1	987	No Graphic Created	(LIPA, 0.001)	(CEL, 0)	(CYP7A1, 0)	(SOAT1, 0)	(ALDH3A2, 0)	(HADHB, 0)	(ADH6, 0)	(SRD5A1, 0)	(CYP27A1, 0)	(ADH1C, 0)	(ALDH1B1, 0)	(BAAT, 0)	(ADH7, 0)	(SRD5A2, 0)	(ACAA2, -0.001)	(ALDH2, -0.001)	(AKR1D1, -0.001)	(ALDH1A1, -0.001)	(ACAA1, -0.001)	(ADH1A, -0.001)	(ADH1B, -0.001)	(ADH5, -0.002)
1041	regulation of cell redox homeostasis (GO:0030503)	2	0.767	1	234	No Graphic Created	(EGLN2, -0.012)	(TXNDC4, -0.014)
1041	organic anion transport (GO:0015711)	3	0.767	1	359	No Graphic Created	(SLCO1B1, -0.002)	(SLCO1B3, -0.011)	(SLCO1A2, -0.014)
1041	STAT protein nuclear translocation (GO:0007262)	3	0.767	1	619	No Graphic Created	(F2R, -0.007)	(STAT1, -0.01)	(F2, -0.012)
1041	botulinPathway BLACK	4	0.767	1	808	No Graphic Created	(SNAP25, 0.003)	(CHRNA1, -0.007)	(VAMP2, -0.007)	(STX1A, -0.011)
1045	hindbrain development (GO:0030902)	2	0.768	1	749	No Graphic Created	(PBX3, -0.012)	(PBX1, -0.014)
1045	regulation of actin polymerization and/or depolymerization (GO:0008064)	2	0.768	1	764	No Graphic Created	(CXCL12, -0.014)	(TMSB4Y, -0.016)
1047	G-protein signaling, coupled to cAMP nucleotide second messenger (GO:0007188)	20	0.769	1	114	No Graphic Created	(ADRB3, 0.007)	(PTGER4, 0.001)	(ADORA2A, 0)	(CRHR1, 0)	(MC4R, 0)	(GALR2, 0)	(CCR3, 0)	(CHRM2, 0)	(GHRH, 0)	(AVPR2, 0)	(ADRA1B, 0)	(GLP2R, 0)	(ADRB2, -0.001)	(ADRA1D, -0.001)	(GCGR, -0.001)	(CRHR2, -0.001)	(CALCA, -0.001)	(FPR1, -0.003)	(GRK5, -0.003)	(WASF2, -0.003)
1047	ucalpainPathway BioCarta	16	0.769	1	1222	No Graphic Created	(ACTN2, 0.005)	(TLN1, 0.001)	(RAC1, 0.001)	(CAPN1, 0.001)	(SPTAN1, 0.001)	(ITGB1, 0)	(PXN, 0)	(SRC, -0.001)	(ACTN1, -0.001)	(CAPNS1, -0.001)	(ITGA1, -0.001)	(VIL2, -0.001)	(ACTA1, -0.002)	(ACTN3, -0.002)	(ITGB3, -0.003)	(PTK2, -0.005)
1049	negative regulation of survival gene product activity (GO:0008634)	4	0.77	1	284	No Graphic Created	(HRK, -0.002)	(BAX, -0.002)	(BNIP3L, -0.007)	(BCL2L1, -0.008)
1049	anti-inflammatory response (GO:0030236)	2	0.77	1	288	No Graphic Created	(PROC, -0.004)	(AMBP, -0.024)
1049	polyamine metabolism (GO:0006595)	2	0.77	1	439	No Graphic Created	(SMS, -0.003)	(OAZ2, -0.022)
1052	feeding behavior (GO:0007631)	18	0.771	1	85	No Graphic Created	(GALR3, 0)	(MC4R, 0)	(PYY, 0)	(NPY, 0)	(CCKBR, 0)	(GALR2, 0)	(GPR24, 0)	(GCG, 0)	(NPY1R, 0)	(NPY2R, 0)	(PMCH, 0)	(FYN, 0)	(CCKAR, -0.001)	(HCRTR2, -0.001)	(HCRTR1, -0.001)	(AGRP, -0.002)	(HTR2C, -0.002)	(PPYR1, -0.003)
1052	histone phosphorylation (GO:0016572)	2	0.771	1	307	No Graphic Created	(MAP3K12, -0.004)	(RPS6KA5, -0.024)
1052	learning and/or memory (GO:0007611)	12	0.771	1	331	No Graphic Created	(GALR3, 0.002)	(GRIN2B, 0)	(AFF2, 0)	(GALR2, 0)	(CRH, 0)	(GRIN2A, -0.001)	(CRHBP, -0.001)	(ADCY8, -0.001)	(S100B, -0.002)	(IL1RAPL1, -0.002)	(ACSL4, -0.002)	(APOE, -0.002)
1052	hsp27Pathway BioCarta	15	0.771	1	938	No Graphic Created	(MAPKAPK3, 0.007)	(HSPB1, 0.001)	(BCL2, 0)	(CASP9, 0)	(TNF, 0)	(MAPKAPK2, 0)	(CYCS, -0.001)	(DAXX, -0.001)	(ACTA1, -0.001)	(IL1A, -0.001)	(HSPB2, -0.001)	(CASP3, -0.001)	(FAS, -0.002)	(APAF1, -0.003)	(FASLG, -0.004)
1056	apoptotic mitochondrial changes (GO:0008637)	4	0.772	1	305	No Graphic Created	(BAK1, 0.001)	(BAX, -0.001)	(BCL2L1, -0.009)	(BID, -0.013)
1057	MAP00590 Prostaglandin and leukotriene metabolism GenMAPP	19	0.773	1	1024	No Graphic Created	(LTA4H, 0.002)	(GGT1, 0.001)	(CYP4F3, 0.001)	(ALOX15, 0.001)	(CYP4F2, 0)	(PLA2G2A, 0)	(ALOX12, 0)	(PTGIS, 0)	(CBR1, 0)	(TBXAS1, 0)	(PTGS1, -0.001)	(PLA2G4A, -0.001)	(CBR3, -0.001)	(PLA2G1B, -0.001)	(PTGS2, -0.001)	(ALOX5, -0.001)	(PGDS, -0.001)	(PTGDS, -0.001)	(PLA2G5, -0.004)
1058	spliceosome assembly (GO:0000245)	3	0.774	1	281	No Graphic Created	(TXNL4A, -0.003)	(CRNKL1, -0.008)	(SIP1, -0.01)
1058	tcrPathway BioCarta	45	0.774	1	1200	No Graphic Created	(SHC1, 0.005)	(PIK3R1, 0.004)	(MAPK3, 0.004)	(CD3E, 0.001)	(CD3D, 0)	(RAC1, 0)	(PRKCB1, 0)	(VAV1, 0)	(PLCG1, 0)	(LAT, 0)	(PPP3CC, 0)	(LCK, 0)	(RAF1, 0)	(PPP3CB, 0)	(MAP3K1, 0)	(FOS, 0)	(RELA, 0)	(ELK1, 0)	(HRAS, 0)	(SOS1, 0)	(GRB2, 0)	(NFATC4, 0)	(TRA@, 0)	(SYT1, 0)	(NFATC3, 0)	(ZAP70, 0)	(PPP3CA, 0)	(CALM3, 0)	(NFKBIA, 0)	(RASA1, 0)	(MAP2K4, 0)	(PTPN7, 0)	(NFKB1, 0)	(CD3Z, 0)	(FYN, 0)	(NFATC1, 0)	(PIK3CA, 0)	(MAPK8, 0)	(CD3G, -0.001)	(CALM2, -0.001)	(TRB@, -0.001)	(CALM1, -0.001)	(MAP2K1, -0.001)
1058	P53 UP Kannan et al 2001	37	0.774	1	1255	No Graphic Created	(POMZP3, 0.003)	(KIAA0247, 0.001)	(FHL2, 0)	(ZNF7, 0)	(SURF1, 0)	(DGKA, 0)	(APLP1, 0)	(GADD45A, 0)	(PLK3, 0)	(MDM2, 0)	(BAK1, 0)	(MAN2B1, 0)	(BBC3, 0)	(CTDSP2, 0)	(CES2, 0)	(EXT2, 0)	(FEZ1, 0)	(BCL6, 0)	(ENG, 0)	(CDKN1A, 0)	(NHLH2, 0)	(PCNA, 0)	(ADFP, 0)	(SMTN, 0)	(BTG2, 0)	(LCAT, 0)	(ATF3, 0)	(BAX, 0)	(IGFBP6, 0)	(ABCA3, 0)	(SCGB2A2, 0)	(NINJ1, 0)	(PMAIP1, -0.001)	(NDN, -0.001)	(CSPG2, -0.001)	(DDB2, -0.001)	(SCRIB, -0.001)
1061	establishment and/or maintenance of cell polarity (GO:0007163)	10	0.775	1	183	No Graphic Created	(CAP2, 0.002)	(CRB1, 0)	(CCL4, 0)	(PARD6B, -0.001)	(CD3G, -0.001)	(PARD3, -0.001)	(SPN, -0.002)	(WNT1, -0.002)	(CAP1, -0.003)	(CDC42, -0.004)
1061	glycosphingolipid metabolism (GO:0006687)	2	0.775	1	357	No Graphic Created	(GALGT, -0.004)	(PSAP, -0.026)
1063	protein ubiquitination (GO:0016567)	9	0.777	1	108	No Graphic Created	(MYLIP, 0.001)	(CBL, 0.001)	(WWP1, 0)	(VHL, -0.002)	(MDM2, -0.002)	(UBA52, -0.002)	(ATG3, -0.003)	(CAND1, -0.004)	(SAE1, -0.005)
1063	nfatPathway BioCarta	51	0.777	1	1070	No Graphic Created	(CAMK1, 0.003)	(MAPK3, 0.003)	(PRKAR1B, 0.002)	(PRKAR1A, 0.002)	(PIK3R1, 0.002)	(NPPA, 0.001)	(MYH2, 0)	(LIF, 0)	(HAND2, 0)	(PPP3CB, 0)	(HRAS, 0)	(NFATC3, 0)	(PPP3CC, 0)	(HAND1, 0)	(NKX2-5, 0)	(F2, 0)	(RAF1, 0)	(CAMK4, 0)	(NFATC4, 0)	(CALR, 0)	(AKT1, 0)	(NFATC1, 0)	(CALM3, 0)	(ACTA1, 0)	(PIK3CA, 0)	(IGF1, 0)	(MAPK1, 0)	(SYT1, 0)	(PPP3CA, 0)	(AGT, 0)	(PRKAR2A, 0)	(PRKACB, 0)	(GSK3B, 0)	(CAMK1G, 0)	(PRKAR2B, 0)	(CALM2, 0)	(MEF2C, 0)	(FKBP1A, 0)	(CALM1, 0)	(EDN1, 0)	(ELSPBP1, 0)	(GATA4, 0)	(CREBBP, 0)
1063	ST Ga13 Pathway Signalling Transduction KE	36	0.777	1	1173	No Graphic Created	(NFKBIB, 0.006)	(ARHGEF11, 0.001)	(MAP3K5, 0)	(ROCK2, 0)	(PIK3CB, 0)	(SERPINA4, 0)	(BCL2, 0)	(RDX, 0)	(BF, 0)	(GNA13, 0)	(NFKBIL2, 0)	(AKT1, 0)	(MAP2K4, 0)	(SRF, 0)	(PDK1, 0)	(NFKB2, 0)	(PLD2, 0)	(ROCK1, 0)	(AKT3, 0)	(PHKA2, 0)	(NFKBIL1, 0)	(MAP3K1, 0)	(NFKB1, 0)	(CDC42, 0)	(AKT2, 0)	(PLD3, 0)	(MAPK8, 0)	(PI3, 0)	(NFKBIA, 0)	(TBXA2R, 0)	(PLD1, -0.001)	(NFKBIE, -0.001)	(IKBKG, -0.001)	(LPA, -0.001)	(DLG4, -0.002)	(PTK2, -0.003)
1063	tob1Pathway BioCarta	19	0.777	1	1213	No Graphic Created	(IL2, 0.003)	(TGFBR1, 0.003)	(CD3E, 0.001)	(CD28, 0)	(TGFB2, 0)	(TRA@, 0)	(CD3Z, 0)	(TGFBR2, 0)	(CD3D, 0)	(TOB2, 0)	(IL4, -0.001)	(IL2RA, -0.001)	(TGFB1, -0.001)	(TOB1, -0.001)	(TGFB3, -0.001)	(CD3G, -0.001)	(IFNG, -0.001)	(TGFBR3, -0.002)	(TRB@, -0.003)
1067	caspase activation via cytochrome c (GO:0008635)	5	0.778	1	177	No Graphic Created	(CYCS, 0.002)	(DIABLO, 0)	(CASP9, -0.003)	(TP53, -0.007)	(APAF1, -0.009)
1067	microtubule-based movement (GO:0007018)	5	0.778	1	444	No Graphic Created	(KIF13B, 0.007)	(KIF5A, -0.005)	(KIF5B, -0.006)	(KIF1B, -0.007)	(KTN1, -0.007)
1067	germ cell development (GO:0007281)	3	0.778	1	527	No Graphic Created	(DAZL, -0.002)	(BAX, -0.007)	(DEAF1, -0.013)
1067	MAP00330 Arginine and proline metabolism GenMAPP	38	0.778	1	1003	No Graphic Created	(GOT1, 0.005)	(EPRS, 0.004)	(ABP1, 0)	(CKMT2, 0)	(AGMAT, 0)	(PYCR1, 0)	(NOS2A, 0)	(ARG2, 0)	(ALDH3A2, 0)	(NOS1, 0)	(MAOA, 0)	(P4HB, 0)	(CPS1, 0)	(ASS, 0)	(VTI1B, 0)	(ALDH2, 0)	(AOC2, 0)	(AMD1, 0)	(CKB, 0)	(RARS, 0)	(P4HA1, 0)	(ALDH1A1, 0)	(MAOB, 0)	(SMS, 0)	(OAT, 0)	(CKM, 0)	(DAO, 0)	(AOC3, 0)	(GOT2, 0)	(ALDH1B1, 0)	(ODC1, 0)	(GAMT, 0)	(NOS3, 0)	(SAT, -0.001)	(OTC, -0.001)	(ASL, -0.001)	(ARG1, -0.001)	(GLUD1, -0.004)
1067	sppaPathway BioCarta	22	0.778	1	1158	No Graphic Created	(MAPK3, 0.007)	(GNAI1, 0.005)	(SYK, 0)	(RAF1, 0)	(PLA2G4A, 0)	(SRC, 0)	(F2R, 0)	(TBXAS1, 0)	(PLCB1, 0)	(MAPK1, 0)	(ITGB1, 0)	(HRAS, 0)	(ITGA1, -0.001)	(F2RL3, -0.001)	(PRKCB1, -0.001)	(F2, -0.001)	(GNB1, -0.001)	(PTGS1, -0.001)	(MAP2K1, -0.001)	(GNGT1, -0.002)	(PRKCA, -0.002)	(PTK2, -0.002)
1067	ST MONOCYTE AD PATHWAY Signalling Transduction KE	26	0.778	1	1183	No Graphic Created	(ITPR1, 0.005)	(GNAI1, 0.003)	(CAV3, 0.001)	(RYR1, 0.001)	(ASAH1, 0.001)	(RAC1, 0)	(BF, 0)	(KCNJ5, 0)	(EPHB2, 0)	(MAPK1, 0)	(KCNJ3, 0)	(ITPR2, 0)	(PTX1, 0)	(ITPR3, 0)	(CAMP, 0)	(PITX2, 0)	(AKT1, 0)	(HTATIP, 0)	(GNAQ, -0.001)	(ADRB1, -0.001)	(APC, -0.001)	(RHO, -0.001)	(PTX3, -0.001)	(KCNJ9, -0.001)	(DLG4, -0.002)	(DAG1, -0.006)
1073	protein targeting to membrane (GO:0006612)	5	0.779	1	30	No Graphic Created	(ATG4B, 0.007)	(ICMT, -0.004)	(PRKCI, -0.004)	(ATG4A, -0.005)	(SEC63, -0.013)
1073	actin filament organization (GO:0007015)	6	0.779	1	136	No Graphic Created	(RHOF, 0.006)	(SPTA1, -0.003)	(EVL, -0.004)	(RND1, -0.005)	(DBN1, -0.005)	(PLA2G1B, -0.005)
1073	DNA ligation (GO:0006266)	2	0.779	1	372	No Graphic Created	(MGMT, -0.01)	(XRCC6, -0.026)
1073	post-chaperonin tubulin folding pathway (GO:0007023)	2	0.779	1	717	No Graphic Created	(TBCA, -0.01)	(TBCC, -0.02)
1077	regulation of exocytosis (GO:0017157)	2	0.78	1	133	No Graphic Created	(SEPT5, 0.001)	(SYT1, -0.03)
1077	glucose catabolism (GO:0006007)	2	0.78	1	236	No Graphic Created	(TKTL1, -0.008)	(GPD2, -0.02)
1077	at1rPathway Binding of angiotensin II to AT1-R activates Ca2+ signaling and the JNK pathway.	34	0.78	1	798	No Graphic Created	(MAP2K2, 0.006)	(SHC1, 0.005)	(MAPK3, 0.004)	(PTK2B, 0.001)	(EGFR, 0.001)	(RAC1, 0)	(MEF2A, 0)	(AGTR1, 0)	(HRAS, 0)	(SRC, 0)	(SOS1, 0)	(PAK1, 0)	(ELK1, 0)	(GRB2, 0)	(MAPK1, 0)	(AGT, 0)	(RAF1, 0)	(MAP3K1, 0)	(PRKCB1, 0)	(CALM3, 0)	(MAP2K4, 0)	(MEF2B, 0)	(GNAQ, 0)	(ATF2, 0)	(SYT1, -0.001)	(MAPK8, -0.001)	(MEF2C, -0.001)	(JUN, -0.001)	(CALM1, -0.001)	(CALM2, -0.001)	(MAP2K1, -0.001)	(PRKCA, -0.001)	(PTK2, -0.003)	(MEF2D, -0.003)
1077	MAP00561 Glycerolipid metabolism GenMAPP	46	0.78	1	1022	No Graphic Created	(DGAT1, 0.005)	(PNLIP, 0.002)	(CPT2, 0.002)	(AKR1B1, 0.001)	(CEL, 0.001)	(AGPS, 0)	(ADH6, 0)	(PNLIPRP2, 0)	(ALPI, 0)	(ALDH3A2, 0)	(PAFAH2, 0)	(DGKA, 0)	(ALDH1B1, 0)	(GPD1, 0)	(TPI1, 0)	(ADH1A, 0)	(ADH7, 0)	(PLA2G4A, 0)	(ADH1C, 0)	(SERPINB1, 0)	(CPT1A, 0)	(ALPPL2, 0)	(ACHE, 0)	(ADH1B, 0)	(LIPC, 0)	(PLA2G2A, 0)	(ALDH2, 0)	(ALPP, 0)	(LPL, 0)	(CHAT, 0)	(GK, 0)	(ADH5, 0)	(DGKG, 0)	(PAFAH1B1, 0)	(PCYT1A, 0)	(PLA2G1B, 0)	(ALDH1A1, 0)	(DGKQ, 0)	(PNLIPRP1, -0.001)	(GPD2, -0.001)	(ALPL, -0.001)	(PISD, -0.001)	(PLA2G5, -0.001)
1081	digestion (GO:0007586)	34	0.781	1	130	No Graphic Created	(ACSL1, 0.001)	(SCTR, 0.001)	(CAPN9, 0.001)	(AMY1A, 0.001)	(MEP1B, 0)	(TFF2, 0)	(PPY, 0)	(AKR1C2, 0)	(MEP1A, 0)	(SSTR2, 0)	(PYY, 0)	(ELA3A, 0)	(CCKBR, 0)	(GALR2, 0)	(CSN1S1, 0)	(FABP2, 0)	(NMU, 0)	(PGC, 0)	(PPARGC1A, 0)	(CCKAR, 0)	(TFF3, 0)	(SSTR1, 0)	(CTSE, 0)	(MLNR, 0)	(AKR1B10, 0)	(AKR1D1, 0)	(HTR3A, -0.001)	(SLC15A1, -0.001)	(PPYR1, -0.001)	(PRSS3, -0.001)	(ATP8B1, -0.001)	(VIPR1, -0.001)	(CYP39A1, -0.001)	(GALR1, -0.001)
1082	mitotic spindle checkpoint (GO:0007094)	3	0.782	1	362	No Graphic Created	(BUB3, 0)	(BUB1, -0.011)	(TTK, -0.015)
1083	cytokinesis (GO:0000910)	7	0.783	1	200	No Graphic Created	(SEPT4, 0.004)	(AURKC, -0.002)	(SEPT2, -0.002)	(SEPT5, -0.002)	(SEPT7, -0.003)	(SEPT6, -0.005)	(DIAPH2, -0.005)
1083	ifngPathway BLACK	6	0.783	1	941	No Graphic Created	(JAK2, 0.001)	(IFNGR2, -0.001)	(IFNGR1, -0.004)	(JAK1, -0.004)	(STAT1, -0.005)	(IFNG, -0.008)
1083	nktPathway BioCarta	28	0.783	1	1074	No Graphic Created	(CCR7, 0.003)	(IL2, 0.002)	(IL12RB2, 0.001)	(CCR1, 0.001)	(CXCR4, 0.001)	(CD28, 0)	(CCR5, 0)	(IL4R, 0)	(CCR3, 0)	(IL12A, 0)	(TGFB2, 0)	(CCR2, 0)	(CCL4, 0)	(IL5, 0)	(IL4, 0)	(TGFB1, 0)	(CD4, 0)	(CCL3, 0)	(IL12B, -0.001)	(IL12RB1, -0.001)	(CCR4, -0.001)	(IFNGR1, -0.001)	(CXCR3, -0.001)	(IFNG, -0.001)	(IFNGR2, -0.001)	(CSF2, -0.001)	(TGFB3, -0.001)	(IL18R1, -0.004)
1086	MAP00600 Sphingoglycolipid metabolism GenMAPP	13	0.784	1	1025	No Graphic Created	(B3GALT4, 0.005)	(ARSE, 0.002)	(ASAH1, 0.001)	(HEXB, 0.001)	(ARSD, 0)	(NEU1, 0)	(GALGT, 0)	(ARSA, -0.001)	(UGCG, -0.001)	(GBA, -0.002)	(HEXA, -0.003)	(GLA, -0.004)	(GLB1, -0.005)
1087	regulation of cell adhesion (GO:0030155)	3	0.785	1	413	No Graphic Created	(PPP2R1B, -0.004)	(IL18, -0.009)	(IL8, -0.014)
1087	induction of apoptosis via death domain receptors (GO:0008625)	7	0.785	1	488	No Graphic Created	(FADD, 0)	(DIABLO, -0.001)	(DAXX, -0.001)	(DEDD, -0.001)	(CRADD, -0.003)	(IL18, -0.006)	(BID, -0.008)
1087	T-helper 1 type immune response (GO:0042088)	4	0.785	1	689	No Graphic Created	(IL18BP, -0.001)	(SPP1, -0.007)	(TLR6, -0.007)	(EBI3, -0.01)
1090	G2/M transition of mitotic cell cycle (GO:0000086)	6	0.787	1	8	No Graphic Created	(CDK2, 0.004)	(ANAPC5, 0.002)	(KHDRBS1, 0)	(LATS1, -0.007)	(ANAPC10, -0.008)	(BIRC5, -0.012)
1090	circulation (GO:0008015)	34	0.787	1	245	No Graphic Created	(GUCY1B3, 0.003)	(APOA1, 0.002)	(MEOX2, 0.001)	(GUCY1A3, 0.001)	(APOC2, 0)	(AVPR1A, 0)	(APOA4, 0)	(FER1L3, 0)	(ACVRL1, 0)	(GCLC, 0)	(NFE2, 0)	(ELN, 0)	(CLNS1A, 0)	(ADM, 0)	(TBC1D8, 0)	(ADORA2A, 0)	(COL3A1, 0)	(C3AR1, 0)	(SERPING1, 0)	(CXCL10, 0)	(ENG, 0)	(CXCL12, 0)	(MTHFR, 0)	(EPB41, 0)	(XCL2, 0)	(PPYR1, -0.001)	(LPL, -0.001)	(COL4A3, -0.001)	(HOXB2, -0.001)	(DSCR1, -0.001)	(HTR7, -0.001)	(HTR2B, -0.001)	(LPA, -0.001)	(CYB5R3, -0.002)
1090	fructose 6-phosphate metabolism (GO:0006002)	4	0.787	1	310	No Graphic Created	(PFKL, 0.005)	(GFPT1, -0.004)	(MPI, -0.008)	(GFPT2, -0.016)
1090	vitamin metabolism (GO:0006766)	2	0.787	1	758	No Graphic Created	(RXRA, 0.007)	(FDX1, -0.035)
1094	establishment and/or maintenance of epithelial cell polarity (GO:0045197)	3	0.788	1	33	No Graphic Created	(ERBB2IP, -0.004)	(PRKCI, -0.009)	(MARK2, -0.009)
1094	DNA methylation (GO:0006306)	6	0.788	1	533	No Graphic Created	(ATRX, 0.003)	(DNMT3B, 0)	(DNMT3A, -0.003)	(FOS, -0.003)	(DNMT1, -0.004)	(GATAD2A, -0.014)
1094	glycosphingolipid biosynthesis (GO:0006688)	6	0.788	1	633	No Graphic Created	(ST8SIA1, 0.001)	(ST8SIA5, -0.002)	(UGCG, -0.003)	(UGT8, -0.003)	(ST8SIA3, -0.006)	(LARGE, -0.006)
1097	negative regulation of transcription, DNA-dependent (GO:0045892)	19	0.789	1	86	No Graphic Created	(BCOR, 0.009)	(NDUFA13, 0.001)	(TP73L, 0.001)	(ZHX2, 0)	(HBXAP, 0)	(SMARCE1, 0)	(ZBTB7A, 0)	(SMARCC2, 0)	(ILF3, 0)	(DAXX, -0.001)	(PGEA1, -0.001)	(PCOLN3, -0.001)	(ING4, -0.001)	(ARID5B, -0.001)	(ZHX3, -0.001)	(KLF4, -0.001)	(RBPSUH, -0.001)	(ARID4A, -0.002)	(GATAD2A, -0.006)
1098	blood pressure regulation (GO:0008217)	21	0.79	1	17	No Graphic Created	(NPPA, 0.002)	(RENBP, 0.002)	(GCGR, 0)	(GNB3, 0)	(FGB, 0)	(BRS3, 0)	(REN, 0)	(AGT, 0)	(CYP11B2, 0)	(PTGS2, 0)	(CORIN, 0)	(SLC12A4, 0)	(AGTR2, -0.001)	(PTGS1, -0.001)	(UTS2, -0.001)	(FGA, -0.001)	(NPR2, -0.001)	(ACE, -0.001)	(CHGA, -0.001)	(EDN1, -0.002)	(FGG, -0.002)
1098	G2 phase of mitotic cell cycle (GO:0000085)	2	0.79	1	173	No Graphic Created	(KPNA2, -0.013)	(CHES1, -0.014)
1098	brain development (GO:0007420)	22	0.79	1	202	No Graphic Created	(UNC5C, 0.006)	(GPR56, 0.005)	(POU6F1, 0.001)	(ALK, 0)	(AFF2, 0)	(TBR1, 0)	(PHGDH, 0)	(DLX2, 0)	(CART1, 0)	(FOXG1B, 0)	(UBE3A, 0)	(NKX2-2, 0)	(EGR2, -0.001)	(ECE2, -0.001)	(SIX3, -0.001)	(HESX1, -0.001)	(NNAT, -0.001)	(SLIT1, -0.001)	(NCOA6, -0.001)	(LHX6, -0.001)	(ZIC1, -0.002)	(FOXG1A, -0.007)
1098	calcium ion transport (GO:0006816)	15	0.79	1	287	No Graphic Created	(RYR1, 0.003)	(CACNA1I, 0)	(CCL8, 0)	(NPY, 0)	(RYR3, 0)	(TRPC1, -0.001)	(CSN2, -0.001)	(TRPV5, -0.001)	(TRPC5, -0.001)	(SLC8A1, -0.001)	(CD7, -0.001)	(TRPM2, -0.002)	(TRPC4, -0.002)	(TRPC3, -0.003)	(ATP2C1, -0.007)
1098	pattern specification (GO:0007389)	4	0.79	1	327	No Graphic Created	(MID1, -0.004)	(HOXB1, -0.005)	(ZIC1, -0.005)	(MFNG, -0.011)
1098	centrosome cycle (GO:0007098)	2	0.79	1	735	No Graphic Created	(NPM1, -0.014)	(CETN3, -0.016)
1104	serotonin receptor signaling pathway (GO:0007210)	2	0.791	1	699	No Graphic Created	(HTR2C, -0.01)	(HTR2A, -0.024)
1104	melanin biosynthesis from tyrosine (GO:0006583)	2	0.791	1	745	No Graphic Created	(TYR, -0.004)	(DCT, -0.023)
1106	dcPathway Dendritic cells internalize and present antigen, after which they migrate to lymphocyte-rich tissues and induce T and B cell differentiation.	20	0.792	1	872	No Graphic Created	(CD2, 0.004)	(TLR4, 0.002)	(IL10, 0)	(ITGAX, 0)	(TLR2, 0)	(IL5, 0)	(CD7, 0)	(CD5, 0)	(IL4, 0)	(TLR7, -0.001)	(CD33, -0.001)	(IL12A, -0.001)	(IFNA1, -0.001)	(IL3, -0.001)	(ANPEP, -0.001)	(IFNB1, -0.001)	(IL13, -0.001)	(CSF2, -0.001)	(IFNG, -0.002)	(IL12B, -0.002)
1107	calcium-mediated signaling (GO:0019722)	6	0.793	1	129	No Graphic Created	(PIP5K3, 0.007)	(CAMKK2, -0.002)	(LAT, -0.003)	(BTK, -0.005)	(IL8, -0.005)	(SPHK1, -0.018)
1107	ceramidePathway Ceramide is a lipid signaling molecule that can activate proliferative or apoptotic pathways, depending on signaling context, localization, and cell type.	22	0.793	1	839	No Graphic Created	(MAPK3, 0.008)	(RELA, 0)	(BCL2, 0)	(MAP3K1, 0)	(PDCD8, 0)	(RIPK1, 0)	(BAX, 0)	(TRADD, 0)	(TRAF2, 0)	(RAF1, 0)	(MAP2K4, 0)	(MAPK1, -0.001)	(NFKB1, -0.001)	(SMPD1, -0.001)	(MAPK8, -0.001)	(CYCS, -0.001)	(FADD, -0.001)	(BAD, -0.001)	(TNFRSF1A, -0.001)	(CASP8, -0.002)	(MAP2K1, -0.003)	(NSMAF, -0.003)
1107	SIG CHEMOTAXIS SignallingAlliance	42	0.793	1	1148	No Graphic Created	(PIK3R1, 0.004)	(ITPR1, 0.003)	(PPP1R13B, 0.001)	(ACTR2, 0.001)	(PAK3, 0.001)	(ARHGEF11, 0.001)	(SAG, 0)	(PAK6, 0)	(ROCK1, 0)	(LIMK1, 0)	(AKT2, 0)	(ANGPTL2, 0)	(AKT1, 0)	(PDK1, 0)	(RACGAP1, 0)	(PAK7, 0)	(PITX2, 0)	(INPPL1, 0)	(ITPR3, 0)	(CFL1, 0)	(ARHGAP4, 0)	(ACTR3, 0)	(PAK1, 0)	(ROCK2, 0)	(AKT3, 0)	(WASL, 0)	(RPS4X, 0)	(PIK3CD, 0)	(PAK4, 0)	(PIK3CG, 0)	(PIK3CA, 0)	(RHO, 0)	(CDC42, 0)	(MYLK, 0)	(BTK, 0)	(PAK2, 0)	(ITPR2, 0)	(GDI2, -0.001)	(GDI1, -0.001)	(PTEN, -0.001)	(ARHGAP1, -0.001)	(WASF1, -0.002)
1110	DNA metabolism (GO:0006259)	9	0.794	1	174	No Graphic Created	(DTYMK, 0.001)	(ADRA1D, 0)	(TFDP2, -0.001)	(ENDOG, -0.001)	(KPNA2, -0.001)	(IGFBP4, -0.002)	(DNASE2, -0.002)	(RAN, -0.003)	(NT5E, -0.004)
1110	viral life cycle (GO:0016032)	4	0.794	1	467	No Graphic Created	(CCL1, 0.004)	(PARD6A, -0.009)	(GFI1, -0.009)	(HCFC2, -0.013)
1110	freePathway Neutrophils release superoxide to induce lysis in invading bacteria; in neighboring endothelial cells, superoxide dismutase scavenges radicals but produces pro-apoptotic peroxides.	10	0.794	1	913	No Graphic Created	(GSS, 0.001)	(TNF, 0)	(GSR, -0.001)	(GPX1, -0.001)	(IL8, -0.002)	(NFKB1, -0.002)	(XDH, -0.002)	(RELA, -0.002)	(SOD1, -0.003)	(NOX1, -0.003)
1113	tollPathway BioCarta	32	0.795	1	1214	No Graphic Created	(TRAF6, 0.002)	(LY96, 0.002)	(CHUK, 0.002)	(TLR4, 0.001)	(JUN, 0)	(MAP3K7, 0)	(MAP2K4, 0)	(TLR7, 0)	(MAP3K7IP1, 0)	(IKBKB, 0)	(ELK1, 0)	(TLR2, 0)	(RELA, 0)	(MYD88, 0)	(TOLLIP, 0)	(MAP3K14, 0)	(MAP3K7IP2, 0)	(MAP3K1, 0)	(NFKBIA, 0)	(FOS, 0)	(CD14, 0)	(NFKB1, 0)	(MAPK8, 0)	(SITPEC, 0)	(PPARA, 0)	(IRAK1, 0)	(MAP2K3, -0.001)	(MAP2K6, -0.001)	(TLR3, -0.001)	(TLR6, -0.001)	(IKBKG, -0.001)	(MAPK14, -0.002)
1114	regulation of cell differentiation (GO:0045595)	3	0.796	1	414	No Graphic Created	(PPP2R1B, -0.002)	(SNF1LK, -0.006)	(TCFL5, -0.019)
1114	dicarboxylic acid transport (GO:0006835)	2	0.796	1	673	No Graphic Created	(SLC25A10, -0.012)	(SLC1A7, -0.013)
1116	positive regulation of activated T cell proliferation (GO:0042104)	3	0.797	1	367	No Graphic Created	(ICOSLG, 0.001)	(IL18, -0.01)	(IL12B, -0.021)
1116	negative regulation of angiogenesis (GO:0016525)	7	0.797	1	601	No Graphic Created	(NPPB, -0.001)	(COL4A3, -0.001)	(STAB1, -0.001)	(SERPINF1, -0.002)	(NPR1, -0.002)	(PF4, -0.004)	(TNNI3, -0.005)
1116	mef2dPathway BioCarta	19	0.797	1	1051	No Graphic Created	(CAPN2, 0.021)	(CABIN1, 0.001)	(EP300, 0.001)	(PPP3CC, 0)	(TRA@, 0)	(PPP3CB, 0)	(NFATC1, 0)	(PRKCB1, -0.001)	(CAPNS1, -0.001)	(SYT1, -0.001)	(CALM3, -0.002)	(PPP3CA, -0.002)	(CALM2, -0.002)	(HDAC2, -0.003)	(CALM1, -0.003)	(TRB@, -0.003)	(HDAC1, -0.004)	(PRKCA, -0.004)	(MEF2D, -0.005)
1116	muscle myosin BioCarta	14	0.797	1	1065	No Graphic Created	(MYL1, 0.004)	(MYL4, 0.002)	(MYL3, 0)	(MYH11, 0)	(MYH8, 0)	(MYL9, -0.001)	(MYH6, -0.001)	(MYL5, -0.001)	(MYL6, -0.001)	(MYH1, -0.002)	(MYH4, -0.002)	(MYH7, -0.002)	(MYO1A, -0.002)	(MRCL3, -0.006)
1120	calcium ion homeostasis (GO:0006874)	22	0.799	1	49	No Graphic Created	(STC1, 0.006)	(CCL5, 0.002)	(CCL13, 0.001)	(XCL1, 0)	(CALR, 0)	(CCL23, 0)	(CXCL12, 0)	(CCL1, 0)	(CALCB, 0)	(CCL15, 0)	(CASR, 0)	(CCL19, 0)	(CCL14, 0)	(CYP27B1, -0.001)	(CCL3, -0.001)	(S100B, -0.001)	(TRPV5, -0.001)	(CCL2, -0.001)	(CCL11, -0.001)	(TRPV4, -0.002)	(ATP2C1, -0.003)	(CCL7, -0.004)
1120	protein amino acid O-linked glycosylation (GO:0006493)	12	0.799	1	387	No Graphic Created	(GALNT2, 0.002)	(OIP106, 0.001)	(GALNT6, 0.001)	(A4GNT, 0)	(POMT1, 0)	(GCNT1, -0.001)	(LDLR, -0.001)	(GALNT7, -0.001)	(OGT, -0.001)	(GYPC, -0.002)	(GCNT2, -0.002)	(GALNT1, -0.005)
1120	transmembrane receptor protein serine/threonine kinase signaling pathway (GO:0007178)	5	0.799	1	553	No Graphic Created	(BMPR2, 0.003)	(ACVR1B, -0.005)	(ACVR2B, -0.006)	(ACVR2A, -0.008)	(ACVR1, -0.009)
1123	regulation of phosphorylation (GO:0042325)	2	0.8	1	743	No Graphic Created	(PIK3R2, -0.01)	(BARD1, -0.019)
1124	CR TRANSPORT PNAS 2014	6	0.802	1	861	No Graphic Created	(NUP214, -0.001)	(ABCC4, -0.001)	(KPNB1, -0.003)	(TPR, -0.004)	(NUP98, -0.009)	(SLC14A1, -0.01)
1124	ST Ga12 Pathway Signalling Transduction KE	23	0.802	1	1172	No Graphic Created	(RASAL1, 0.005)	(MAP2K5, 0.001)	(F2RL2, 0)	(F2RL1, 0)	(MYEF2, 0)	(JUN, 0)	(F2RL3, 0)	(SRC, 0)	(BF, 0)	(VAV1, 0)	(MAPK1, 0)	(RAF1, 0)	(TEC, 0)	(BTK, -0.001)	(PLD2, -0.001)	(MAPK7, -0.001)	(EPHB2, -0.001)	(PLD3, -0.001)	(F2, -0.001)	(PLD1, -0.001)	(MAPK8, -0.001)	(PTK2, -0.002)	(DLG4, -0.003)
1126	exocytosis (GO:0006887)	10	0.803	1	137	No Graphic Created	(CCL5, 0.009)	(CCL8, 0.001)	(YWHAQ, -0.001)	(SCRN1, -0.002)	(LIN7A, -0.002)	(CCL3, -0.002)	(STX1A, -0.003)	(ARFGEF1, -0.003)	(ARFGEF2, -0.004)	(VAPA, -0.004)
1126	notchPathway BLACK	5	0.803	1	1078	No Graphic Created	(ADAM17, 0.001)	(NOTCH1, -0.001)	(PSEN1, -0.004)	(RBPSUH, -0.009)	(FURIN, -0.009)
1128	rnaPathway BioCarta	9	0.804	1	1127	No Graphic Created	(CHUK, 0.012)	(RELA, -0.001)	(NFKBIA, -0.002)	(EIF2S2, -0.002)	(NFKB1, -0.003)	(DNAJC3, -0.003)	(MAP3K14, -0.003)	(EIF2S1, -0.006)	(TP53, -0.008)
1129	protein export from nucleus (GO:0006611)	2	0.805	1	48	No Graphic Created	(CALR, -0.01)	(XPO7, -0.015)
1129	ST Interferon gamma Pathway Signalling Transduction KE	9	0.805	1	1178	No Graphic Created	(JAK2, 0.001)	(CISH, 0.001)	(PTPRU, 0)	(REG1A, -0.001)	(PLA2G2A, -0.001)	(STAT1, -0.002)	(JAK1, -0.004)	(IFNGR1, -0.004)	(IFNG, -0.005)
1131	tetrahydrobiopterin biosynthesis (GO:0006729)	2	0.806	1	514	No Graphic Created	(PTS, -0.013)	(SPR, -0.021)
1132	hydrogen ion homeostasis (GO:0030641)	3	0.807	1	302	No Graphic Created	(ATP1A2, -0.004)	(ATP1A3, -0.009)	(ATP1A1, -0.012)
1132	pentosePathway BLACK	4	0.807	1	1093	No Graphic Created	(PGD, -0.002)	(RPIA, -0.005)	(G6PD, -0.008)	(PGLS, -0.008)
1134	DNA damage checkpoint (GO:0000077)	3	0.809	1	319	No Graphic Created	(CHEK2, -0.006)	(CHES1, -0.01)	(CHEK1, -0.016)
1134	cell-matrix adhesion (GO:0007160)	19	0.809	1	324	No Graphic Created	(ITGA2, 0.008)	(MKLN1, 0.002)	(CD47, 0)	(ITGA3, 0)	(ECM2, 0)	(ILK, 0)	(THBS3, 0)	(ITGB1BP1, -0.001)	(PPFIA2, -0.001)	(SGCE, -0.001)	(ITGA7, -0.001)	(ITGA10, -0.001)	(ADAM15, -0.001)	(FBLN5, -0.001)	(COL17A1, -0.002)	(PPFIA1, -0.002)	(PKD2, -0.003)	(FXC1, -0.003)	(ANGPTL3, -0.007)
1136	ATP hydrolysis coupled proton transport (GO:0015991)	3	0.81	1	300	No Graphic Created	(ATP1A2, -0.006)	(ATP1A1, -0.012)	(ATP1A3, -0.013)
1136	male meiosis (GO:0007140)	2	0.81	1	763	No Graphic Created	(HSPA2, -0.015)	(PIM2, -0.017)
1138	hivnefPathway BioCarta	54	0.811	1	937	No Graphic Created	(ARHGDIB, 0.004)	(PRKCD, 0.003)	(PRKDC, 0.001)	(CHUK, 0.001)	(GSN, 0.001)	(DFFA, 0.001)	(ACTG1, 0)	(DFFB, 0)	(MDM2, 0)	(RB1, 0)	(RASA1, 0)	(BCL2, 0)	(PSEN2, 0)	(RELA, 0)	(BAG4, 0)	(MAP2K7, 0)	(TNF, 0)	(TRAF2, 0)	(BIRC3, 0)	(MAP3K1, 0)	(CASP9, 0)	(NFKBIA, 0)	(BIRC4, 0)	(FADD, 0)	(TRAF1, 0)	(CASP2, 0)	(DAXX, 0)	(CASP6, 0)	(PSEN1, 0)	(LMNA, 0)	(RIPK1, 0)	(CYCS, 0)	(TNFRSF1B, 0)	(CASP3, 0)	(CDC2L1, 0)	(NFKB1, 0)	(MAPK8, 0)	(TNFRSF1A, 0)	(BIRC2, 0)	(APAF1, 0)	(TRADD, 0)	(CRADD, 0)	(MAP3K5, 0)
1139	MAPK Cascade GO	21	0.812	1	1046	No Graphic Created	(MAPK3, 0.006)	(NRAS, 0.002)	(MAP3K3, 0)	(MAP2K7, 0)	(MAP2, 0)	(MAPK1, 0)	(ELK1, 0)	(MAPK10, 0)	(PLCB3, 0)	(MAP3K2, 0)	(BRAF, -0.001)	(MAP3K1, -0.001)	(RAF1, -0.001)	(MAP2K4, -0.001)	(MAP2K3, -0.001)	(JUN, -0.001)	(MAP2K6, -0.001)	(MBP, -0.002)	(RRAS, -0.002)	(MAP2K1, -0.003)	(MAPK14, -0.005)
1139	SA CASPASE CASCADE SigmaAldrich	16	0.812	1	1132	No Graphic Created	(DFFA, 0.003)	(SREBF2, 0)	(CASP10, 0)	(DFFB, 0)	(CASP9, 0)	(SREBF1, -0.001)	(PRF1, -0.001)	(BIRC3, -0.001)	(SCAP, -0.001)	(CASP7, -0.001)	(CASP3, -0.002)	(BIRC4, -0.002)	(CASP8, -0.002)	(GZMB, -0.002)	(APAF1, -0.002)	(BIRC2, -0.003)
1141	neurotransmitter secretion (GO:0007269)	7	0.813	1	123	No Graphic Created	(SYN3, 0)	(KCNMA1, -0.001)	(BAIAP3, -0.002)	(HRH3, -0.003)	(NOS1AP, -0.003)	(RAB3A, -0.003)	(SYT1, -0.008)
1141	response to oxidative stress (GO:0006979)	19	0.813	1	151	No Graphic Created	(CCL5, 0.003)	(PNKP, 0.002)	(GSS, 0.002)	(SEPP1, 0.001)	(MTL5, 0)	(SOD2, 0)	(MPO, 0)	(PDLIM1, 0)	(DUSP1, 0)	(ANGPTL7, 0)	(SGK2, 0)	(STK25, -0.001)	(SOD1, -0.001)	(FOXM1, -0.001)	(PRDX2, -0.001)	(MSRA, -0.003)	(PRDX6, -0.003)	(NUDT1, -0.003)	(ATOX1, -0.005)
1141	regulation of cytokine biosynthesis (GO:0042035)	2	0.813	1	332	No Graphic Created	(S100B, -0.003)	(IL12B, -0.025)
1141	Pentose Phosphate Pathway BLACK	6	0.813	1	1092	No Graphic Created	(TALDO1, -0.001)	(PGD, -0.004)	(RPIA, -0.005)	(G6PD, -0.005)	(PGLS, -0.005)	(TKT, -0.006)
1145	vifPathway BLACK	3	0.814	1	1225	No Graphic Created	(CXCR4, -0.003)	(CD4, -0.006)	(HCK, -0.025)
1146	regulation of mRNA processing (GO:0050684)	2	0.816	1	273	No Graphic Created	(CDC2L1, -0.006)	(CDC2L2, -0.028)
1146	negative regulation of translation (GO:0016478)	2	0.816	1	658	No Graphic Created	(ACO1, -0.015)	(IREB2, -0.021)
1148	synaptogenesis (GO:0007416)	8	0.817	1	149	No Graphic Created	(ACHE, -0.001)	(PCDHB13, -0.001)	(PCDHB3, -0.001)	(POU4F1, -0.002)	(NRCAM, -0.002)	(PCDHB11, -0.003)	(PCDHB6, -0.004)	(NLGN1, -0.005)
1148	cell differentiation (GO:0030154)	12	0.817	1	160	No Graphic Created	(TDGF1, 0.002)	(SMURF1, 0.001)	(INHA, 0.001)	(JAG2, 0.001)	(NDRG2, -0.001)	(IFRD2, -0.001)	(MAL, -0.001)	(TFIP11, -0.001)	(WNT1, -0.002)	(SKIL, -0.003)	(INHBA, -0.004)	(TP53, -0.006)
1150	nitric oxide biosynthesis (GO:0006809)	6	0.818	1	508	No Graphic Created	(NQO1, -0.001)	(DDAH2, -0.003)	(AKT1, -0.003)	(GCH1, -0.004)	(GCHFR, -0.005)	(ARG2, -0.006)
1150	gabaPathway BioCarta	11	0.818	1	919	No Graphic Created	(NSF, 0.003)	(GABRA4, 0.001)	(GPHN, 0)	(GABARAP, -0.001)	(GABRA6, -0.001)	(SRC, -0.001)	(GABRA2, -0.001)	(DNM1, -0.001)	(GABRA5, -0.002)	(GABRA1, -0.002)	(GABRA3, -0.004)
1152	protein-lipoylation (GO:0009249)	4	0.819	1	431	No Graphic Created	(NMT2, -0.003)	(ST3GAL6, -0.005)	(NMT1, -0.007)	(NNAT, -0.009)
1152	akap13Pathway A-kinase anchor protein 13 (AKAP13) localizes protein kinase A holoenzyme and is a nucleotide exchange factor for Rho/Rac.	10	0.819	1	784	No Graphic Created	(PRKAR2B, 0.001)	(PRKAG1, 0)	(EDG2, -0.001)	(AKAP13, -0.001)	(GNA12, -0.001)	(PRKAR2A, -0.001)	(PRKACB, -0.002)	(PRKACG, -0.003)	(EDG4, -0.003)	(EDG7, -0.005)
1154	response to pathogenic bacteria (GO:0009618)	12	0.82	1	418	No Graphic Created	(C7, 0.001)	(C6, 0)	(C8B, 0)	(NFKBIA, -0.001)	(C5, -0.001)	(MARCO, -0.001)	(IFNGR2, -0.001)	(NFKB1, -0.001)	(C8A, -0.002)	(IFNGR1, -0.003)	(LBP, -0.003)	(CCL2, -0.003)
1154	tercPathway BioCarta	6	0.82	1	1203	No Graphic Created	(NFYB, 0.004)	(SP1, -0.001)	(RB1, -0.003)	(SP3, -0.005)	(NFYA, -0.006)	(NFYC, -0.015)
1156	ca nf at signalling GEArray	91	0.821	1	810	No Graphic Created	(SFN, 0.005)	(CSNK2A1, 0.002)	(NFKBIB, 0.001)	(VAV3, 0.001)	(IL2, 0)	(MEF2A, 0)	(PIN1, 0)	(CD3Z, 0)	(RELA, 0)	(GRLF1, 0)	(SLA, 0)	(ITK, 0)	(MAP2K7, 0)	(CALM3, 0)	(TNF, 0)	(EP300, 0)	(TRAF2, 0)	(IFNG, 0)	(IL1B, 0)	(HRAS, 0)	(CNR1, 0)	(IL10, 0)	(CREBBP, 0)	(GATA3, 0)	(NFAT5, 0)	(GSK3A, 0)	(PAK1, 0)	(CALM2, 0)	(PPIA, 0)	(MYF5, 0)	(FKBP1B, 0)	(IL8, 0)	(CAMK4, 0)	(CD3E, 0)	(OPRD1, 0)	(FOSL1, 0)	(ICOS, 0)	(IL4, 0)	(NFATC3, 0)	(IL8RA, 0)	(BCL2, 0)	(NUP214, 0)	(IFNB1, 0)
1157	striated muscle development (GO:0007519)	7	0.822	1	286	No Graphic Created	(MYF6, 0.002)	(MYL6, -0.002)	(CSRP3, -0.002)	(MYOD1, -0.003)	(MYF5, -0.004)	(MYOG, -0.006)	(SVIL, -0.009)
1157	ST G alpha 5 Pathway Signalling Transduction KE	13	0.822	1	1168	No Graphic Created	(CREB3, 0.001)	(TERF2IP, 0)	(ASAH1, 0)	(BF, 0)	(CREB1, 0)	(MAPK1, -0.001)	(CREB5, -0.001)	(SRC, -0.001)	(CAMP, -0.001)	(BFAR, -0.001)	(BRAF, -0.001)	(RAF1, -0.002)	(SNX13, -0.006)
1157	tsp1Pathway BioCarta	7	0.822	1	1219	No Graphic Created	(CD36, 0.001)	(THBS1, 0.001)	(FOS, -0.002)	(FYN, -0.002)	(JUN, -0.005)	(CASP3, -0.006)	(MAPK14, -0.008)
1160	pregnancy (GO:0007565)	32	0.823	1	257	No Graphic Created	(DSPG3, 0.001)	(CEACAM1, 0.001)	(PSG3, 0)	(PSG6, 0)	(PSG9, 0)	(PSG4, 0)	(TAC3, 0)	(PZP, 0)	(OXTR, 0)	(ADCYAP1, 0)	(CRHBP, 0)	(ADM, 0)	(PSG7, 0)	(FSHB, 0)	(CRH, 0)	(LNPEP, 0)	(RLN2, 0)	(COL16A1, 0)	(PTHLH, 0)	(INDO, 0)	(PSG11, 0)	(CLIC5, 0)	(FLT1, 0)	(PSG1, -0.001)	(AGT, -0.001)	(BYSL, -0.001)	(FCGRT, -0.001)	(INSL4, -0.001)	(OVGP1, -0.001)	(PSG5, -0.002)	(TEAD3, -0.002)	(CSH2, -0.003)
1160	feederPathway Sugars such as mannose, galactose, and fructose are enzymatically converted to glucose via "feeder" pathways that lead to glycolysis.	9	0.823	1	908	No Graphic Created	(LCT, 0.001)	(PYGL, 0.001)	(TPI1, 0)	(KHK, -0.001)	(TREH, -0.001)	(PYGM, -0.001)	(PGM1, -0.002)	(MPI, -0.003)	(HK1, -0.01)
1162	inflammatory response (GO:0006954)	106	0.824	1	135	No Graphic Created	(APOL3, 0.002)	(ADORA1, 0.001)	(NFX1, 0)	(CCL22, 0)	(IL8RB, 0)	(CCR4, 0)	(PROCR, 0)	(CCR7, 0)	(ALOX5AP, 0)	(AIF1, 0)	(VPS45A, 0)	(PLA2G2E, 0)	(ALOX15, 0)	(SELE, 0)	(CCL24, 0)	(IL5, 0)	(CXCL6, 0)	(FPRL1, 0)	(CCL11, 0)	(CRP, 0)	(IRF7, 0)	(CIAS1, 0)	(TACR1, 0)	(NFATC4, 0)	(ALOX5, 0)	(CXCL14, 0)	(CXCL11, 0)	(ORM1, 0)	(GPR68, 0)	(ADORA3, 0)	(C3AR1, 0)	(TNFAIP6, 0)	(CCL3, 0)	(C5, 0)	(NFE2L1, 0)	(HDAC4, 0)	(KNG1, 0)	(IL9, 0)	(RIPK2, 0)	(NR3C1, 0)	(CCL23, 0)	(CXCL10, 0)	(NOS2A, 0)
1162	neuromuscular junction development (GO:0007528)	2	0.824	1	542	No Graphic Created	(NRD1, -0.009)	(CACNB2, -0.022)
1164	G-protein signaling, coupled to cyclic nucleotide second messenger (GO:0007187)	37	0.828	1	89	No Graphic Created	(MC2R, 0.001)	(HRH2, 0.001)	(MTNR1B, 0.001)	(OPRD1, 0)	(CCR1, 0)	(CNR1, 0)	(LHCGR, 0)	(OPRM1, 0)	(HTR1E, 0)	(TSHR, 0)	(HTR4, 0)	(HTR1B, 0)	(SSTR2, 0)	(NPY1R, 0)	(HTR6, 0)	(SSTR1, 0)	(SSTR4, 0)	(XCR1, 0)	(MC5R, 0)	(MC3R, 0)	(SSTR5, 0)	(HTR1D, 0)	(NPY, 0)	(VIPR1, 0)	(HRH3, 0)	(SSTR3, 0)	(CALCRL, 0)	(HTR1F, 0)	(CNR2, 0)	(PTGIR, 0)	(CCL2, 0)	(HTR7, 0)	(MC1R, -0.001)	(PTHR1, -0.001)	(EDG7, -0.001)	(MTNR1A, -0.001)	(DRD1, -0.002)
1164	JAK-STAT cascade (GO:0007259)	19	0.828	1	515	No Graphic Created	(JAK2, 0.002)	(IFNAR1, 0.002)	(CLCF1, 0.001)	(FGFR3, 0)	(NMI, 0)	(STAT4, 0)	(STAT5B, 0)	(STAT3, 0)	(PIAS1, -0.001)	(CCR2, -0.001)	(SOCS3, -0.001)	(SOCS5, -0.001)	(STAT5A, -0.001)	(SOCS1, -0.001)	(SOCS6, -0.001)	(STAT2, -0.001)	(IFNAR2, -0.002)	(CCL2, -0.002)	(SOCS2, -0.004)
1164	glycosaminoglycan biosynthesis (GO:0006024)	5	0.828	1	637	No Graphic Created	(UGDH, 0.009)	(EXT1, -0.003)	(EXT2, -0.004)	(GCNT2, -0.006)	(HAS1, -0.02)
1164	SA G1 AND S PHASES SigmaAldrich	15	0.828	1	1135	No Graphic Created	(CCND1, 0.002)	(ARF3, 0.001)	(MDM2, 0)	(CDK2, 0)	(PRB1, 0)	(CFL1, 0)	(NXT1, -0.001)	(E2F1, -0.001)	(E2F2, -0.001)	(CDKN1A, -0.001)	(CDK4, -0.001)	(ARF1, -0.002)	(CDKN2A, -0.002)	(CDKN1B, -0.004)	(TP53, -0.007)
1168	glycolysis (GO:0006096)	4	0.829	1	6	No Graphic Created	(ALDOB, 0.002)	(PGK1, -0.005)	(ALDOA, -0.007)	(HK1, -0.019)
1168	receptor mediated endocytosis (GO:0006898)	23	0.829	1	166	No Graphic Created	(SFTPD, 0.002)	(PIK4CB, 0.001)	(LRP1B, 0)	(CLTCL1, 0)	(M6PR, 0)	(LRP3, 0)	(RAMP3, 0)	(FOLR1, 0)	(STAB1, 0)	(ASGR1, 0)	(SCARF1, 0)	(SORL1, 0)	(LRP2, 0)	(MSR1, 0)	(AP1S1, 0)	(RAMP2, 0)	(AP1S2, -0.001)	(HFE, -0.001)	(DNM1, -0.001)	(IGF2R, -0.002)	(ADRB2, -0.002)	(MRC1, -0.002)	(PICALM, -0.002)
1168	alkPathway Activin receptor-like kinase 3 (ALK3) is required during gestation for cardiac muscle development.	32	0.829	1	788	No Graphic Created	(DVL1, 0.004)	(TGFBR1, 0.002)	(NPPA, 0.001)	(CHRD, 0.001)	(BMPR2, 0)	(BMPR1A, 0)	(MAP3K7, 0)	(RFC1, 0)	(BMP2, 0)	(MYL2, 0)	(TGFB2, 0)	(NPPB, 0)	(NKX2-5, 0)	(TGFB1, 0)	(CTNNB1, 0)	(BMP7, 0)	(TGFBR2, 0)	(TCF1, 0)	(FZD1, 0)	(BMP5, 0)	(GSK3B, 0)	(BMP4, 0)	(APC, 0)	(ATF2, 0)	(WNT1, 0)	(MEF2C, 0)	(GATA4, -0.001)	(BMP10, -0.001)	(ACVR1, -0.001)	(TGFB3, -0.001)	(TGFBR3, -0.002)	(AXIN1, -0.005)
1171	inflamPathway BioCarta	29	0.83	1	959	No Graphic Created	(LTA, 0.003)	(IL2, 0.002)	(IL10, 0)	(HLA-DRB1, 0)	(CD4, 0)	(TNF, 0)	(IL5, 0)	(HLA-DRA, 0)	(IL1A, 0)	(TGFB2, 0)	(TGFB1, 0)	(IL15, 0)	(IL12A, 0)	(IL4, 0)	(IFNA1, 0)	(IL8, 0)	(PDGFA, 0)	(IL6, 0)	(IL13, -0.001)	(IFNB1, -0.001)	(IL3, -0.001)	(IFNG, -0.001)	(IL11, -0.001)	(CSF2, -0.001)	(CSF3, -0.001)	(TGFB3, -0.001)	(IL12B, -0.001)	(IL7, -0.001)	(CSF1, -0.002)
1172	proton transport (GO:0015992)	12	0.831	1	380	No Graphic Created	(ATP6V0E, 0.002)	(ATP6V1F, 0.002)	(UCP3, 0)	(ATP6V0B, -0.001)	(ATP6V0C, -0.001)	(ATP6AP1, -0.002)	(ATP6V1C1, -0.002)	(NOX1, -0.002)	(UCP2, -0.002)	(TCIRG1, -0.002)	(ATP6V1E1, -0.003)	(UCP1, -0.003)
1172	GPCRs Class B Secretin-like GO	24	0.831	1	929	No Graphic Created	(SCTR, 0.001)	(CRHR1, 0)	(ELTD1, 0)	(GHRHR, 0)	(ADCYAP1R1, 0)	(GLP1R, 0)	(CRHR2, 0)	(EMR2, 0)	(CALCR, 0)	(VIPR1, 0)	(EMR1, 0)	(GLP2R, 0)	(CMKOR1, 0)	(CALCRL, 0)	(GIPR, 0)	(LPHN2, -0.001)	(LPHN3, -0.001)	(GCGR, -0.001)	(CD97, -0.001)	(PTHR2, -0.001)	(LPHN1, -0.001)	(PTHR1, -0.001)	(VIPR2, -0.001)	(GPR64, -0.003)
1172	huntingtonPathway BLACK	4	0.831	1	939	No Graphic Created	(CREB1, -0.004)	(HD, -0.006)	(CREBBP, -0.009)	(HDAC1, -0.011)
1172	ST Fas Signaling Pathway Signalling Transduction KE	62	0.831	1	1167	No Graphic Created	(NFKBIB, 0.003)	(HRB, 0.001)	(PFN1, 0.001)	(EGFR, 0)	(PFN2, 0)	(TPX2, 0)	(TUFM, 0)	(MET, 0)	(CAD, 0)	(MAP3K5, 0)	(ROCK1, 0)	(NR0B2, 0)	(MAPK10, 0)	(DEDD, 0)	(FAIM2, 0)	(SMPD1, 0)	(MAP2K7, 0)	(TRAF2, 0)	(HSPB1, 0)	(MAP3K1, 0)	(NFKBIL2, 0)	(MAPK8IP3, 0)	(BAK1, 0)	(DIABLO, 0)	(NFKBIA, 0)	(IL1A, 0)	(NFAT5, 0)	(BIRC4, 0)	(CASP10, 0)	(CDK2AP1, 0)	(FAF1, 0)	(CD7, 0)	(FADD, 0)	(IL8, 0)	(CASP8AP2, 0)	(NFKB2, 0)	(MCP, 0)	(MAPK1, 0)	(EPHB2, 0)	(MAPK8IP1, 0)	(DAXX, 0)	(VIL2, 0)	(MAPK8, 0)
1176	neurotransmitter metabolism (GO:0042133)	4	0.833	1	509	No Graphic Created	(PHOX2A, -0.004)	(GCH1, -0.008)	(GCHFR, -0.008)	(TDO2, -0.009)
1176	ST T Cell Signal Transduction Signalling Transduction KE	43	0.833	1	1188	No Graphic Created	(NFKBIB, 0.005)	(ITPKA, 0.003)	(PAK3, 0.001)	(LCP2, 0)	(RASGRP1, 0)	(PAK6, 0)	(CD28, 0)	(NFKBIA, 0)	(CD3D, 0)	(PAK7, 0)	(LCK, 0)	(NFAT5, 0)	(CBL, 0)	(NFKBIL2, 0)	(RASGRP2, 0)	(RASGRP3, 0)	(MAPK1, 0)	(GRB2, 0)	(EPHB2, 0)	(SOS1, 0)	(RAF1, 0)	(ITPKB, 0)	(NFKBIL1, 0)	(CTLA4, 0)	(VAV1, 0)	(GRAP2, 0)	(PAK1, 0)	(PAK4, 0)	(LAT, 0)	(ZAP70, 0)	(FBXW7, 0)	(NFKB2, 0)	(PAK2, 0)	(NFKBIE, 0)	(CSK, 0)	(NFKB1, 0)	(PLCG1, 0)	(NCK1, -0.001)	(ITK, -0.001)	(SOS2, -0.001)	(PTPRC, -0.002)	(DTYMK, -0.004)	(DAG1, -0.006)
1178	flumazenilPathway Flumazenil is a benzodiazepine receptor antagonist that may induce protective preconditioning in ischemic cardiomyocytes.	9	0.834	1	910	No Graphic Created	(GABRA4, 0.002)	(GABRA5, -0.001)	(PRKCE, -0.001)	(GABRA6, -0.002)	(GABRA2, -0.002)	(GPX1, -0.003)	(SOD1, -0.004)	(GABRA1, -0.004)	(GABRA3, -0.006)
1179	stemPathway BioCarta	15	0.836	1	1194	No Graphic Created	(IL2, 0.004)	(CD8A, 0)	(EPO, 0)	(IL4, 0)	(CD4, 0)	(IL5, -0.001)	(IL8, -0.001)	(IL6, -0.001)	(IL3, -0.001)	(IL11, -0.002)	(CSF2, -0.002)	(CSF3, -0.002)	(IL9, -0.002)	(IL7, -0.004)	(CSF1, -0.004)
1179	torPathway BLACK	3	0.836	1	1215	No Graphic Created	(IDH2, -0.008)	(ACO1, -0.008)	(IDH1, -0.012)
1181	ubiquitin-dependent protein catabolism (GO:0006511)	25	0.837	1	10	No Graphic Created	(NEDD8, 0.002)	(ANAPC2, 0.002)	(UBE4A, 0.001)	(ANAPC5, 0.001)	(SMURF2, 0)	(UBE2D1, 0)	(BTRC, 0)	(ARIH1, 0)	(USP33, 0)	(UBE3A, 0)	(EDD1, 0)	(UBE2E1, 0)	(PSMD14, 0)	(SIAH2, -0.001)	(CDC23, -0.001)	(FBXL4, -0.001)	(FZR1, -0.001)	(FBXO7, -0.001)	(CDC20, -0.001)	(PARK2, -0.001)	(UBE2L3, -0.001)	(UBE2C, -0.002)	(ANAPC10, -0.002)	(UBE2A, -0.002)	(CYB561D2, -0.002)
1181	regulation of muscle contraction (GO:0006937)	10	0.837	1	269	No Graphic Created	(TNNT2, 0.002)	(TNNI2, -0.001)	(PPP1R12A, -0.001)	(MYL9, -0.002)	(PPP1R12B, -0.002)	(TNNT1, -0.002)	(MYL5, -0.002)	(TNNI3, -0.004)	(TNNC2, -0.004)	(TPM1, -0.009)
1183	transcription, DNA-dependent (GO:0006351)	2	0.838	1	294	No Graphic Created	(PTGER3, -0.014)	(PPP3CB, -0.027)
1184	parturition (GO:0007567)	5	0.839	1	365	No Graphic Created	(CRH, -0.002)	(CRHR1, -0.003)	(MAFF, -0.004)	(OXT, -0.007)	(PTGFR, -0.008)
1185	male gonad development (GO:0008584)	11	0.84	1	335	No Graphic Created	(SOX15, 0.002)	(LHB, 0.001)	(NR5A1, 0)	(SRD5A2, 0)	(LHCGR, -0.001)	(CSDE1, -0.001)	(PRKACG, -0.002)	(MEA1, -0.003)	(DMRT1, -0.005)	(NCOA4, -0.005)	(ANKRD7, -0.005)
1185	stressPathway BioCarta	25	0.84	1	1195	No Graphic Created	(LTA, 0.005)	(CHUK, 0.003)	(ATF1, 0.001)	(IKBKB, 0)	(MAP3K1, 0)	(TRAF2, 0)	(RIPK1, 0)	(TNF, 0)	(CASP2, 0)	(RELA, 0)	(MAP2K4, 0)	(CRADD, -0.001)	(MAP2K3, -0.001)	(MAPK8, -0.001)	(NFKB1, -0.001)	(TRADD, -0.001)	(MAP4K2, -0.001)	(NFKBIA, -0.001)	(JUN, -0.001)	(MAP2K6, -0.001)	(TNFRSF1A, -0.001)	(TANK, -0.001)	(MAP3K14, -0.002)	(IKBKG, -0.003)	(MAPK14, -0.003)
1187	MAP00680 Methane metabolism GenMAPP	7	0.843	1	1035	No Graphic Created	(CAT, 0.007)	(SHMT2, -0.002)	(MPO, -0.004)	(SHMT1, -0.004)	(LOC56901, -0.005)	(LPO, -0.005)	(ADH5, -0.009)
1187	nthiPathway BioCarta	22	0.843	1	1079	No Graphic Created	(TGFBR1, 0.003)	(CHUK, 0.002)	(MAPK11, 0)	(IL8, 0)	(MAP3K7, 0)	(EP300, 0)	(MYD88, 0)	(DUSP1, 0)	(IKBKB, 0)	(NFKBIA, 0)	(TGFBR2, 0)	(NFKB1, 0)	(RELA, -0.001)	(TLR2, -0.001)	(TNF, -0.001)	(MAP2K6, -0.001)	(MAP2K3, -0.001)	(NR3C1, -0.001)	(IL1B, -0.002)	(MAP3K14, -0.002)	(CREBBP, -0.002)	(MAPK14, -0.004)
1187	ST GRANULE CELL SURVIVAL PATHWAY Signalling Transduction KE	27	0.843	1	1175	No Graphic Created	(ITPKA, 0.006)	(MAPK9, 0.001)	(IL8RB, 0.001)	(ASAH1, 0)	(MAP2K7, 0)	(MAPK8IP1, 0)	(MAPK8IP3, 0)	(CREB5, 0)	(FOS, 0)	(MAPK1, 0)	(MAPK10, 0)	(GNAQ, 0)	(CREB1, 0)	(CXCL2, 0)	(CAMP, -0.001)	(APC, -0.001)	(EPHB2, -0.001)	(MAP2K4, -0.001)	(CREB3, -0.001)	(CASP3, -0.001)	(ITPKB, -0.001)	(MAPK8, -0.001)	(CERK, -0.001)	(JUN, -0.001)	(PACAP, -0.002)	(MAPK8IP2, -0.002)	(DAG1, -0.009)
1190	rabPathway BioCarta	11	0.844	1	1113	No Graphic Created	(RAB4A, 0.002)	(RAB5A, 0.001)	(RAB6A, -0.001)	(RAB2, -0.001)	(RAB27A, -0.002)	(ACTA1, -0.002)	(RAB7, -0.002)	(RAB3A, -0.003)	(RAB9A, -0.003)	(RAB11A, -0.003)	(RAB1A, -0.005)
1191	DNA strand elongation (GO:0006271)	2	0.845	1	143	No Graphic Created	(RFC3, -0.015)	(RFC4, -0.017)
1191	regulation of exit from mitosis (GO:0007096)	2	0.845	1	675	No Graphic Created	(CYB561D2, -0.015)	(CDC23, -0.017)
1191	MAP00190 Oxidative phosphorylation GenMAPP	43	0.845	1	990	No Graphic Created	(COX6C, 0.001)	(ATP6V0E, 0.001)	(NDUFS1, 0)	(COX7C, 0)	(ATP6V0A4, 0)	(ATP6V1B2, 0)	(ATP6V1G1, 0)	(UQCRFS1, 0)	(COX6A1, 0)	(NFKBIL2, 0)	(COX5B, 0)	(UQCRB, 0)	(COX7A1, 0)	(ATP6V1C1, 0)	(ATP6V0C, 0)	(ATP6V0D1, 0)	(COX7A2, 0)	(ATP6V1B1, 0)	(COX7B, 0)	(NDUFA5, 0)	(ATP6V0A1, 0)	(UQCRC1, 0)	(COX5A, 0)	(ATP6V0B, 0)	(ATP4A, 0)	(NDUFV2, 0)	(ATP4B, 0)	(SDHA, 0)	(UQCRC2, 0)	(ATP7B, 0)	(ATP6AP1, 0)	(SDHB, 0)	(ATP7A, 0)	(MPP5, 0)	(ATP6V1G2, 0)	(ATP6V1F, 0)	(ATP6V1E1, -0.001)	(ATP6V1A, -0.001)	(COX4I1, -0.001)	(ATP12A, -0.001)	(ATP6V1D, -0.001)	(COX6A2, -0.001)	(ATP5E, -0.003)
1194	cytoplasmic sequestering of transcription factor (GO:0042994)	4	0.846	1	691	No Graphic Created	(MXI1, -0.003)	(MDFI, -0.003)	(NFKBIL1, -0.009)	(NFKBIE, -0.015)
1195	MAP00910 Nitrogen metabolism GenMAPP	21	0.847	1	1042	No Graphic Created	(CA2, 0.003)	(ASNS, 0.002)	(CA14, 0.001)	(CA1, 0)	(HAL, 0)	(CA9, 0)	(AMT, 0)	(CPS1, 0)	(CA12, 0)	(CA5A, 0)	(GLUL, 0)	(DDX3X, 0)	(CA4, -0.001)	(ANKRD1, -0.001)	(CA7, -0.001)	(CA6, -0.001)	(CTH, -0.001)	(CA8, -0.001)	(CA3, -0.002)	(CA5B, -0.002)	(GLUD1, -0.007)
1196	learning (GO:0007612)	2	0.848	1	322	No Graphic Created	(FYN, -0.006)	(DLG4, -0.029)
1197	translational initiation (GO:0006413)	4	0.85	1	536	No Graphic Created	(EIF2B3, -0.006)	(EIF2AK3, -0.006)	(PAIP1, -0.008)	(EIF1AX, -0.01)
1197	MAP00530 Aminosugars metabolism GenMAPP	13	0.85	1	1018	No Graphic Created	(HK2, 0.004)	(RENBP, 0.001)	(HK3, 0)	(GFPT1, 0)	(GCK, -0.001)	(HEXB, -0.001)	(CMAS, -0.001)	(PGM1, -0.002)	(PGM3, -0.002)	(NAGLU, -0.002)	(HEXA, -0.002)	(GNE, -0.002)	(HK1, -0.01)
1199	RNA catabolism (GO:0006401)	13	0.851	1	185	No Graphic Created	(RNASEH1, 0.002)	(PABPC4, 0.001)	(ELAVL1, 0)	(RNASE2, 0)	(RNH1, -0.001)	(RNASET2, -0.001)	(RNASE3, -0.002)	(HNRPD, -0.002)	(PPP1R8, -0.002)	(ANG, -0.002)	(ISG20, -0.002)	(RNASE6, -0.003)	(RNASEH2A, -0.004)
1199	substrate-bound cell migration, cell extension (GO:0006930)	3	0.851	1	422	No Graphic Created	(OPHN1, -0.003)	(THBS4, -0.015)	(CD2AP, -0.016)
1199	cell aging (GO:0007569)	3	0.851	1	712	No Graphic Created	(NPM1, -0.009)	(TP53, -0.012)	(LIMS1, -0.015)
1202	muscle development (GO:0007517)	47	0.853	1	82	No Graphic Created	(TCF12, 0.003)	(MUSK, 0.001)	(FCMD, 0.001)	(MYH3, 0.001)	(CAV3, 0)	(SGCB, 0)	(MTSS1, 0)	(MBNL1, 0)	(UTRN, 0)	(IGF1, 0)	(FGF2, 0)	(LMNA, 0)	(SIX1, 0)	(TEAD4, 0)	(SGCD, 0)	(TAZ, 0)	(COL6A3, 0)	(MTM1, 0)	(EMD, 0)	(ACHE, 0)	(ITGA7, 0)	(POU6F1, 0)	(EVC, 0)	(MAPK12, 0)	(HBEGF, 0)	(ITGB1BP2, 0)	(GATA6, 0)	(FHL3, 0)	(SMTN, 0)	(COL5A3, 0)	(SGCA, 0)	(CXCL10, 0)	(TAGLN, 0)	(MEF2B, 0)	(CAPN3, 0)	(MEF2C, 0)	(LAMA2, 0)	(SGCG, 0)	(EGR3, 0)	(MEF2A, 0)	(SGCE, 0)	(APEG1, -0.001)	(GDF8, -0.001)
1203	response to external stimulus (GO:0009605)	5	0.854	1	198	No Graphic Created	(INHA, -0.001)	(INHBA, -0.004)	(EIF2AK1, -0.005)	(INHBB, -0.005)	(RPS6KA5, -0.012)
1203	akapCentrosomePathway Anchoring protein AKAP350 keeps protein kinase A bound to the centrosome during interphase.	13	0.854	1	786	No Graphic Created	(PCNT1, 0.003)	(PRKAG1, 0)	(PRKCE, 0)	(PRKAR2A, -0.001)	(AKAP9, -0.001)	(PPP2CA, -0.001)	(MAP2, -0.001)	(PCNT2, -0.002)	(PRKAR2B, -0.002)	(PRKACG, -0.002)	(PRKACB, -0.003)	(PPP1CA, -0.004)	(CDC2, -0.006)
1205	tubbyPathway BioCarta	6	0.855	1	1220	No Graphic Created	(GNB1, -0.002)	(TUB, -0.002)	(GNAQ, -0.004)	(PLCB1, -0.005)	(HTR2C, -0.005)	(GNGT1, -0.012)
1206	hemolysis of host red blood cells (GO:0019836)	2	0.856	1	524	No Graphic Created	(PRF1, -0.017)	(C9, -0.021)
1206	cAMP metabolism (GO:0046058)	2	0.856	1	599	No Graphic Created	(PTHLH, -0.019)	(PTH, -0.024)
1206	creatine biosynthesis (GO:0006601)	2	0.856	1	756	No Graphic Created	(GATM, -0.016)	(GAMT, -0.022)
1209	synaptic transmission (GO:0007268)	136	0.858	1	16	No Graphic Created	(GRM7, 0.001)	(NOVA1, 0.001)	(GPR51, 0)	(PMP22, 0)	(CNP, 0)	(GABARAPL2, 0)	(SLC1A1, 0)	(SLC1A6, 0)	(UTS2, 0)	(GRM3, 0)	(OPRK1, 0)	(SLC6A7, 0)	(GRM5, 0)	(CBLN1, 0)	(SYN2, 0)	(CHRNA5, 0)	(SYT1, 0)	(NCAM1, 0)	(PCDHB3, 0)	(SYT5, 0)	(GAD2, 0)	(HTR3A, 0)	(MAPK1, 0)	(FXN, 0)	(HTR7, 0)	(GAD1, 0)	(KCND2, 0)	(CHRNA6, 0)	(GRM4, 0)	(DRD2, 0)	(SCN11A, 0)	(DRD1, 0)	(CHRNA4, 0)	(GABRB2, 0)	(MOG, 0)	(AKAP9, 0)	(KCNMA1, 0)	(SCN2B, 0)	(PIK4CA, 0)	(GRIK4, 0)	(ATXN3, 0)	(SCN1B, 0)	(HCRTR2, 0)
1209	tumor supressor BioCarta	22	0.858	1	1221	No Graphic Created	(TGFBR1, 0.004)	(EP300, 0)	(BRCA2, 0)	(ACTB, 0)	(BRCA1, 0)	(CDKN2D, 0)	(TGFBR2, 0)	(LCMT2, 0)	(CFL1, 0)	(NF2, -0.001)	(APC, -0.001)	(MSH2, -0.001)	(TSC2, -0.001)	(IRF1, -0.001)	(RB1, -0.001)	(VHL, -0.001)	(CREBBP, -0.001)	(WT1, -0.001)	(CDKN1C, -0.002)	(PTEN, -0.002)	(CDKN1B, -0.003)	(TP53, -0.004)
1211	regulation of neurotransmitter levels (GO:0001505)	2	0.859	1	476	No Graphic Created	(GABRA2, -0.017)	(GLUL, -0.022)
1212	mRNA cleavage (GO:0006379)	3	0.86	1	352	No Graphic Created	(CSTF2, -0.001)	(CSTF1, -0.017)	(CPSF1, -0.019)
1212	mRNA catabolism (GO:0006402)	3	0.86	1	702	No Graphic Created	(ZFP36, -0.008)	(HSPA1B, -0.013)	(AUH, -0.013)
1214	macrophage differentiation (GO:0030225)	2	0.861	1	399	No Graphic Created	(CDC42, -0.016)	(CSF1, -0.024)
1215	interferon-gamma biosynthesis (GO:0042095)	2	0.863	1	489	No Graphic Created	(IL18, -0.009)	(IL12B, -0.03)
1215	spermatid development (GO:0007286)	5	0.863	1	500	No Graphic Created	(CSNK2A2, 0.005)	(HSPA2, -0.005)	(NME5, -0.005)	(BTG1, -0.009)	(SPAG6, -0.013)
1215	protein targeting to mitochondrion (GO:0006626)	7	0.863	1	530	No Graphic Created	(TIMM23, 0.001)	(TIMM17B, 0)	(TIMM44, -0.001)	(TOMM22, -0.002)	(BZRP, -0.007)	(TOMM34, -0.008)	(TIMM17A, -0.008)
1215	plcdPathway BioCarta	5	0.863	1	1098	No Graphic Created	(ADRA1B, -0.002)	(TGM2, -0.003)	(PLCD1, -0.007)	(PRKCB1, -0.008)	(PRKCA, -0.01)
1219	positive regulation of translation (GO:0045946)	2	0.864	1	275	No Graphic Created	(PABPC1, -0.018)	(PAIP1, -0.024)
1219	transmembrane receptor protein tyrosine kinase activation (dimerization) (GO:0007171)	2	0.864	1	279	No Graphic Created	(ADRB2, -0.019)	(PRLR, -0.023)
1221	CR CANCER TESTIS PNAS 2003	11	0.865	1	851	No Graphic Created	(BAGE, 0)	(SSX1, -0.001)	(CTAG2, -0.001)	(MAGEA12, -0.001)	(MAGEA3, -0.002)	(MAGEA9, -0.003)	(MAGEA10, -0.003)	(TESK1, -0.003)	(SSX2, -0.003)	(GAGE1, -0.003)	(MAGEA8, -0.003)
1221	erbb4Pathway ErbB4 (aka HER4) is a receptor tyrosine kinase that binds neuregulins as well as members of the EGF family, which also target EGF receptors.	6	0.865	1	895	No Graphic Created	(ADAM17, 0.001)	(PSEN1, -0.003)	(ERBB4, -0.004)	(PRKCB1, -0.006)	(NRG2, -0.007)	(PRKCA, -0.009)
1221	hdacPathway BioCarta	29	0.865	1	935	No Graphic Created	(PIK3R1, 0.005)	(CAMK1, 0.004)	(PPP3CC, 0)	(CAMK1G, 0)	(INSR, 0)	(PPP3CB, 0)	(MAP2K6, 0)	(IGF1, 0)	(CABIN1, 0)	(AKT1, 0)	(YWHAH, 0)	(MEF2A, 0)	(MYOD1, 0)	(INS, 0)	(NFATC1, 0)	(MAPK7, 0)	(PIK3CA, -0.001)	(HDAC5, -0.001)	(AVP, -0.001)	(MEF2C, -0.001)	(CALM3, -0.001)	(IGF1R, -0.001)	(SYT1, -0.001)	(PPP3CA, -0.001)	(MEF2B, -0.001)	(CALM2, -0.001)	(CALM1, -0.002)	(MAPK14, -0.003)	(MEF2D, -0.003)
1221	ROS Manually Curated	7	0.865	1	1240	No Graphic Created	(ZNF11B, 0.001)	(GPX4, -0.001)	(SOD2, -0.001)	(GPX1, -0.003)	(PRDX3, -0.003)	(KIAA0963, -0.006)	(PRDX6, -0.008)
1225	ethanol oxidation (GO:0006069)	4	0.866	1	596	No Graphic Created	(ADH6, 0)	(ADH7, -0.006)	(ADH1B, -0.007)	(ADH5, -0.019)
1226	mitotic chromosome condensation (GO:0007076)	4	0.867	1	75	No Graphic Created	(PCOLN3, 0.004)	(SMC4L1, -0.01)	(SMC2L1, -0.01)	(BRRN1, -0.021)
1227	tidPathway BioCarta	18	0.868	1	1209	No Graphic Created	(JAK2, 0.001)	(DNAJA3, 0.001)	(IFNGR2, 0)	(HSPA1A, 0)	(TNF, 0)	(USH1C, 0)	(IKBKB, 0)	(NFKBIA, -0.001)	(RELA, -0.001)	(IFNG, -0.001)	(NFKB1, -0.001)	(LIN7A, -0.001)	(IFNGR1, -0.001)	(TNFRSF1A, -0.001)	(RB1, -0.001)	(TNFRSF1B, -0.002)	(WT1, -0.002)	(TP53, -0.005)
1228	negative regulation of I-kappaB kinase/NF-kappaB cascade (GO:0043124)	3	0.872	1	615	No Graphic Created	(RHOH, -0.008)	(ZA20D1, -0.009)	(TNFAIP3, -0.016)
1229	regulation of neuron differentiation (GO:0045664)	2	0.873	1	747	No Graphic Created	(YWHAH, -0.013)	(NLGN1, -0.024)
1230	il1rPathway BioCarta	32	0.874	1	949	No Graphic Created	(CHUK, 0.003)	(TRAF6, 0.002)	(IL1RN, 0.001)	(MAP3K7, 0)	(IKBKB, 0)	(TGFB2, 0)	(IL1R1, 0)	(RELA, 0)	(MAP3K7IP1, 0)	(IL1A, 0)	(TNF, 0)	(MYD88, 0)	(IL6, 0)	(MAPK8, 0)	(IRAK1, 0)	(NFKB1, 0)	(TGFB1, 0)	(MAP3K1, 0)	(TOLLIP, 0)	(IL1RAP, 0)	(SITPEC, 0)	(IL1B, 0)	(IFNB1, 0)	(JUN, -0.001)	(IFNA1, -0.001)	(NFKBIA, -0.001)	(MAP2K6, -0.001)	(IRAK3, -0.001)	(MAP2K3, -0.001)	(TGFB3, -0.001)	(MAP3K14, -0.001)	(MAPK14, -0.003)
1231	mRNA polyadenylylation (GO:0006378)	5	0.876	1	44	No Graphic Created	(CSTF2, 0)	(GRSF1, -0.003)	(PABPC1, -0.006)	(CPSF1, -0.012)	(CSTF1, -0.013)
1232	erythPathway Erythropoietin selectively stimulates erythrocyte differentiation from CFU-GEMM cells in bone marrow.	15	0.877	1	898	No Graphic Created	(EPO, 0)	(IL11, 0)	(TGFB2, -0.001)	(IL1A, -0.001)	(IGF1, -0.001)	(IL6, -0.001)	(IL3, -0.001)	(KITLG, -0.001)	(TGFB1, -0.001)	(FLT3, -0.001)	(CCL3, -0.001)	(TGFB3, -0.002)	(CSF3, -0.002)	(CSF2, -0.002)	(IL9, -0.002)
1232	pkcPathway BioCarta	7	0.877	1	1097	No Graphic Created	(NFKBIA, -0.002)	(GNAQ, -0.002)	(RELA, -0.002)	(PLCB1, -0.003)	(NFKB1, -0.003)	(PRKCB1, -0.006)	(PRKCA, -0.009)
1234	muscle contraction (GO:0006936)	67	0.879	1	1	No Graphic Created	(SNTA1, 0.002)	(GENX-3414, 0.001)	(TACR2, 0)	(CACNA1H, 0)	(VIP, 0)	(SCN7A, 0)	(DES, 0)	(RYR1, 0)	(KCNQ1, 0)	(FLII, 0)	(CACNB1, 0)	(SGCA, 0)	(UTS2, 0)	(FXYD1, 0)	(SSPN, 0)	(CHRNA1, 0)	(SLC6A8, 0)	(HCN2, 0)	(DMPK, 0)	(P2RXL1, 0)	(PABPN1, 0)	(KCNMA1, 0)	(GALR2, 0)	(UTRN, 0)	(ROCK2, 0)	(CHRNE, 0)	(DMD, 0)	(CRYAB, 0)	(NOS1, 0)	(FER1L3, 0)	(SCN4A, 0)	(GJA1, 0)	(GJA5, 0)	(EMD, 0)	(CLCN1, 0)	(OXTR, 0)	(TAZ, 0)	(CACNA1S, 0)	(LTB4R, 0)	(PLN, 0)	(TBXA2R, 0)	(CACNG1, 0)	(DYSF, 0)
1234	positive regulation of lipid metabolism (GO:0045834)	2	0.879	1	240	No Graphic Created	(ANGPTL4, -0.018)	(ANGPTL3, -0.024)
1236	mRNA stabilization (GO:0048255)	2	0.88	1	276	No Graphic Created	(PABPC1, -0.015)	(PAIP1, -0.023)
1237	viral genome replication (GO:0019079)	8	0.884	1	438	No Graphic Created	(OPRK1, 0)	(CCL4, -0.003)	(CTBP1, -0.003)	(CXCR6, -0.004)	(HBXIP, -0.004)	(DEK, -0.004)	(CTBP2, -0.005)	(CCL2, -0.005)
1238	protein repair (GO:0030091)	2	0.886	1	604	No Graphic Created	(MSRB2, -0.014)	(SEPX1, -0.035)
1239	G-protein coupled receptor protein signaling pathway (GO:0007186)	137	0.887	1	18	No Graphic Created	(GNAI2, 0.003)	(AKAP12, 0.001)	(CCRL1, 0.001)	(GPR51, 0.001)	(MS4A2, 0.001)	(GPR109B, 0)	(GPR43, 0)	(GPRC5C, 0)	(LANCL1, 0)	(SCTR, 0)	(NPY5R, 0)	(CCL17, 0)	(FSHR, 0)	(TBXA2R, 0)	(FPRL1, 0)	(AVPR1A, 0)	(PYY, 0)	(PTGER3, 0)	(CXCL1, 0)	(EDG1, 0)	(EDG6, 0)	(CCR10, 0)	(PTGER1, 0)	(ADRA1A, 0)	(OR1D4, 0)	(GPR68, 0)	(BLR1, 0)	(GPR21, 0)	(GNAZ, 0)	(C3AR1, 0)	(CCL3, 0)	(C5, 0)	(ARHGEF11, 0)	(F2RL1, 0)	(GPR35, 0)	(RHO, 0)	(HTR5A, 0)	(GPR30, 0)	(GRM1, 0)	(CCL23, 0)	(EDG5, 0)	(CALM3, 0)	(GHSR, 0)
1239	regulation of cell proliferation (GO:0042127)	8	0.887	1	368	No Graphic Created	(JAG2, 0.001)	(RBM9, 0.001)	(BRCA1, -0.003)	(GNL3, -0.003)	(CHRNA10, -0.003)	(SCAND1, -0.005)	(BMP10, -0.008)	(TCFL5, -0.009)
1239	chemicalPathway DNA damage promotes Bid cleavage, which stimulates mitochondrial cytochrome c release and consequent caspase activation, resulting in apoptosis.	21	0.887	1	841	No Graphic Created	(ATM, 0.002)	(CASP9, 0)	(CASP6, 0)	(STAT1, 0)	(BAX, 0)	(BCL2, 0)	(CYCS, 0)	(TLN1, 0)	(AKT1, 0)	(PRKCB1, 0)	(BAD, -0.001)	(PXN, -0.001)	(BCL2L1, -0.001)	(CASP7, -0.001)	(CASP3, -0.001)	(APAF1, -0.001)	(EIF2S1, -0.001)	(BID, -0.002)	(PRKCA, -0.002)	(PTK2, -0.003)	(TP53, -0.005)
1239	HEMO TF LIST JP Manually Curated	85	0.887	1	1273	No Graphic Created	(MYC, 0.003)	(ELF1, 0.001)	(KLF13, 0.001)	(KLF1, 0.001)	(MEIS1, 0)	(PAX6, 0)	(PAX8, 0)	(HOXC6, 0)	(MAFB, 0)	(ZNF42, 0)	(JUN, 0)	(TFAP2A, 0)	(ZNFN1A1, 0)	(POU2F1, 0)	(GATA3, 0)	(HLX1, 0)	(USF2, 0)	(ETV6, 0)	(E2F2, 0)	(LHX2, 0)	(FLI1, 0)	(PBX1, 0)	(MLL, 0)	(EGR1, 0)	(GFI1, 0)	(HOXA5, 0)	(ETS1, 0)	(EP300, 0)	(TCF3, 0)	(MYB, 0)	(NFIC, 0)	(GBX2, 0)	(HIF1A, 0)	(EPAS1, 0)	(TAL1, 0)	(GATA1, 0)	(SPI1, 0)	(HOXB3, 0)	(POU1F1, 0)	(STAT5A, 0)	(IRF1, 0)	(GATA2, 0)	(RUNX1, 0)
1243	sarsPathway BioCarta	10	0.889	1	1143	No Graphic Created	(FBL, 0.004)	(EIF4E, -0.001)	(NCL, -0.001)	(LDHC, -0.002)	(CKM, -0.003)	(LDHA, -0.003)	(ANPEP, -0.004)	(LDHB, -0.005)	(GPT, -0.005)	(MAPK14, -0.007)
1244	cation transport (GO:0006812)	6	0.89	1	379	No Graphic Created	(TRPC6, -0.002)	(HCN2, -0.002)	(CHRNB1, -0.003)	(HCN4, -0.004)	(PKD2L1, -0.007)	(PKD2, -0.012)
1244	positive regulation of interferon-gamma biosynthesis (GO:0045078)	3	0.89	1	629	No Graphic Created	(TNFRSF7, -0.007)	(EBI3, -0.016)	(IL12B, -0.022)
1244	pgc1aPathway BioCarta	23	0.89	1	1095	No Graphic Created	(CAMK1, 0.003)	(PPP3CC, 0)	(CAMK2G, 0)	(CAMK2A, 0)	(PPP3CB, 0)	(SLC2A4, 0)	(CAMK1G, 0)	(CAMK2D, 0)	(YWHAH, 0)	(PPARA, 0)	(ESRRA, -0.001)	(CAMK2B, -0.001)	(HDAC5, -0.001)	(CAMK4, -0.001)	(MEF2C, -0.001)	(MEF2B, -0.001)	(MEF2A, -0.001)	(CALM3, -0.001)	(PPP3CA, -0.002)	(CALM2, -0.002)	(SYT1, -0.002)	(CALM1, -0.002)	(MEF2D, -0.005)
1247	MAP00195 Photosynthesis GenMAPP	19	0.893	1	992	No Graphic Created	(ATP6V0E, 0.001)	(ATP6V1F, 0)	(ATP6V0A4, 0)	(ATP6V1C1, 0)	(ATP6V0C, 0)	(ATP6V1B1, 0)	(ATP6V1G1, 0)	(FDXR, 0)	(ATP6V0D1, 0)	(MPP5, 0)	(ATP6V0A1, 0)	(ATP6V0B, -0.001)	(ATP6AP1, -0.001)	(ATP6V1B2, -0.001)	(ATP6V1E1, -0.001)	(ATP6V1G2, -0.001)	(ATP6V1D, -0.002)	(ATP6V1A, -0.002)	(ATP5E, -0.008)
1247	GNF FEMALE GENES na	84	0.893	1	1271	No Graphic Created	(LRP1, 0.004)	(RPS24, 0.001)	(RPL24, 0.001)	(TPM4, 0)	(XIST, 0)	(ITPR1, 0)	(RPL6, 0)	(EFEMP1, 0)	(NAP1L1, 0)	(GAS1, 0)	(IGFBP3, 0)	(HRB2, 0)	(WSB1, 0)	(RPS27A, 0)	(RPS3, 0)	(PTGIS, 0)	(RPL36AL, 0)	(TMOD1, 0)	(TCTE1L, 0)	(SRY, 0)	(NNMT, 0)	(SFRP4, 0)	(FTL, 0)	(RPL9, 0)	(RPL15, 0)	(GYPC, 0)	(RPS6, 0)	(CREB3L2, 0)	(IGFBP5, 0)	(MITF, 0)	(PRG1, 0)	(SLC24A3, 0)	(CCL21, 0)	(CYR61, 0)	(RPL5, 0)	(HNRPA1, 0)	(AEBP1, 0)	(IGFBP4, 0)	(SH3BP5, 0)	(IFITM2, 0)	(TGM2, 0)	(ISLR, 0)	(RPL17, 0)
1249	central nervous system development (GO:0007417)	60	0.898	1	221	No Graphic Created	(POU6F2, 0.002)	(SNTG2, 0.001)	(C7orf16, 0.001)	(PAX6, 0.001)	(DRP2, 0)	(SNCA, 0)	(ADAM22, 0)	(ARNT2, 0)	(SH3GL3, 0)	(JARID2, 0)	(S100B, 0)	(POU3F3, 0)	(MOG, 0)	(BTD, 0)	(NPAS1, 0)	(ADARB1, 0)	(DCX, 0)	(SLIT3, 0)	(ALDH3A2, 0)	(PSPN, 0)	(CNTN6, 0)	(GSTP1, 0)	(ATOH1, 0)	(NCKAP1, 0)	(LHX5, 0)	(WNT1, 0)	(RNF103, 0)	(IL1RAPL2, 0)	(DSCR1, 0)	(NHLH2, 0)	(UGT8, 0)	(NEUROG3, 0)	(PCP4, 0)	(ADAM23, 0)	(PTS, 0)	(SH3GL2, 0)	(NHLH1, 0)	(ADORA2A, 0)	(HPCAL4, 0)	(DCAMKL1, 0)	(PTPRZ1, 0)	(NPTX1, 0)	(MBP, 0)
1250	induction of positive chemotaxis (GO:0050930)	2	0.899	1	733	No Graphic Created	(SPP1, -0.017)	(IL8, -0.027)
1251	dopamine receptor signaling pathway (GO:0007212)	3	0.9	1	346	No Graphic Created	(DRD3, -0.011)	(DRD4, -0.014)	(DRD1IP, -0.016)
1251	neuromuscular synaptic transmission (GO:0007274)	2	0.9	1	451	No Graphic Created	(KIF1B, -0.018)	(DTNA, -0.029)
1251	ccr5Pathway CCR5 is a G-protein coupled receptor expressed in macrophages that recognizes chemokine ligands and is targeted by the HIV envelope protein GP120.	18	0.9	1	820	No Graphic Created	(PTK2B, 0.001)	(CCR5, 0)	(CCL4, 0)	(CXCR4, 0)	(PLCG1, 0)	(GNAQ, -0.001)	(FOS, -0.001)	(CXCL12, -0.001)	(MAPK8, -0.001)	(PRKCB1, -0.001)	(CALM3, -0.001)	(CALM1, -0.001)	(JUN, -0.001)	(CCL2, -0.001)	(SYT1, -0.002)	(CALM2, -0.004)	(PRKCA, -0.004)	(MAPK14, -0.006)
1254	skeletal development (GO:0001501)	70	0.901	1	83	No Graphic Created	(MEPE, 0.001)	(DLL3, 0.001)	(INHA, 0.001)	(COL1A1, 0)	(FGFR1, 0)	(DLX5, 0)	(CHRD, 0)	(GDF11, 0)	(DLX6, 0)	(TEAD4, 0)	(ALX4, 0)	(CALCA, 0)	(GDF10, 0)	(SHOX, 0)	(LECT2, 0)	(EBP, 0)	(ARSE, 0)	(IGF1, 0)	(PITX1, 0)	(FGFR3, 0)	(MSX1, 0)	(PTH, 0)	(PRELP, 0)	(SHOX2, 0)	(NPR3, 0)	(BAPX1, 0)	(PAX1, 0)	(TCOF1, 0)	(COMP, 0)	(TRAPPC2, 0)	(EN1, 0)	(GHRHR, 0)	(IGFBP4, 0)	(MATN3, 0)	(EXTL1, 0)	(CLEC3B, 0)	(TBX3, 0)	(GHR, 0)	(SOX9, 0)	(COL2A1, 0)	(MSX2, 0)	(BMPR2, 0)	(KLF10, 0)
1255	regulation of apoptosis (GO:0042981)	6	0.902	1	178	No Graphic Created	(CD3G, 0)	(PRDX2, -0.003)	(BRCA1, -0.005)	(PEA15, -0.006)	(BTG1, -0.007)	(APAF1, -0.008)
1255	anterograde axon cargo transport (GO:0008089)	4	0.902	1	497	No Graphic Created	(KIF3B, -0.005)	(KIF1B, -0.01)	(KIF4A, -0.012)	(KIF1A, -0.017)
1255	oligosaccharide metabolism (GO:0009311)	4	0.902	1	692	No Graphic Created	(ST6GAL1, -0.004)	(MAN1B1, -0.005)	(ST8SIA3, -0.009)	(ST8SIA4, -0.016)
1258	SA MMP CYTOKINE CONNECTION SigmaAldrich	14	0.903	1	1137	No Graphic Created	(SELL, 0.001)	(CD44, 0)	(TNF, 0)	(IL6R, 0)	(TGFB2, -0.001)	(TNFRSF8, -0.001)	(TGFB1, -0.002)	(IL1B, -0.002)	(SPN, -0.002)	(ACE, -0.003)	(TNFRSF1B, -0.003)	(TNFRSF1A, -0.003)	(TNFSF8, -0.003)	(CSF1, -0.004)
1259	protein biosynthesis (GO:0006412)	46	0.904	1	193	No Graphic Created	(RPLP2, 0.002)	(RRBP1, 0.001)	(RPLP1, 0.001)	(RPL3L, 0)	(PABPC4, 0)	(RPL4, 0)	(RPL35, 0)	(RPL5, 0)	(ASMT, 0)	(RPL6, 0)	(RPLP0, 0)	(MRPL3, 0)	(RPL28, 0)	(RPL3, 0)	(RPL19, 0)	(RPS27, 0)	(MRPL12, 0)	(RPS19, 0)	(RPL13, 0)	(RPS3, 0)	(MRPL19, 0)	(RPL18, 0)	(RPL21, 0)	(RPL9, 0)	(RPL27A, 0)	(PET112L, 0)	(RPL34, 0)	(RPS5, 0)	(RPS17, 0)	(RPL7, 0)	(RPL18A, 0)	(RPS6KB2, 0)	(RPS2, 0)	(RPL29, 0)	(RPS9, 0)	(RPS4Y1, 0)	(ABCF1, 0)	(WARS, 0)	(RPL14, -0.001)	(COPS5, -0.001)	(RPS12, -0.001)	(SARS, -0.001)	(RPL22, -0.002)
1260	substrate-bound cell migration (GO:0006929)	2	0.905	1	622	No Graphic Created	(VEGFC, -0.011)	(HAS1, -0.034)
1260	MAP00220 Urea cycle and metabolism of amino groups GenMAPP	17	0.905	1	993	No Graphic Created	(CKMT2, 0.001)	(ARG1, 0)	(PYCR1, 0)	(VTI1B, -0.001)	(OAT, -0.001)	(CPS1, -0.001)	(ASS, -0.001)	(ACY1, -0.001)	(SMS, -0.001)	(CKM, -0.001)	(OTC, -0.001)	(GAMT, -0.001)	(CKB, -0.002)	(ARG2, -0.002)	(ASL, -0.002)	(ODC1, -0.003)	(GLUD1, -0.007)
1262	MAP03070 Type III secretion system GenMAPP	18	0.91	1	1045	No Graphic Created	(ATP6V0E, 0)	(ATP6V1B1, 0)	(ATP6V1C1, 0)	(ATP6V1F, 0)	(ATP6V1G2, 0)	(ATP6V1G1, 0)	(MPP5, 0)	(ATP6V0C, 0)	(ATP6V0D1, 0)	(ATP6V0A1, -0.001)	(ATP6V0A4, -0.001)	(ATP6V0B, -0.001)	(ATP6AP1, -0.001)	(ATP6V1B2, -0.001)	(ATP6V1D, -0.002)	(ATP6V1E1, -0.003)	(ATP6V1A, -0.003)	(ATP5E, -0.006)
1263	anti-apoptosis (GO:0006916)	63	0.914	1	61	No Graphic Created	(CD40LG, 0.001)	(TNFRSF6B, 0.001)	(BECN1, 0.001)	(BCL2L10, 0.001)	(TNFSF18, 0)	(GDNF, 0)	(SON, 0)	(API5, 0)	(ALOX12, 0)	(RNF7, 0)	(RELA, 0)	(BCL2, 0)	(CIAPIN1, 0)	(BCL2L1, 0)	(BAG1, 0)	(IL1A, 0)	(NFKB1, 0)	(NOL3, 0)	(TXNDC, 0)	(FAS, 0)	(BNIP1, 0)	(BIRC4, 0)	(HDAC3, 0)	(TGFB1, 0)	(TNF, 0)	(BRAF, 0)	(PAX7, 0)	(BIRC3, 0)	(AKT1, 0)	(NME5, 0)	(TIAF1, 0)	(CFLAR, 0)	(TNFRSF10D, 0)	(BAG4, 0)	(BIRC5, 0)	(SPP1, 0)	(SEMA4D, 0)	(MPO, 0)	(NOTCH2, 0)	(NRG2, 0)	(PSEN1, 0)	(MCL1, 0)	(BNIP3, 0)
1263	MAP00193 ATP synthesis GenMAPP	18	0.914	1	991	No Graphic Created	(ATP6V0E, 0)	(ATP6V1B1, 0)	(MPP5, 0)	(ATP6V1C1, 0)	(ATP6V1F, 0)	(ATP6V0C, 0)	(ATP6V0A1, 0)	(ATP6V0D1, 0)	(ATP6V0B, -0.001)	(ATP6V0A4, -0.001)	(ATP6V1G1, -0.001)	(ATP6AP1, -0.001)	(ATP6V1B2, -0.001)	(ATP6V1G2, -0.001)	(ATP6V1D, -0.001)	(ATP6V1E1, -0.002)	(ATP6V1A, -0.003)	(ATP5E, -0.006)
1265	Il12Pathway BioCarta	23	0.917	1	946	No Graphic Created	(CD3E, 0.001)	(IL12RB2, 0)	(CCR5, 0)	(TRA@, 0)	(JAK2, 0)	(ETV5, 0)	(CD3Z, 0)	(CD3D, 0)	(STAT4, 0)	(IL12A, 0)	(TYK2, 0)	(MAPK8, -0.001)	(IL18, -0.001)	(IL12B, -0.001)	(CD3G, -0.001)	(MAP2K6, -0.001)	(IL12RB1, -0.001)	(CXCR3, -0.001)	(JUN, -0.002)	(TRB@, -0.002)	(IFNG, -0.002)	(MAPK14, -0.003)	(IL18R1, -0.003)
1266	etsPathway The Ets transcription factors are activated by Ras and promote macrophage differentiation.	16	0.918	1	900	No Graphic Created	(CSF1R, 0.002)	(SIN3B, 0)	(ETS1, 0)	(E2F1, 0)	(FOS, -0.001)	(HRAS, -0.001)	(RBL1, -0.001)	(RBL2, -0.001)	(NCOR2, -0.001)	(JUN, -0.001)	(HDAC5, -0.002)	(ETV3, -0.003)	(E2F4, -0.003)	(CSF1, -0.003)	(HDAC2, -0.005)	(ETS2, -0.008)
1267	SMAD protein heteromerization (GO:0007183)	2	0.921	1	662	No Graphic Created	(SMAD4, -0.021)	(ZFYVE9, -0.029)
1267	myosinPathway BioCarta	14	0.921	1	1066	No Graphic Created	(GNA13, 0)	(MYL2, 0)	(GNAQ, -0.001)	(PLCB1, -0.001)	(ROCK1, -0.001)	(ARHGEF1, -0.001)	(PPP1R12B, -0.001)	(GNB1, -0.002)	(MYLK, -0.002)	(GNA12, -0.002)	(PRKCB1, -0.003)	(PRKCA, -0.004)	(GNGT1, -0.004)	(ARHGAP5, -0.005)
1269	spermatogenesis (GO:0007283)	64	0.925	1	50	No Graphic Created	(CRISP3, 0.001)	(BCL2L10, 0.001)	(CDV1, 0)	(FOXJ1, 0)	(HSF2BP, 0)	(LIG3, 0)	(FSHR, 0)	(YBX2, 0)	(BRD2, 0)	(SOX30, 0)	(NASP, 0)	(TESK1, 0)	(PRM2, 0)	(SPO11, 0)	(OAZ3, 0)	(SPA17, 0)	(ADAM29, 0)	(ADAM18, 0)	(DNAH9, 0)	(RFP, 0)	(REC8L1, 0)	(TESK2, 0)	(OR7A5, 0)	(PTCH2, 0)	(NME5, 0)	(WNT1, 0)	(MEA1, 0)	(ABCB9, 0)	(FSHPRH1, 0)	(ADAM28, 0)	(PRKAG1, 0)	(CRISP1, 0)	(RUVBL1, 0)	(DEDD, 0)	(PRKACG, 0)	(DMC1, 0)	(INSL3, 0)	(CCT6B, 0)	(TCFL5, 0)	(DAZAP1, 0)	(HOXA10, 0)	(SYCP1, 0)	(SPAG4, 0)
1270	arenrf2Pathway Nrf1 and nrf2 are transcription factors that bind to antioxidant response elements (AREs), promoters of genes involved in oxidative damage control.	14	0.929	1	794	No Graphic Created	(MAFF, 0)	(KEAP1, 0)	(FOS, -0.001)	(MAPK1, -0.001)	(FXYD2, -0.001)	(CREB1, -0.001)	(JUN, -0.001)	(PRKCB1, -0.001)	(MAFG, -0.001)	(NFE2L2, -0.002)	(MAPK8, -0.002)	(MAFK, -0.002)	(PRKCA, -0.004)	(MAPK14, -0.007)
1271	peroxisome organization and biogenesis (GO:0007031)	8	0.93	1	291	No Graphic Created	(PEX3, 0.001)	(PEX6, 0)	(PEX10, -0.003)	(PXMP3, -0.003)	(ABCD3, -0.004)	(PEX16, -0.005)	(PEX1, -0.006)	(VPS4B, -0.011)
1271	ndkDynaminPathway BioCarta	18	0.93	1	1067	No Graphic Created	(BIN1, 0)	(NME2, 0)	(PPP3CC, -0.001)	(SYNJ1, -0.001)	(DNM1, -0.001)	(PPP3CB, -0.001)	(AMPH, -0.001)	(EPN1, -0.001)	(SYT1, -0.002)	(NME1, -0.002)	(CALM1, -0.002)	(CALM2, -0.002)	(PPP3CA, -0.002)	(CALM3, -0.002)	(AP2M1, -0.002)	(EPS15, -0.002)	(SYNJ2, -0.002)	(PICALM, -0.003)
1273	protein sumoylation (GO:0016925)	2	0.933	1	278	No Graphic Created	(SENP7, -0.027)	(SUMO1, -0.029)
1274	dopamine receptor, adenylate cyclase activating pathway (GO:0007191)	2	0.942	1	450	No Graphic Created	(DRD5, -0.017)	(DRD1, -0.036)
1274	calcineurinPathway Increased intracellular calcium activates the phosphatase calcineurin in differentiating keratinocytes.	18	0.942	1	812	No Graphic Created	(PLCG1, 0)	(PPP3CC, 0)	(SP1, 0)	(NFATC4, 0)	(NFATC1, -0.001)	(GNAQ, -0.001)	(CDKN1A, -0.001)	(MARCKS, -0.001)	(PPP3CB, -0.001)	(PRKCB1, -0.001)	(NFATC3, -0.001)	(SP3, -0.001)	(CALM2, -0.001)	(CALM3, -0.002)	(PRKCA, -0.002)	(CALM1, -0.002)	(SYT1, -0.002)	(PPP3CA, -0.003)
1276	DNA unwinding during replication (GO:0006268)	2	0.943	1	35	No Graphic Created	(RAD51, -0.019)	(HMGB2, -0.04)
1277	tricarboxylic acid cycle (GO:0006099)	5	0.946	1	118	No Graphic Created	(SDHB, -0.005)	(PDHB, -0.006)	(ME1, -0.008)	(SDHA, -0.011)	(SDHD, -0.012)
1277	positive regulation of actin filament polymerization (GO:0030838)	3	0.946	1	253	No Graphic Created	(NCK2, -0.011)	(NCK1, -0.015)	(ARF6, -0.02)
1279	intracellular sequestering of iron ion (GO:0006880)	2	0.948	1	666	No Graphic Created	(FTH1, -0.022)	(SRI, -0.041)
1280	hormone-mediated signaling (GO:0009755)	3	0.951	1	760	No Graphic Created	(ADIPOR2, -0.01)	(LATS1, -0.015)	(ADIPOR1, -0.03)
1281	regulation of smooth muscle contraction (GO:0006940)	5	0.971	1	80	No Graphic Created	(CNN1, -0.007)	(NMU, -0.008)	(KCNB2, -0.008)	(MRCL3, -0.014)	(PRKG1, -0.019)
1282	positive regulation of angiogenesis (GO:0045766)	5	0.976	1	239	No Graphic Created	(RHOB, -0.003)	(ANGPTL4, -0.006)	(BTG1, -0.011)	(ANGPTL3, -0.015)	(SPHK1, -0.021)
[truncated: 105 more columns]
